# Supplementary material for: Heavy‐Atom Free Bodipy‐Borafluorene Photosensitizer Decorated with Coumarin Antenna Selectively Staining Endoplasmic Reticulum for Application in PDT
Source: Chemistry. 2025 Jul 23;31(45):e01949. doi: 10.1002/chem.202501949 (PMC12351428; doi:10.1002/chem.202501949)
Supplement: Supplementary file 2 — Supporting Information [file CHEM-31-e01949-s001.zip]

Archive with 5 entries (5 files):
- 2.cif
- 3.cif
- COU-BDP.cif
- ref-BDP.cif
- ref-COU.cif
