# Supplementary material for: Heavy‐Atom Free Bodipy‐Borafluorene Photosensitizer Decorated with Coumarin Antenna Selectively Staining Endoplasmic Reticulum for Application in PDT
Source: Chemistry. 2025 Jul 23;31(45):e01949. doi: 10.1002/chem.202501949 (PMC12351428; doi:10.1002/chem.202501949)
Supplement: Supplementary file 2 — Supporting Information [file CHEM-31-e01949-s001.zip › 2.cif]

data_2
_audit_creation_date               2024-10-25
_audit_creation_method
;
Olex2 1.3
(compiled 2020.11.12 svn.r5f609507 for OlexSys, GUI svn.r6408)
;
_shelx_SHELXL_version_number       '2018/3'
_audit_contact_author_address      ?
_audit_contact_author_email        ?
_audit_contact_author_name         ''
_audit_contact_author_phone        ?
_publ_contact_author_id_orcid      ?
_publ_section_references
;
Dolomanov, O.V., Bourhis, L.J., Gildea, R.J, Howard, J.A.K. & Puschmann, H.
 (2009), J. Appl. Cryst. 42, 339-341.

Sheldrick, G.M. (2015). Acta Cryst. A71, 3-8.

Sheldrick, G.M. (2015). Acta Cryst. C71, 3-8.
;
_chemical_name_common              ?
_chemical_name_systematic          ?
_chemical_formula_moiety           'C47 H45 B N2 O Si'
_chemical_formula_sum              'C47 H45 B N2 O Si'
_chemical_formula_weight           692.75
_chemical_melting_point            ?
_chemical_oxdiff_formula           'C11 H10 N O'
loop_
  _atom_type_symbol
  _atom_type_description
  _atom_type_scat_dispersion_real
  _atom_type_scat_dispersion_imag
  _atom_type_scat_source
 'C' 'C' 0.0181 0.0091 'International Tables Vol C Tables 4.2.6.8 and 6.1.1.4'
 'H' 'H' 0.0000 0.0000 'International Tables Vol C Tables 4.2.6.8 and 6.1.1.4'
 'B' 'B' 0.0090 0.0039 'International Tables Vol C Tables 4.2.6.8 and 6.1.1.4'
 'N' 'N' 0.0311 0.0180 'International Tables Vol C Tables 4.2.6.8 and 6.1.1.4'
 'O' 'O' 0.0492 0.0322 'International Tables Vol C Tables 4.2.6.8 and 6.1.1.4'
 'Si' 'Si' 0.2541 0.3302 'International Tables Vol C Tables 4.2.6.8 and 6.1.1.4'

_shelx_space_group_comment
;
The symmetry employed for this shelxl refinement is uniquely defined
by the following loop, which should always be used as a source of
symmetry information in preference to the above space-group names.
They are only intended as comments.
;
_space_group_crystal_system        'triclinic'
_space_group_IT_number             2
_space_group_name_H-M_alt          'P -1'
_space_group_name_Hall             '-P 1'
loop_
  _space_group_symop_operation_xyz
 'x, y, z'
 '-x, -y, -z'

_cell_length_a                     9.56270(10)
_cell_length_b                     13.7240(2)
_cell_length_c                     15.5040(2)
_cell_angle_alpha                  75.2780(10)
_cell_angle_beta                   87.6880(10)
_cell_angle_gamma                  70.3600(10)
_cell_volume                       1851.16(4)
_cell_formula_units_Z              2
_cell_measurement_reflns_used      17459
_cell_measurement_temperature      100.01(10)
_cell_measurement_theta_max        77.4630
_cell_measurement_theta_min        3.5470
_shelx_estimated_absorpt_T_max     0.969
_shelx_estimated_absorpt_T_min     0.676
_exptl_absorpt_coefficient_mu      0.855
_exptl_absorpt_correction_T_max    1.000
_exptl_absorpt_correction_T_min    0.397
_exptl_absorpt_correction_type     gaussian
_exptl_absorpt_process_details
;
CrysAlisPro 1.171.41.76a (Rigaku Oxford Diffraction, 2020)
Numerical absorption correction based on gaussian integration over
a multifaceted crystal model
Empirical absorption correction using spherical harmonics,
implemented in SCALE3 ABSPACK scaling algorithm.
;
_exptl_absorpt_special_details     ?
_exptl_crystal_colour              orange
_exptl_crystal_colour_primary      orange
_exptl_crystal_density_diffrn      1.243
_exptl_crystal_density_meas        ?
_exptl_crystal_density_method      ?
_exptl_crystal_description         plate
_exptl_crystal_F_000               736
loop_
  _exptl_crystal_face_index_h
  _exptl_crystal_face_index_k
  _exptl_crystal_face_index_l
  _exptl_crystal_face_perp_dist
 6 0 -4 0.1412
 0 -8 -4 0.1873
 -6 -5 1 0.1740
 -3 5 5 0.1394
 2 9 4 0.2539
 0 0 -10 0.0244
 0 0 10 0.0112
 -4 -2 -7 0.1206
 5 2 5 0.1672

_exptl_crystal_size_max            0.496
_exptl_crystal_size_mid            0.341
_exptl_crystal_size_min            0.037
loop_
  _exptl_oxdiff_crystal_face_indexfrac_h
  _exptl_oxdiff_crystal_face_indexfrac_k
  _exptl_oxdiff_crystal_face_indexfrac_l
  _exptl_oxdiff_crystal_face_x
  _exptl_oxdiff_crystal_face_y
  _exptl_oxdiff_crystal_face_z
 5.5030 0.0030 -3.7372 0.0631 0.2601 -0.9635
 -0.0123 -8.2294 -4.4484 0.2315 0.9662 -0.1132
 -5.7601 -5.2619 1.0638 0.0820 0.3456 0.9348
 -3.2323 5.0770 4.9455 -0.1800 -0.7494 0.6371
 1.5115 8.8041 3.7410 -0.2305 -0.9628 -0.1412
 0.0832 -0.2515 -9.7988 0.9476 -0.0240 -0.3186
 -0.0120 0.2813 9.8030 -0.9512 0.0241 0.3077
 -4.4187 -2.0412 -7.0884 0.8855 -0.0231 0.4640
 5.3395 2.3694 5.2381 -0.7470 0.0197 -0.6645

_exptl_transmission_factor_max     ?
_exptl_transmission_factor_min     ?
_diffrn_reflns_av_R_equivalents    0.0398
_diffrn_reflns_av_unetI/netI       0.0414
_diffrn_reflns_Laue_measured_fraction_full  0.999
_diffrn_reflns_Laue_measured_fraction_max  0.997
_diffrn_reflns_limit_h_max         10
_diffrn_reflns_limit_h_min         -11
_diffrn_reflns_limit_k_max         17
_diffrn_reflns_limit_k_min         -17
_diffrn_reflns_limit_l_max         19
_diffrn_reflns_limit_l_min         -19
_diffrn_reflns_number              26149
_diffrn_reflns_point_group_measured_fraction_full  0.999
_diffrn_reflns_point_group_measured_fraction_max  0.997
_diffrn_reflns_theta_full          67.684
_diffrn_reflns_theta_max           73.992
_diffrn_reflns_theta_min           3.537
_diffrn_ambient_environment        N~2~
_diffrn_ambient_temperature        100.01(10)
_diffrn_detector                   'Hybrid Pixel Array Detector'
_diffrn_detector_area_resol_mean   10.0000
_diffrn_detector_type              HyPix
_diffrn_measured_fraction_theta_full  0.999
_diffrn_measured_fraction_theta_max  0.997
_diffrn_measurement_details
;
List of Runs (angles in degrees, time in seconds):

  # Type    Start    End  Width  t~exp~   \w     \q     \k     \f   Frames
--------------------------------------------------------------------------
  1  \w    -33.00  17.00   0.50    0.05    --    0.00 101.00  48.00  100
  2  \w     56.00 100.00   0.50    0.30    --   66.57-101.00 -55.00   88
  3  \w      5.00  31.00   0.50    0.30    --   66.57-101.00 -55.00   52
  4  \w     70.00  95.00   0.50    1.50    --  121.75-101.00 -55.00   50
  5  \w    142.00 172.00   0.50    1.50    --  121.75 101.00  48.00   60
  6  \w      0.00  48.00   0.50    0.05    --    0.00 -99.00-150.00   96
  7  \w     -6.00  41.00   0.50    0.05    --    0.00 -77.00-120.00   94
  8  \w     17.00  44.00   0.50    0.05    --    0.00 -99.00  90.00   54
  9  \w    -79.00 -35.00   0.50    0.05    --    0.00 -77.00-120.00   88
 10  \w      5.00  41.00   0.50    0.05    --    0.00-101.00 -55.00   72
 11  \w    112.00 148.00   0.50    0.30    --   66.57 125.00  30.00   72
 12  \w     23.00  94.00   0.50    0.30    --   66.57  45.00  30.00  142
 13  \w     95.00 143.00   0.50    0.30    --   66.57 125.00-120.00   96
 14  \w     91.00 142.00   0.50    0.30    --   66.57  61.00 -30.00  102
 15  \w     91.00 117.00   0.50    0.30    --   66.57  45.00-150.00   52
 16  \w     38.00 145.00   0.50    0.30    --   66.57  61.00  60.00  214
 17  \w    105.00 147.00   0.50    0.30    --   66.57 125.00   0.00   84
 18  \w     10.00  54.00   0.50    0.30    --   66.57 -94.00-180.00   88
 19  \w     33.00 145.00   0.50    0.30    --   66.57  61.00  90.00  224
 20  \w     31.00  89.00   0.50    0.30    --   66.57  45.00-150.00  116
 21  \w     41.00 108.00   0.50    0.30    --   66.57-125.00-180.00  134
 22  \w     78.00 106.00   0.50    0.30    --   66.57 -94.00-180.00   56
 23  \w     46.00  87.00   0.50    0.30    --   66.57  61.00 -30.00   82
 24  \w    102.00 142.00   0.50    0.30    --   66.57  45.00  30.00   80
 25  \w     45.00  94.00   0.50    1.50    --  121.75-111.00 -30.00   98
 26  \w     72.00  98.00   0.50    1.50    --  121.75 -91.00-180.00   52
 27  \w     38.00 107.00   0.50    1.50    --  121.75-111.00-180.00  138
 28  \w    107.00 138.00   0.50    1.50    --  121.75 178.00-120.00   62
 29  \w     58.00 110.00   0.50    1.50    --  121.75-118.00  56.35  104
 30  \w     80.00 108.00   0.50    1.50    --  121.75-111.00 120.00   56
 31  \w     40.00  66.00   0.50    1.50    --  121.75 -91.00-180.00   52
 32  \w    124.00 152.00   0.50    1.50    --  121.75 111.00  30.00   56
 33  \w     39.00 106.00   0.50    1.50    --  121.75-111.00 150.00  134
 34  \w    111.00 172.00   0.50    1.50    --  121.75  77.00  60.00  122
 35  \w    111.00 177.00   0.50    1.50    --  121.75  38.00 120.00  132
 36  \w     40.00  72.00   0.50    1.50    --  121.75-111.00 120.00   64
 37  \w    103.00 172.00   0.50    1.50    --  121.75 111.00 -60.00  138
 38  \w     89.00 123.00   0.50    1.50    --  121.75  50.00  30.00   68
 39  \w    105.00 164.00   0.50    1.50    --  121.75 -77.00 -30.00  118
 40  \w     36.00  90.00   0.50    1.50    --  121.75 -77.00 -30.00  108
 41  \w     67.00  93.00   0.50    1.50    --  121.75-111.00 -90.00   52
 42  \w     42.00 121.00   0.50    1.50    --  121.75-138.00 -77.90  158
 43  \w     85.00 164.00   0.50    1.50    --  121.75  63.00   0.00  158
 44  \w    128.00 153.00   0.50    1.50    --  121.75 -12.00  30.00   50
 45  \w     55.00  81.00   0.50    1.50    --  121.75  25.00 -60.00   52
 46  \w     78.00 106.00   0.50    1.50    --  121.75-111.00-150.00   56
 47  \w     57.00  82.00   0.50    1.50    --  121.75  12.00  30.00   50
 48  \w    131.00 176.00   0.50    1.50    --  121.75  12.00  30.00   90
 49  \w     93.00 130.00   0.50    1.50    --  121.75  50.00 150.00   74
 50  \w    152.00 178.00   0.50    1.50    --  121.75  50.00 150.00   52
 51  \w     83.00 108.00   0.50    1.50    --  121.75-111.00  90.00   50
 52  \w    124.00 149.00   0.50    1.50    --  121.75 -63.00  30.00   50
 53  \w     48.00 100.00   0.50    1.50    --  121.75-111.00  30.00  104
 54  \w     44.00  98.00   0.50    1.50    --  121.75 -63.00  30.00  108
 55  \w     44.00 122.00   0.50    1.50    --  121.75-138.00 -24.05  156
 56  \w     81.00 106.00   0.50    1.50    --  121.75 -78.00-166.91   50
 57  \w    151.00 178.00   0.50    1.50    --  121.75  77.00  30.00   54
 58  \w     78.00 103.00   0.50    1.50    --  121.75 -91.00-150.00   50
 59  \w     97.00 158.00   0.50    1.50    --  121.75 -12.00   0.00  122
 60  \w     91.00 116.00   0.50    1.50    --  121.75 -50.00  30.00   50
 61  \w    109.00 134.00   0.50    1.50    --  121.75  63.00-180.00   50
 62  \w    152.00 177.00   0.50    1.50    --  121.75  63.00-180.00   50
 63  \w     81.00 106.00   0.50    1.50    --  121.75  77.00  60.00   50
 64  \w     60.00  92.00   0.50    1.50    --  121.75 -91.00  90.00   64
 65  \w     71.00 102.00   0.50    1.50    --  121.75  38.00 120.00   62
 66  \w     85.00 131.00   0.50    1.50    --  121.75  77.00  30.00   92
 67  \w     47.00  73.00   0.50    1.50    --  121.75 -63.00-180.00   52
 68  \w    109.00 171.00   0.50    1.50    --  121.75  63.00  90.00  124
 69  \w     44.00 103.00   0.50    1.50    --  121.75-111.00 -60.00  118
 70  \w     88.00 113.00   0.50    1.50    --  121.75 178.00 -90.00   50
 71  \w     53.00  78.00   0.50    1.50    --  121.75 -91.00  30.00   50
 72  \w    127.00 176.00   0.50    1.50    --  121.75  38.00-120.00   98
 73  \w     47.00  73.00   0.50    1.50    --  121.75 -91.00   0.00   52
 74  \w     63.00 116.00   0.50    1.50    --  121.75 178.00 -30.00  106
 75  \w    135.00 160.00   0.50    1.50    --  121.75  38.00 -30.00   50
 76  \w     82.00 108.00   0.50    1.50    --  121.75 -63.00-150.00   52
 77  \w    106.00 144.00   0.50    1.50    --  121.75 -63.00  90.00   76
 78  \w     81.00 109.00   0.50    1.50    --  121.75  38.00-120.00   56
 79  \w     90.00 115.00   0.50    1.50    --  121.75 -77.00-120.00   50
 80  \w    129.00 155.00   0.50    1.50    --  121.75 -63.00-180.00   52
 81  \w     44.00  69.00   0.50    1.50    --  121.75 -80.00 116.44   50
 82  \w     82.00 107.00   0.50    1.50    --  121.75 -80.00 116.44   50
 83  \w     83.00 108.00   0.50    1.50    --  121.75 -82.00   4.37   50
 84  \w     50.00 105.00   0.50    1.50    --  121.75 -98.00 -20.34  110
 85  \w    113.00 143.00   0.50    1.50    --  121.75  63.00 -30.00   60
 86  \w     60.00  85.00   0.50    1.50    --  121.75 -91.00  60.00   50
;
_diffrn_measurement_device         'four-circle diffractometer'
_diffrn_measurement_device_type    'SuperNova, Dual, Cu at home/near, HyPix'
_diffrn_measurement_method         '\w scans'
_diffrn_orient_matrix_type        
 'CrysAlisPro convention (1999,Acta A55,543-557)'
_diffrn_orient_matrix_UB_11        -0.0549667000
_diffrn_orient_matrix_UB_12        0.0248186000
_diffrn_orient_matrix_UB_13        -0.0978090000
_diffrn_orient_matrix_UB_21        0.0513964000
_diffrn_orient_matrix_UB_22        -0.1207236000
_diffrn_orient_matrix_UB_23        0.0059879000
_diffrn_orient_matrix_UB_31        -0.1538431000
_diffrn_orient_matrix_UB_32        -0.0029226000
_diffrn_orient_matrix_UB_33        0.0312814000
_diffrn_radiation_monochromator    mirror
_diffrn_radiation_probe            x-ray
_diffrn_radiation_type             'Cu K\a'
_diffrn_radiation_wavelength       1.54184
_diffrn_source                     'micro-focus sealed X-ray tube'
_diffrn_source_type                'SuperNova (Cu) X-ray Source'
_reflns_Friedel_coverage           0.000
_reflns_Friedel_fraction_full      .
_reflns_Friedel_fraction_max       .
_reflns_number_gt                  6749
_reflns_number_total               7486
_reflns_odcompleteness_completeness  98.21
_reflns_odcompleteness_iscentric   1
_reflns_odcompleteness_theta       78.17
_reflns_special_details
;
 Reflections were merged by SHELXL according to the crystal
 class for the calculation of statistics and refinement.
 
 _reflns_Friedel_fraction is defined as the number of unique
 Friedel pairs measured divided by the number that would be
 possible theoretically, ignoring centric projections and
 systematic absences.
;
_reflns_threshold_expression       'I > 2\s(I)'
_computing_cell_refinement         'CrysAlisPro 1.171.41.76a (Rigaku OD, 2020)'
_computing_data_collection         'CrysAlisPro 1.171.41.76a (Rigaku OD, 2020)'
_computing_data_reduction          'CrysAlisPro 1.171.41.76a (Rigaku OD, 2020)'
_computing_molecular_graphics      'Olex2 1.3 (Dolomanov et al., 2009)'
_computing_publication_material    'Olex2 1.3 (Dolomanov et al., 2009)'
_computing_structure_refinement    'SHELXL 2018/3 (Sheldrick, 2015)'
_computing_structure_solution      'SHELXT 2018/2 (Sheldrick, 2018)'
_refine_diff_density_max           0.383
_refine_diff_density_min           -0.346
_refine_diff_density_rms           0.047
_refine_ls_extinction_coef         .
_refine_ls_extinction_method       none
_refine_ls_goodness_of_fit_ref     1.080
_refine_ls_hydrogen_treatment      constr
_refine_ls_matrix_type             full
_refine_ls_number_parameters       476
_refine_ls_number_reflns           7486
_refine_ls_number_restraints       0
_refine_ls_R_factor_all            0.0436
_refine_ls_R_factor_gt             0.0393
_refine_ls_restrained_S_all        1.080
_refine_ls_shift/su_max            0.001
_refine_ls_shift/su_mean           0.000
_refine_ls_structure_factor_coef   Fsqd
_refine_ls_weighting_details      
 'w=1/[\s^2^(Fo^2^)+(0.0562P)^2^+0.4344P] where P=(Fo^2^+2Fc^2^)/3'
_refine_ls_weighting_scheme        calc
_refine_ls_wR_factor_gt            0.1040
_refine_ls_wR_factor_ref           0.1080
_refine_special_details            ?
_olex2_refinement_description
;
1.a Aromatic/amide H refined with riding coordinates:
 C20(H20), C31(H31), C30(H30), C41(H41), C2(H2), C33(H33), C43(H43), C11(H11),
 C14(H14), C27(H27), C40(H40), C37(H37), C39(H39), C28(H28), C42(H42), C5(H5),
 C4(H4), C3(H3), C8(H8), C36(H36), C10(H10), C9(H9), C35(H35), C34(H34)
1.b Idealised Me refined as rotating group:
 C25(H25A,H25B,H25C), C22(H22A,H22B,H22C), C24(H24A,H24B,H24C), C23(H23A,H23B,
 H23C), C45(H45A,H45B,H45C), C47(H47A,H47B,H47C), C46(H46A,H46B,H46C)
;
_atom_sites_solution_hydrogens     geom
_atom_sites_solution_primary       dual
_atom_sites_solution_secondary     ?
loop_
  _atom_site_label
  _atom_site_type_symbol
  _atom_site_fract_x
  _atom_site_fract_y
  _atom_site_fract_z
  _atom_site_U_iso_or_equiv
  _atom_site_adp_type
  _atom_site_occupancy
  _atom_site_site_symmetry_order
  _atom_site_calc_flag
  _atom_site_refinement_flags_posn
  _atom_site_refinement_flags_adp
  _atom_site_refinement_flags_occupancy
  _atom_site_disorder_assembly
  _atom_site_disorder_group
 Si1 Si 0.77961(3) 0.90350(2) 0.20556(2) 0.01688(9) Uani 1 1 d . . . . .
 O1 O 0.64853(10) 0.84649(7) 0.21653(6) 0.02100(18) Uani 1 1 d . . . . .
 N2 N 0.22495(11) 0.61703(8) 0.61895(7) 0.0175(2) Uani 1 1 d . . . . .
 N1 N 0.41419(11) 0.65322(8) 0.70142(7) 0.0184(2) Uani 1 1 d . . . . .
 C18 C 0.29793(13) 0.64174(9) 0.54024(8) 0.0177(2) Uani 1 1 d . . . . .
 C19 C 0.22727(13) 0.62330(9) 0.46965(8) 0.0193(2) Uani 1 1 d . . . . .
 C17 C 0.41545(13) 0.68100(9) 0.54036(8) 0.0184(2) Uani 1 1 d . . . . .
 C38 C 0.80501(13) 0.93358(10) 0.31391(8) 0.0191(2) Uani 1 1 d . . . . .
 C21 C 0.11046(13) 0.58931(9) 0.59856(8) 0.0187(2) Uani 1 1 d . . . . .
 C1 C 0.28270(13) 0.52120(10) 0.79396(8) 0.0194(2) Uani 1 1 d . . . . .
 C16 C 0.47286(13) 0.68765(9) 0.61919(8) 0.0190(2) Uani 1 1 d . . . . .
 C26 C 0.47655(13) 0.72138(10) 0.45355(8) 0.0189(2) Uani 1 1 d . . . . .
 C20 C 0.10945(13) 0.59291(9) 0.50695(8) 0.0200(2) Uani 1 1 d . . . . .
 H20 H 0.039525 0.577109 0.475899 0.024 Uiso 1 1 calc R U . . .
 C31 C 0.39453(13) 0.81903(10) 0.39616(8) 0.0210(2) Uani 1 1 d . . . . .
 H31 H 0.298072 0.857538 0.411242 0.025 Uiso 1 1 calc R U . . .
 C32 C 0.95706(13) 0.80649(10) 0.18033(8) 0.0201(2) Uani 1 1 d . . . . .
 C30 C 0.45224(13) 0.86063(10) 0.31720(8) 0.0215(2) Uani 1 1 d . . . . .
 H30 H 0.395496 0.927217 0.278612 0.026 Uiso 1 1 calc R U . . .
 C12 C 0.13149(13) 0.71447(10) 0.74825(8) 0.0200(2) Uani 1 1 d . . . . .
 C7 C 0.09180(14) 0.66507(11) 0.83258(8) 0.0219(2) Uani 1 1 d . . . . .
 C6 C 0.18493(13) 0.55054(10) 0.86114(8) 0.0212(2) Uani 1 1 d . . . . .
 C41 C 0.84059(14) 0.96472(10) 0.48352(8) 0.0221(2) Uani 1 1 d . . . . .
 H41 H 0.852705 0.975669 0.540451 0.027 Uiso 1 1 calc R U . . .
 C13 C 0.49394(13) 0.66348(10) 0.76615(8) 0.0210(2) Uani 1 1 d . . . . .
 C2 C 0.37822(13) 0.41641(10) 0.80882(8) 0.0211(2) Uani 1 1 d . . . . .
 H2 H 0.444620 0.395586 0.764370 0.025 Uiso 1 1 calc R U . . .
 C29 C 0.59362(13) 0.80433(10) 0.29483(8) 0.0188(2) Uani 1 1 d . . . . .
 C33 C 0.96135(14) 0.70936(11) 0.16478(8) 0.0237(2) Uani 1 1 d . . . . .
 H33 H 0.873295 0.691272 0.169343 0.028 Uiso 1 1 calc R U . . .
 C15 C 0.59200(13) 0.72296(10) 0.63589(9) 0.0214(2) Uani 1 1 d . . . . .
 C43 C 0.93184(14) 0.87110(10) 0.36980(8) 0.0226(2) Uani 1 1 d . . . . .
 H43 H 1.007308 0.817046 0.350066 0.027 Uiso 1 1 calc R U . . .
 C11 C 0.05236(14) 0.82131(11) 0.70935(9) 0.0227(2) Uani 1 1 d . . . . .
 H11 H 0.078636 0.855917 0.653050 0.027 Uiso 1 1 calc R U . . .
 C44 C 0.71030(14) 1.02272(10) 0.10596(8) 0.0210(2) Uani 1 1 d . . . . .
 C14 C 0.60407(14) 0.70576(10) 0.72727(9) 0.0231(2) Uani 1 1 d . . . . .
 H14 H 0.674932 0.720039 0.758878 0.028 Uiso 1 1 calc R U . . .
 C25 C 0.00509(14) 0.55914(10) 0.66511(8) 0.0223(2) Uani 1 1 d . . . . .
 H25A H 0.059926 0.495517 0.711644 0.033 Uiso 1 1 calc R U . . .
 H25B H -0.070206 0.543636 0.635110 0.033 Uiso 1 1 calc R U . . .
 H25C H -0.043589 0.618474 0.692256 0.033 Uiso 1 1 calc R U . . .
 C27 C 0.61606(14) 0.66452(10) 0.42938(9) 0.0233(3) Uani 1 1 d . . . . .
 H27 H 0.671771 0.596983 0.467085 0.028 Uiso 1 1 calc R U . . .
 C40 C 0.71314(15) 1.02719(10) 0.42980(9) 0.0245(3) Uani 1 1 d . . . . .
 H40 H 0.637750 1.080668 0.450208 0.029 Uiso 1 1 calc R U . . .
 C37 C 1.08992(14) 0.83030(11) 0.17271(8) 0.0238(3) Uani 1 1 d . . . . .
 H37 H 1.090273 0.895643 0.182845 0.029 Uiso 1 1 calc R U . . .
 C39 C 0.69561(14) 1.01164(10) 0.34620(9) 0.0236(2) Uani 1 1 d . . . . .
 H39 H 0.607786 1.054760 0.310235 0.028 Uiso 1 1 calc R U . . .
 C28 C 0.67470(14) 0.70579(10) 0.35040(9) 0.0229(2) Uani 1 1 d . . . . .
 H28 H 0.770149 0.666526 0.334536 0.028 Uiso 1 1 calc R U . . .
 C42 C 0.94998(14) 0.88636(11) 0.45373(9) 0.0240(3) Uani 1 1 d . . . . .
 H42 H 1.037076 0.843150 0.490337 0.029 Uiso 1 1 calc R U . . .
 C5 C 0.18614(14) 0.47628(12) 0.94167(8) 0.0250(3) Uani 1 1 d . . . . .
 H5 H 0.121813 0.497040 0.986993 0.030 Uiso 1 1 calc R U . . .
 C4 C 0.28254(14) 0.37146(11) 0.95492(8) 0.0255(3) Uani 1 1 d . . . . .
 H4 H 0.283546 0.320300 1.009467 0.031 Uiso 1 1 calc R U . . .
 C3 C 0.37760(14) 0.34100(11) 0.88880(9) 0.0240(3) Uani 1 1 d . . . . .
 H3 H 0.442059 0.269017 0.897967 0.029 Uiso 1 1 calc R U . . .
 C8 C -0.02341(15) 0.72203(12) 0.87751(9) 0.0272(3) Uani 1 1 d . . . . .
 H8 H -0.047123 0.688645 0.935033 0.033 Uiso 1 1 calc R U . . .
 C22 C 0.46701(15) 0.63606(11) 0.86341(8) 0.0254(3) Uani 1 1 d . . . . .
 H22A H 0.365187 0.678009 0.873469 0.038 Uiso 1 1 calc R U . . .
 H22B H 0.537411 0.652556 0.896679 0.038 Uiso 1 1 calc R U . . .
 H22C H 0.480740 0.559611 0.883946 0.038 Uiso 1 1 calc R U . . .
 C36 C 1.22037(15) 0.76013(12) 0.15066(9) 0.0280(3) Uani 1 1 d . . . . .
 H36 H 1.308894 0.777636 0.145999 0.034 Uiso 1 1 calc R U . . .
 C10 C -0.06625(14) 0.87824(11) 0.75301(9) 0.0272(3) Uani 1 1 d . . . . .
 H10 H -0.121678 0.950832 0.725519 0.033 Uiso 1 1 calc R U . . .
 C24 C 0.27405(15) 0.62439(11) 0.37582(8) 0.0249(3) Uani 1 1 d . . . . .
 H24A H 0.275485 0.695825 0.344952 0.037 Uiso 1 1 calc R U . . .
 H24B H 0.203532 0.606295 0.344059 0.037 Uiso 1 1 calc R U . . .
 H24C H 0.373648 0.571763 0.377248 0.037 Uiso 1 1 calc R U . . .
 C9 C -0.10313(15) 0.82862(12) 0.83670(10) 0.0295(3) Uani 1 1 d . . . . .
 H9 H -0.183205 0.867826 0.866066 0.035 Uiso 1 1 calc R U . . .
 C23 C 0.68481(14) 0.77361(11) 0.57165(9) 0.0271(3) Uani 1 1 d . . . . .
 H23A H 0.755293 0.719359 0.545877 0.041 Uiso 1 1 calc R U . . .
 H23B H 0.739594 0.803983 0.603288 0.041 Uiso 1 1 calc R U . . .
 H23C H 0.620107 0.830549 0.523839 0.041 Uiso 1 1 calc R U . . .
 C45 C 0.71529(16) 0.98011(11) 0.02269(8) 0.0273(3) Uani 1 1 d . . . . .
 H45A H 0.818595 0.941102 0.012753 0.041 Uiso 1 1 calc R U . . .
 H45B H 0.673239 1.040239 -0.029459 0.041 Uiso 1 1 calc R U . . .
 H45C H 0.657193 0.931861 0.031772 0.041 Uiso 1 1 calc R U . . .
 C35 C 1.22186(15) 0.66440(12) 0.13539(9) 0.0308(3) Uani 1 1 d . . . . .
 H35 H 1.311104 0.616623 0.119970 0.037 Uiso 1 1 calc R U . . .
 C47 C 0.80967(16) 1.09264(11) 0.09395(9) 0.0293(3) Uani 1 1 d . . . . .
 H47A H 0.809474 1.117776 0.147754 0.044 Uiso 1 1 calc R U . . .
 H47B H 0.771420 1.154293 0.042397 0.044 Uiso 1 1 calc R U . . .
 H47C H 0.911428 1.050405 0.084059 0.044 Uiso 1 1 calc R U . . .
 C46 C 0.54877(15) 1.09095(11) 0.11620(9) 0.0281(3) Uani 1 1 d . . . . .
 H46A H 0.485969 1.045902 0.126041 0.042 Uiso 1 1 calc R U . . .
 H46B H 0.512742 1.148845 0.061791 0.042 Uiso 1 1 calc R U . . .
 H46C H 0.544814 1.121514 0.167282 0.042 Uiso 1 1 calc R U . . .
 C34 C 1.09250(16) 0.63867(12) 0.14271(9) 0.0295(3) Uani 1 1 d . . . . .
 H34 H 1.093315 0.573008 0.132707 0.035 Uiso 1 1 calc R U . . .
 B1 B 0.26631(14) 0.62638(11) 0.71236(9) 0.0175(2) Uani 1 1 d . . . . .

loop_
  _atom_site_aniso_label
  _atom_site_aniso_U_11
  _atom_site_aniso_U_22
  _atom_site_aniso_U_33
  _atom_site_aniso_U_23
  _atom_site_aniso_U_13
  _atom_site_aniso_U_12
 Si1 0.01649(16) 0.02005(16) 0.01508(15) -0.00510(11) 0.00251(11) -0.00714(12)
 O1 0.0215(4) 0.0281(4) 0.0170(4) -0.0071(3) 0.0051(3) -0.0126(3)
 N2 0.0175(4) 0.0194(5) 0.0159(5) -0.0051(4) 0.0034(4) -0.0064(4)
 N1 0.0167(5) 0.0214(5) 0.0180(5) -0.0062(4) 0.0023(4) -0.0068(4)
 C18 0.0182(5) 0.0177(5) 0.0163(5) -0.0048(4) 0.0034(4) -0.0048(4)
 C19 0.0213(5) 0.0174(5) 0.0182(6) -0.0048(4) 0.0017(4) -0.0049(4)
 C17 0.0167(5) 0.0170(5) 0.0198(6) -0.0050(4) 0.0036(4) -0.0034(4)
 C38 0.0205(5) 0.0207(5) 0.0181(5) -0.0054(4) 0.0018(4) -0.0092(4)
 C21 0.0181(5) 0.0175(5) 0.0204(6) -0.0054(4) 0.0018(4) -0.0056(4)
 C1 0.0185(5) 0.0266(6) 0.0165(5) -0.0063(4) 0.0015(4) -0.0113(5)
 C16 0.0163(5) 0.0195(5) 0.0206(6) -0.0051(4) 0.0036(4) -0.0057(4)
 C26 0.0193(5) 0.0204(5) 0.0192(5) -0.0069(4) 0.0041(4) -0.0085(4)
 C20 0.0214(5) 0.0204(5) 0.0197(6) -0.0060(4) 0.0001(4) -0.0084(4)
 C31 0.0173(5) 0.0234(6) 0.0212(6) -0.0066(5) 0.0041(4) -0.0051(4)
 C32 0.0186(5) 0.0252(6) 0.0154(5) -0.0044(4) 0.0029(4) -0.0068(4)
 C30 0.0198(6) 0.0216(5) 0.0210(6) -0.0040(4) 0.0021(4) -0.0056(4)
 C12 0.0173(5) 0.0265(6) 0.0199(6) -0.0102(5) 0.0023(4) -0.0090(5)
 C7 0.0197(5) 0.0295(6) 0.0204(6) -0.0101(5) 0.0030(4) -0.0109(5)
 C6 0.0189(5) 0.0298(6) 0.0186(6) -0.0086(5) 0.0025(4) -0.0113(5)
 C41 0.0265(6) 0.0240(6) 0.0200(6) -0.0083(5) 0.0008(5) -0.0118(5)
 C13 0.0190(5) 0.0231(6) 0.0215(6) -0.0077(4) -0.0001(4) -0.0066(4)
 C2 0.0185(5) 0.0272(6) 0.0199(6) -0.0066(5) 0.0012(4) -0.0102(5)
 C29 0.0200(5) 0.0233(6) 0.0177(5) -0.0081(4) 0.0043(4) -0.0114(5)
 C33 0.0233(6) 0.0284(6) 0.0208(6) -0.0091(5) 0.0025(4) -0.0089(5)
 C15 0.0174(5) 0.0207(5) 0.0256(6) -0.0052(5) 0.0019(4) -0.0065(4)
 C43 0.0207(6) 0.0250(6) 0.0217(6) -0.0087(5) 0.0010(4) -0.0054(5)
 C11 0.0200(5) 0.0276(6) 0.0227(6) -0.0099(5) 0.0007(5) -0.0081(5)
 C44 0.0241(6) 0.0226(6) 0.0169(5) -0.0036(4) -0.0003(4) -0.0094(5)
 C14 0.0200(6) 0.0255(6) 0.0261(6) -0.0085(5) 0.0000(5) -0.0092(5)
 C25 0.0206(5) 0.0280(6) 0.0220(6) -0.0077(5) 0.0041(4) -0.0122(5)
 C27 0.0216(6) 0.0208(6) 0.0239(6) -0.0043(5) 0.0051(5) -0.0040(5)
 C40 0.0266(6) 0.0228(6) 0.0242(6) -0.0100(5) 0.0027(5) -0.0059(5)
 C37 0.0220(6) 0.0283(6) 0.0214(6) -0.0047(5) 0.0027(4) -0.0100(5)
 C39 0.0234(6) 0.0240(6) 0.0216(6) -0.0063(5) -0.0013(5) -0.0052(5)
 C28 0.0185(5) 0.0247(6) 0.0243(6) -0.0079(5) 0.0069(4) -0.0050(5)
 C42 0.0219(6) 0.0284(6) 0.0216(6) -0.0073(5) -0.0018(5) -0.0072(5)
 C5 0.0223(6) 0.0384(7) 0.0181(6) -0.0075(5) 0.0040(4) -0.0150(5)
 C4 0.0251(6) 0.0340(7) 0.0190(6) -0.0006(5) -0.0009(5) -0.0164(5)
 C3 0.0202(6) 0.0263(6) 0.0252(6) -0.0030(5) -0.0019(5) -0.0099(5)
 C8 0.0230(6) 0.0386(7) 0.0239(6) -0.0138(5) 0.0069(5) -0.0119(5)
 C22 0.0272(6) 0.0325(7) 0.0203(6) -0.0094(5) 0.0007(5) -0.0132(5)
 C36 0.0203(6) 0.0381(7) 0.0229(6) -0.0040(5) 0.0044(5) -0.0095(5)
 C10 0.0213(6) 0.0289(6) 0.0317(7) -0.0139(5) -0.0007(5) -0.0039(5)
 C24 0.0311(6) 0.0295(6) 0.0179(6) -0.0083(5) 0.0042(5) -0.0139(5)
 C9 0.0205(6) 0.0395(7) 0.0326(7) -0.0211(6) 0.0063(5) -0.0072(5)
 C23 0.0224(6) 0.0320(7) 0.0289(6) -0.0036(5) 0.0023(5) -0.0149(5)
 C45 0.0349(7) 0.0313(7) 0.0170(6) -0.0063(5) -0.0005(5) -0.0125(5)
 C35 0.0236(6) 0.0378(7) 0.0243(6) -0.0092(5) 0.0057(5) -0.0014(5)
 C47 0.0366(7) 0.0300(7) 0.0238(6) -0.0005(5) -0.0019(5) -0.0188(6)
 C46 0.0267(6) 0.0278(6) 0.0237(6) -0.0034(5) -0.0031(5) -0.0033(5)
 C34 0.0309(7) 0.0306(7) 0.0269(7) -0.0132(5) 0.0034(5) -0.0063(5)
 B1 0.0164(6) 0.0208(6) 0.0166(6) -0.0058(5) 0.0024(4) -0.0073(5)

_geom_special_details
;
 All esds (except the esd in the dihedral angle between two l.s. planes)
 are estimated using the full covariance matrix.  The cell esds are taken
 into account individually in the estimation of esds in distances, angles
 and torsion angles; correlations between esds in cell parameters are only
 used when they are defined by crystal symmetry.  An approximate (isotropic)
 treatment of cell esds is used for estimating esds involving l.s. planes.
;
loop_
  _geom_bond_atom_site_label_1
  _geom_bond_atom_site_label_2
  _geom_bond_distance
  _geom_bond_site_symmetry_2
  _geom_bond_publ_flag
 Si1 O1 1.6693(9) . ?
 Si1 C38 1.8718(12) . ?
 Si1 C32 1.8702(12) . ?
 Si1 C44 1.8896(12) . ?
 O1 C29 1.3711(14) . ?
 N2 C18 1.4040(14) . ?
 N2 C21 1.3463(16) . ?
 N2 B1 1.5637(16) . ?
 N1 C16 1.4062(15) . ?
 N1 C13 1.3470(16) . ?
 N1 B1 1.5694(15) . ?
 C18 C19 1.4262(17) . ?
 C18 C17 1.4004(17) . ?
 C19 C20 1.3851(17) . ?
 C19 C24 1.5024(16) . ?
 C17 C16 1.3957(17) . ?
 C17 C26 1.4950(15) . ?
 C38 C43 1.4019(17) . ?
 C38 C39 1.4035(17) . ?
 C21 C20 1.4088(17) . ?
 C21 C25 1.4936(16) . ?
 C1 C6 1.4151(16) . ?
 C1 C2 1.3862(18) . ?
 C1 B1 1.6262(17) . ?
 C16 C15 1.4348(17) . ?
 C26 C31 1.3951(17) . ?
 C26 C27 1.3920(16) . ?
 C20 H20 0.9500 . ?
 C31 H31 0.9500 . ?
 C31 C30 1.3897(17) . ?
 C32 C33 1.4008(18) . ?
 C32 C37 1.4080(17) . ?
 C30 H30 0.9500 . ?
 C30 C29 1.3933(16) . ?
 C12 C7 1.4126(17) . ?
 C12 C11 1.3885(18) . ?
 C12 B1 1.6338(17) . ?
 C7 C6 1.4822(18) . ?
 C7 C8 1.3951(17) . ?
 C6 C5 1.3943(18) . ?
 C41 H41 0.9500 . ?
 C41 C40 1.3895(18) . ?
 C41 C42 1.3862(18) . ?
 C13 C14 1.4111(17) . ?
 C13 C22 1.4923(17) . ?
 C2 H2 0.9500 . ?
 C2 C3 1.4000(17) . ?
 C29 C28 1.3890(18) . ?
 C33 H33 0.9500 . ?
 C33 C34 1.3954(18) . ?
 C15 C14 1.3789(18) . ?
 C15 C23 1.5014(17) . ?
 C43 H43 0.9500 . ?
 C43 C42 1.3958(17) . ?
 C11 H11 0.9500 . ?
 C11 C10 1.4022(17) . ?
 C44 C45 1.5399(17) . ?
 C44 C47 1.5383(17) . ?
 C44 C46 1.5399(17) . ?
 C14 H14 0.9500 . ?
 C25 H25A 0.9800 . ?
 C25 H25B 0.9800 . ?
 C25 H25C 0.9800 . ?
 C27 H27 0.9500 . ?
 C27 C28 1.3929(17) . ?
 C40 H40 0.9500 . ?
 C40 C39 1.3912(18) . ?
 C37 H37 0.9500 . ?
 C37 C36 1.3878(18) . ?
 C39 H39 0.9500 . ?
 C28 H28 0.9500 . ?
 C42 H42 0.9500 . ?
 C5 H5 0.9500 . ?
 C5 C4 1.391(2) . ?
 C4 H4 0.9500 . ?
 C4 C3 1.3926(19) . ?
 C3 H3 0.9500 . ?
 C8 H8 0.9500 . ?
 C8 C9 1.393(2) . ?
 C22 H22A 0.9800 . ?
 C22 H22B 0.9800 . ?
 C22 H22C 0.9800 . ?
 C36 H36 0.9500 . ?
 C36 C35 1.388(2) . ?
 C10 H10 0.9500 . ?
 C10 C9 1.395(2) . ?
 C24 H24A 0.9800 . ?
 C24 H24B 0.9800 . ?
 C24 H24C 0.9800 . ?
 C9 H9 0.9500 . ?
 C23 H23A 0.9800 . ?
 C23 H23B 0.9800 . ?
 C23 H23C 0.9800 . ?
 C45 H45A 0.9800 . ?
 C45 H45B 0.9800 . ?
 C45 H45C 0.9800 . ?
 C35 H35 0.9500 . ?
 C35 C34 1.389(2) . ?
 C47 H47A 0.9800 . ?
 C47 H47B 0.9800 . ?
 C47 H47C 0.9800 . ?
 C46 H46A 0.9800 . ?
 C46 H46B 0.9800 . ?
 C46 H46C 0.9800 . ?
 C34 H34 0.9500 . ?

loop_
  _geom_angle_atom_site_label_1
  _geom_angle_atom_site_label_2
  _geom_angle_atom_site_label_3
  _geom_angle
  _geom_angle_site_symmetry_1
  _geom_angle_site_symmetry_3
  _geom_angle_publ_flag
 O1 Si1 C38 108.26(5) . . ?
 O1 Si1 C32 108.40(5) . . ?
 O1 Si1 C44 104.24(5) . . ?
 C38 Si1 C44 116.19(5) . . ?
 C32 Si1 C38 109.46(5) . . ?
 C32 Si1 C44 109.93(5) . . ?
 C29 O1 Si1 126.70(8) . . ?
 C18 N2 B1 125.22(10) . . ?
 C21 N2 C18 108.05(10) . . ?
 C21 N2 B1 126.66(10) . . ?
 C16 N1 B1 124.86(10) . . ?
 C13 N1 C16 107.79(10) . . ?
 C13 N1 B1 126.63(10) . . ?
 N2 C18 C19 108.29(10) . . ?
 C17 C18 N2 120.47(11) . . ?
 C17 C18 C19 131.20(11) . . ?
 C18 C19 C24 129.19(11) . . ?
 C20 C19 C18 105.78(10) . . ?
 C20 C19 C24 124.78(12) . . ?
 C18 C17 C26 119.24(11) . . ?
 C16 C17 C18 121.63(11) . . ?
 C16 C17 C26 119.07(11) . . ?
 C43 C38 Si1 119.95(9) . . ?
 C43 C38 C39 117.23(11) . . ?
 C39 C38 Si1 122.60(9) . . ?
 N2 C21 C20 109.08(10) . . ?
 N2 C21 C25 123.72(11) . . ?
 C20 C21 C25 127.19(11) . . ?
 C6 C1 B1 109.58(11) . . ?
 C2 C1 C6 118.80(11) . . ?
 C2 C1 B1 131.47(11) . . ?
 N1 C16 C15 108.26(10) . . ?
 C17 C16 N1 120.15(11) . . ?
 C17 C16 C15 131.57(11) . . ?
 C31 C26 C17 119.81(10) . . ?
 C27 C26 C17 121.25(11) . . ?
 C27 C26 C31 118.92(11) . . ?
 C19 C20 C21 108.73(11) . . ?
 C19 C20 H20 125.6 . . ?
 C21 C20 H20 125.6 . . ?
 C26 C31 H31 119.6 . . ?
 C30 C31 C26 120.79(11) . . ?
 C30 C31 H31 119.6 . . ?
 C33 C32 Si1 121.20(9) . . ?
 C33 C32 C37 117.55(11) . . ?
 C37 C32 Si1 121.20(10) . . ?
 C31 C30 H30 120.1 . . ?
 C31 C30 C29 119.77(11) . . ?
 C29 C30 H30 120.1 . . ?
 C7 C12 B1 109.39(10) . . ?
 C11 C12 C7 118.95(11) . . ?
 C11 C12 B1 131.60(11) . . ?
 C12 C7 C6 110.87(10) . . ?
 C8 C7 C12 121.22(12) . . ?
 C8 C7 C6 127.90(12) . . ?
 C1 C6 C7 110.65(11) . . ?
 C5 C6 C1 120.87(12) . . ?
 C5 C6 C7 128.47(12) . . ?
 C40 C41 H41 120.1 . . ?
 C42 C41 H41 120.1 . . ?
 C42 C41 C40 119.75(12) . . ?
 N1 C13 C14 109.33(11) . . ?
 N1 C13 C22 124.87(11) . . ?
 C14 C13 C22 125.80(12) . . ?
 C1 C2 H2 119.7 . . ?
 C1 C2 C3 120.52(12) . . ?
 C3 C2 H2 119.7 . . ?
 O1 C29 C30 118.94(11) . . ?
 O1 C29 C28 121.14(11) . . ?
 C28 C29 C30 119.90(11) . . ?
 C32 C33 H33 119.4 . . ?
 C34 C33 C32 121.26(12) . . ?
 C34 C33 H33 119.4 . . ?
 C16 C15 C23 130.10(12) . . ?
 C14 C15 C16 105.76(11) . . ?
 C14 C15 C23 124.08(12) . . ?
 C38 C43 H43 119.2 . . ?
 C42 C43 C38 121.63(11) . . ?
 C42 C43 H43 119.2 . . ?
 C12 C11 H11 119.9 . . ?
 C12 C11 C10 120.14(12) . . ?
 C10 C11 H11 119.9 . . ?
 C45 C44 Si1 107.72(9) . . ?
 C45 C44 C46 108.63(11) . . ?
 C47 C44 Si1 110.72(9) . . ?
 C47 C44 C45 109.33(10) . . ?
 C47 C44 C46 109.38(11) . . ?
 C46 C44 Si1 111.01(8) . . ?
 C13 C14 H14 125.6 . . ?
 C15 C14 C13 108.83(11) . . ?
 C15 C14 H14 125.6 . . ?
 C21 C25 H25A 109.5 . . ?
 C21 C25 H25B 109.5 . . ?
 C21 C25 H25C 109.5 . . ?
 H25A C25 H25B 109.5 . . ?
 H25A C25 H25C 109.5 . . ?
 H25B C25 H25C 109.5 . . ?
 C26 C27 H27 119.7 . . ?
 C26 C27 C28 120.58(11) . . ?
 C28 C27 H27 119.7 . . ?
 C41 C40 H40 119.9 . . ?
 C41 C40 C39 120.19(11) . . ?
 C39 C40 H40 119.9 . . ?
 C32 C37 H37 119.4 . . ?
 C36 C37 C32 121.24(13) . . ?
 C36 C37 H37 119.4 . . ?
 C38 C39 H39 119.3 . . ?
 C40 C39 C38 121.37(11) . . ?
 C40 C39 H39 119.3 . . ?
 C29 C28 C27 120.00(11) . . ?
 C29 C28 H28 120.0 . . ?
 C27 C28 H28 120.0 . . ?
 C41 C42 C43 119.82(12) . . ?
 C41 C42 H42 120.1 . . ?
 C43 C42 H42 120.1 . . ?
 C6 C5 H5 120.4 . . ?
 C4 C5 C6 119.29(12) . . ?
 C4 C5 H5 120.4 . . ?
 C5 C4 H4 119.8 . . ?
 C5 C4 C3 120.46(12) . . ?
 C3 C4 H4 119.8 . . ?
 C2 C3 H3 120.0 . . ?
 C4 C3 C2 120.04(12) . . ?
 C4 C3 H3 120.0 . . ?
 C7 C8 H8 120.5 . . ?
 C9 C8 C7 118.95(12) . . ?
 C9 C8 H8 120.5 . . ?
 C13 C22 H22A 109.5 . . ?
 C13 C22 H22B 109.5 . . ?
 C13 C22 H22C 109.5 . . ?
 H22A C22 H22B 109.5 . . ?
 H22A C22 H22C 109.5 . . ?
 H22B C22 H22C 109.5 . . ?
 C37 C36 H36 119.9 . . ?
 C37 C36 C35 120.18(13) . . ?
 C35 C36 H36 119.9 . . ?
 C11 C10 H10 119.9 . . ?
 C9 C10 C11 120.21(13) . . ?
 C9 C10 H10 119.9 . . ?
 C19 C24 H24A 109.5 . . ?
 C19 C24 H24B 109.5 . . ?
 C19 C24 H24C 109.5 . . ?
 H24A C24 H24B 109.5 . . ?
 H24A C24 H24C 109.5 . . ?
 H24B C24 H24C 109.5 . . ?
 C8 C9 C10 120.49(12) . . ?
 C8 C9 H9 119.8 . . ?
 C10 C9 H9 119.8 . . ?
 C15 C23 H23A 109.5 . . ?
 C15 C23 H23B 109.5 . . ?
 C15 C23 H23C 109.5 . . ?
 H23A C23 H23B 109.5 . . ?
 H23A C23 H23C 109.5 . . ?
 H23B C23 H23C 109.5 . . ?
 C44 C45 H45A 109.5 . . ?
 C44 C45 H45B 109.5 . . ?
 C44 C45 H45C 109.5 . . ?
 H45A C45 H45B 109.5 . . ?
 H45A C45 H45C 109.5 . . ?
 H45B C45 H45C 109.5 . . ?
 C36 C35 H35 120.1 . . ?
 C36 C35 C34 119.83(12) . . ?
 C34 C35 H35 120.1 . . ?
 C44 C47 H47A 109.5 . . ?
 C44 C47 H47B 109.5 . . ?
 C44 C47 H47C 109.5 . . ?
 H47A C47 H47B 109.5 . . ?
 H47A C47 H47C 109.5 . . ?
 H47B C47 H47C 109.5 . . ?
 C44 C46 H46A 109.5 . . ?
 C44 C46 H46B 109.5 . . ?
 C44 C46 H46C 109.5 . . ?
 H46A C46 H46B 109.5 . . ?
 H46A C46 H46C 109.5 . . ?
 H46B C46 H46C 109.5 . . ?
 C33 C34 H34 120.0 . . ?
 C35 C34 C33 119.95(13) . . ?
 C35 C34 H34 120.0 . . ?
 N2 B1 N1 106.11(9) . . ?
 N2 B1 C1 114.72(10) . . ?
 N2 B1 C12 111.89(9) . . ?
 N1 B1 C1 111.60(9) . . ?
 N1 B1 C12 113.36(10) . . ?
 C1 B1 C12 99.35(9) . . ?

loop_
  _geom_torsion_atom_site_label_1
  _geom_torsion_atom_site_label_2
  _geom_torsion_atom_site_label_3
  _geom_torsion_atom_site_label_4
  _geom_torsion
  _geom_torsion_site_symmetry_1
  _geom_torsion_site_symmetry_2
  _geom_torsion_site_symmetry_3
  _geom_torsion_site_symmetry_4
  _geom_torsion_publ_flag
 Si1 O1 C29 C30 105.80(12) . . . . ?
 Si1 O1 C29 C28 -75.97(14) . . . . ?
 Si1 C38 C43 C42 -175.60(10) . . . . ?
 Si1 C38 C39 C40 175.45(10) . . . . ?
 Si1 C32 C33 C34 177.61(10) . . . . ?
 Si1 C32 C37 C36 -177.53(10) . . . . ?
 O1 Si1 C38 C43 106.24(10) . . . . ?
 O1 Si1 C38 C39 -68.35(11) . . . . ?
 O1 Si1 C32 C33 6.35(11) . . . . ?
 O1 Si1 C32 C37 -176.25(9) . . . . ?
 O1 Si1 C44 C45 -67.67(9) . . . . ?
 O1 Si1 C44 C47 172.83(9) . . . . ?
 O1 Si1 C44 C46 51.15(10) . . . . ?
 O1 C29 C28 C27 -179.70(11) . . . . ?
 N2 C18 C19 C20 2.76(13) . . . . ?
 N2 C18 C19 C24 -171.57(11) . . . . ?
 N2 C18 C17 C16 5.96(17) . . . . ?
 N2 C18 C17 C26 -171.26(10) . . . . ?
 N2 C21 C20 C19 0.28(14) . . . . ?
 N1 C16 C15 C14 1.74(13) . . . . ?
 N1 C16 C15 C23 -175.54(12) . . . . ?
 N1 C13 C14 C15 0.40(14) . . . . ?
 C18 N2 C21 C20 1.48(13) . . . . ?
 C18 N2 C21 C25 -179.06(11) . . . . ?
 C18 N2 B1 N1 -7.22(14) . . . . ?
 C18 N2 B1 C1 -130.91(11) . . . . ?
 C18 N2 B1 C12 116.90(12) . . . . ?
 C18 C19 C20 C21 -1.87(13) . . . . ?
 C18 C17 C16 N1 0.85(17) . . . . ?
 C18 C17 C16 C15 178.98(12) . . . . ?
 C18 C17 C26 C31 72.98(15) . . . . ?
 C18 C17 C26 C27 -108.55(14) . . . . ?
 C19 C18 C17 C16 -176.67(12) . . . . ?
 C19 C18 C17 C26 6.11(19) . . . . ?
 C17 C18 C19 C20 -174.85(12) . . . . ?
 C17 C18 C19 C24 10.8(2) . . . . ?
 C17 C16 C15 C14 -176.55(12) . . . . ?
 C17 C16 C15 C23 6.2(2) . . . . ?
 C17 C26 C31 C30 176.81(11) . . . . ?
 C17 C26 C27 C28 -176.71(12) . . . . ?
 C38 Si1 O1 C29 -14.74(11) . . . . ?
 C38 Si1 C32 C33 124.24(10) . . . . ?
 C38 Si1 C32 C37 -58.36(11) . . . . ?
 C38 Si1 C44 C45 173.31(8) . . . . ?
 C38 Si1 C44 C47 53.81(11) . . . . ?
 C38 Si1 C44 C46 -67.87(10) . . . . ?
 C38 C43 C42 C41 0.2(2) . . . . ?
 C21 N2 C18 C19 -2.65(13) . . . . ?
 C21 N2 C18 C17 175.27(10) . . . . ?
 C21 N2 B1 N1 176.20(10) . . . . ?
 C21 N2 B1 C1 52.50(15) . . . . ?
 C21 N2 B1 C12 -59.69(15) . . . . ?
 C1 C6 C5 C4 -1.51(19) . . . . ?
 C1 C2 C3 C4 -1.22(19) . . . . ?
 C16 N1 C13 C14 0.71(13) . . . . ?
 C16 N1 C13 C22 179.64(11) . . . . ?
 C16 N1 B1 N2 14.21(14) . . . . ?
 C16 N1 B1 C1 139.83(11) . . . . ?
 C16 N1 B1 C12 -108.99(12) . . . . ?
 C16 C17 C26 C31 -104.31(14) . . . . ?
 C16 C17 C26 C27 74.17(15) . . . . ?
 C16 C15 C14 C13 -1.31(14) . . . . ?
 C26 C17 C16 N1 178.07(10) . . . . ?
 C26 C17 C16 C15 -3.80(19) . . . . ?
 C26 C31 C30 C29 0.05(19) . . . . ?
 C26 C27 C28 C29 -0.2(2) . . . . ?
 C31 C26 C27 C28 1.8(2) . . . . ?
 C31 C30 C29 O1 179.81(11) . . . . ?
 C31 C30 C29 C28 1.55(19) . . . . ?
 C32 Si1 O1 C29 103.91(10) . . . . ?
 C32 Si1 C38 C43 -11.73(12) . . . . ?
 C32 Si1 C38 C39 173.68(10) . . . . ?
 C32 Si1 C44 C45 48.33(10) . . . . ?
 C32 Si1 C44 C47 -71.16(10) . . . . ?
 C32 Si1 C44 C46 167.15(9) . . . . ?
 C32 C33 C34 C35 -0.3(2) . . . . ?
 C32 C37 C36 C35 0.2(2) . . . . ?
 C30 C29 C28 C27 -1.48(19) . . . . ?
 C12 C7 C6 C1 -2.94(14) . . . . ?
 C12 C7 C6 C5 176.07(12) . . . . ?
 C12 C7 C8 C9 2.01(19) . . . . ?
 C12 C11 C10 C9 1.55(19) . . . . ?
 C7 C12 C11 C10 -0.88(18) . . . . ?
 C7 C12 B1 N2 123.54(11) . . . . ?
 C7 C12 B1 N1 -116.51(11) . . . . ?
 C7 C12 B1 C1 2.02(12) . . . . ?
 C7 C6 C5 C4 179.57(12) . . . . ?
 C7 C8 C9 C10 -1.3(2) . . . . ?
 C6 C1 C2 C3 0.13(18) . . . . ?
 C6 C1 B1 N2 -123.22(11) . . . . ?
 C6 C1 B1 N1 116.07(11) . . . . ?
 C6 C1 B1 C12 -3.76(12) . . . . ?
 C6 C7 C8 C9 -176.52(13) . . . . ?
 C6 C5 C4 C3 0.40(19) . . . . ?
 C41 C40 C39 C38 -0.2(2) . . . . ?
 C13 N1 C16 C17 177.00(11) . . . . ?
 C13 N1 C16 C15 -1.52(13) . . . . ?
 C13 N1 B1 N2 -176.70(11) . . . . ?
 C13 N1 B1 C1 -51.08(15) . . . . ?
 C13 N1 B1 C12 60.11(15) . . . . ?
 C2 C1 C6 C7 -179.66(11) . . . . ?
 C2 C1 C6 C5 1.24(18) . . . . ?
 C2 C1 B1 N2 61.39(17) . . . . ?
 C2 C1 B1 N1 -59.33(17) . . . . ?
 C2 C1 B1 C12 -179.16(12) . . . . ?
 C33 C32 C37 C36 -0.04(18) . . . . ?
 C43 C38 C39 C40 0.72(19) . . . . ?
 C11 C12 C7 C6 177.86(11) . . . . ?
 C11 C12 C7 C8 -0.91(18) . . . . ?
 C11 C12 B1 N2 -53.62(17) . . . . ?
 C11 C12 B1 N1 66.33(17) . . . . ?
 C11 C12 B1 C1 -175.14(13) . . . . ?
 C11 C10 C9 C8 -0.4(2) . . . . ?
 C44 Si1 O1 C29 -139.03(10) . . . . ?
 C44 Si1 C38 C43 -136.95(10) . . . . ?
 C44 Si1 C38 C39 48.46(12) . . . . ?
 C44 Si1 C32 C33 -107.00(11) . . . . ?
 C44 Si1 C32 C37 70.40(11) . . . . ?
 C25 C21 C20 C19 -179.16(11) . . . . ?
 C27 C26 C31 C30 -1.70(19) . . . . ?
 C40 C41 C42 C43 0.36(19) . . . . ?
 C37 C32 C33 C34 0.12(19) . . . . ?
 C37 C36 C35 C34 -0.4(2) . . . . ?
 C39 C38 C43 C42 -0.72(19) . . . . ?
 C42 C41 C40 C39 -0.4(2) . . . . ?
 C5 C4 C3 C2 0.95(19) . . . . ?
 C8 C7 C6 C1 175.72(12) . . . . ?
 C8 C7 C6 C5 -5.3(2) . . . . ?
 C22 C13 C14 C15 -178.52(12) . . . . ?
 C36 C35 C34 C33 0.4(2) . . . . ?
 C24 C19 C20 C21 172.78(11) . . . . ?
 C23 C15 C14 C13 176.18(11) . . . . ?
 B1 N2 C18 C19 -179.77(10) . . . . ?
 B1 N2 C18 C17 -1.85(17) . . . . ?
 B1 N2 C21 C20 178.54(10) . . . . ?
 B1 N2 C21 C25 -1.99(18) . . . . ?
 B1 N1 C16 C17 -12.17(17) . . . . ?
 B1 N1 C16 C15 169.30(10) . . . . ?
 B1 N1 C13 C14 -169.91(11) . . . . ?
 B1 N1 C13 C22 9.02(19) . . . . ?
 B1 C1 C6 C7 4.28(13) . . . . ?
 B1 C1 C6 C5 -174.82(11) . . . . ?
 B1 C1 C2 C3 175.18(12) . . . . ?
 B1 C12 C7 C6 0.28(14) . . . . ?
 B1 C12 C7 C8 -178.48(11) . . . . ?
 B1 C12 C11 C10 176.06(12) . . . . ?

_shelx_res_file
;
TITL dna99_poreak_2n_auto_a.res in P-1
    dna99_poreak_2n_auto.res
    created by SHELXL-2018/3 at 15:15:27 on 25-Oct-2024
REM Old TITL dna99_poreak_2N_auto in P-1
REM SHELXT solution in P-1: R1 0.114, Rweak 0.005, Alpha 0.037
REM <I/s> 0.000 for 0 systematic absences, Orientation as input
REM Formula found by SHELXT: C48 N2 O Cl
CELL 1.54184 9.5627 13.724 15.504 75.278 87.688 70.36
ZERR 2 0.0001 0.0002 0.0002 0.001 0.001 0.001
LATT 1
SFAC C H B N O Si
UNIT 94 90 2 4 2 2

L.S. 15
PLAN  2
SIZE 0.037 0.341 0.496
TEMP -173
CONF
BOND
list 4
MORE -1
BOND $H
fmap 2 53
acta
OMIT -4 148
OMIT 12 6 0
OMIT -11 -6 4
OMIT 12 6 1
REM <olex2.extras>
REM <HklSrc "%.\\dna99_poreak_2N_auto.hkl">
REM </olex2.extras>

WGHT    0.056200    0.434400
FVAR       0.50098
SI1   6    0.779611    0.903495    0.205564    11.00000    0.01649    0.02005 =
         0.01508   -0.00510    0.00251   -0.00714
O1    5    0.648533    0.846485    0.216532    11.00000    0.02154    0.02813 =
         0.01703   -0.00709    0.00507   -0.01256
N2    4    0.224945    0.617031    0.618952    11.00000    0.01748    0.01936 =
         0.01585   -0.00515    0.00337   -0.00642
N1    4    0.414191    0.653217    0.701418    11.00000    0.01673    0.02140 =
         0.01799   -0.00615    0.00229   -0.00681
C18   1    0.297933    0.641740    0.540243    11.00000    0.01817    0.01775 =
         0.01629   -0.00484    0.00338   -0.00484
C19   1    0.227272    0.623296    0.469646    11.00000    0.02126    0.01738 =
         0.01816   -0.00483    0.00171   -0.00491
C17   1    0.415455    0.681001    0.540363    11.00000    0.01665    0.01699 =
         0.01984   -0.00498    0.00358   -0.00339
C38   1    0.805006    0.933577    0.313906    11.00000    0.02055    0.02071 =
         0.01807   -0.00539    0.00179   -0.00920
C21   1    0.110455    0.589307    0.598556    11.00000    0.01809    0.01750 =
         0.02044   -0.00539    0.00176   -0.00557
C1    1    0.282697    0.521204    0.793964    11.00000    0.01852    0.02660 =
         0.01652   -0.00627    0.00151   -0.01132
C16   1    0.472857    0.687655    0.619194    11.00000    0.01630    0.01954 =
         0.02059   -0.00513    0.00362   -0.00569
C26   1    0.476547    0.721378    0.453550    11.00000    0.01928    0.02041 =
         0.01916   -0.00692    0.00406   -0.00847
C20   1    0.109453    0.592909    0.506952    11.00000    0.02139    0.02036 =
         0.01972   -0.00598    0.00013   -0.00836
AFIX  43
H20   2    0.039525    0.577109    0.475899    11.00000   -1.20000
AFIX   0
C31   1    0.394528    0.819025    0.396162    11.00000    0.01731    0.02343 =
         0.02124   -0.00665    0.00413   -0.00507
AFIX  43
H31   2    0.298072    0.857538    0.411242    11.00000   -1.20000
AFIX   0
C32   1    0.957061    0.806485    0.180329    11.00000    0.01862    0.02520 =
         0.01542   -0.00445    0.00291   -0.00681
C30   1    0.452242    0.860628    0.317200    11.00000    0.01983    0.02162 =
         0.02104   -0.00403    0.00209   -0.00556
AFIX  43
H30   2    0.395496    0.927217    0.278612    11.00000   -1.20000
AFIX   0
C12   1    0.131491    0.714466    0.748247    11.00000    0.01731    0.02648 =
         0.01985   -0.01023    0.00229   -0.00901
C7    1    0.091802    0.665068    0.832575    11.00000    0.01967    0.02954 =
         0.02038   -0.01009    0.00301   -0.01086
C6    1    0.184931    0.550539    0.861140    11.00000    0.01894    0.02982 =
         0.01858   -0.00861    0.00255   -0.01128
C41   1    0.840587    0.964718    0.483520    11.00000    0.02647    0.02395 =
         0.02003   -0.00827    0.00080   -0.01184
AFIX  43
H41   2    0.852705    0.975669    0.540451    11.00000   -1.20000
AFIX   0
C13   1    0.493942    0.663478    0.766151    11.00000    0.01903    0.02312 =
         0.02155   -0.00768   -0.00007   -0.00656
C2    1    0.378216    0.416405    0.808816    11.00000    0.01852    0.02717 =
         0.01990   -0.00663    0.00122   -0.01024
AFIX  43
H2    2    0.444620    0.395586    0.764370    11.00000   -1.20000
AFIX   0
C29   1    0.593624    0.804331    0.294828    11.00000    0.01999    0.02334 =
         0.01771   -0.00808    0.00433   -0.01136
C33   1    0.961352    0.709361    0.164779    11.00000    0.02333    0.02843 =
         0.02078   -0.00906    0.00255   -0.00886
AFIX  43
H33   2    0.873295    0.691272    0.169343    11.00000   -1.20000
AFIX   0
C15   1    0.592003    0.722963    0.635886    11.00000    0.01744    0.02065 =
         0.02564   -0.00522    0.00188   -0.00652
C43   1    0.931837    0.871104    0.369801    11.00000    0.02072    0.02504 =
         0.02165   -0.00865    0.00101   -0.00542
AFIX  43
H43   2    1.007308    0.817046    0.350066    11.00000   -1.20000
AFIX   0
C11   1    0.052361    0.821312    0.709355    11.00000    0.01997    0.02764 =
         0.02268   -0.00993    0.00068   -0.00812
AFIX  43
H11   2    0.078636    0.855917    0.653050    11.00000   -1.20000
AFIX   0
C44   1    0.710300    1.022725    0.105962    11.00000    0.02410    0.02258 =
         0.01685   -0.00358   -0.00026   -0.00944
C14   1    0.604074    0.705762    0.727271    11.00000    0.02002    0.02554 =
         0.02606   -0.00845   -0.00003   -0.00919
AFIX  43
H14   2    0.674932    0.720039    0.758878    11.00000   -1.20000
AFIX   0
C25   1    0.005088    0.559140    0.665113    11.00000    0.02060    0.02798 =
         0.02198   -0.00771    0.00411   -0.01218
AFIX 137
H25A  2    0.059926    0.495517    0.711644    11.00000   -1.50000
H25B  2   -0.070206    0.543636    0.635110    11.00000   -1.50000
H25C  2   -0.043589    0.618474    0.692256    11.00000   -1.50000
AFIX   0
C27   1    0.616060    0.664523    0.429380    11.00000    0.02156    0.02079 =
         0.02388   -0.00429    0.00513   -0.00398
AFIX  43
H27   2    0.671771    0.596983    0.467085    11.00000   -1.20000
AFIX   0
C40   1    0.713136    1.027189    0.429796    11.00000    0.02663    0.02282 =
         0.02424   -0.01004    0.00265   -0.00590
AFIX  43
H40   2    0.637750    1.080668    0.450208    11.00000   -1.20000
AFIX   0
C37   1    1.089923    0.830305    0.172705    11.00000    0.02195    0.02829 =
         0.02142   -0.00470    0.00269   -0.01002
AFIX  43
H37   2    1.090273    0.895643    0.182845    11.00000   -1.20000
AFIX   0
C39   1    0.695614    1.011643    0.346203    11.00000    0.02343    0.02397 =
         0.02161   -0.00632   -0.00129   -0.00519
AFIX  43
H39   2    0.607786    1.054760    0.310235    11.00000   -1.20000
AFIX   0
C28   1    0.674702    0.705785    0.350397    11.00000    0.01848    0.02466 =
         0.02429   -0.00786    0.00690   -0.00503
AFIX  43
H28   2    0.770149    0.666526    0.334536    11.00000   -1.20000
AFIX   0
C42   1    0.949983    0.886357    0.453728    11.00000    0.02186    0.02839 =
         0.02164   -0.00733   -0.00179   -0.00718
AFIX  43
H42   2    1.037076    0.843150    0.490337    11.00000   -1.20000
AFIX   0
C5    1    0.186140    0.476276    0.941667    11.00000    0.02228    0.03841 =
         0.01812   -0.00754    0.00399   -0.01501
AFIX  43
H5    2    0.121813    0.497040    0.986993    11.00000   -1.20000
AFIX   0
C4    1    0.282544    0.371460    0.954925    11.00000    0.02509    0.03398 =
         0.01896   -0.00064   -0.00094   -0.01638
AFIX  43
H4    2    0.283546    0.320300    1.009467    11.00000   -1.20000
AFIX   0
C3    1    0.377598    0.341002    0.888798    11.00000    0.02024    0.02626 =
         0.02518   -0.00296   -0.00187   -0.00991
AFIX  43
H3    2    0.442059    0.269017    0.897967    11.00000   -1.20000
AFIX   0
C8    1   -0.023411    0.722027    0.877511    11.00000    0.02299    0.03857 =
         0.02389   -0.01375    0.00693   -0.01189
AFIX  43
H8    2   -0.047123    0.688645    0.935033    11.00000   -1.20000
AFIX   0
C22   1    0.467008    0.636060    0.863409    11.00000    0.02724    0.03252 =
         0.02029   -0.00939    0.00066   -0.01315
AFIX 137
H22A  2    0.365187    0.678009    0.873469    11.00000   -1.50000
H22B  2    0.537411    0.652556    0.896679    11.00000   -1.50000
H22C  2    0.480740    0.559611    0.883946    11.00000   -1.50000
AFIX   0
C36   1    1.220374    0.760126    0.150656    11.00000    0.02026    0.03810 =
         0.02290   -0.00399    0.00439   -0.00948
AFIX  43
H36   2    1.308894    0.777636    0.145999    11.00000   -1.20000
AFIX   0
C10   1   -0.066248    0.878244    0.753009    11.00000    0.02125    0.02886 =
         0.03168   -0.01389   -0.00068   -0.00389
AFIX  43
H10   2   -0.121678    0.950832    0.725519    11.00000   -1.20000
AFIX   0
C24   1    0.274051    0.624390    0.375820    11.00000    0.03114    0.02948 =
         0.01787   -0.00831    0.00419   -0.01388
AFIX 137
H24A  2    0.275485    0.695825    0.344952    11.00000   -1.50000
H24B  2    0.203532    0.606295    0.344059    11.00000   -1.50000
H24C  2    0.373648    0.571763    0.377248    11.00000   -1.50000
AFIX   0
C9    1   -0.103132    0.828620    0.836703    11.00000    0.02052    0.03952 =
         0.03260   -0.02115    0.00630   -0.00718
AFIX  43
H9    2   -0.183205    0.867826    0.866066    11.00000   -1.20000
AFIX   0
C23   1    0.684807    0.773611    0.571645    11.00000    0.02238    0.03196 =
         0.02893   -0.00360    0.00231   -0.01488
AFIX 137
H23A  2    0.755293    0.719359    0.545877    11.00000   -1.50000
H23B  2    0.739594    0.803983    0.603288    11.00000   -1.50000
H23C  2    0.620107    0.830549    0.523839    11.00000   -1.50000
AFIX   0
C45   1    0.715285    0.980108    0.022687    11.00000    0.03487    0.03130 =
         0.01703   -0.00631   -0.00049   -0.01246
AFIX 137
H45A  2    0.818595    0.941102    0.012753    11.00000   -1.50000
H45B  2    0.673239    1.040239   -0.029459    11.00000   -1.50000
H45C  2    0.657193    0.931861    0.031772    11.00000   -1.50000
AFIX   0
C35   1    1.221858    0.664404    0.135387    11.00000    0.02358    0.03780 =
         0.02427   -0.00916    0.00566   -0.00136
AFIX  43
H35   2    1.311104    0.616623    0.119970    11.00000   -1.20000
AFIX   0
C47   1    0.809672    1.092643    0.093953    11.00000    0.03660    0.03000 =
         0.02383   -0.00054   -0.00194   -0.01881
AFIX 137
H47A  2    0.809474    1.117776    0.147754    11.00000   -1.50000
H47B  2    0.771420    1.154293    0.042397    11.00000   -1.50000
H47C  2    0.911428    1.050405    0.084059    11.00000   -1.50000
AFIX   0
C46   1    0.548774    1.090948    0.116200    11.00000    0.02671    0.02784 =
         0.02372   -0.00336   -0.00313   -0.00326
AFIX 137
H46A  2    0.485969    1.045902    0.126041    11.00000   -1.50000
H46B  2    0.512742    1.148845    0.061791    11.00000   -1.50000
H46C  2    0.544814    1.121514    0.167282    11.00000   -1.50000
AFIX   0
C34   1    1.092496    0.638674    0.142712    11.00000    0.03086    0.03059 =
         0.02691   -0.01320    0.00343   -0.00629
AFIX  43
H34   2    1.093315    0.573008    0.132707    11.00000   -1.20000
AFIX   0
B1    3    0.266313    0.626381    0.712361    11.00000    0.01638    0.02081 =
         0.01664   -0.00583    0.00241   -0.00734
HKLF 4


REM  dna99_poreak_2n_auto_a.res in P-1
REM wR2 = 0.1080, GooF = S = 1.080, Restrained GooF = 1.080 for all data
REM R1 = 0.0393 for 6749 Fo > 4sig(Fo) and 0.0436 for all 7486 data
REM 476 parameters refined using 0 restraints

END

WGHT      0.0562      0.4355

REM Highest difference peak  0.383,  deepest hole -0.346,  1-sigma level  0.047
Q1    1   0.8722  0.8504  0.1930  11.00000  0.05    0.38
Q2    1   0.7203  0.9737  0.1566  11.00000  0.05    0.37
;
_shelx_res_checksum                78467
_shelx_hkl_file
;
   0   0  -2  872.53   38.09
   0   0   2  911.11   38.21
   0   0   3 1800.14   75.99
   0   0   4 1188.41   52.45
   0   0   5    0.50    1.10
   0   0   6  349.02   20.51
   0   0   7   44.97    6.40
   0   0   7   48.84    3.05
   0   0   8    4.23    1.23
   0   0   8    3.09    0.84
   0   0  -8    2.28    0.80
   0   0   9    4.04    1.38
   0   0  -9    5.95    1.33
   0   0  10    1.29    1.30
   0   0 -10   -0.24    0.77
   0   0  11    0.38    1.28
   0   0  11    4.61    1.69
   0   0 -11    3.39    1.23
   0   0  12  416.14   20.66
   0   0 -12  388.55   19.37
   0   0  12  365.59   19.88
   0   0  13    2.90    1.64
   0   0  13    4.38    1.82
   0   0 -13    8.33    2.10
   0   0  14    0.42    0.51
   0   0 -14    0.38    1.12
   0   0  14    0.81    0.79
   0   0  14    2.04    1.72
   0   0  14    0.66    0.68
   0   0  14    0.79    0.68
   0   0  15    0.17    0.75
   0   0  15   -0.10    0.79
   0   0  15    0.08    0.70
   0   0  15   -0.07    0.54
   0   0  16    0.08    0.72
   0   0  16   -0.27    0.76
   0   0  16    0.12    0.55
   0   0  16   -0.44    0.70
   0   0  17    3.75    0.84
   0   0  18   -0.56    0.57
   0   0  18    0.11    0.51
   0  -1  18    6.73    0.69
   0  -1  18    8.53    0.84
   0  -1  17    2.18    0.55
   0  -1  17    2.39    0.76
   0  -1  16   28.98    1.97
   0   1 -16   27.56    1.73
   0  -1  16   30.56    2.15
   0  -1  16   33.03    2.02
   0  -1  16   30.74    1.86
   0  -1  16   30.94    2.01
   0   1 -15   48.47    2.62
   0  -1  15   47.57    2.80
   0  -1  15   50.23    2.86
   0  -1  15   49.27    3.04
   0  -1  15   49.29    2.87
   0  -1  15   48.77    2.70
   0  -1  14    2.13    0.64
   0  -1  14    2.25    0.74
   0   1 -14    2.19    0.62
   0   1 -14    3.29    1.43
   0  -1  14    1.83    1.34
   0  -1  14    1.88    0.76
   0  -1  14    2.25    0.76
   0  -1  14    2.43    1.71
   0  -1  14    2.22    0.92
   0  -1  13    3.28    1.83
   0   1 -13    4.55    1.61
   0  -1  13    2.71    1.59
   0  -1  12   20.18    3.29
   0  -1  12   18.00    3.11
   0   1 -12   22.22    2.98
   0  -1  11    4.15    1.80
   0   1 -11    2.76    1.08
   0  -1  10   49.18    4.63
   0   1 -10   49.21    4.02
   0  -1   9  547.45   25.18
   0   1  -9  545.48   24.32
   0  -1   8    4.44    1.32
   0   1  -8    6.32    1.16
   0  -1   7  805.78   33.67
   0  -1   7  812.64   34.68
   0   1  -7  808.91   34.05
   0   1  -7  806.78   39.55
   0  -1   7  756.58   39.74
   0  -1   6  368.60   16.38
   0   1  -6  357.29   15.88
   0  -1   6  367.22   20.46
   0   1  -6  374.64   20.34
   0  -1   5  318.93   17.20
   0   1  -5  298.77   16.87
   0   1  -4  998.20   41.30
   0   1  -4 1000.65   44.38
   0  -1   4 1051.94   44.57
   0  -1   3    0.69    0.64
   0   1  -3    0.95    0.87
   0   1  -2  446.02   19.93
   0  -1   1   38.18    2.52
   0   1   0   56.98    3.30
   0  -1  -1   83.55    4.81
   0   1   1   70.51    4.35
   0  -1  -2   59.13    4.58
   0  -1  -3  168.41   10.20
   0  -1  -4   45.40    4.91
   0   1   4   49.47    5.50
   0  -1  -5  215.88   14.33
   0   1   5  269.65   15.90
   0   1   6  237.83   11.93
   0  -1  -6  270.36   11.71
   0   1   6  247.11   16.99
   0   1   7  573.05   24.44
   0   1   7  564.47   25.18
   0   1   8  352.38   15.77
   0   1   8  344.34   16.67
   0   1   9   55.36    3.89
   0   1  10  250.58   13.28
   0   1  11   44.21    4.41
   0   1  12   12.37    2.52
   0  -1 -13   63.70    5.69
   0   1  14   12.28    1.20
   0   1  14   12.47    1.27
   0  -1 -14   10.42    2.33
   0   1  14   11.24    1.30
   0   1  14   12.52    1.46
   0   1  14   11.13    2.92
   0   1  14   12.85    1.36
   0   1  15   15.08    1.36
   0   1  15   15.30    1.44
   0  -1 -15   13.67    2.62
   0   1  15   15.53    1.61
   0   1  15   15.31    1.51
   0   1  15   21.86    3.73
   0   1  15   16.84    1.56
   0   1  16   -0.08    0.66
   0   1  16   -0.13    0.60
   0   1  16    0.56    0.73
   0   1  16   -0.36    0.74
   0   1  17   22.14    1.72
   0   1  18   27.91    1.67
   0   1  18   22.20    1.48
   0   1  19    7.14    0.63
   0  -1 -19    6.12    0.51
   0  -2  18    3.81    0.57
   0  -2  18    4.16    0.49
   0  -2  17   15.43    1.03
   0  -2  17   15.07    1.28
   0  -2  16   87.58    4.25
   0   2 -16   83.55    4.02
   0  -2  16   88.91    4.43
   0  -2  16   91.48    4.22
   0  -2  16   86.23    4.09
   0  -2  16   84.88    4.19
   0  -2  15   21.60    1.65
   0   2 -15   21.27    1.49
   0  -2  15   24.60    1.71
   0  -2  15   24.50    1.92
   0  -2  15   21.63    1.67
   0  -2  15   22.34    1.57
   0  -2  14    2.65    0.67
   0   2 -14    3.58    0.67
   0  -2  14    3.50    0.78
   0  -2  14    5.02    1.84
   0   2 -14    2.77    1.31
   0  -2  14    3.52    0.80
   0  -2  14    3.02    0.92
   0  -2  14    5.44    1.98
   0  -2  14    2.71    0.78
   0  -2  13   12.31    1.11
   0  -2  13   13.15    1.21
   0   2 -13   13.08    1.11
   0   2 -13   11.21    2.20
   0  -2  13    9.64    2.46
   0  -2  13   11.67    1.27
   0  -2  13    9.93    2.54
   0  -2  13   11.35    1.17
   0  -2  13   12.03    1.42
   0   2 -12   74.68    5.85
   0  -2  12   77.16    6.71
   0   2 -11  496.24   23.74
   0  -2  11  538.65   25.12
   0   2 -10  196.13   10.40
   0  -2  10  193.55   11.25
   0   2  -9  311.40   15.18
   0  -2   9  339.67   16.23
   0   2  -8    0.16    0.59
   0  -2   8   -0.23    0.86
   0   2  -7  697.88   30.59
   0  -2   7  751.95   31.33
   0  -2   6  132.76    6.97
   0   2  -6  125.18   10.15
   0  -2   5   12.07    2.44
   0  -2   5   16.29    1.95
   0   2  -4  616.56   28.42
   0  -2   4  584.64   27.35
   0  -2   3 1522.29   63.84
   0  -2   2 3428.38  137.16
   0  -2   2 3262.53  136.82
   0  -2   1  603.18   26.27
   0   2   0  653.49   28.70
   0   2   1 3048.03  121.98
   0  -2  -1 3059.08  122.82
   0  -2  -1 2854.58  121.49
   0   2   2   99.97    6.73
   0  -2  -3  222.47   13.10
   0  -2  -4   -0.50    1.18
   0   2   5   28.92    4.85
   0  -2  -5   19.51    3.72
   0  -2  -6  286.55   13.02
   0   2   6  284.40   13.34
   0  -2  -6  251.26   17.70
   0   2   7  109.54    6.16
   0  -2  -7  110.59    6.17
   0   2   7  102.05    6.39
   0   2   7  113.22    5.97
   0  -2  -8   41.89    3.42
   0   2   8   39.91    3.39
   0   2   8   43.78    3.22
   0   2   8   40.68    3.73
   0  -2  -9    8.82    1.65
   0   2   9    8.86    1.74
   0   2   9    7.87    1.94
   0   2   9    9.62    1.55
   0   2  10  106.32    7.31
   0   2  10   92.16    6.59
   0  -2 -10  102.65    6.67
   0   2  11  107.18    7.98
   0   2  12   98.75    8.00
   0   2  13  196.76   12.93
   0   2  14   26.16    1.92
   0   2  14   24.83    1.80
   0   2  14   26.75    2.02
   0   2  14   24.54    2.05
   0   2  14   24.16    4.37
   0   2  14   25.99    1.86
   0   2  15   63.24    3.55
   0   2  15   66.94    3.68
   0  -2 -15   67.99    6.21
   0   2  15   68.14    3.73
   0   2  15   69.53    3.83
   0   2  16   93.96    4.83
   0   2  17   51.70    2.90
   0   2  17   56.23    3.06
   0   2  18    0.82    0.61
   0   2  18    0.52    0.50
   0  -2 -19    5.24    0.55
   0  -2 -19    4.60    0.52
   0   2  19    4.92    0.59
   0  -3  17   13.07    0.90
   0  -3  17   20.71    1.13
   0  -3  16    9.88    0.91
   0   3 -16    9.68    0.85
   0  -3  16   10.43    1.02
   0  -3  16   11.40    0.98
   0  -3  15    1.81    0.66
   0   3 -15    1.22    0.51
   0  -3  15    2.71    0.62
   0  -3  15    1.62    0.58
   0  -3  15    1.61    0.64
   0   3 -14    1.15    0.53
   0  -3  14    0.91    0.62
   0  -3  14    0.87    0.60
   0  -3  14   -0.07    0.74
   0  -3  14    1.18    0.55
   0   3 -13   43.63    2.45
   0  -3  13   41.27    2.52
   0  -3  13   45.79    5.22
   0   3 -13   48.92    4.52
   0  -3  13   47.71    2.51
   0  -3  13   42.24    2.78
   0  -3  13   42.96    4.82
   0  -3  13   43.38    2.59
   0  -3  12   32.40    4.03
   0   3 -12   24.31    3.09
   0  -3  11   19.13    2.99
   0   3 -11   21.28    2.71
   0  -3  10  139.55    8.92
   0   3 -10  138.67    8.06
   0  -3   9   34.69    3.63
   0   3  -9   38.64    3.23
   0  -3   8  536.23   24.03
   0   3  -8  517.23   23.22
   0  -3   7    4.56    1.17
   0   3  -6  330.39   14.61
   0  -3   5 1085.63   45.81
   0   3  -5 1102.53   45.41
   0  -3   4   14.40    2.48
   0  -3   4   14.73    2.12
   0  -3   3  202.14   11.11
   0  -3   2 1232.15   53.72
   0  -3   2 1271.47   53.47
   0   3  -1  254.31   13.13
   0   3   0 1928.03   81.47
   0  -3  -1  201.89   11.49
   0  -3  -1  193.09   10.09
   0   3   2  441.68   21.43
   0  -3  -2  451.30   22.61
   0   3   3  216.12   13.18
   0   3   4  302.44   18.48
   0  -3  -4  327.87   18.74
   0   3   5   -0.78    1.31
   0  -3  -5    1.35    1.62
   0  -3  -6  367.96   16.75
   0   3   6  374.52   17.13
   0  -3  -7  735.05   31.35
   0   3   7  704.27   31.67
   0  -3  -8  157.68    8.67
   0   3   8  151.20    8.95
   0  -3  -9   58.09    4.48
   0   3   9   46.49    4.57
   0  -3 -10  176.23   10.36
   0   3  10  194.85   11.27
   0  -3 -11  258.51   14.03
   0   3  11  260.62   14.88
   0   3  12    4.82    2.00
   0  -3 -12    2.68    1.40
   0   3  13   77.94    7.42
   0  -3 -13   81.64    6.79
   0   3  14   78.44    4.29
   0   3  14   86.24    4.25
   0   3  14   91.62    8.10
   0   3  14   77.50    4.36
   0  -3 -14   86.92    7.17
   0   3  14   82.41    4.26
   0   3  15   37.96    2.38
   0   3  16   15.44    1.32
   0   3  16   14.55    1.42
   0   3  17   92.46    4.20
   0   3  17   82.66    4.30
   0   3  18   86.40    4.49
   0  -3 -18  112.54    4.62
   0  -3 -19    3.69    0.50
   0   3  19    3.64    0.49
   0  -3 -19    3.56    0.50
   0  -4  17    0.90    0.32
   0  -4  17    0.44    0.34
   0  -4  16   32.59    1.82
   0   4 -16   33.38    1.71
   0  -4  16   36.16    1.96
   0  -4  16   32.11    1.70
   0  -4  16   29.49    1.68
   0  -4  16   29.81    1.73
   0  -4  15   95.18    4.36
   0   4 -15   89.73    4.21
   0  -4  15   97.81    4.55
   0  -4  15   87.10    4.20
   0  -4  15   89.10    4.21
   0  -4  15   90.38    4.25
   0   4 -14   63.87    3.20
   0  -4  14   63.16    3.30
   0  -4  14   63.42    3.51
   0  -4  14   60.92    3.22
   0  -4  14   63.97    3.19
   0  -4  14   64.00    3.25
   0  -4  13   23.15    1.68
   0   4 -13   24.54    1.62
   0  -4  13   24.63    1.92
   0  -4  13   23.11    1.66
   0  -4  13   24.78    1.61
   0  -4  12  204.50    8.62
   0  -4  12  183.82    8.66
   0   4 -12  195.30    8.62
   0   4 -12  204.71   11.22
   0  -4  12  204.37    8.74
   0  -4  12  199.90    9.05
   0  -4  12  190.29    8.68
   0  -4  12  189.21   11.77
   0  -4  11   16.99    2.84
   0   4 -11   14.74    2.29
   0  -4  10  349.20   17.55
   0   4 -10  336.20   16.53
   0  -4   9    0.87    1.14
   0   4  -9    1.71    1.00
   0  -4   8   -0.25    1.14
   0   4  -8    0.19    0.57
   0  -4   7   13.60    1.98
   0   4  -6    0.80    0.74
   0  -4   5   14.78    1.72
   0   4  -5   17.45    1.77
   0  -4   4    4.42    0.91
   0   4  -4    2.00    0.83
   0   4  -3   63.30    3.75
   0  -4   2  288.34   15.44
   0   4  -2  280.12   12.63
   0   4  -1  473.53   23.15
   0   4   0 2197.98   93.70
   0  -4  -1   21.46    3.40
   0   4   1   17.73    3.40
   0  -4  -1   16.38    2.30
   0  -4  -2   74.97    7.02
   0  -4  -3  465.30   24.65
   0   4   3  447.73   23.36
   0  -4  -4    2.02    1.47
   0   4   4    0.62    1.82
   0   4   4    1.56    0.71
   0   4   5  150.89   12.80
   0   4   6    3.67    0.91
   0   4   6    3.56    1.21
   0   4   6    3.08    2.65
   0  -4  -6    3.07    1.03
   0   4   6    1.82    0.82
   0   4   7  402.57   18.19
   0   4   7  425.03   19.58
   0  -4  -7  424.05   19.17
   0  -4  -8    0.75    0.88
   0   4   8    2.08    1.16
   0  -4  -9   16.47    2.49
   0   4   9   21.06    3.13
   0   4  10    5.16    1.82
   0  -4 -10    1.66    1.30
   0   4  10    7.47    1.73
   0   4  11    3.62    1.78
   0  -4 -11    7.80    2.03
   0   4  11    7.22    1.80
   0   4  12  207.01   12.72
   0   4  12  175.36   10.84
   0  -4 -12  175.67   11.31
   0  -4 -13  180.21   11.56
   0  -4 -14    6.96    2.20
   0   4  14    7.92    1.02
   0   4  14    8.98    1.25
   0   4  14   11.44    1.23
   0   4  15   70.04    3.77
   0   4  15   70.98    3.84
   0   4  16   29.39    1.97
   0   4  16   28.45    2.06
   0   4  17   22.67    1.52
   0   4  17   18.63    1.54
   0   4  17   19.44    1.42
   0   4  18   29.94    1.58
   0  -4 -18   31.16    1.70
   0  -4 -19    5.56    0.61
   0  -4 -19    5.88    0.62
   0  -5  16    5.83    0.51
   0  -5  16    7.29    0.68
   0  -5  15   26.06    1.46
   0   5 -15   24.26    1.36
   0  -5  15   22.69    1.33
   0  -5  15   23.15    1.34
   0  -5  15   24.55    1.56
   0  -5  15   21.42    1.32
   0  -5  14   58.67    3.15
   0  -5  14   57.88    2.89
   0   5 -14   59.66    2.92
   0  -5  14   57.40    2.98
   0  -5  14   56.50    2.91
   0  -5  13    3.41    0.81
   0   5 -13    3.77    0.66
   0  -5  13    3.98    0.73
   0  -5  13    4.32    0.66
   0  -5  12  125.90    6.04
   0   5 -12  121.04    7.82
   0  -5  12  126.70    5.78
   0   5 -12  121.48    5.67
   0  -5  12  122.91    5.75
   0  -5  12  124.73    5.66
   0  -5  11   38.12    2.46
   0   5 -11   35.36    3.59
   0  -5  11   38.84    2.12
   0  -5  11   37.49    2.19
   0  -5  11   35.80    2.04
   0   5 -11   35.28    2.10
   0  -5  10  241.57   13.27
   0   5 -10  237.99   12.42
   0  -5   9  245.78   13.47
   0   5  -9  265.15   12.98
   0  -5   8   39.57    3.70
   0   5  -8   37.33    3.24
   0  -5   7   10.46    1.80
   0   5  -6  128.02    6.97
   0  -5   5   70.16    4.52
   0   5  -5   68.90    4.40
   0  -5   4   64.49    4.04
   0   5  -4   64.14    4.06
   0  -5   3  498.69   21.14
   0   5  -3  484.81   20.95
   0   5  -3  475.70   21.27
   0   5  -2  158.43    7.61
   0   5  -2  154.27    7.83
   0   5  -1   10.97    1.38
   0  -5   1   13.86    2.63
   0   5  -1   13.07    1.58
   0  -5   0   70.91    6.12
   0   5   0   64.97    6.85
   0  -5   0   72.89    6.77
   0   5   0   73.06    4.17
   0   5   1  538.41   28.88
   0  -5  -1  520.18   25.00
   0  -5  -1  601.77   28.74
   0   5   1  557.98   23.73
   0   5   1  535.33   23.80
   0   5   1  567.75   23.76
   0   5   2  422.64   24.80
   0  -5  -2  457.78   24.31
   0   5   2  445.22   19.16
   0   5   2  413.48   19.24
   0   5   2  448.40   19.10
   0  -5  -3  172.84   13.12
   0   5   3  164.57    8.76
   0   5   3  183.01    8.66
   0  -5  -3  179.65    8.93
   0   5   4    1.20    0.79
   0   5   4    1.14    0.75
   0  -5  -4    0.52    0.72
   0   5   5  118.02    6.54
   0   5   5  111.53    6.07
   0  -5  -5  104.17    6.31
   0  -5  -6   50.12    3.82
   0   5   6   44.31    3.30
   0   5   7  807.03   34.86
   0  -5  -7  772.14   34.75
   0   5   7  795.87   33.87
   0   5   8  116.20    7.32
   0   5   8  107.92    6.20
   0   5   9  320.12   16.19
   0  -5  -9  316.85   16.38
   0   5  10   43.96    4.34
   0  -5 -10   41.66    4.38
   0   5  11   24.07    3.23
   0  -5 -11   24.56    3.50
   0   5  12   -0.37    1.14
   0   5  13   14.33    2.61
   0   5  14   48.18    2.87
   0   5  14   50.92    2.96
   0  -5 -14   49.51    5.47
   0   5  14   44.97    2.94
   0   5  15   33.57    2.20
   0   5  15   33.15    2.24
   0  -5 -15   34.70    4.45
   0   5  15   31.45    2.30
   0   5  16   13.21    1.42
   0   5  16   15.79    1.40
   0   5  16   15.77    1.19
   0   5  16   14.89    1.35
   0   5  16   14.89    1.32
   0   5  17   13.36    1.15
   0   5  17   10.74    1.27
   0   5  17   15.62    1.27
   0  -5 -17   14.34    1.21
   0   5  18   54.30    2.55
   0  -5 -18   57.11    2.68
   0  -5 -18   54.44    2.58
   0  -5 -19  131.64    5.75
   0  -5 -19  135.08    5.80
   0   6 -15   16.79    0.96
   0  -6  15   15.86    1.02
   0  -6  15   17.09    0.94
   0  -6  14    3.73    0.70
   0  -6  14    4.13    0.59
   0   6 -14    4.57    0.63
   0  -6  14    3.74    0.61
   0  -6  14    4.44    0.58
   0  -6  13    6.43    0.89
   0  -6  13    6.12    0.72
   0  -6  13    5.84    0.76
   0   6 -13    5.56    0.71
   0  -6  13    4.98    0.69
   0  -6  12    6.57    0.97
   0   6 -12    5.82    0.76
   0  -6  12    7.02    0.82
   0  -6  12    6.33    0.77
   0   6 -11    0.66    0.42
   0  -6  11   -0.08    0.58
   0   6 -11    0.53    0.86
   0  -6  11    0.71    0.51
   0   6 -11    0.06    0.45
   0  -6  11    0.37    0.41
   0  -6  11    0.05    0.44
   0  -6  10   13.81    1.32
   0   6 -10   11.97    1.01
   0   6 -10   16.11    2.22
   0  -6  10   13.14    1.07
   0  -6  10   11.34    1.05
   0  -6  10   13.82    1.05
   0   6  -9  191.97   10.30
   0   6  -8   42.22    3.58
   0  -6   7  154.11    8.77
   0   6  -6    4.45    1.25
   0   6  -5    0.37    0.79
   0  -6   5    0.18    0.66
   0   6  -4   40.79    3.32
   0  -6   4   40.28    3.11
   0   6  -3   44.48    3.41
   0   6  -3   41.20    3.04
   0  -6   3   45.94    3.16
   0   6  -2  200.69   10.07
   0  -6   2  205.27    9.75
   0   6  -2  203.72    9.82
   0   6  -1    0.33    0.79
   0  -6   1    0.66    0.62
   0   6  -1    0.14    0.68
   0   6   0  444.43   19.69
   0   6   1   49.34    3.48
   0   6   1   49.94    3.52
   0  -6  -1   59.60    6.86
   0   6   2   66.33    4.19
   0   6   2   66.97    4.26
   0   6   2   62.78    4.30
   0   6   2   62.95    8.01
   0  -6  -2   66.01    7.63
   0   6   3    3.22    1.00
   0   6   3    3.33    1.07
   0   6   4   64.83    4.57
   0  -6  -4   66.20    4.63
   0   6   4   67.33    4.36
   0   6   4   61.81    4.07
   0   6   5    1.35    0.93
   0   6   5    0.73    0.82
   0  -6  -5    1.58    0.99
   0   6   5    1.32    0.81
   0   6   6    8.45    1.75
   0   6   6    9.36    1.68
   0  -6  -6    9.42    1.78
   0   6   7   25.76    2.60
   0  -6  -7   21.89    2.82
   0   6   8    6.77    1.69
   0  -6  -8    7.52    1.80
   0   6   8    6.71    1.45
   0   6   9  115.74    8.19
   0  -6  -9  138.42    8.74
   0   6  10   76.23    6.30
   0  -6 -10   79.87    6.72
   0   6  11    3.47    1.55
   0  -6 -11    1.80    1.39
   0   6  12   17.69    3.12
   0  -6 -12   12.98    2.91
   0   6  13  296.29   16.51
   0  -6 -13  308.42   17.52
   0   6  14   26.61    2.03
   0   6  14   28.97    2.17
   0   6  14   29.80    2.12
   0   6  14   20.17    2.81
   0  -6 -14   28.25    4.11
   0   6  14   27.51    2.05
   0   6  15  119.74    5.82
   0   6  15  119.77    5.90
   0  -6 -15  113.95    8.99
   0   6  15  119.07    5.79
   0   6  15  125.90    5.88
   0  -6 -15  115.01    5.72
   0   6  16   11.93    1.04
   0   6  16   11.14    1.26
   0   6  16    9.71    1.30
   0   6  16   10.27    1.15
   0   6  16   11.15    1.20
   0  -6 -16   11.08    1.14
   0   6  17  254.28   10.52
   0   6  17  240.61   10.25
   0   6  17  247.46   10.39
   0  -6 -17  253.28   10.60
   0   6  17  253.25   10.41
   0  -6 -17  246.10   10.44
   0  -6 -18   11.08    0.93
   0   6  18   10.66    0.98
   0  -6 -18   11.87    1.01
   0  -6 -19    9.87    0.71
   0  -6 -19   10.63    0.80
   0  -7  14   -0.06    0.28
   0   7 -14    0.93    0.36
   0  -7  14    0.31    0.32
   0  -7  14    0.24    0.39
   0   7 -13  124.18    5.38
   0  -7  13  126.41    5.35
   0  -7  13  123.16    5.47
   0  -7  13  112.71    5.25
   0   7 -12   81.18    3.85
   0  -7  12   80.22    3.80
   0  -7  12   82.75    4.03
   0  -7  11   28.54    1.65
   0   7 -11   26.46    1.58
   0  -7  11   26.21    1.84
   0  -7  11   26.16    1.55
   0  -7  11   26.91    1.71
   0   7 -10   45.61    3.99
   0  -7  10   49.09    2.58
   0   7 -10   49.54    2.56
   0  -7  10   49.77    2.86
   0  -7  10   51.28    2.53
   0  -7  10   48.34    2.61
   0   7  -9    2.25    0.54
   0  -7   9    1.97    0.49
   0  -7   9    2.58    0.55
   0  -7   9    1.96    0.52
   0   7  -9    1.43    0.87
   0   7  -8    0.23    0.74
   0   7  -7   -0.22    1.19
   0   7  -6   22.65    2.56
   0   7  -5   45.84    3.76
   0   7  -4   85.11    5.58
   0   7  -3   -0.16    0.58
   0   7  -3    0.41    0.87
   0   7  -2    1.52    0.86
   0   7  -2    2.00    1.07
   0   7  -1    0.35    0.74
   0   7  -1    0.39    0.92
   0   7   0    3.24    1.02
   0   7   1  372.51   17.12
   0   7   1  369.26   17.14
   0   7   2   21.79    2.36
   0   7   2   17.86    2.28
   0   7   2   21.49    2.33
   0   7   3  203.95   10.34
   0   7   3  189.80   10.45
   0   7   3  209.38   10.24
   0   7   4   96.34    5.95
   0   7   4   95.55    6.20
   0   7   4   93.21    5.66
   0   7   5   30.49    2.96
   0   7   5   27.25    3.01
   0   7   5   25.03    2.57
   0   7   6   17.17    2.46
   0  -7  -6   15.24    2.37
   0   7   6   16.29    2.23
   0  -7  -7  575.08   26.49
   0   7   7  555.83   25.38
   0  -7  -8  454.28   21.58
   0   7   8  418.90   20.05
   0   7   9    7.23    1.94
   0   7   9    4.62    1.24
   0  -7  -9    7.08    2.00
   0   7  10   61.39    5.79
   0  -7 -10   65.59    6.08
   0   7  11   16.90    3.03
   0  -7 -11   13.68    2.88
   0   7  12   98.64    7.64
   0  -7 -12   80.21    7.53
   0   7  13   26.13    3.71
   0   7  13   21.32    1.96
   0   7  13   23.30    1.89
   0  -7 -13   26.68    4.09
   0   7  13   23.19    1.73
   0   7  13   22.74    1.48
   0   7  13   25.73    2.02
   0  -7 -14   38.28    2.39
   0   7  14   42.12    4.61
   0   7  14   36.72    2.56
   0   7  14   38.19    2.55
   0  -7 -14   41.69    5.04
   0   7  14   34.87    3.71
   0   7  14   35.47    2.48
   0   7  14   36.66    2.04
   0   7  15    1.15    0.74
   0   7  15    1.16    0.90
   0  -7 -15    1.52    0.64
   0   7  15    1.18    0.75
   0   7  15    1.32    0.80
   0   7  16   61.06    3.30
   0  -7 -16   60.17    3.24
   0   7  16   62.79    3.33
   0   7  16   63.58    3.18
   0   7  16   60.95    3.39
   0   7  17   18.22    1.33
   0  -7 -17   17.68    1.31
   0   7  17   18.60    1.36
   0   7  17   18.09    1.45
   0   7  17   19.37    1.29
   0  -7 -18   71.37    3.34
   0  -7 -18   78.45    3.52
   0   7  18   66.88    3.24
   0   7  18   75.13    3.46
   0  -7 -19   13.17    0.87
   0   8 -14   16.53    0.89
   0  -8  13   13.51    0.88
   0   8 -12   16.11    1.03
   0  -8  12   18.23    1.13
   0   8 -11    0.14    0.42
   0  -8  11    0.10    0.33
   0  -8  11   -0.04    0.40
   0   8 -11    0.15    0.35
   0   8 -10    9.22    0.89
   0  -8  10   11.59    0.87
   0  -8  10   10.59    0.93
   0   8 -10   10.45    0.90
   0  -8  10   10.89    0.94
   0  -8   9    1.80    0.51
   0   8  -9    2.10    0.52
   0  -8   9    2.35    0.49
   0   8  -8   38.69    2.09
   0   8  -8   35.91    3.34
   0  -8   8   36.88    2.03
   0  -8   7  150.59    9.22
   0   8  -6    0.50    0.94
   0   8  -5    1.24    1.05
   0   8  -4    4.38    1.43
   0   8  -3   12.90    2.04
   0   8  -2   51.22    3.96
   0   8  -2   55.59    4.30
   0   8  -1    6.37    1.32
   0   8  -1    5.09    1.46
   0   8   0   -0.21    0.97
   0   8   1    8.35    1.69
   0   8   1   10.12    1.82
   0   8   2   80.97    5.48
   0   8   2   78.47    5.39
   0   8   3    8.96    1.78
   0   8   3    7.47    1.68
   0   8   3    8.33    1.77
   0   8   4    2.39    1.14
   0   8   4    1.95    1.09
   0   8   5    7.39    1.72
   0   8   5    5.10    1.47
   0   8   5    5.42    1.57
   0   8   6   52.15    4.31
   0   8   6   44.77    3.81
   0   8   7   25.87    3.41
   0   8   7   23.74    2.90
   0   8   8    1.89    1.18
   0  -8  -8    1.95    1.37
   0   8   9   55.99    5.54
   0   8   9   55.09    4.60
   0  -8  -9   61.27    5.81
   0   8  10   64.51    6.27
   0  -8 -10   82.67    7.03
   0   8  11    1.36    1.47
   0  -8 -11    1.53    1.50
   0   8  12  163.76   10.94
   0  -8 -12  154.20   11.22
   0   8  13   89.25    4.37
   0   8  13   94.01    7.52
   0   8  13   94.02    4.85
   0   8  13   97.61    4.87
   0  -8 -13  100.30    8.35
   0   8  13   86.24    4.28
   0   8  13  100.01    4.98
   0  -8 -13   91.75    4.91
   0   8  14  167.82   10.86
   0   8  14  167.11    7.93
   0   8  14  162.23    7.93
   0   8  14  153.09    9.86
   0  -8 -14  166.50   11.59
   0   8  14  170.60    7.46
   0  -8 -14  172.26    8.07
   0   8  14  187.78    8.10
   0   8  15    1.99    0.51
   0   8  15    2.93    0.84
   0   8  15    3.00    0.90
   0   8  16    1.86    0.60
   0   8  16    1.93    0.68
   0   8  16    3.62    0.84
   0   8  17   48.69    2.63
   0   8  17   47.80    2.46
   0   8  17   47.43    2.48
   0   8  17   47.41    2.53
   0   8  18    3.91    0.62
   0   8  18    3.57    0.47
   0  -8 -19   19.35    1.05
   0   9 -13   35.67    1.38
   0  -9  13   21.55    1.33
   0  -9  12   39.99    1.83
   0   9 -12   40.19    1.86
   0   9 -11    2.05    0.40
   0  -9  11    1.47    0.43
   0   9 -11    2.00    0.44
   0   9 -10    0.57    0.40
   0  -9  10    0.98    0.45
   0  -9  10    0.28    0.30
   0   9 -10    0.13    0.41
   0   9  -9    2.20    0.49
   0  -9   9    1.82    0.50
   0   9  -9    2.91    0.56
   0  -9   9    2.28    0.45
   0   9  -8   26.69    1.65
   0  -9   8   28.76    1.60
   0  -9   7   42.19    2.35
   0   9  -7   47.85    2.45
   0   9  -7   46.93    2.36
   0  -9   7   51.30    4.53
   0   9  -6   -0.26    0.90
   0   9  -6    0.36    0.43
   0  -9   6    0.37    0.40
   0  -9   6   -0.32    1.18
   0   9  -6    0.09    0.41
   0   9  -5    4.02    1.29
   0   9  -4  101.28    6.74
   0   9  -3  232.29   12.28
   0   9  -2    0.22    0.85
   0   9  -2    0.53    1.07
   0   9  -1  142.43    8.56
   0   9  -1  149.58    8.39
   0   9   0    0.73    0.85
   0   9   1    6.81    1.59
   0   9   1    3.39    1.36
   0   9   2    3.67    1.36
   0   9   2    3.61    1.39
   0   9   3   26.42    3.12
   0   9   3   26.07    2.99
   0   9   4   33.35    3.40
   0   9   5   42.86    4.03
   0   9   5   40.61    4.20
   0   9   5   39.80    3.70
   0   9   6   24.41    3.07
   0   9   6   21.12    3.10
   0   9   6   26.13    2.83
   0   9   7   11.36    2.36
   0   9   7    9.80    2.09
   0   9   8    2.53    1.54
   0   9   8    1.52    1.07
   0   9   9  855.30   37.94
   0   9  10   32.14    4.30
   0   9  11    6.20    1.99
   0  -9 -11    6.24    2.17
   0   9  12   57.28    2.96
   0   9  12   53.60    3.29
   0   9  12   51.05    3.25
   0   9  12   59.55    5.90
   0   9  12   50.68    2.77
   0  -9 -12   54.60    5.99
   0  -9 -12   53.52    3.34
   0   9  12   59.21    3.48
   0   9  13    3.29    0.64
   0   9  13    2.54    0.89
   0   9  13    1.83    0.84
   0   9  13    1.34    1.44
   0  -9 -13    0.52    1.15
   0  -9 -13    2.53    0.87
   0   9  13    3.33    0.99
   0   9  13    2.21    0.57
   0   9  14   32.05    2.23
   0   9  14   34.85    2.36
   0  -9 -14   31.53    2.29
   0   9  14   30.06    2.22
   0   9  14   32.98    1.87
   0   9  14   31.02    1.88
   0   9  15    2.50    0.83
   0   9  15    2.03    0.50
   0   9  15    1.46    0.71
   0  -9 -15    1.96    0.76
   0   9  15    2.46    0.84
   0   9  16    0.75    0.75
   0   9  16    0.79    0.52
   0   9  16    0.42    0.38
   0   9  16    0.68    0.58
   0  -9 -16    1.05    0.63
   0   9  16    0.88    0.62
   0   9  17    8.27    0.75
   0   9  17    6.71    0.74
   0   9  18   61.58    2.73
   0   9  18   52.57    2.56
   0  10 -11    8.17    0.63
   0  10 -11    8.11    0.58
   0 -10  11    9.03    0.63
   0  10 -10   34.69    1.81
   0  10 -10   35.71    1.78
   0 -10  10   35.87    1.80
   0  10  -9   19.58    1.21
   0  10  -9   20.56    1.25
   0 -10   9   19.15    1.12
   0  10  -8    2.31    0.51
   0  10  -8    1.80    0.45
   0 -10   8    1.46    0.40
   0  10  -7   21.04    1.29
   0  10  -7   20.15    1.34
   0  10  -6    2.23    1.11
   0  10  -6    2.31    0.55
   0 -10   6    1.36    0.48
   0 -10   6   -0.31    2.09
   0  10  -6    1.11    0.45
   0  10  -5  139.44    8.30
   0 -10   5  131.57    6.09
   0  10  -5  138.29    6.06
   0  10  -4    0.56    0.99
   0 -10   4    1.52    0.47
   0  10  -4    2.45    0.61
   0 -10   4    2.37    0.54
   0  10  -3    7.76    1.84
   0  10  -2   26.74    3.22
   0  10  -1    0.76    0.99
   0  10  -1   -0.29    1.27
   0  10   0   37.77    3.67
   0  10   1   26.34    3.09
   0  10   1   28.54    3.31
   0  10   2    3.50    1.38
   0  10   2    5.20    1.65
   0  10   3   13.04    2.31
   0  10   3   15.74    2.48
   0  10   4   53.99    4.86
   0  10   4   63.87    5.00
   0  10   5   10.60    2.06
   0  10   6   80.44    6.19
   0  10   7  213.92   12.33
   0  10   7  230.55   13.34
   0  10   8    8.27    1.99
   0  10   8    8.04    2.20
   0  10   9    1.59    1.20
   0  10   9    4.23    1.78
   0  10  10   65.82    3.86
   0 -10 -10   75.05    4.04
   0  10  10   81.14    4.22
   0  10  10   65.26    5.41
   0  10  10   71.44    3.71
   0  10  10   67.57    3.92
   0  10  11  311.88   14.83
   0  10  11  328.21   14.91
   0  10  11  341.35   14.61
   0  10  11  383.49   15.27
   0 -10 -11  355.98   15.08
   0  10  11  338.68   18.77
   0  10  12    3.24    1.69
   0  10  12    4.00    1.04
   0  10  12    4.32    0.69
   0  10  12    4.48    1.12
   0 -10 -12    3.07    0.91
   0  10  12    2.39    0.89
   0  10  12    4.13    0.78
   0  10  13  182.57    8.26
   0  10  13  178.50    7.81
   0 -10 -13  175.75    8.34
   0  10  13  192.54    8.45
   0  10  13  172.09    8.23
   0  10  13  173.53    7.89
   0  10  14    4.15    0.90
   0  10  14    4.65    0.67
   0 -10 -14    5.30    0.95
   0  10  14    4.59    1.02
   0  10  14    5.39    1.03
   0  10  14    3.85    0.66
   0  10  15   48.98    2.62
   0  10  15   52.44    2.84
   0 -10 -15   48.94    2.81
   0  10  15   47.96    2.77
   0  10  15   43.95    2.65
   0  10  15   49.48    2.45
   0  10  16    3.18    0.75
   0 -10 -16    3.39    0.70
   0  10  16    2.58    0.60
   0  10  16    2.11    0.44
   0  10  17   20.04    0.82
   0  10  17   20.70    0.94
   0  11 -10   14.44    0.83
   0  11 -10   15.35    0.83
   0 -11  10   15.03    0.85
   0  11  -9    2.23    0.37
   0  11  -9    2.07    0.37
   0  11  -8    0.13    0.36
   0  11  -8    0.06    0.32
   0 -11   8    0.10    0.26
   0 -11   7   85.83    3.87
   0  11  -7   83.77    3.93
   0  11  -7   88.28    3.98
   0 -11   7   88.75    3.95
   0  11  -7   88.23    3.90
   0  11  -6    0.17    0.41
   0  11  -6    0.12    0.38
   0  11  -5   10.43    0.88
   0  11  -5    8.63    0.86
   0 -11   5   10.12    0.86
   0 -11   4   10.42    0.91
   0  11  -4   10.29    1.91
   0 -11   4    9.69    0.90
   0  11  -4    9.80    0.91
   0 -11   3    8.09    0.80
   0  11  -3    6.90    1.68
   0 -11   3    7.01    0.80
   0  11  -3    6.14    0.78
   0 -11   2   35.38    1.94
   0  11  -2   33.25    1.98
   0  11  -2   32.41    1.97
   0  11  -2   33.62    3.59
   0 -11   2   37.40    2.09
   0 -11   1   98.46    4.43
   0  11  -1   87.92    6.57
   0  11  -1   89.15    6.27
   0 -11   1   98.87    4.62
   0  11  -1   92.60    4.50
   0  11  -1   95.92    4.47
   0  11   0  137.22    8.34
   0  11   0  134.94    8.54
   0  11   1   26.18    3.10
   0  11   1   24.45    3.21
   0  11   2   60.63    5.20
   0  11   2   65.16    5.27
   0  11   3    6.73    1.83
   0  11   3    5.80    1.85
   0  11   4   21.60    2.99
   0  11   4   22.76    3.07
   0  11   5    1.72    1.34
   0  11   6   28.15    3.51
   0  11   7  277.41   14.95
   0  11   8    3.70    0.77
   0 -11  -8    2.59    0.78
   0  11   8    2.40    1.30
   0  11   9   26.13    1.84
   0  11   9   23.40    1.94
   0 -11  -9   27.67    2.06
   0  11   9   25.58    3.23
   0 -11 -10   59.60    3.48
   0  11  10   57.80    3.41
   0  11  10   63.11    5.04
   0  11  10   58.47    3.36
   0 -11 -11   23.15    1.90
   0  11  11   20.41    1.76
   0  11  11   21.02    1.59
   0  11  11   19.33    1.72
   0 -11 -12  195.16    9.05
   0  11  12  206.58    8.72
   0  11  12  180.24    8.87
   0  11  12  192.86    8.93
   0 -11 -12  206.84    9.14
   0  11  13    0.46    0.70
   0 -11 -13   -0.09    0.65
   0  11  13   -0.09    0.45
   0 -11 -13    0.26    0.67
   0  11  13    0.32    0.72
   0  11  13    0.50    0.55
   0 -11 -14   30.52    2.08
   0  11  14   30.91    1.98
   0  11  14   30.81    1.74
   0  11  14   31.27    2.05
   0  11  15   45.52    2.40
   0 -11 -15   41.91    2.48
   0  11  15   44.28    2.22
   0  11  15   42.40    2.46
   0  11  15   46.20    2.37
   0  11  16   46.29    2.39
   0  11  16   49.88    2.32
   0  11  16   49.52    2.46
   0  11  16   52.39    2.57
   0 -11 -17    3.39    0.46
   0  12  -9   22.94    1.11
   0  12  -8    7.18    0.61
   0  12  -8   32.60    1.00
   0 -12   7    4.61    0.44
   0  12  -7    4.99    0.48
   0 -12   7    6.27    0.55
   0  12  -7    5.45    0.48
   0  12  -7    5.87    0.56
   0  12  -6   49.02    2.32
   0 -12   6   46.07    2.27
   0  12  -6   51.04    2.40
   0 -12   6   48.90    2.36
   0  12  -6   50.89    2.35
   0  12  -5    0.39    0.39
   0  12  -5    0.27    0.37
   0  12  -4  111.87    4.92
   0 -12   4  107.11    4.89
   0 -12   3   52.05    2.52
   0  12  -3   50.02    2.55
   0 -12   3   47.18    2.54
   0 -12   2   12.41    0.95
   0 -12   2   11.10    0.99
   0  12  -2   11.11    1.00
   0  12  -1   52.85    2.79
   0 -12   1   57.47    2.79
   0 -12   1   58.05    2.93
   0 -12   0    0.39    0.50
   0  12   0    0.77    0.52
   0  12   0    2.42    1.29
   0  12   0    1.19    0.51
   0 -12   0    1.71    0.53
   0  12   0    1.07    0.94
   0  12   1   19.87    1.41
   0  12   1   19.71    2.84
   0  12   1   19.54    1.37
   0 -12  -1   18.64    1.45
   0  12   1   18.69    2.61
   0  12   2    8.38    0.94
   0  12   2    4.64    1.73
   0  12   2    7.03    0.81
   0 -12  -2    8.06    0.93
   0  12   2    8.56    1.93
   0  12   3   55.99    4.86
   0  12   3   60.66    5.05
   0  12   3   53.79    2.80
   0 -12  -3   52.10    2.96
   0  12   3   53.74    2.87
   0 -12  -4  195.87    8.40
   0  12   4  170.67   10.61
   0  12   4  159.11   10.24
   0 -12  -5  121.71    5.65
   0  12   5   99.10    7.21
   0 -12  -6   85.16    4.36
   0  12   6   82.48    6.49
   0  12   6   85.98    4.22
   0 -12  -7   -0.09    0.55
   0  12   7    0.07    0.60
   0  12   7   -1.04    1.27
   0 -12  -8   25.58    1.89
   0  12   8   22.87    1.74
   0  12   8   27.47    1.67
   0  12   9    1.82    0.72
   0 -12  -9    2.50    0.76
   0  12   9    2.35    0.81
   0  12   9    2.51    0.61
   0  12  10   33.57    2.18
   0  12  10   35.77    2.35
   0 -12 -10   39.30    2.46
   0 -12 -11   13.02    1.33
   0  12  11   11.02    1.29
   0  12  11   14.45    1.10
   0  12  12   33.45    1.96
   0 -12 -12   31.15    2.13
   0  12  12   31.61    2.10
   0  12  12   31.40    1.82
   0 -12 -13   11.41    1.20
   0  12  13   15.11    1.26
   0  12  13   13.51    1.11
   0  12  14    0.04    0.41
   0  12  14    0.30    0.53
   0 -12 -14    0.41    0.51
   0  12  14    0.18    0.45
   0  12  15   -0.03    0.35
   0  12  15    0.69    0.43
   0 -12 -15    0.27    0.41
   0  12  15   -0.04    0.39
   0  12  16   11.53    0.71
   0  12  16   11.56    0.79
   0 -12 -16   11.59    0.81
   0 -13   7    3.24    0.34
   0  13  -7    3.41    0.36
   0 -13   6    2.71    0.29
   0 -13   6    3.21    0.38
   0  13  -6    3.79    0.39
   0  13  -6    2.92    0.40
   0 -13   5    0.77    0.26
   0 -13   5    0.83    0.31
   0  13  -5    0.78    0.33
   0  13  -4    1.47    0.41
   0  13  -3   85.37    3.91
   0  13  -3   86.91    3.92
   0  13  -2   16.01    1.12
   0 -13   2   15.92    1.12
   0  13  -2   18.41    1.18
   0 -13   1   -0.26    0.40
   0  13  -1   -0.04    0.40
   0 -13   1   -0.05    0.38
   0  13   0   16.00    1.12
   0 -13   0   15.28    1.14
   0  13   0   15.26    1.14
   0 -13   0   13.45    0.98
   0  13   1    3.69    0.63
   0 -13  -1    4.66    0.67
   0  13   1    3.97    0.65
   0  13   2   20.59    1.39
   0  13   2   18.88    1.32
   0 -13  -2   20.72    1.46
   0  13   2   21.41    1.42
   0  13   3    1.73    0.58
   0  13   3    1.12    0.48
   0 -13  -3    1.46    0.54
   0  13   3    1.86    0.65
   0 -13  -4   36.32    2.19
   0  13   4   36.62    2.14
   0 -13  -5   37.49    2.25
   0  13   5   35.89    2.13
   0 -13  -6   24.97    1.75
   0  13   6   23.90    1.60
   0 -13  -7   40.86    2.48
   0  13   7   41.82    2.29
   0 -13  -8    6.79    0.93
   0  13   8    5.64    0.73
   0  13   9    2.19    0.52
   0 -13  -9    2.80    0.69
   0  13   9    1.66    0.53
   0 -13 -10    3.51    0.76
   0  13  10    3.94    0.62
   0 -13 -11    0.48    0.55
   0  13  11    0.33    0.43
   0  13  12    0.93    0.44
   0 -13 -12    1.05    0.54
   0  13  12    1.09    0.44
   0  13  13    3.12    0.52
   0 -13 -13    3.38    0.64
   0  13  13    3.40    0.41
   0  13  13    2.79    0.52
   0  13  14   34.18    1.85
   0 -13 -14   42.31    2.01
   0 -13 -15   13.65    0.84
   0  13  15   13.75    0.74
   0 -14   5   38.87    1.77
   0  14  -5   40.09    1.77
   0 -14   4   12.78    0.73
   0  14  -4   14.79    0.84
   0 -14   4   14.11    0.80
   0  14  -4   14.85    0.82
   0  14  -3  166.40    7.15
   0  14  -3  173.53    7.17
   0  14  -2   31.39    1.61
   0  14  -2   31.52    1.63
   0  14  -1    1.80    0.40
   0  14  -1    2.09    0.38
   0 -14   1    1.90    0.38
   0  14   0    1.09    0.39
   0  14   0    1.33    0.41
   0  14   0    1.31    0.44
   0 -14   0    1.62    0.40
   0  14   1    0.19    0.41
   0  14   1    0.12    0.41
   0 -14  -1    0.04    0.34
   0  14   2    0.04    0.42
   0  14   2   -0.04    0.41
   0 -14  -2   -0.09    0.36
   0  14   3    7.05    0.80
   0  14   3    6.83    0.72
   0 -14  -3    8.08    0.79
   0  14   4   45.22    2.32
   0 -14  -4   49.59    2.40
   0  14   5    7.89    0.71
   0 -14  -5    7.92    0.88
   0  14   6  172.78    7.73
   0 -14  -6  185.59    7.90
   0  14   7   23.94    1.51
   0 -14  -7   26.66    1.68
   0  14   8    3.47    0.57
   0 -14  -8    4.91    0.76
   0  14   8    4.42    0.56
   0  14   9   35.76    1.87
   0  14   9   36.68    1.90
   0 -14  -9   39.57    2.17
   0  14  10   26.98    1.45
   0  14  10   30.67    1.59
   0 -14 -10   30.51    1.80
   0 -14 -11    4.19    0.66
   0  14  11    3.77    0.54
   0 -14 -12   18.24    1.20
   0  14  12   18.77    1.07
   0  14  12   16.81    0.98
   0 -14 -13    2.13    0.43
   0  14  13    2.78    0.41
   0 -14 -14    0.30    0.23
   0  14  14    0.54    0.22
   0  15  -3   43.93    1.93
   0  15  -2    3.93    0.36
   0 -15   2    3.71    0.33
   0  15  -2    3.60    0.37
   0  15  -1    3.25    0.37
   0  15   0   25.60    1.29
   0  15   0   23.95    1.24
   0  15   0   23.88    1.23
   0 -15  -1    2.90    0.38
   0  15   1    2.79    0.42
   0  15   1    3.00    0.42
   0  15   1    2.93    0.37
   0 -15  -2    6.86    0.59
   0  15   2    7.12    0.60
   0  15   2    6.06    0.52
   0  15   2    6.83    0.62
   0 -15  -3    3.27    0.46
   0  15   3    3.31    0.44
   0  15   3    3.36    0.51
   0 -15  -4    0.55    0.35
   0  15   4    0.78    0.31
   0  15   4    0.68    0.42
   0 -15  -5   11.53    0.86
   0 -15  -6    4.07    0.55
   0  15   6    4.32    0.58
   0 -15  -7   16.31    0.96
   0  15   7   17.11    0.91
   0 -15  -8    1.35    0.41
   0  15   8    1.25    0.38
   0 -15  -9    0.25    0.35
   0  15   9    0.04    0.28
   0  15  10    1.69    0.31
   0 -15 -10    1.42    0.40
   0  15  11    7.85    0.54
   0 -15 -11    8.02    0.62
   0  15  11    7.00    0.52
   0 -15 -12    1.35    0.26
   0  15  12    2.00    0.32
   0  16   1    4.12    0.36
   0  16   2    4.94    0.39
   0 -16  -3   23.85    1.21
   0  16   3   30.50    1.32
   0 -16  -4   -0.02    0.18
   0  16   4    0.10    0.22
   0  16   4    0.22    0.26
   0 -16  -5    5.13    0.37
   0  16   5    1.78    0.32
   0  16   6    1.51    0.32
   0  16   6    1.69    0.27
   0 -16  -6    1.17    0.24
   0  16   6    0.91    0.21
   0 -16  -7    5.73    0.44
   0  16   7    6.72    0.47
   0  16   7    5.47    0.45
   0  16   8   19.41    0.99
  -1  15  10   21.85    1.13
  -1  15   9   31.61    1.42
  -1  15   9   29.50    1.44
  -1  15   8    9.88    0.63
  -1  15   8   10.52    0.71
   1 -15  -8    9.75    0.66
  -1  15   8   11.19    0.72
  -1  15   7   16.76    0.91
  -1  15   7   16.55    0.93
   1 -15  -7   16.33    0.89
  -1  15   7   17.40    0.92
  -1  15   6    3.08    0.41
  -1  15   6    2.43    0.38
  -1  15   6    1.29    0.32
   1 -15  -6    2.01    0.33
  -1  15   5   28.39    1.22
   1 -15  -5   27.20    1.20
  -1  15   4    0.57    0.33
  -1  15   4    0.03    0.32
  -1  15   3   11.53    0.62
  -1  15   3   -0.02    0.15
  -1  15   2   16.58    0.96
  -1  15   2   16.51    0.89
  -1  15   1    7.95    0.56
  -1  15   1    8.35    0.55
  -1  15   0    0.70    0.20
  -1  15   0    1.03    0.23
  -1  15  -1    2.43    0.27
  -1  14  12   16.49    0.89
   1 -14 -12   15.85    0.92
  -1  14  12   15.14    0.85
   1 -14 -11    2.81    0.47
  -1  14  11    2.24    0.37
  -1  14  11    2.96    0.39
   1 -14 -10   11.11    0.84
  -1  14  10    9.55    0.73
  -1  14  10   10.03    0.76
   1 -14  -9    2.38    0.51
  -1  14   9    2.97    0.40
   1 -14  -8    5.32    0.65
  -1  14   8    5.26    0.52
  -1  14   8    6.23    0.60
   1 -14  -7   37.48    1.80
  -1  14   7   36.21    1.69
   1 -14  -6   29.75    1.64
  -1  14   6   26.64    1.60
  -1  14   6   27.51    1.58
   1 -14  -5  141.09    6.01
  -1  14   5  131.92    5.98
   1 -14  -4    7.00    0.68
  -1  14   4    5.69    0.55
  -1  14   4    5.15    0.68
   1 -14  -3    5.19    0.58
  -1  14   3    4.99    0.55
  -1  14   3    5.16    0.65
   1 -14  -2    1.58    0.38
  -1  14   2    1.69    0.48
  -1  14   2    1.67    0.40
  -1  14   1   32.93    1.72
  -1  14   1   31.55    1.63
  -1  14   1   35.27    1.73
  -1  14   0   35.38    1.81
  -1  14   0   36.16    1.78
  -1  14   0   38.80    1.86
  -1  14  -1    0.14    0.27
  -1  14  -1   -0.07    0.26
  -1  14  -1   -0.11    0.36
  -1  14  -2    8.67    0.60
  -1  14  -3   20.90    1.08
   1 -14   3   21.77    1.06
  -1  14  -3   21.65    1.11
  -1  14  -4   62.63    2.71
  -1  13  14    0.88    0.29
   1 -13 -14    0.88    0.31
  -1  13  14    0.93    0.32
   1 -13 -13   43.22    2.11
  -1  13  13   45.86    2.02
   1 -13 -12   11.35    0.97
  -1  13  12   10.64    0.83
  -1  13  12   10.35    0.75
  -1  13  11    0.47    0.42
   1 -13 -11    0.28    0.51
  -1  13  10   25.85    1.50
   1 -13 -10   25.91    1.71
  -1  13   9    0.03    0.37
   1 -13  -9    0.50    0.53
  -1  13   9    0.63    0.41
  -1  13   8  153.09    5.98
  -1  13   8  157.65    5.99
   1 -13  -8  165.01    6.33
  -1  13   7   18.83    1.30
   1 -13  -7   20.61    1.46
  -1  13   6   21.82    1.48
   1 -13  -6   25.51    1.63
  -1  13   5   73.01    3.67
   1 -13  -5   80.35    3.79
   1 -13  -4   16.33    1.22
  -1  13   4   13.81    1.00
  -1  13   3    5.49    0.76
   1 -13  -3    5.39    0.70
  -1  13   3    5.63    0.65
  -1  13   2    6.70    0.79
   1 -13  -2    5.87    0.71
  -1  13   2    6.07    0.69
  -1  13   1    6.64    0.69
  -1  13   1    8.41    0.82
   1 -13  -1    8.03    0.77
  -1  13   1    9.54    0.83
  -1  13   0    6.53    0.69
  -1  13   0    5.71    0.62
   1 -13   0    4.48    0.59
  -1  13   0    6.35    0.70
  -1  13  -1    6.45    0.70
  -1  13  -1    6.48    0.65
  -1  13  -1    5.67    0.63
  -1  13  -2    2.93    0.44
  -1  13  -2    2.45    0.47
  -1  13  -3    1.93    0.43
  -1  13  -3    1.96    0.40
   1 -13   4   46.37    2.21
  -1  13  -4   49.81    2.26
  -1  13  -4   47.32    2.25
   1 -13   5    7.11    0.52
  -1  13  -5    7.39    0.57
  -1  13  -5    7.01    0.56
   1 -13   5    7.74    0.54
  -1  13  -6   13.65    0.75
   1 -13   6   13.25    0.72
  -1  13  -6   12.20    0.70
  -1  12  15   13.10    0.80
  -1  12  15   15.32    0.95
   1 -12 -15   16.29    1.01
  -1  12  14   17.24    1.19
   1 -12 -14   19.62    1.30
  -1  12  14   19.85    1.18
  -1  12  13    6.36    0.73
  -1  12  13    6.14    0.68
   1 -12 -13    7.01    0.86
  -1  12  13    5.89    0.55
  -1  12  12   39.37    2.14
   1 -12 -12   35.30    2.29
  -1  12  12   38.84    2.04
   1 -12 -11    7.23    1.01
  -1  12  11    7.38    0.78
   1 -12 -10   50.76    2.96
  -1  12  10   50.93    2.61
  -1  12   9    7.10    0.78
   1 -12  -9    7.14    1.01
  -1  12   9    7.47    0.74
  -1  12   8    4.00    0.63
  -1  12   8    3.65    0.62
   1 -12  -8    3.57    0.84
  -1  12   7    4.71    1.54
  -1  12   7    4.87    1.46
  -1  12   7    5.00    0.73
   1 -12  -6   55.16    2.96
  -1  12   6   49.45    4.66
  -1  12   6   51.89    4.51
  -1  12   6   50.07    2.71
  -1  12   5    0.32    0.99
   1 -12  -5    0.44    0.57
  -1  12   5    0.40    0.54
   1 -12  -4   17.06    1.38
  -1  12   4   17.11    1.20
  -1  12   4   17.18    2.64
  -1  12   4   12.19    2.24
  -1  12   3    0.91    1.11
   1 -12  -3    0.72    0.52
  -1  12   3    0.28    0.87
  -1  12   3    1.34    0.50
  -1  12   3    1.23    1.08
  -1  12   3    1.31    0.59
  -1  12   2    4.39    1.49
   1 -12  -2    3.80    0.65
  -1  12   2    2.32    1.24
  -1  12   2    4.58    0.68
  -1  12   2    2.66    1.26
  -1  12   2    3.80    0.72
  -1  12   1   -0.28    0.97
   1 -12  -1    0.34    0.41
  -1  12   1    0.29    0.94
  -1  12   1    0.28    0.94
  -1  12   1    0.81    0.51
  -1  12   1    0.16    0.51
  -1  12   0    7.29    0.83
   1 -12   0    8.01    0.83
  -1  12   0    8.97    0.86
  -1  12  -1    3.74    0.63
   1 -12   1    2.64    0.52
  -1  12  -1    2.27    0.53
  -1  12  -2   22.62    1.32
  -1  12  -2   19.29    1.32
  -1  12  -3    0.04    0.43
  -1  12  -3   -0.12    0.38
  -1  12  -4    5.98    0.67
  -1  12  -4    7.11    0.69
  -1  12  -5   82.71    3.59
   1 -12   5   74.06    3.53
  -1  12  -5   80.31    3.60
  -1  12  -6   43.26    2.04
   1 -12   6   42.54    2.03
   1 -12   6   41.52    2.00
  -1  12  -7   17.75    0.98
   1 -12   7   17.53    0.95
   1 -12   7   20.07    1.02
   1 -12   8   25.33    1.26
  -1  12  -8   27.73    1.29
  -1  11  16   15.21    1.00
   1 -11 -16   13.95    1.00
  -1  11  16   14.41    0.87
  -1  11  15    5.67    0.71
   1 -11 -15    7.71    0.84
  -1  11  15    6.72    0.66
  -1  11  14    0.05    0.45
   1 -11 -14    0.93    0.56
  -1  11  14    1.06    0.51
  -1  11  13   43.64    2.37
  -1  11  13   39.18    2.37
   1 -11 -13   39.73    2.53
  -1  11  13   44.17    2.25
  -1  11  12    5.50    0.99
  -1  11  12    5.75    0.79
   1 -11 -12    4.87    0.95
  -1  11  12    5.85    0.89
  -1  11  12    4.15    0.68
  -1  11  11    6.65    1.10
  -1  11  11    8.95    0.89
  -1  11  11    8.09    1.08
   1 -11 -11    9.57    1.20
  -1  11  10  196.40   11.48
  -1  11  10  197.87    8.58
   1 -11 -10  207.76    9.14
  -1  11  10  187.06    8.88
  -1  11   9    1.59    0.74
   1 -11  -9    1.83    0.76
  -1  11   9    2.04    0.57
  -1  11   9    2.02    1.16
  -1  11   9    2.21    0.75
  -1  11   9    3.75    1.60
   1 -11  -8   35.97    2.33
  -1  11   8   30.58    2.18
  -1  11   8   29.72    3.46
  -1  11   8   30.12    3.55
  -1  11   8   29.80    3.20
  -1  11   8   33.70    1.89
  -1  11   8   29.92    2.05
  -1  11   7   30.02    2.12
   1 -11  -7   32.19    2.21
  -1  11   7   33.34    1.90
  -1  11   7   27.40    3.43
  -1  11   7   28.02    1.98
  -1  11   6  109.85    5.04
  -1  11   6  113.91    7.69
   1 -11  -6  103.27    5.32
  -1  11   5   18.41    1.39
  -1  11   5   14.41    2.59
  -1  11   4   23.00    2.88
  -1  11   3   25.03    3.04
  -1  11   3   26.00    3.28
  -1  11   2  104.69    7.04
  -1  11   2   95.52    6.81
   1 -11  -2  102.30    4.84
  -1  11   2   93.39    4.63
  -1  11   2  105.92    4.76
  -1  11   1   32.12    3.52
  -1  11   1   33.52    3.59
   1 -11  -1   33.90    1.97
  -1  11   1   27.15    1.75
  -1  11   1   29.14    1.82
  -1  11   1   31.23    1.87
  -1  11   0    1.58    0.58
   1 -11   0    1.83    0.54
  -1  11   0    2.73    1.51
  -1  11   0    0.28    0.91
  -1  11   0    1.55    0.53
   1 -11   0    1.83    0.44
  -1  11  -1  110.02    7.28
   1 -11   1  119.25    5.40
  -1  11  -1  116.45    7.73
  -1  11  -1  117.09    7.46
  -1  11  -1  125.86    5.47
  -1  11  -1  118.25    5.48
   1 -11   1  120.75    5.51
  -1  11  -2   -0.32    0.45
   1 -11   2    0.19    0.42
  -1  11  -3  109.06    7.24
  -1  11  -3  122.08    5.20
  -1  11  -3  106.10    5.13
  -1  11  -4   86.20    3.90
  -1  11  -4   79.49    3.88
  -1  11  -5   32.64    1.82
  -1  11  -5   33.40    1.84
  -1  11  -6   15.48    1.01
   1 -11   6   13.39    0.98
   1 -11   7    1.41    0.41
  -1  11  -7    1.78    0.38
  -1  11  -7    1.43    0.43
   1 -11   7    2.46    0.42
   1 -11   8   38.52    1.82
  -1  11  -8   35.19    1.74
   1 -11   8   34.11    1.73
  -1  11  -8   39.11    1.84
   1 -11   9    8.37    0.55
  -1  11  -9    9.44    0.64
   1 -11   9    8.86    0.63
   1 -10 -17   15.94    1.00
  -1  10  17   13.93    0.80
   1 -10 -16    0.46    0.50
  -1  10  16    1.08    0.38
  -1  10  16    0.99    0.49
   1 -10 -15   27.31    1.84
  -1  10  15   31.02    1.93
  -1  10  15   27.14    1.67
   1 -10 -15   30.32    1.92
  -1  10  15   26.19    1.59
  -1  10  15   28.21    1.88
  -1  10  15   30.91    1.78
   1 -10 -14   14.99    1.39
  -1  10  14   14.60    1.43
   1 -10 -14   15.12    1.41
  -1  10  14   14.25    1.23
  -1  10  14   14.12    1.10
  -1  10  14   15.78    1.46
  -1  10  14   14.69    1.24
  -1  10  13    1.09    0.88
   1 -10 -13    1.17    0.70
  -1  10  13    0.98    0.56
  -1  10  13    1.65    0.82
  -1  10  13    1.61    0.69
   1 -10 -13    1.14    0.76
   1 -10 -12   41.99    2.81
  -1  10  12   42.34    2.60
  -1  10  12   38.34    2.64
   1 -10 -12   43.89    2.75
  -1  10  12   39.20    2.35
  -1  10  12   43.26    2.31
   1 -10 -11   21.00    1.84
  -1  10  11   16.76    1.61
  -1  10  11   18.91    1.71
  -1  10  11   19.86    1.85
   1 -10 -11   20.67    1.76
  -1  10  11   15.42    2.62
  -1  10  11   17.64    1.47
  -1  10  11   19.32    1.37
  -1  10  10   35.21    2.45
  -1  10  10   34.16    2.36
   1 -10 -10   36.42    2.51
  -1  10  10   35.99    2.53
   1 -10 -10   37.55    2.49
  -1  10  10   34.48    2.19
  -1  10  10   32.79    2.01
  -1  10   9   38.81    2.66
  -1  10   9   44.96    2.73
   1 -10  -9   46.60    2.87
   1 -10  -9   40.09    2.69
  -1  10   9   43.07    2.78
  -1  10   9   43.09    4.04
  -1  10   8    2.47    1.42
  -1  10   7   17.68    2.75
  -1  10   6  297.46   15.57
  -1  10   5  231.19   12.72
  -1  10   4  136.24    8.21
  -1  10   3    1.55    1.45
  -1  10   3    1.10    1.32
  -1  10   2   67.12    5.31
  -1  10   2   68.65    5.39
  -1  10   1  162.38    9.67
  -1  10   1  166.88    9.65
  -1  10   0   35.52    3.64
  -1  10   0   36.88    3.80
  -1  10  -1    8.30    1.74
  -1  10  -2   83.02    5.72
  -1  10  -2   74.92    5.86
  -1  10  -3   80.16    5.81
  -1  10  -3   73.71    3.67
   1 -10   3   77.39    3.65
  -1  10  -4   13.48    2.23
  -1  10  -4   12.86    1.09
  -1  10  -4   15.65    1.15
   1 -10   4   15.54    1.15
  -1  10  -5   15.09    2.31
  -1  10  -5   21.72    1.37
  -1  10  -6   16.95    1.17
  -1  10  -6   17.12    1.15
  -1  10  -7   12.73    0.93
   1 -10   7   11.21    0.90
  -1  10  -7   11.92    0.90
  -1  10  -7   11.71    0.95
  -1  10  -8   -0.22    0.35
   1 -10   8   -0.10    0.34
   1 -10   8    0.22    0.37
  -1  10  -8    0.03    0.32
  -1  10  -8   -0.23    0.40
   1 -10   9   15.89    1.00
  -1  10  -9   17.65    1.06
  -1  10  -9   17.42    1.08
   1 -10   9   16.93    1.06
   1 -10  10   37.76    1.89
  -1  10 -10   41.21    1.96
   1 -10  10   45.15    2.00
  -1  10 -10   42.26    1.99
   1 -10  11    0.43    0.24
  -1  10 -11    0.47    0.22
  -1   9  18   14.28    0.83
   1  -9 -18   13.09    0.86
  -1   9  17    2.91    0.37
   1  -9 -17    2.39    0.55
  -1   9  17    3.16    0.62
  -1   9  17    3.58    0.67
  -1   9  17    2.47    0.50
   1  -9 -17    2.00    0.52
  -1   9  16   13.91    1.21
   1  -9 -16   13.57    1.21
  -1   9  16   12.74    0.94
  -1   9  15   51.66    2.65
   1  -9 -15   56.05    3.03
  -1   9  15   55.73    3.06
  -1   9  15   53.63    3.01
  -1   9  15   51.63    2.82
  -1   9  15   51.33    2.78
  -1   9  14   27.98    1.70
  -1   9  14   29.13    2.14
   1  -9 -14   29.13    2.07
  -1   9  14   27.26    1.86
  -1   9  14   26.16    2.04
  -1   9  14   30.80    1.98
  -1   9  13    3.03    0.94
  -1   9  13    3.85    1.09
   1  -9 -13    3.39    0.92
  -1   9  13    2.40    0.62
  -1   9  13    3.70    0.66
  -1   9  13    3.27    0.82
  -1   9  12   22.26    1.83
  -1   9  12   22.91    1.94
  -1   9  12   24.68    3.63
  -1   9  12   20.82    1.56
  -1   9  12   22.12    1.51
   1  -9 -12   24.94    1.99
  -1   9  12   23.37    2.00
  -1   9  11   13.47    1.50
  -1   9  11   14.04    1.24
  -1   9  11   11.07    2.52
  -1   9  11   12.11    1.39
   1  -9 -11   12.19    1.43
  -1   9  10   31.38    4.25
  -1   9   9    1.09    1.07
  -1   9   9    0.91    1.47
  -1   9   8  228.20   12.30
  -1   9   7  175.27   10.10
  -1   9   6   73.67    5.66
  -1   9   5   18.85    2.68
  -1   9   5   10.59    1.82
  -1   9   4  123.51    7.63
  -1   9   4  110.79    7.04
  -1   9   3   60.38    4.72
  -1   9   3   45.22    4.12
  -1   9   2   42.49    3.91
  -1   9   2   41.87    3.92
  -1   9   1    3.46    1.41
  -1   9   1    5.25    1.57
  -1   9   0  181.81   10.08
  -1   9   0  181.95   10.20
  -1   9  -1    4.02    1.24
  -1   9  -2  269.11   13.30
  -1   9  -2  251.22   13.47
  -1   9  -3   44.26    4.07
  -1   9  -3   37.74    3.58
  -1   9  -4   19.40    2.70
  -1   9  -5    0.30    0.41
  -1   9  -5   -0.27    0.96
   1  -9   5   -0.05    0.43
  -1   9  -6    3.67    0.58
  -1   9  -6    3.14    1.31
  -1   9  -6    3.26    0.57
  -1   9  -7    4.89    1.33
  -1   9  -7    6.39    0.71
  -1   9  -7    7.05    0.75
  -1   9  -7    6.03    0.74
   1  -9   8    1.38    0.44
  -1   9  -8    1.61    0.45
  -1   9  -8    1.56    0.41
  -1   9  -8    2.31    0.53
   1  -9   8    1.37    0.47
   1  -9   9    7.70    0.72
  -1   9  -9    7.92    0.77
  -1   9  -9    8.35    0.80
   1  -9   9    7.67    0.76
   1  -9  10   32.58    1.71
  -1   9 -10   34.65    1.80
  -1   9 -10   32.92    1.77
   1  -9  10   33.19    1.78
  -1   9 -11    0.36    0.35
  -1   9 -11    0.46    0.34
   1  -9  11    0.57    0.38
  -1   9 -12   64.37    2.87
  -1   9 -12   66.94    2.90
   1  -8 -18  100.70    4.44
  -1   8  18  101.20    4.37
   1  -8 -18   98.79    4.44
  -1   8  18   95.75    4.32
   1  -8 -17   32.29    1.90
  -1   8  17   28.45    1.82
  -1   8  17   32.35    1.78
  -1   8  17   31.83    1.88
   1  -8 -16   96.43    4.78
  -1   8  16   98.42    4.75
  -1   8  16   95.41    4.40
  -1   8  16  101.04    4.63
  -1   8  16   99.39    4.77
  -1   8  15   12.64    1.18
  -1   8  15   12.50    1.36
   1  -8 -15   11.40    1.27
  -1   8  15   12.14    1.02
  -1   8  15   13.30    1.19
  -1   8  14   13.90    1.32
   1  -8 -14   13.93    1.43
  -1   8  14   15.39    1.52
  -1   8  14   10.41    1.01
  -1   8  13  279.66   11.94
  -1   8  13  290.68   15.74
  -1   8  13  288.61   12.38
  -1   8  13  289.71   12.50
  -1   8  13  260.42   11.92
  -1   8  13  269.20   14.82
   1  -8 -13  287.37   16.52
   1  -8 -13  284.18   12.56
  -1   8  13  297.80   12.58
  -1   8  12   43.25    2.36
  -1   8  12   43.52    2.44
  -1   8  12   51.04    5.23
  -1   8  12   39.91    2.69
   1  -8 -12   38.17    4.95
   1  -8 -12   45.86    2.92
  -1   8  12   45.16    2.93
  -1   8  12   44.32    2.87
  -1   8  11   19.21    3.28
   1  -8 -11   16.16    3.14
  -1   8  10  181.93   11.96
   1  -8 -10  202.55   12.35
  -1   8   9    1.28    1.18
   1  -8  -9   -0.84    1.23
  -1   8   9    0.74    0.99
  -1   8   8  305.42   17.02
  -1   8   8  331.26   15.88
  -1   8   7   12.65    2.19
  -1   8   6   44.61    4.44
  -1   8   6   38.13    3.78
  -1   8   5  155.57    8.95
  -1   8   5  154.24    8.29
  -1   8   4   12.91    2.07
  -1   8   4   10.32    1.79
  -1   8   3    1.51    1.09
  -1   8   2    1.68    0.97
  -1   8   2    3.55    1.24
  -1   8   1  127.29    7.50
  -1   8   1  122.04    7.36
  -1   8   0    2.29    1.14
   1  -8   0    1.34    0.95
  -1   8   0    0.23    1.07
   1  -8   1   55.16    4.22
  -1   8  -1   57.03    4.36
  -1   8  -2   11.88    1.87
  -1   8  -2   11.87    1.96
  -1   8  -3    2.15    0.96
  -1   8  -3    1.27    1.14
  -1   8  -4    0.26    0.81
  -1   8  -5   20.24    2.65
  -1   8  -6   25.38    2.94
  -1   8  -7    0.96    0.44
  -1   8  -7    1.07    0.49
  -1   8  -7    1.01    0.89
   1  -8   8   78.46    3.70
  -1   8  -8   79.67    3.74
  -1   8  -8   74.27    3.70
   1  -8   9    5.41    0.70
  -1   8  -9    6.66    0.77
   1  -8   9    6.51    0.70
  -1   8  -9    7.45    0.79
   1  -8  10   -0.13    0.41
  -1   8 -10    0.04    0.40
   1  -8  10    0.24    0.39
  -1   8 -10    0.90    0.46
  -1   8 -11  123.38    5.51
  -1   8 -11  127.94    5.57
   1  -8  11  125.00    5.46
  -1   8 -12   43.47    2.15
  -1   8 -12   45.67    2.22
   1  -8  13    4.15    0.45
  -1   8 -13    3.48    0.36
  -1   8 -13    4.49    0.46
   1  -7 -19    7.74    0.59
  -1   7  18    5.19    0.64
   1  -7 -18    6.16    0.68
  -1   7  18    4.95    0.63
  -1   7  18    5.88    0.67
  -1   7  18    5.39    0.57
  -1   7  17   60.00    3.06
   1  -7 -17   58.80    3.13
  -1   7  17   54.76    3.08
  -1   7  17   63.81    2.99
  -1   7  17   61.09    3.10
   1  -7 -16    0.47    0.61
  -1   7  16   -0.28    0.66
  -1   7  16   -0.07    0.67
  -1   7  16    0.75    0.52
  -1   7  16   -0.28    0.36
  -1   7  15  337.34   14.09
  -1   7  15  319.09   14.27
  -1   7  15  327.38   13.83
  -1   7  15  340.98   14.32
   1  -7 -15  329.34   14.38
  -1   7  15  320.98   14.10
  -1   7  14   13.69    1.31
  -1   7  14   11.28    1.38
   1  -7 -14   10.19    2.50
  -1   7  14   11.08    1.35
   1  -7 -14   12.23    1.34
  -1   7  14    9.21    0.93
  -1   7  14    9.47    1.97
  -1   7  13   65.61    5.91
  -1   7  13   73.40    5.67
   1  -7 -13   62.19    6.37
   1  -7 -13   72.36    3.89
  -1   7  13   64.20    3.75
  -1   7  13   63.19    3.26
  -1   7  13   68.38    3.71
  -1   7  12   21.69    3.28
   1  -7 -12   19.51    3.44
  -1   7  11    2.93    1.59
   1  -7 -11    5.26    2.04
  -1   7  10   75.45    6.54
   1  -7 -10   86.11    7.00
  -1   7   9  362.38   18.66
   1  -7  -9  351.32   18.53
  -1   7   8  160.96   10.15
  -1   7   8  155.71    8.80
   1  -7  -8  168.42   10.04
  -1   7   7  193.73   10.79
   1  -7  -7  180.56   10.39
  -1   7   7  162.44    9.38
  -1   7   6    4.78    1.33
  -1   7   5   12.43    1.95
  -1   7   5   14.14    2.33
  -1   7   5   14.07    1.76
  -1   7   4   10.59    1.76
  -1   7   4    7.81    1.70
  -1   7   4    8.83    1.50
  -1   7   3   13.19    1.84
  -1   7   2  154.47    8.30
  -1   7   2  147.53    8.05
  -1   7   1    1.99    1.05
  -1   7   1    1.15    1.01
  -1   7   0   29.51    2.80
  -1   7   0   24.40    2.57
  -1   7  -1   39.51    3.27
   1  -7   1   35.21    3.17
  -1   7  -2   50.01    4.05
  -1   7  -2   52.25    3.91
   1  -7   2   59.57    4.18
  -1   7  -3   94.44    5.74
  -1   7  -3   91.69    5.90
   1  -7   3   91.54    5.80
  -1   7  -4   27.58    2.96
   1  -7   4   33.68    3.10
  -1   7  -5  433.99   19.36
   1  -7   5  386.09   19.07
  -1   7  -6    1.93    1.06
   1  -7   6    3.54    1.19
  -1   7  -7    7.96    1.64
  -1   7  -8  183.07    8.51
  -1   7  -8  188.34    8.13
   1  -7   8  186.52    8.12
  -1   7  -9    1.48    0.52
  -1   7  -9    1.61    0.50
   1  -7   9    1.45    0.47
  -1   7  -9    1.64    0.74
   1  -7   9    1.11    0.46
  -1   7 -10   17.92    1.28
   1  -7  10   18.30    1.22
   1  -7  10   16.35    1.22
   1  -7  10   15.37    1.34
  -1   7 -10   15.77    1.20
   1  -7  11   64.78    3.13
  -1   7 -11   67.65    3.24
  -1   7 -11   63.33    3.15
   1  -7  11   64.67    3.35
  -1   7 -12   48.22    2.45
   1  -7  12   44.64    2.52
  -1   7 -12   48.87    2.39
  -1   7 -13    3.15    0.51
   1  -7  13    1.94    0.45
   1  -7  13    3.65    0.57
  -1   7 -13    2.05    0.41
   1  -7  13    2.21    0.47
   1  -7  14    3.29    0.47
   1  -7  14    7.80    0.57
   1  -6 -19   33.50    1.70
  -1   6  18   13.51    0.97
  -1   6  18   13.70    0.87
   1  -6 -18   13.86    0.95
  -1   6  18   14.08    0.88
   1  -6 -17   91.79    4.50
  -1   6  17   87.99    4.38
  -1   6  17   95.38    4.44
  -1   6  17   94.28    4.29
  -1   6  16  163.50    7.62
   1  -6 -16  170.01    7.75
  -1   6  16  165.28    7.64
  -1   6  16  171.37    7.48
  -1   6  15   63.26    3.46
  -1   6  15   63.20    3.25
  -1   6  15   56.91    3.40
  -1   6  14  222.55    9.53
  -1   6  14  204.28    8.97
  -1   6  14  190.30   11.36
  -1   6  14  205.61    9.48
   1  -6 -14  216.06   13.36
   1  -6 -13    2.94    1.65
  -1   6  13    1.24    1.09
  -1   6  13    1.21    0.77
  -1   6  13    1.80    0.51
  -1   6  13    2.26    0.82
  -1   6  12   19.41    3.00
   1  -6 -12   18.07    3.27
  -1   6  11    1.92    1.30
   1  -6 -11    1.80    1.39
  -1   6  10   26.26    3.59
   1  -6 -10   30.95    3.90
  -1   6   9  135.12    8.93
   1  -6  -9  141.08    9.08
  -1   6   8  261.96   13.87
  -1   6   8  250.82   12.45
   1  -6  -8  267.23   13.91
  -1   6   7  115.28    7.36
  -1   6   7  101.26    6.25
   1  -6  -7  114.04    7.19
  -1   6   6   71.03    5.12
   1  -6  -6   61.90    4.78
  -1   6   6   58.73    4.31
   1  -6  -5  151.56    8.36
  -1   6   5  143.24    7.89
  -1   6   4    0.46    0.90
  -1   6   4    0.14    0.73
  -1   6   4    0.18    0.84
  -1   6   3  306.36   14.60
  -1   6   3  283.18   13.74
  -1   6   3  318.70   14.22
  -1   6   2  238.28   11.37
  -1   6   1  785.33   33.85
  -1   6   1  800.77   33.98
  -1   6   0  967.69   41.06
  -1   6   0  970.52   41.04
  -1   6  -1  307.20   14.23
  -1   6  -2   96.64    5.61
  -1   6  -2   94.71    5.79
   1  -6   2  105.34    5.96
   1  -6   3    4.36    1.10
  -1   6  -3    4.08    1.21
  -1   6  -3    3.19    1.01
  -1   6  -4   69.42    4.78
  -1   6  -4   69.26    4.53
   1  -6   4   82.44    5.11
  -1   6  -5   21.31    2.46
   1  -6   5   26.64    2.75
  -1   6  -6  109.32    6.38
   1  -6   6   91.04    6.27
  -1   6  -7   62.88    4.49
  -1   6  -7   55.17    4.08
   1  -6   8    0.89    0.91
   1  -6   9    3.47    1.35
  -1   6 -10  121.91    5.59
   1  -6  10  126.48    5.57
  -1   6 -10  120.74    5.62
   1  -6  11    1.07    0.61
  -1   6 -11    0.25    0.44
   1  -6  11    0.72    0.46
  -1   6 -11    0.34    0.48
  -1   6 -12  161.46    7.26
   1  -6  12  170.84    7.58
   1  -6  12  169.20    7.27
   1  -6  13   91.08    4.11
  -1   6 -13   85.90    4.00
   1  -6  13   87.88    4.26
   1  -6  14    9.38    0.80
   1  -6  14    8.79    0.78
   1  -6  14   10.07    0.89
   1  -6  15    0.41    0.31
  -1   6 -15    0.38    0.28
   1  -5 -19    6.36    0.61
  -1   5  19    5.99    0.64
  -1   5  18  141.14    6.08
  -1   5  18  135.72    6.10
   1  -5 -18  147.17    6.28
   1  -5 -18  135.84    6.09
  -1   5  17    2.34    0.66
  -1   5  17    2.95    0.54
  -1   5  17    2.17    0.65
   1  -5 -17    2.94    0.60
  -1   5  16    1.02    0.50
  -1   5  16    0.65    0.68
  -1   5  16    0.92    0.65
  -1   5  15   18.86    1.64
  -1   5  15   20.64    1.49
  -1   5  15   20.51    1.66
   1  -5 -15   22.47    3.50
  -1   5  14   20.32    1.74
   1  -5 -14   20.88    3.51
  -1   5  14   22.55    1.79
  -1   5  13   25.30    3.05
  -1   5  12   35.84    4.03
  -1   5  11   32.57    3.75
  -1   5  10   29.35    3.56
  -1   5   9  683.07   31.17
  -1   5   8   88.27    6.21
  -1   5   7   15.91    2.23
   1  -5  -7   14.98    2.13
  -1   5   7   11.17    1.57
  -1   5   6  804.63   33.49
   1  -5  -6  765.48   33.21
  -1   5   6  726.88   32.40
   1  -5  -5   77.06    4.96
  -1   5   5   69.70    4.53
  -1   5   4  102.57    5.66
   1  -5  -4   95.62    5.74
  -1   5   3   18.24    1.77
  -1   5   3   19.71    2.16
  -1   5   3   17.99    1.90
  -1   5   2  309.67   14.40
  -1   5   2  340.98   15.06
   1  -5  -2  324.74   19.39
  -1   5   1  403.73   24.45
   1  -5  -1  370.53   22.03
  -1   5   1  387.05   16.88
  -1   5   1  373.25   16.93
  -1   5   0  177.98   14.66
  -1   5   0  187.80    9.50
  -1   5   0  210.11    9.63
  -1   5  -1  983.85   41.27
  -1   5  -2    2.33    0.90
   1  -5   2    1.33    0.79
  -1   5  -2    1.70    0.76
   1  -5   3  101.24    5.63
  -1   5  -3   93.58    5.18
  -1   5  -3   86.88    5.31
   1  -5   4  132.50    7.18
  -1   5  -4  131.40    6.68
  -1   5  -4  122.22    6.90
   1  -5   5   58.31    4.20
  -1   5  -5   55.23    3.95
   1  -5   6    3.79    1.18
  -1   5  -6    3.85    1.21
  -1   5  -7    0.87    0.53
  -1   5  -7    0.19    0.65
  -1   5  -8   64.71    4.54
   1  -5   8   68.33    5.31
  -1   5  -9   10.00    1.66
   1  -5   9   12.15    2.14
  -1   5 -10   -0.25    0.64
   1  -5  10    0.34    0.95
  -1   5 -11   19.02    1.32
   1  -5  11   18.61    1.31
   1  -5  11   15.06    2.65
   1  -5  12   10.48    1.21
  -1   5 -12   11.51    0.99
   1  -5  12   11.81    1.12
   1  -5  12   12.36    1.01
   1  -5  12   11.26    1.08
   1  -5  12   10.01    1.00
   1  -5  13   28.46    1.97
  -1   5 -13   27.42    1.65
   1  -5  13   28.59    1.82
  -1   5 -13   30.04    1.79
   1  -5  13   26.81    1.74
   1  -5  13   32.59    1.81
   1  -5  14    3.30    0.61
   1  -5  14    3.65    0.75
   1  -5  14    3.00    0.61
  -1   5 -14    3.20    0.62
   1  -5  14    2.45    0.53
   1  -5  14    2.98    0.60
  -1   5 -15   -0.57    0.41
   1  -5  15   -0.10    0.41
   1  -5  15   -0.28    0.39
   1  -5  15    0.18    0.47
   1  -5  16    0.76    0.28
   1  -4 -19    0.99    0.31
   1  -4 -18   14.91    1.16
  -1   4  18   12.86    1.00
   1  -4 -18   14.08    1.04
  -1   4  17   92.93    4.32
  -1   4  17   89.15    4.33
  -1   4  16   40.95    2.33
  -1   4  16   41.96    2.35
  -1   4  15   94.08    4.61
  -1   4  15  101.23    4.46
  -1   4  15   91.46    4.61
  -1   4  14   25.25    1.67
  -1   4  14   21.77    1.78
   1  -4 -14   23.82    3.64
   1  -4 -13  232.77   13.92
  -1   4  12  153.73    9.18
   1  -4 -12  187.24   11.09
   1  -4 -11   23.28    3.35
  -1   4  11   29.71    3.35
   1  -4 -10   91.91    6.65
  -1   4  10   83.27    6.17
   1  -4  -9   43.44    4.15
  -1   4   9   46.44    4.16
   1  -4  -8   31.77    3.18
  -1   4   8   28.46    3.09
   1  -4  -7    1.29    0.84
  -1   4   7   -0.22    0.78
   1  -4  -6   46.14    3.53
  -1   4   6   49.06    3.78
  -1   4   6   46.91    3.14
  -1   4   5    4.63    1.14
  -1   4   5    3.42    0.87
  -1   4   5    5.35    2.76
  -1   4   4   15.99    1.94
  -1   4   4   16.72    1.64
  -1   4   4   11.75    3.79
  -1   4   3    7.63    1.15
   1  -4  -3    3.02    1.96
  -1   4   3    2.59    2.24
  -1   4   2  712.71   31.19
  -1   4   2  753.57   30.94
   1  -4  -2  706.07   35.83
  -1   4   2  750.57   38.12
  -1   4   1 2098.06   86.63
  -1   4   1 2129.44   93.79
   1  -4  -1 2203.65   92.90
  -1   4   0   33.65    2.35
  -1   4   0   31.73    2.33
  -1   4   0   24.86    4.63
   1  -4   0   33.09    5.21
  -1   4  -1  645.62   27.28
   1  -4   2   93.62    5.02
  -1   4  -2   82.68    4.51
  -1   4  -2   76.67    4.57
   1  -4   2   93.70    8.58
   1  -4   3  121.17    6.25
  -1   4  -3  111.33    5.72
  -1   4  -3  108.78    5.91
   1  -4   3  118.58   10.05
   1  -4   4   51.04    3.54
  -1   4  -4   49.29    3.11
  -1   4  -4   47.74    3.29
   1  -4   5    4.25    1.10
  -1   4  -5    2.92    0.93
   1  -4   6   35.30    2.67
   1  -4   6   31.38    2.99
  -1   4  -6   36.88    2.88
  -1   4  -7    0.66    0.72
  -1   4  -7    0.94    0.59
   1  -4   8   -0.28    1.11
  -1   4  -8    0.37    0.53
   1  -4   9   73.41    5.76
  -1   4  -9   76.27    5.13
   1  -4  10   92.41    6.90
  -1   4 -10   90.43    6.04
   1  -4  11  633.39   26.64
  -1   4 -11  628.15   26.68
   1  -4  11  658.98   26.64
   1  -4  11  647.22   26.78
  -1   4 -11  640.12   29.14
   1  -4  11  665.47   30.45
   1  -4  11  668.46   26.81
  -1   4 -11  631.06   26.60
   1  -4  12   19.73    1.41
  -1   4 -12   22.43    1.53
   1  -4  12   18.32    1.47
  -1   4 -12   20.03    1.37
   1  -4  12   21.60    1.45
   1  -4  12   21.47    3.24
   1  -4  12   18.04    1.48
   1  -4  13   54.94    3.24
  -1   4 -13   58.60    3.01
   1  -4  13   55.25    3.06
   1  -4  13   60.16    2.99
   1  -4  13   55.06    3.01
   1  -4  14    1.85    0.60
   1  -4  14    1.90    0.74
   1  -4  14    1.67    0.61
  -1   4 -14    1.88    0.57
   1  -4  14    2.23    0.59
   1  -4  14    2.22    0.64
   1  -4  15    3.35    0.61
   1  -4  15    3.85    0.67
  -1   4 -15    2.67    0.56
   1  -4  15    3.42    0.72
   1  -4  15    2.79    0.59
   1  -4  15    4.18    0.68
   1  -4  16    7.56    0.76
   1  -4  16    7.71    0.66
   1  -4  16    8.18    0.66
   1  -3 -19   11.61    0.81
   1  -3 -18    1.53    0.49
  -1   3  18    2.13    0.57
  -1   3  17   21.87    1.43
  -1   3  17   15.93    1.37
  -1   3  16   41.93    2.37
  -1   3  16   37.21    2.39
   1  -3 -15  117.73    8.43
  -1   3  15  111.34    5.20
  -1   3  15  100.29    5.18
   1  -3 -14   21.05    3.39
  -1   3  14   17.68    1.54
  -1   3  14   18.33    1.55
   1  -3 -13  503.33   24.94
   1  -3 -12   23.09    3.30
  -1   3  11   25.85    2.74
   1  -3 -11   28.23    3.51
  -1   3  10  212.06   11.49
   1  -3 -10  225.96   12.01
  -1   3  10  209.10   12.90
   1  -3  -9   13.74    2.15
  -1   3   9   12.17    1.90
  -1   3   9   10.26    2.39
  -1   3   8  639.03   27.93
  -1   3   8  598.94   27.42
   1  -3  -8  580.41   27.51
  -1   3   7  266.49   12.90
  -1   3   7  247.75   12.58
   1  -3  -7  268.42   12.72
  -1   3   6    0.17    0.76
   1  -3  -6    0.64    0.62
  -1   3   6   -0.17    0.80
  -1   3   5  330.92   14.95
   1  -3  -5  331.07   14.80
  -1   3   5  292.21   21.76
   1  -3  -4  737.33   38.01
  -1   3   4  785.60   39.85
  -1   3   3  587.00   31.56
  -1   3   3  596.93   31.44
   1  -3  -2  217.20   13.90
  -1   3   2  218.94   14.70
  -1   3   1  252.42   15.98
   1  -3  -1  268.56   16.03
  -1   3   0 2595.84  111.11
   1  -3   1 1626.10   71.57
   1  -3   2 1264.14   54.16
   1  -3   2 1163.87   48.77
  -1   3  -3    2.82    0.78
   1  -3   3    2.66    0.88
   1  -3   3    1.18    1.29
  -1   3  -4  490.02   22.24
   1  -3   4  557.60   22.73
   1  -3   4  544.09   28.28
  -1   3  -5   46.93    3.20
   1  -3   5   50.56    3.55
   1  -3   5   54.00    3.19
   1  -3   6  165.35    8.96
   1  -3   6  176.57    8.37
  -1   3  -6  176.17    8.51
   1  -3   7   32.38    2.51
  -1   3  -7   29.56    2.48
  -1   3  -7   28.45    2.45
   1  -3   8    0.26    0.84
  -1   3  -8    1.20    0.65
   1  -3   9   -0.30    1.24
  -1   3  -9   -0.20    0.56
   1  -3  10   13.71    2.48
  -1   3 -10   11.81    1.87
   1  -3  11  551.31   27.10
  -1   3 -11  576.92   26.06
   1  -3  12   49.00    2.60
   1  -3  12   45.90    2.69
  -1   3 -12   49.93    2.65
  -1   3 -12   46.39    4.31
   1  -3  12   46.66    2.71
   1  -3  12   52.38    5.18
   1  -3  12   46.62    2.60
   1  -3  13  267.75   11.58
  -1   3 -13  262.65   11.44
  -1   3 -13  290.53   14.35
   1  -3  13  264.62   11.79
   1  -3  13  271.15   11.43
   1  -3  13  278.02   15.29
   1  -3  13  250.66   11.50
  -1   3 -14   11.02    1.06
   1  -3  14   10.96    1.15
   1  -3  14   12.16    1.11
   1  -3  14   12.92    1.20
   1  -3  14   11.26    1.16
  -1   3 -15   45.40    2.47
   1  -3  15   46.72    2.61
   1  -3  15   46.69    2.50
   1  -3  15   46.38    2.56
   1  -3  15   48.12    2.57
  -1   3 -16   43.96    2.24
   1  -3  16   42.41    2.27
   1  -3  16   42.10    2.25
   1  -3  16   46.07    2.32
   1  -3  17   73.15    3.14
   1  -3  17   65.90    3.10
   1  -2 -19   16.75    1.01
   1  -2 -19   15.85    0.96
  -1   2  19   14.01    0.97
  -1   2  18    0.87    0.53
  -1   2  18    0.63    0.50
  -1   2  17   76.82    4.24
  -1   2  17  119.53    4.76
  -1   2  16   52.55    2.88
  -1   2  16   48.13    2.91
  -1   2  15   -0.10    0.70
  -1   2  15   -0.16    0.62
   1  -2 -15   -0.42    1.16
   1  -2 -14   39.82    4.70
  -1   2  14   43.77    2.64
  -1   2  14   40.57    2.83
  -1   2  14   45.72    2.80
   1  -2 -13  482.29   23.85
   1  -2 -12   92.37    6.92
   1  -2 -11   93.67    6.53
  -1   2  11   82.11    6.72
  -1   2  10    5.86    1.59
   1  -2 -10    2.48    1.15
  -1   2  10    3.43    1.04
  -1   2   9    5.67    1.35
  -1   2   9    3.01    1.39
  -1   2   9    3.96    1.59
   1  -2  -9    4.24    1.25
  -1   2   8    0.54    0.77
  -1   2   8    0.86    1.09
   1  -2  -8    0.20    0.70
  -1   2   8    0.49    1.01
  -1   2   7   77.76    4.76
  -1   2   7   75.61    5.32
   1  -2  -7   75.29    4.71
  -1   2   7   73.31    5.04
  -1   2   6  103.03    5.87
  -1   2   6   98.29    5.47
   1  -2  -6   86.09    5.04
  -1   2   5    0.17    0.73
  -1   2   5    0.96    1.87
  -1   2   5    0.59    0.96
   1  -2  -5    0.67    1.30
   1  -2  -4   81.47    7.92
  -1   2   4   86.78    9.26
  -1   2   3    1.91    1.76
  -1   2   2  156.55   11.34
   1  -2  -2  159.34   10.82
  -1   2   1 9887.18  406.51
   1  -2  -1 9999.00  406.85
  -1   2   0 4087.61  166.82
   1  -2   0 3930.80  166.45
   1  -2   1  446.61   22.72
   1  -2   2   69.74    6.51
   1  -2   3   -0.53    1.25
   1  -2   4  431.51   19.11
  -1   2  -4  438.05   21.10
   1  -2   4  488.80   24.73
   1  -2   5   52.73    3.51
   1  -2   5   53.45    5.85
  -1   2  -5   52.98    3.15
   1  -2   5   51.97    3.09
  -1   2  -6   18.03    1.67
  -1   2  -6   21.11    1.79
   1  -2   6   16.61    2.03
   1  -2   6   19.98    1.76
   1  -2   7   96.71    5.41
  -1   2  -7  100.00    5.56
  -1   2  -7  110.54    5.57
   1  -2   8  203.37   10.71
   1  -2   8  202.96    9.68
  -1   2  -8  190.01    9.77
   1  -2   9   25.04    3.01
  -1   2  -9   24.48    2.53
   1  -2  10  169.21   10.26
  -1   2 -10  171.25    9.41
   1  -2  11    0.38    1.11
  -1   2 -11    0.28    0.85
   1  -2  12  870.90   39.47
  -1   2 -12  844.11   38.12
  -1   2 -13   70.97    3.50
   1  -2  13   70.23    3.65
   1  -2  13   64.70    3.58
   1  -2  13   68.01    3.82
   1  -2  13   61.08    6.13
   1  -2  13   66.39    3.48
  -1   2 -13   76.37    5.81
   1  -2  14   90.25    4.65
   1  -2  14   93.43    4.86
  -1   2 -14   97.79    4.56
   1  -2  14  101.59    4.75
   1  -2  14   92.49    4.54
   1  -2  14   89.38    4.61
   1  -2  15  265.73   11.47
   1  -2  15  281.03   11.73
  -1   2 -15  253.74   11.31
   1  -2  15  273.99   11.53
   1  -2  15  255.57   11.34
   1  -2  15  262.16   11.45
   1  -2  16   12.19    1.10
   1  -2  16   12.76    1.24
   1  -2  16   12.02    1.04
  -1   2 -16    9.75    0.96
   1  -2  16   10.66    1.06
   1  -2  17   31.24    1.77
   1  -2  17   33.49    1.84
   1  -2  17   35.72    1.98
   1  -1 -19   19.68    1.10
  -1   1  19   19.64    1.16
  -1   1  18    4.60    0.72
  -1   1  18    3.09    0.73
  -1   1  17   -0.60    0.76
  -1   1  17   -0.51    0.57
  -1   1  16    2.35    0.74
  -1   1  16    0.92    0.72
  -1   1  15  140.58    6.55
  -1   1  15  133.39    6.78
   1  -1 -15  141.01    9.50
  -1   1  15  142.22    6.67
  -1   1  14   53.05    3.01
  -1   1  14   53.94    3.20
  -1   1  14   51.45    3.28
   1  -1 -14   58.96    5.46
  -1   1  14   52.73    3.13
  -1   1  13  147.84   10.65
   1  -1 -13  161.13   10.20
  -1   1  13  179.59   11.83
   1  -1 -12  144.27    8.94
  -1   1  12  126.55    9.25
  -1   1  12  140.60    9.98
  -1   1  11    4.52    1.73
   1  -1 -11    6.26    1.58
  -1   1  11    4.63    2.02
   1  -1 -10  224.28   11.85
  -1   1  10  223.60   12.59
  -1   1  10  233.67   13.00
   1  -1  -9  398.99   17.91
  -1   1   9  372.22   18.51
  -1   1   9  359.99   17.03
  -1   1   9  413.79   19.08
   1  -1  -8    6.26    1.25
  -1   1   8    4.32    1.38
   1  -1  -7  144.37    6.95
  -1   1   7  111.43    7.08
  -1   1   6   22.03    2.41
   1  -1  -6   27.26    2.15
   1  -1  -6   25.15    4.40
   1  -1  -5  186.18   12.81
  -1   1   5  181.23   15.13
  -1   1   5  186.13    9.53
   1  -1  -4   85.00    7.31
  -1   1   4   76.70    5.16
  -1   1   3    4.32    1.22
  -1   1   2   66.49    6.50
   1  -1  -1   10.70    2.26
  -1   1   1   13.38    2.83
  -1   1   0    0.32    1.33
   1  -1   1   23.74    3.28
  -1   1  -2  606.95   27.07
  -1   1  -3    9.51    1.05
  -1   1  -3   13.30    1.86
  -1   1  -4 1578.53   66.50
  -1   1  -4 1626.62   66.98
   1  -1   5  571.79   29.44
   1  -1   5  611.54   25.83
  -1   1  -5  564.37   26.61
   1  -1   6  135.03    6.70
  -1   1  -6  138.77    6.76
  -1   1  -6  143.59    6.66
  -1   1  -7  371.97   16.16
   1  -1   7  351.84   15.93
  -1   1  -8  942.59   40.17
   1  -1   8  936.13   40.94
   1  -1   8  959.99   39.96
   1  -1   9    5.17    1.49
  -1   1  -9    3.97    1.11
   1  -1   9    3.93    0.97
  -1   1 -10  352.58   16.82
   1  -1  10  344.96   17.68
  -1   1 -11  282.26   14.34
   1  -1  11  275.36   15.19
  -1   1 -12    2.54    1.20
   1  -1  12    0.85    1.44
  -1   1 -13   19.30    1.45
   1  -1  13   19.45    1.59
  -1   1 -13   21.72    2.97
   1  -1  13   16.37    3.01
   1  -1  13   17.09    1.53
   1  -1  13   20.78    3.43
   1  -1  13   20.97    1.51
   1  -1  14    7.94    0.97
   1  -1  14    8.17    1.07
  -1   1 -14    6.59    0.86
   1  -1  14    8.22    2.37
  -1   1 -14    6.00    1.75
   1  -1  14    7.25    1.00
   1  -1  14    8.70    1.24
   1  -1  14    8.18    1.11
   1  -1  14    5.69    2.33
   1  -1  15    3.36    0.80
   1  -1  15    4.69    0.87
  -1   1 -15    3.74    0.69
   1  -1  15    3.38    0.97
   1  -1  15    3.76    0.86
   1  -1  15    3.65    0.72
   1  -1  16   16.46    1.51
   1  -1  16   17.50    1.45
   1  -1  16   17.13    1.42
   1  -1  16   18.27    1.36
   1  -1  17   -0.30    0.57
   1  -1  17    0.85    0.61
   1  -1  17   -0.04    0.46
   1  -1  18   47.91    2.25
   1  -1  18   54.25    2.38
  -1   0  18   17.16    1.25
  -1   0  18   16.93    1.28
  -1   0  17    4.97    0.73
  -1   0  17    5.42    0.92
  -1   0  17    2.71    0.65
  -1   0  16    0.28    0.64
  -1   0  16    0.18    0.72
  -1   0  15    3.43    0.86
  -1   0  15    1.93    0.87
  -1   0  15    1.89    0.67
  -1   0  14    4.07    0.80
   1   0 -14    4.23    1.60
  -1   0  14    3.36    1.94
  -1   0  14    5.28    0.99
  -1   0  14    6.00    1.16
  -1   0  14    4.61    0.95
  -1   0  14    7.34    2.61
  -1   0  13   52.73    5.80
  -1   0  13   44.93    5.15
   1   0 -13   39.97    4.32
  -1   0  12   76.56    6.80
  -1   0  12   78.78    6.67
   1   0 -12   66.89    5.65
  -1   0  11  277.74   14.99
  -1   0  11  257.32   14.67
   1   0 -11  260.31   13.67
  -1   0  10  193.78   11.36
  -1   0  10  193.11   11.23
   1   0 -10  189.94   10.31
  -1   0   9   19.43    2.75
  -1   0   9   21.74    2.84
   1   0  -9   20.04    2.26
  -1   0   8  383.96   17.73
   1   0  -8  364.98   16.79
  -1   0   8  356.25   17.51
  -1   0   7  246.96   12.03
   1   0  -7  236.56   11.24
  -1   0   6  103.27    5.71
   1   0  -6   95.71    5.08
   1   0  -5  291.32   16.21
   1   0  -5  269.64   12.45
   1   0  -4   81.26    4.86
   1   0  -4   76.64    6.45
   1   0  -3 1046.74   46.03
   1   0  -2  149.81    7.80
  -1   0   2  154.18    7.84
  -1   0   2  150.43    8.99
   1   0  -1 1491.14   65.49
   1   0  -1 1556.20   64.51
   1   0  -1 1532.72   63.64
   1   0   0    3.73    1.45
   1   0   0    5.06    1.02
   1   0   0    5.64    1.14
  -1   0  -1 4755.26  193.78
   1   0   2    0.94    0.61
  -1   0  -2    2.06    0.87
   1   0   3  449.04   20.07
   1   0   4   22.88    2.18
   1   0   4   24.86    3.59
   1   0   5  452.70   22.34
   1   0   5  383.38   16.88
   1   0   6 1411.94   58.99
  -1   0  -6 1472.53   59.21
   1   0   6 1359.96   65.28
   1   0   7  146.48    7.30
   1   0   7  135.28    7.83
  -1   0  -7  162.49    7.62
   1   0   8  269.95   12.45
   1   0   8  252.29   13.16
  -1   0  -8  279.94   12.82
   1   0   9  991.96   42.38
  -1   0  -9 1013.16   42.84
   1   0  10    0.78    0.71
  -1   0 -10    0.24    0.75
  -1   0 -11  346.76   17.21
  -1   0 -12  447.49   21.72
   1   0  13   49.80    5.10
  -1   0 -13   46.31    4.75
   1   0  14   34.67    2.27
  -1   0 -14   31.74    2.03
   1   0  14   33.75    2.24
   1   0  14   31.74    2.34
   1   0  14   31.40    2.07
   1   0  14   35.64    4.61
  -1   0 -14   28.43    3.64
   1   0  15    6.44    1.01
  -1   0 -15    7.54    0.89
   1   0  15    7.05    1.08
   1   0  15    8.62    1.21
   1   0  15    6.17    0.94
   1   0  15    8.57    1.11
   1   0  16   -0.52    0.76
   1   0  16   -0.06    0.59
   1   0  16    0.14    0.68
   1   0  16    0.17    0.66
   1   0  17    6.21    0.81
   1   0  17    6.79    0.91
   1   0  17    5.46    0.90
   1   0  18    1.41    0.57
  -1   0 -18    2.48    0.43
   1   0  18    2.69    0.64
  -1  -1  18    1.17    0.40
  -1  -1  18    1.87    0.50
  -1  -1  18    1.24    0.53
  -1  -1  17   10.82    1.04
  -1  -1  17   12.58    1.11
  -1  -1  17   12.88    1.22
  -1  -1  16   -0.40    0.58
  -1  -1  16   -0.72    0.65
  -1  -1  16   -0.34    0.73
  -1  -1  15   39.91    2.43
  -1  -1  15   40.25    2.71
  -1  -1  15   40.19    2.51
  -1  -1  15   41.54    2.50
  -1  -1  14   99.40    5.02
  -1  -1  14   98.47    4.94
  -1  -1  14  103.51    8.38
  -1  -1  14  109.73    8.68
  -1  -1  14  105.37    5.11
  -1  -1  14  104.19    5.34
  -1  -1  13  275.40   15.90
  -1  -1  13  266.27   15.81
  -1  -1  12  135.97    9.54
  -1  -1  12  127.88    9.39
  -1  -1  11   10.20    2.38
   1   1 -11   13.27    2.11
  -1  -1  11   12.32    2.56
  -1  -1  10   15.52    2.59
   1   1 -10   16.10    2.26
  -1  -1  10   16.58    2.73
  -1  -1   9  309.79   15.09
   1   1  -9  282.06   14.01
  -1  -1   8  683.90   29.70
   1   1  -8  653.41   28.71
  -1  -1   7   25.43    2.62
   1   1  -7   26.07    2.22
  -1  -1   6    6.99    1.26
   1   1  -6    8.87    1.16
   1   1  -6    5.83    2.58
   1   1  -5    6.22    2.28
   1   1  -5    5.63    1.69
   1   1  -4   12.16    2.17
   1   1  -4   13.15    1.53
   1   1  -4   14.59    3.22
   1   1  -3  766.41   32.71
   1   1  -3  834.42   35.77
   1   1  -3  736.88   33.43
   1   1  -3  761.50   33.16
  -1  -1   2   10.19    1.57
  -1  -1   2   12.12    2.57
   1   1  -2   12.64    1.76
  -1  -1   2   10.21    1.63
  -1  -1   1  370.70   19.04
   1   1  -1  428.29   18.32
   1   1  -1  342.08   18.54
   1   1  -1  393.70   17.63
  -1  -1   1  419.47   17.79
  -1  -1   1  417.14   18.22
   1   1  -1  391.43   18.87
  -1  -1   0  259.31   12.84
   1   1   0  283.85   13.48
  -1  -1  -1   60.52    4.14
   1   1   2   38.47    3.13
  -1  -1  -2   32.25    2.88
  -1  -1  -3  199.38    9.84
   1   1   3  197.92   10.16
   1   1   4  204.44    9.80
   1   1   4  207.03   13.07
   1   1   5  461.16   20.06
   1   1   5  509.90   25.67
   1   1   6    0.71    0.71
  -1  -1  -6    0.37    0.61
   1   1   6    1.46    1.88
   1   1   6    0.82    0.52
   1   1   7  357.02   15.92
   1   1   7  348.44   16.44
  -1  -1  -7  368.47   16.23
   1   1   8   36.38    3.40
   1   1   8   39.51    3.01
  -1  -1  -8   43.40    3.31
   1   1   9   15.76    2.39
   1   1   9   17.08    2.03
  -1  -1  -9   16.70    2.15
   1   1  10   29.26    2.87
   1   1  10   27.74    3.36
  -1  -1 -10   37.44    3.44
  -1  -1 -11  344.52   17.12
   1   1  11  339.20   16.34
   1   1  11  330.85   17.62
   1   1  12    4.73    2.02
  -1  -1 -12    4.43    1.42
   1   1  13  120.93    9.26
  -1  -1 -13  120.78    8.38
   1   1  14    6.04    0.93
  -1  -1 -14    6.36    0.84
   1   1  14    7.94    1.12
   1   1  14    8.19    1.15
  -1  -1 -14    6.71    1.98
   1   1  15   28.66    1.97
   1   1  15   26.19    2.04
  -1  -1 -15   29.88    1.86
  -1  -1 -15   23.03    3.37
   1   1  15   31.80    2.25
   1   1  16   10.21    1.23
   1   1  16   10.68    1.12
   1   1  17   30.25    2.00
   1   1  18  111.66    5.03
   1   1  18  105.91    4.95
  -1  -1 -18  111.84    4.93
   1   1  19    8.69    0.70
  -1  -1 -19    9.65    0.64
  -1  -2  18  102.97    4.60
  -1  -2  18  105.89    4.66
  -1  -2  17    0.06    0.60
  -1  -2  17    0.42    0.50
  -1  -2  17   -0.05    0.47
  -1  -2  16    2.77    0.84
  -1  -2  16    2.13    0.65
  -1  -2  15   11.06    1.14
  -1  -2  15   10.43    1.33
  -1  -2  15   11.78    1.19
  -1  -2  15   10.74    1.01
  -1  -2  14   52.58    2.93
  -1  -2  14   53.97    3.19
  -1  -2  14   57.35    5.82
   1   2 -14   60.75    5.18
  -1  -2  14   46.09    2.81
  -1  -2  14   53.65    5.56
  -1  -2  14   47.44    2.69
  -1  -2  13   67.10    3.32
   1   2 -13   63.18    3.23
   1   2 -13   58.63    5.29
  -1  -2  13   63.80    6.31
  -1  -2  13   64.07    3.47
  -1  -2  13   61.58    3.41
  -1  -2  13   75.08    6.59
  -1  -2  13   66.57    3.77
  -1  -2  12    2.58    1.57
  -1  -2  12    1.37    1.78
  -1  -2  11   -0.38    1.12
  -1  -2  11    0.41    1.20
  -1  -2  10   70.63    5.77
  -1  -2   9   65.40    5.14
  -1  -2   8    1.41    0.92
  -1  -2   7  132.76    7.06
   1   2  -7  113.41    6.27
  -1  -2   6  938.07   38.93
  -1  -2   6  913.38   39.30
   1   2  -6  950.21   46.66
   1   2  -5   36.68    5.42
  -1  -2   4  451.19   20.87
   1   2  -4  451.81   24.07
  -1  -2   3   40.91    3.67
  -1  -2   3   34.87    2.83
   1   2  -3   44.68    4.95
  -1  -2   2  332.50   17.18
  -1  -2   2  353.44   16.88
  -1  -2   1  953.69   38.85
  -1  -2   1  886.63   39.13
   1   2   0  787.40   33.55
   1   2   0  746.28   33.43
   1   2   1   94.81    6.02
  -1  -2  -1   94.92    6.42
   1   2   2 2065.36   88.61
  -1  -2  -2 2134.52   88.14
  -1  -2  -3 9193.97  374.10
  -1  -2  -4  765.38   33.78
   1   2   5  709.89   34.17
  -1  -2  -5  643.01   29.11
   1   2   6  102.56    5.69
   1   2   6  103.42    5.37
  -1  -2  -6  107.34    5.64
   1   2   6   87.76    5.51
   1   2   6  105.55   10.31
   1   2   7   61.91    3.97
   1   2   7   63.97    4.35
  -1  -2  -7   65.52    4.28
   1   2   8  198.34    9.63
   1   2   8  174.15   10.02
  -1  -2  -8  201.01   10.00
   1   2   9    2.42    1.31
  -1  -2  -9    1.18    0.95
   1   2   9    1.91    0.95
   1   2  10    0.64    1.40
  -1  -2 -10    0.83    0.81
   1   2  10    1.33    0.92
   1   2  11    2.65    1.70
  -1  -2 -11    6.03    1.64
   1   2  11    2.78    1.14
  -1  -2 -12  483.99   22.75
   1   2  12  437.25   21.60
   1   2  12  473.02   23.54
  -1  -2 -13   16.57    2.84
   1   2  13   14.20    3.01
   1   2  14  183.04    8.31
   1   2  14  197.42   12.75
   1   2  14  182.26    8.23
   1   2  14  189.12    8.42
   1   2  14  170.98    8.12
   1   2  14  178.23    8.39
  -1  -2 -14  182.42   11.41
   1   2  14  176.57    8.31
   1   2  15   19.23    1.64
   1   2  15   25.04    4.08
   1   2  15   18.90    1.57
  -1  -2 -15   21.12    3.29
   1   2  15   22.40    1.83
   1   2  15   21.83    1.78
   1   2  15   23.25    1.85
   1   2  16    2.83    0.65
   1   2  16    0.60    0.73
   1   2  16    2.05    0.83
   1   2  16    1.40    0.68
   1   2  16    2.05    0.84
   1   2  17   39.06    2.39
   1   2  17   39.72    2.38
  -1  -2 -18    8.01    0.82
   1   2  18    7.62    0.83
   1   2  18    7.73    0.94
  -1  -2 -19    6.52    0.57
   1   2  19    4.84    0.62
  -1  -3  17    9.06    0.83
  -1  -3  17    8.91    0.81
   1   3 -16   10.47    0.83
  -1  -3  16   11.95    1.07
  -1  -3  16    9.73    1.03
  -1  -3  15    4.91    0.71
  -1  -3  15    6.68    0.89
   1   3 -15    5.02    0.66
  -1  -3  15    5.53    0.80
   1   3 -14    8.34    0.87
  -1  -3  14    8.34    1.01
  -1  -3  14    9.43    1.04
  -1  -3  14    9.05    1.01
  -1  -3  14    7.13    0.84
  -1  -3  13    3.10    0.65
   1   3 -13    3.25    0.61
  -1  -3  13    2.61    0.65
   1   3 -13    1.33    1.08
  -1  -3  13    0.96    1.48
  -1  -3  13    1.98    0.66
  -1  -3  13    2.33    0.69
  -1  -3  13    5.14    1.87
  -1  -3  13    4.31    0.98
   1   3 -12    5.29    1.53
  -1  -3  12    5.09    1.98
  -1  -3  12    6.20    2.03
  -1  -3  11   22.15    3.44
   1   3 -11   20.48    2.72
  -1  -3  11   26.79    3.49
   1   3 -10    1.20    0.90
  -1  -3  10    0.33    0.97
   1   3  -9  103.02    6.23
  -1  -3   9  104.89    6.97
  -1  -3   8   80.89    5.57
  -1  -3   7   10.50    1.65
  -1  -3   6  449.22   20.26
  -1  -3   6  464.42   20.20
  -1  -3   5  242.83   11.27
  -1  -3   5  238.54   11.31
  -1  -3   5  258.80   13.34
  -1  -3   4  494.24   23.95
  -1  -3   3  817.92   37.33
  -1  -3   2  673.93   30.47
  -1  -3   2  612.56   30.39
  -1  -3   1  310.86   16.13
  -1  -3   1  279.53   14.46
   1   3   1   68.63    5.25
  -1  -3  -1   64.66    4.92
   1   3   2   66.37    5.86
  -1  -3  -2   57.77    5.28
  -1  -3  -3 1033.65   50.31
  -1  -3  -3 1190.10   50.28
   1   3   3 1160.76   51.46
  -1  -3  -4  574.54   27.53
  -1  -3  -5   31.24    3.85
   1   3   5   48.39    6.46
   1   3   6 1260.62   54.32
   1   3   6 1335.50   54.11
   1   3   7  127.28    7.24
   1   3   7  133.24    6.93
   1   3   7  125.95    6.53
   1   3   8  164.66    8.48
   1   3   8  164.98    9.00
  -1  -3  -8  150.00    8.70
  -1  -3  -9    0.26    1.02
   1   3   9    0.85    0.94
   1   3   9    1.70    1.29
   1   3  10  142.73    8.39
   1   3  10  153.95    9.34
  -1  -3 -10  145.92    8.88
   1   3  11   36.11    4.25
   1   3  11   31.46    3.32
  -1  -3 -11   30.06    3.62
   1   3  12  231.08   13.64
  -1  -3 -12  216.40   12.86
   1   3  13   57.79    6.19
  -1  -3 -13   72.67    6.20
   1   3  14   27.52    2.05
   1   3  14   33.08    2.27
   1   3  14   28.21    2.02
  -1  -3 -14   29.37    3.93
   1   3  14   31.48    2.20
   1   3  14   25.96    2.09
  -1  -3 -15   52.01    5.31
   1   3  15   46.77    2.83
   1   3  15   56.45    6.15
   1   3  15   50.89    2.95
   1   3  15   49.46    3.02
   1   3  15   47.68    3.01
   1   3  16   89.67    4.78
   1   3  16   94.68    4.62
   1   3  16   99.53    4.90
   1   3  17    4.55    0.74
   1   3  17    2.53    0.86
   1   3  18   50.67    2.52
   1   3  18   49.08    2.66
   1   3  19    1.67    0.49
  -1  -3 -19    1.31    0.31
  -1  -4  17   19.79    1.19
  -1  -4  17   21.70    1.26
  -1  -4  16    4.96    0.80
  -1  -4  16    4.95    0.69
  -1  -4  16    6.00    0.74
   1   4 -16    5.43    0.58
   1   4 -15   20.31    1.28
  -1  -4  15   19.09    1.42
  -1  -4  15   15.67    1.32
  -1  -4  15   19.62    1.29
  -1  -4  15   21.54    1.64
  -1  -4  15   20.49    1.34
  -1  -4  14   10.85    1.31
  -1  -4  14   10.04    1.00
  -1  -4  14    9.98    0.94
   1   4 -14   10.29    0.95
  -1  -4  14    9.66    1.03
  -1  -4  13    4.75    1.00
  -1  -4  13    6.95    2.08
   1   4 -13    4.45    1.50
  -1  -4  13    4.63    0.78
  -1  -4  13    4.33    0.66
   1   4 -13    5.91    0.75
  -1  -4  13    4.86    0.81
   1   4 -12   68.90    3.41
   1   4 -12   72.39    5.59
  -1  -4  12   66.27    6.41
  -1  -4  12   69.65    3.40
  -1  -4  12   69.18    3.87
  -1  -4  12   65.25    3.47
  -1  -4  11   35.62    3.93
   1   4 -11   31.82    3.43
  -1  -4  11   22.78    3.70
  -1  -4  10    8.25    1.94
   1   4 -10    4.48    1.28
  -1  -4   9   12.61    2.16
   1   4  -9   13.89    1.93
  -1  -4   8   38.75    3.56
  -1  -4   7   76.17    5.15
  -1  -4   7   83.06    5.16
  -1  -4   6    6.28    1.28
  -1  -4   6    7.08    1.31
  -1  -4   5   15.73    1.69
   1   4  -5   14.90    1.61
  -1  -4   4  143.21   10.44
   1   4  -4  147.76    7.19
  -1  -4   3   30.99    4.32
  -1  -4   3   24.22    3.72
   1   4  -3   26.94    2.09
  -1  -4   2  148.92   10.69
  -1  -4   2  139.44   10.34
   1   4  -1   28.80    2.35
  -1  -4   0  134.84    7.67
  -1  -4  -1 1800.21   76.48
   1   4   2  678.04   30.76
  -1  -4  -2  572.75   29.38
  -1  -4  -3  207.92   13.55
   1   4   3  227.41   14.64
   1   4   3  204.15   11.61
  -1  -4  -4  205.64   14.30
  -1  -4  -4  212.33   13.75
   1   4   4  226.84   15.80
   1   4   5  944.80   39.73
   1   4   5  947.40   47.69
  -1  -4  -5  939.09   44.08
  -1  -4  -6  488.92   21.75
   1   4   6  489.91   21.22
   1   4   6  478.71   21.66
   1   4   7   98.91    5.91
   1   4   7   97.31    6.16
   1   4   7   99.38    5.52
   1   4   8   35.47    2.80
   1   4   8   35.83    3.18
   1   4   8   32.05    3.40
   1   4   9  317.66   15.33
   1   4   9  305.39   15.86
   1   4  10    0.36    1.10
   1   4  10    1.61    1.11
   1   4  11    6.60    2.14
   1   4  12  122.32    9.06
  -1  -4 -12  110.79    8.29
   1   4  13   73.77    7.08
  -1  -4 -13   73.85    6.60
   1   4  13   73.23    6.17
   1   4  14   28.22    4.50
   1   4  14   20.65    1.74
   1   4  14   20.15    1.75
  -1  -4 -14   26.86    3.85
   1   4  14   22.35    1.87
   1   4  14   20.67    1.82
   1   4  15    0.52    0.89
   1   4  15    0.16    0.66
   1   4  15    0.76    0.84
   1   4  15   -0.10    0.76
   1   4  16   13.81    1.31
   1   4  16   12.62    1.42
  -1  -4 -17  111.26    5.32
   1   4  17  112.86    5.27
   1   4  17  113.73    5.41
  -1  -4 -18   21.63    1.47
   1   4  18   22.46    1.40
  -1  -4 -18   21.99    1.44
   1   4  18   21.20    1.38
   1   4  18   20.75    1.54
   1   4  19    0.10    0.50
  -1  -4 -19    0.26    0.30
   1   4  19   -0.21    0.31
  -1  -4 -19   -0.03    0.34
  -1  -5  16   38.69    1.87
   1   5 -16   34.74    1.64
  -1  -5  16   37.27    1.80
   1   5 -15   10.81    0.85
  -1  -5  15   11.86    0.99
  -1  -5  15    9.39    0.90
  -1  -5  15   10.65    0.83
  -1  -5  15   12.19    1.15
  -1  -5  15    9.47    0.91
  -1  -5  14    1.05    0.67
  -1  -5  14    1.08    0.49
  -1  -5  14    1.13    0.55
   1   5 -14    1.50    0.48
  -1  -5  14    1.22    0.57
  -1  -5  13  129.16    5.92
  -1  -5  13  117.41    5.48
  -1  -5  13  120.90    5.45
   1   5 -13  117.14    5.45
  -1  -5  13  118.36    5.55
   1   5 -12    3.19    0.62
  -1  -5  12    1.81    1.40
  -1  -5  12    2.45    0.64
  -1  -5  12    2.12    0.84
  -1  -5  12    2.95    0.60
  -1  -5  11    0.15    0.39
  -1  -5  11    0.06    0.47
   1   5 -11    1.42    1.07
   1   5 -11   -0.11    0.40
  -1  -5  11   -0.09    0.69
   1   5 -10    0.52    0.80
   1   5  -9   29.32    3.03
  -1  -5   8   42.85    3.83
  -1  -5   7    1.11    0.81
  -1  -5   7    1.05    0.77
  -1  -5   6    5.06    1.15
  -1  -5   6    5.78    1.32
   1   5  -5    3.81    1.02
  -1  -5   5    3.74    0.94
   1   5  -4  375.73   16.82
   1   5  -3   21.51    2.06
  -1  -5   3   21.60    4.04
   1   5  -2   92.79    5.33
  -1  -5   2  115.35    9.86
  -1  -5   2  101.21    9.05
   1   5  -1  155.24    7.57
  -1  -5   1  141.61    8.59
   1   5   0   19.69    1.91
   1   5   0   21.23    3.09
  -1  -5   0   22.37    2.72
  -1  -5  -1  124.39    9.09
   1   5   1  145.20    6.99
  -1  -5  -2  163.49   11.55
   1   5   2  174.43    8.35
   1   5   3  198.82    9.60
  -1  -5  -3  199.81   13.66
  -1  -5  -3  198.01    9.86
   1   5   4  197.20    9.51
  -1  -5  -4  167.72   13.44
   1   5   4  199.62    9.36
  -1  -5  -4  180.43    9.55
   1   5   5   36.75    2.77
  -1  -5  -5   35.08    5.45
   1   5   5   41.11    2.97
  -1  -5  -5   31.03    2.94
   1   5   6   51.16    3.47
   1   5   6   50.38    3.63
  -1  -5  -6   50.04    3.95
   1   5   6   53.61    3.93
  -1  -5  -7  128.02    7.75
   1   5   7  140.01    7.92
   1   5   7  130.39    7.14
   1   5   8  366.28   16.92
   1   5   8  370.94   18.08
   1   5   9    9.82    1.55
   1   5   9    7.70    2.10
  -1  -5 -10    1.49    1.31
   1   5  10   -0.39    1.40
   1   5  11    3.08    1.77
   1   5  12   55.26    5.88
   1   5  12   51.27    5.16
   1   5  13   -0.54    1.49
   1   5  13   -0.39    1.09
   1   5  14   15.63    1.59
   1   5  14   13.91    1.45
  -1  -5 -15    3.82    1.81
   1   5  15    5.11    1.11
   1   5  15    4.17    0.94
   1   5  16  202.51    9.28
  -1  -5 -16  207.87    9.29
   1   5  16  212.08    9.41
   1   5  17    6.64    1.17
   1   5  17    8.52    1.03
   1   5  17    8.02    0.98
  -1  -5 -17    7.61    0.96
  -1  -5 -18   32.50    1.86
   1   5  18   33.92    1.87
   1   5  18   28.05    1.92
   1   5  18   31.29    1.82
  -1  -5 -18   31.91    1.87
  -1  -5 -19   70.68    2.22
  -1  -5 -19   80.00    2.36
  -1  -6  16   12.40    0.78
  -1  -6  15    0.25    0.43
  -1  -6  15    0.24    0.23
  -1  -6  15    0.60    0.39
   1   6 -15    0.74    0.35
  -1  -6  15    1.12    0.43
  -1  -6  14    9.67    0.87
   1   6 -14    8.88    0.78
  -1  -6  14    8.16    0.92
  -1  -6  14    8.87    0.76
  -1  -6  14    7.68    0.79
  -1  -6  13    5.01    0.77
  -1  -6  13    3.04    0.66
   1   6 -13    3.72    0.63
  -1  -6  13    4.23    0.61
  -1  -6  13    3.15    0.78
   1   6 -12   29.14    1.77
  -1  -6  12   27.75    1.81
  -1  -6  12   29.20    1.73
  -1  -6  12   28.47    2.07
   1   6 -11  510.73   21.71
  -1  -6  11  512.43   21.67
  -1  -6  11  548.74   22.18
  -1  -6  11  487.99   25.73
   1   6 -11  526.16   24.31
  -1  -6  11  532.76   21.78
  -1  -6  10  208.52    8.89
   1   6 -10  212.41   11.26
  -1  -6  10  209.90    9.34
  -1  -6  10  197.47    8.91
   1   6  -9  200.59   10.74
  -1  -6   7   68.81    5.12
  -1  -6   6  384.65   18.23
   1   6  -5    8.94    1.53
   1   6  -4  210.59   10.40
   1   6  -3   55.47    3.90
   1   6  -2   57.81    3.56
   1   6  -2   52.21    3.77
   1   6  -1   16.54    1.81
   1   6  -1   16.66    2.00
   1   6   0   17.79    1.89
   1   6   0   21.81    2.14
  -1  -6  -1   65.87    6.39
   1   6   1   67.86    4.22
   1   6   1   73.43    4.36
   1   6   2   41.10    3.12
   1   6   2   42.59    3.18
   1   6   2   51.67    3.43
  -1  -6  -3   40.32    5.88
   1   6   3   37.73    3.12
   1   6   3   42.74    3.17
   1   6   3   41.43    3.12
   1   6   4  107.71    6.36
   1   6   4  115.03    6.21
  -1  -6  -4  110.07    6.60
   1   6   5  212.92   10.90
   1   6   5  218.87   10.45
   1   6   5  218.98   10.62
  -1  -6  -5  196.21   10.88
   1   6   6   67.67    5.05
   1   6   6   72.73    4.59
  -1  -6  -6   71.70    5.20
   1   6   6   72.77    4.77
   1   6   7   12.88    2.18
  -1  -6  -7   16.13    2.37
   1   6   7   11.29    1.82
   1   6   8   70.23    4.84
  -1  -6  -8   76.38    5.77
   1   6   9   11.39    2.23
  -1  -6  -9   14.33    2.54
   1   6   9   11.63    1.79
   1   6  10   84.60    6.64
  -1  -6 -10   83.95    7.00
   1   6  11   39.23    4.50
  -1  -6 -11   34.88    4.40
   1   6  12   12.66    2.69
  -1  -6 -12   11.60    2.71
   1   6  13    1.68    1.54
  -1  -6 -13    2.52    1.84
   1   6  14   14.88    1.50
   1   6  14   17.99    1.73
  -1  -6 -14   17.85    3.32
   1   6  14   15.63    1.36
  -1  -6 -15    0.59    0.62
   1   6  15    0.09    0.90
   1   6  15   -0.09    0.74
  -1  -6 -16   46.86    2.75
   1   6  16   49.01    2.84
   1   6  16   46.74    2.89
   1   6  16   46.51    2.81
  -1  -6 -17   34.87    2.17
   1   6  17   38.59    2.26
  -1  -6 -17   35.50    2.22
   1   6  17   37.42    2.34
   1   6  17   36.75    2.23
  -1  -6 -18   70.01    3.38
   1   6  18   70.20    3.39
  -1  -6 -18   71.59    3.40
   1   6  18   68.68    3.33
   1   6  18   65.49    3.42
  -1  -6 -19   15.77    0.98
   1   6  19   14.80    0.93
  -1  -6 -19   13.52    0.92
  -1  -7  15    0.53    0.29
   1   7 -15    1.80    0.30
   1   7 -14    7.93    0.69
  -1  -7  14    8.81    0.74
  -1  -7  14    7.95    0.65
  -1  -7  14    7.24    0.73
  -1  -7  14    6.69    0.77
  -1  -7  13  166.04    7.16
   1   7 -13  163.07    7.12
  -1  -7  13  165.50    7.30
  -1  -7  13  162.02    7.06
  -1  -7  12    0.64    0.53
  -1  -7  12    1.07    0.49
   1   7 -12    1.06    0.45
  -1  -7  12    1.93    0.66
  -1  -7  12    1.41    0.47
   1   7 -11    0.36    0.44
  -1  -7  11    0.23    0.62
  -1  -7  11   -0.05    0.55
  -1  -7  11    0.38    0.42
   1   7 -10    6.51    1.55
  -1  -7  10    6.92    0.77
  -1  -7  10    6.83    0.80
   1   7  -9    5.56    1.40
  -1  -7   9    3.61    0.60
  -1  -7   9    3.97    0.60
  -1  -7   8   -0.58    0.99
  -1  -7   7   73.03    5.51
   1   7  -6  108.34    6.68
  -1  -7   6  125.76    7.61
   1   7  -5   25.79    2.70
   1   7  -4   41.24    3.48
   1   7  -3  170.33    9.05
   1   7  -2   93.32    5.87
   1   7  -2  100.81    5.64
   1   7  -1   62.88    4.41
   1   7  -1   63.72    4.18
   1   7   0   57.95    4.13
   1   7   0   58.03    3.99
   1   7   1    6.54    1.36
   1   7   1    6.87    1.28
   1   7   2  123.28    6.90
   1   7   2  130.14    6.94
   1   7   2  110.05    6.66
   1   7   3  100.60    5.85
   1   7   3   97.81    5.81
   1   7   3   86.58    5.71
   1   7   4  233.41   11.11
   1   7   4  203.89   11.12
   1   7   5    1.37    1.01
   1   7   5    3.02    1.08
   1   7   5    3.39    1.16
   1   7   6   -0.39    1.20
  -1  -7  -6    0.29    0.93
   1   7   6   -0.23    0.74
   1   7   6   -0.27    0.87
  -1  -7  -7    0.32    0.93
   1   7   7    0.47    0.90
   1   7   7    0.30    0.88
  -1  -7  -8   32.53    3.79
   1   7   8   32.44    3.27
   1   7   8   31.41    3.68
   1   7   9  605.21   27.51
  -1  -7  -9  621.15   29.22
   1   7  10   -0.25    0.87
  -1  -7 -10   -0.44    1.06
   1   7  10   -0.40    1.16
  -1  -7 -11  224.57   13.95
   1   7  11  226.17   13.50
  -1  -7 -12   52.07    5.80
   1   7  12   50.55    5.32
  -1  -7 -13    4.26    1.95
   1   7  13    4.01    1.80
   1   7  14   -0.43    1.19
   1   7  14    0.19    0.77
   1   7  14   -0.10    1.01
   1   7  14   -0.28    0.74
  -1  -7 -14   -0.53    1.26
   1   7  14   -0.07    0.64
  -1  -7 -14   -0.30    0.72
   1   7  14   -0.18    0.70
  -1  -7 -14   -0.09    0.62
   1   7  15    3.36    1.11
  -1  -7 -15    3.83    0.87
   1   7  15    3.47    0.75
   1   7  15    3.99    0.99
  -1  -7 -15    4.65    0.89
  -1  -7 -16    3.90    0.81
  -1  -7 -16    4.31    0.86
   1   7  16    4.70    0.92
   1   7  16    3.46    0.88
   1   7  16    4.55    1.07
  -1  -7 -17   55.09    2.79
  -1  -7 -17   49.89    2.78
   1   7  17   49.31    2.86
   1   7  17   50.62    2.77
   1   7  17   47.72    2.53
   1   7  17   53.69    2.85
  -1  -7 -18    0.63    0.46
  -1  -7 -18    0.33    0.44
   1   7  18    0.63    0.49
   1   7  18    0.48    0.54
   1   7  19    0.42    0.36
  -1  -7 -19    0.18    0.27
   1   8 -14    0.04    0.26
  -1  -8  14    0.16    0.30
  -1  -8  13   13.49    0.90
   1   8 -13   12.38    0.90
  -1  -8  13   12.78    0.86
  -1  -8  13   13.42    1.02
  -1  -8  12  130.96    5.60
  -1  -8  12  123.84    5.63
   1   8 -12  128.17    5.66
  -1  -8  11    7.58    0.74
   1   8 -11    5.27    0.70
  -1  -8  11    7.56    0.78
  -1  -8  10  101.69    4.65
   1   8 -10   99.59    4.59
  -1  -8  10  104.17    4.71
   1   8  -9    4.20    1.28
  -1  -8   9    6.18    0.74
  -1  -8   9    7.19    0.76
   1   8  -9    6.81    0.74
  -1  -8   9    5.96    0.65
  -1  -8   8   11.27    0.94
  -1  -8   8   15.17    2.40
   1   8  -8   13.08    1.01
  -1  -8   8   12.69    1.04
  -1  -8   7    4.94    1.55
  -1  -8   6  677.76   29.56
   1   8  -6  613.54   28.44
   1   8  -5  105.62    6.60
   1   8  -4   13.71    2.16
   1   8  -3    6.70    1.57
   1   8  -2   41.10    3.34
   1   8  -2   42.37    3.70
   1   8  -1    2.70    0.98
   1   8  -1    3.44    1.38
   1   8   0    5.42    1.32
   1   8   0    4.77    1.40
   1   8   1  809.81   35.17
   1   8   2   70.08    4.78
   1   8   2   63.23    4.69
   1   8   2   60.99    4.51
   1   8   3  143.71    7.93
   1   8   3  126.84    7.65
   1   8   3  134.52    7.83
   1   8   4  133.85    7.72
   1   8   4  134.11    7.60
   1   8   4  119.37    7.67
   1   8   5   64.26    4.85
   1   8   5   59.89    4.61
   1   8   5   66.47    5.12
   1   8   6  117.58    7.55
   1   8   6  120.87    7.28
   1   8   6  132.79    8.14
   1   8   7   89.51    6.21
  -1  -8  -7   91.28    6.91
   1   8   7   86.65    5.85
   1   8   7  101.26    7.04
  -1  -8  -8   62.27    5.67
   1   8   8   59.33    4.88
   1   8   8   64.84    5.74
   1   8   9    3.96    1.45
  -1  -8  -9    7.38    2.17
   1   8   9    6.14    2.01
   1   8  10   10.09    1.90
  -1  -8 -10   12.90    2.87
  -1  -8 -11    9.94    2.80
   1   8  11   19.13    3.25
  -1  -8 -12   18.74    3.60
   1   8  12   27.52    3.94
  -1  -8 -13    6.50    0.99
   1   8  13    6.88    0.89
   1   8  13    7.40    2.23
   1   8  13    7.43    1.19
   1   8  13    7.45    1.33
   1   8  13    6.58    1.11
   1   8  13    7.19    1.18
  -1  -8 -13    6.57    1.08
   1   8  13    7.21    1.03
  -1  -8 -13    6.06    2.29
   1   8  13    7.17    0.78
  -1  -8 -14    3.03    0.76
   1   8  14    1.32    1.36
   1   8  14    2.17    1.12
   1   8  14    3.07    0.95
   1   8  14    3.26    0.92
   1   8  14    2.31    0.55
   1   8  14    2.20    0.79
  -1  -8 -14    0.53    1.27
  -1  -8 -14    2.52    0.80
   1   8  14    2.81    0.91
  -1  -8 -15   34.26    2.33
   1   8  15   32.55    2.23
   1   8  15   32.60    2.26
  -1  -8 -15   33.66    2.19
   1   8  15   36.48    2.44
   1   8  15   28.78    2.20
   1   8  16    9.30    1.03
  -1  -8 -16    8.76    1.10
   1   8  16    8.03    1.07
  -1  -8 -16    7.96    1.00
  -1  -8 -17   73.69    3.72
   1   8  17   73.96    3.52
   1   8  17   76.31    3.71
  -1  -8 -17   74.33    3.64
  -1  -8 -18    4.98    0.64
   1   8  18    5.47    0.73
   1   8  18    4.97    0.52
   1   8  18    4.78    0.63
   1   8  19   87.47    3.66
  -1  -8 -19   78.77    3.63
  -1  -9  13    7.27    0.65
   1   9 -13    8.34    0.60
  -1  -9  12   73.01    3.34
   1   9 -12   76.82    3.41
  -1  -9  11    6.10    0.62
  -1  -9  11    5.74    0.66
  -1  -9  10    1.23    0.46
  -1  -9  10    1.16    0.42
   1   9 -10    1.15    0.38
  -1  -9   9   34.91    1.88
   1   9  -9   33.21    1.84
  -1  -9   9   33.51    1.89
   1   9  -8    9.40    1.67
  -1  -9   8    7.39    0.73
  -1  -9   8    7.81    0.78
   1   9  -8    8.49    0.82
  -1  -9   7   16.80    1.19
  -1  -9   7   19.55    2.79
   1   9  -7   17.41    1.23
   1   9  -6   68.31    5.29
  -1  -9   6   85.75    6.17
   1   9  -5   53.88    4.44
  -1  -9   5   57.92    4.99
   1   9  -4   -0.78    1.24
   1   9  -3   45.05    4.07
   1   9  -2  123.56    7.61
   1   9  -1  116.28    7.28
   1   9  -1  111.79    6.79
   1   9   0   63.04    4.90
   1   9   0   59.53    4.54
   1   9   1   -0.24    0.78
   1   9   2  206.29   11.00
   1   9   2  199.25   10.86
   1   9   3   36.46    3.63
   1   9   3   38.20    3.71
   1   9   3   43.11    3.84
   1   9   4   80.15    5.67
   1   9   4   73.71    5.65
   1   9   4   82.55    5.89
   1   9   5   21.65    2.81
   1   9   5   29.58    3.36
   1   9   6   10.38    1.97
   1   9   6   12.74    2.23
   1   9   6    7.54    1.87
   1   9   7    1.88    1.26
   1   9   7    1.12    1.10
   1   9   8   92.95    6.84
   1   9   8  111.36    7.95
   1   9   9   71.97    5.64
   1   9   9   62.00    6.05
  -1  -9 -10   62.11    6.19
   1   9  10   51.04    4.71
  -1  -9 -11  172.52   12.00
   1   9  12   69.42    6.59
   1   9  12   67.54    3.95
   1   9  12   70.57    3.91
  -1  -9 -12   61.68    6.68
   1   9  12   71.28    3.79
   1   9  12   69.43    3.59
  -1  -9 -12   64.72    3.94
   1   9  12   76.57    4.16
   1   9  13   18.27    1.68
   1   9  13   13.88    1.51
   1   9  13   17.69    1.37
  -1  -9 -13   12.70    3.02
   1   9  13   15.43    2.99
  -1  -9 -13   16.90    1.64
   1   9  13   16.73    1.71
   1   9  14   33.45    2.19
   1   9  14   29.08    2.19
  -1  -9 -14   23.94    1.88
   1   9  14   28.67    1.77
   1   9  14   26.71    1.64
   1   9  14   27.98    2.11
  -1  -9 -14   27.55    2.14
   1   9  15  275.88   12.13
   1   9  15  283.43   12.17
  -1  -9 -15  269.13   11.97
   1   9  15  269.70   11.62
   1   9  15  288.48   12.11
  -1  -9 -15  277.50   12.17
  -1  -9 -16   10.32    1.10
   1   9  16   10.25    1.05
   1   9  16    9.40    1.15
  -1  -9 -16    8.97    0.98
   1   9  16   10.39    1.15
   1   9  17   75.21    3.67
   1   9  17   78.29    3.76
   1   9  17   73.08    3.55
  -1  -9 -17   79.56    3.74
   1   9  18    1.12    0.40
  -1  -9 -18    0.54    0.38
  -1  -9 -18    0.25    0.35
   1   9  18    0.63    0.30
  -1 -10  11  128.58    5.60
   1  10 -11  135.14    5.67
  -1 -10  10    3.10    0.47
  -1 -10  10    3.06    0.48
   1  10 -10    3.36    0.51
   1  10 -10    3.21    0.44
   1  10  -9    7.53    0.72
  -1 -10   9    5.93    0.65
  -1 -10   9    6.75    0.67
   1  10  -9    6.21    0.64
  -1 -10   8    1.34    0.46
  -1 -10   8    0.85    0.40
  -1 -10   8    0.75    0.39
   1  10  -8    1.16    0.44
   1  10  -7    1.29    0.48
  -1 -10   7    0.62    0.40
   1  10  -6   24.17    1.46
  -1 -10   6   23.50    3.11
  -1 -10   6   22.79    1.45
  -1 -10   5   13.36    1.03
   1  10  -5   11.44    0.98
  -1 -10   5   10.27    1.02
  -1 -10   5   15.05    2.49
   1  10  -5   13.75    2.18
  -1 -10   4   23.42    3.16
   1  10  -4   21.13    2.81
   1  10  -3   26.71    3.18
   1  10  -2   -0.57    1.34
   1  10  -1    1.70    1.09
   1  10  -1    2.90    1.53
   1  10   0    4.12    1.36
   1  10   0    2.05    1.40
   1  10   1  214.50   11.56
   1  10   2   45.77    4.32
   1  10   2   59.64    4.84
   1  10   3    0.89    1.01
   1  10   3   -0.30    1.29
   1  10   4   11.85    2.23
   1  10   4   14.27    2.46
   1  10   5   -0.35    0.89
   1  10   5    1.77    1.38
   1  10   6   28.42    3.52
   1  10   6   27.00    3.63
   1  10   6   28.70    3.29
   1  10   7   19.16    2.99
   1  10   7   21.08    3.24
   1  10   8  254.40   13.72
   1  10   8  238.25   14.29
   1  10   9   21.46    3.14
   1  10   9   23.80    3.69
   1  10  10    3.93    1.51
   1  10  10    4.91    2.04
   1  10  11    4.45    0.86
   1  10  11    4.27    1.18
   1  10  11    4.81    1.00
   1  10  12   47.73    2.95
   1  10  12   40.85    2.93
   1  10  12   49.07    2.72
  -1 -10 -12   49.55    3.10
   1  10  12   50.96    3.21
   1  10  12   49.28    5.42
   1  10  13   52.50    3.07
   1  10  13   47.99    3.08
   1  10  13   47.83    2.72
  -1 -10 -13   51.12    3.12
   1  10  13   51.63    3.17
   1  10  13   50.36    2.62
   1  10  14    9.81    1.22
   1  10  14    8.77    1.20
   1  10  14    8.78    0.94
  -1 -10 -14    9.36    1.19
   1  10  14   10.25    1.25
   1  10  14    7.80    0.81
   1  10  15    4.64    0.91
   1  10  15    4.88    0.91
   1  10  15    4.30    0.65
   1  10  15    4.80    0.61
  -1 -10 -15    4.71    0.87
  -1 -10 -16   27.06    1.74
   1  10  16   23.19    1.36
   1  10  16   25.58    1.69
   1  10  16   27.32    1.78
   1  10  17    0.82    0.41
   1  10  17    0.62    0.54
  -1 -10 -17   -0.09    0.44
   1  10  17   -0.08    0.43
  -1 -10 -17   -0.05    0.41
   1  10  18    9.21    0.71
  -1 -10 -18    9.20    0.64
  -1 -11  11    2.02    0.33
   1  11 -11    2.16    0.29
   1  11 -10    1.85    0.36
   1  11 -10    1.72    0.31
   1  11  -9  111.79    5.03
  -1 -11   9  117.48    5.01
   1  11  -9  117.17    5.00
  -1 -11   8    6.13    0.61
   1  11  -8    5.62    0.61
   1  11  -7   20.39    1.29
  -1 -11   7   21.10    1.27
   1  11  -6   14.06    1.02
   1  11  -6   14.46    1.09
  -1 -11   6   15.10    1.04
   1  11  -5    8.00    0.80
  -1 -11   5    7.23    0.82
   1  11  -5    7.57    1.70
  -1 -11   5   10.90    2.12
   1  11  -4    0.83    0.52
   1  11  -4    0.54    1.03
  -1 -11   4    0.45    0.45
  -1 -11   4   -0.09    0.45
  -1 -11   4    1.01    1.28
   1  11  -3    4.52    0.71
   1  11  -3    3.44    1.46
  -1 -11   3    5.08    0.73
  -1 -11   3    4.82    0.65
  -1 -11   3    5.22    1.74
   1  11  -2  149.91    9.11
   1  11  -1  102.59    7.05
   1  11   0    4.38    1.73
   1  11   0    3.79    1.33
   1  11   1   71.76    5.60
   1  11   1   58.71    4.95
   1  11   2    0.32    1.40
   1  11   2    0.31    1.12
   1  11   3    2.90    1.64
   1  11   3    5.15    1.61
   1  11   4   29.18    3.57
   1  11   4   35.95    3.99
   1  11   5    6.97    2.00
   1  11   5    6.31    1.92
   1  11   6    1.83    1.60
   1  11   7   17.37    3.00
   1  11   7   25.34    3.57
   1  11   8   55.11    5.22
   1  11   8   56.53    5.68
   1  11   9    3.05    0.84
  -1 -11  -9    3.31    0.83
   1  11   9    3.37    0.78
   1  11   9    3.78    1.85
   1  11   9    3.89    1.55
   1  11  10   58.14    5.98
   1  11  10   52.15    4.91
  -1 -11 -10   57.66    3.38
  -1 -11 -11    3.66    0.90
   1  11  11    3.06    0.83
   1  11  11    0.97    1.34
   1  11  11    2.50    0.82
   1  11  12   76.84    4.21
   1  11  12   83.16    4.04
  -1 -11 -12   78.95    4.34
   1  11  12   80.20    4.35
   1  11  13   36.82    2.13
   1  11  13   39.58    2.50
   1  11  13   42.38    2.31
  -1 -11 -13   37.75    2.56
   1  11  13   43.09    2.63
   1  11  14   70.91    3.71
  -1 -11 -14   71.58    3.75
   1  11  14   68.13    3.29
   1  11  14   66.68    3.62
  -1 -11 -14   69.35    3.71
   1  11  14   68.98    3.38
   1  11  15    4.97    0.87
   1  11  15    4.25    0.82
  -1 -11 -15    4.82    0.81
   1  11  15    4.40    0.58
   1  11  15    4.12    0.59
   1  11  16   48.33    2.50
  -1 -11 -16   47.98    2.49
   1  11  16   47.46    2.45
   1  11  16   44.68    2.20
   1  11  17   63.71    3.07
   1  11  17   71.73    3.18
   1  11  17   66.28    3.08
  -1 -11 -17   69.98    3.13
   1  12  -9    7.23    0.50
  -1 -12   9    7.02    0.50
  -1 -12   9    6.49    0.56
   1  12  -9    6.30    0.48
   1  12  -8   14.56    0.88
  -1 -12   8   13.94    0.86
  -1 -12   8   13.87    0.85
   1  12  -8   13.82    0.86
   1  12  -7   25.29    1.36
   1  12  -7   23.97    1.34
  -1 -12   7   23.73    1.33
   1  12  -6   11.91    0.90
  -1 -12   6   11.91    0.86
   1  12  -6   11.65    0.83
   1  12  -5   59.60    2.85
   1  12  -5   58.98    2.89
  -1 -12   4    0.62    0.43
  -1 -12   4    0.72    0.41
   1  12  -4    0.48    0.43
   1  12  -3   78.19    3.89
  -1 -12   3   87.41    3.89
  -1 -12   3   81.83    3.98
  -1 -12   3   91.96    6.58
  -1 -12   2   -0.27    0.45
   1  12  -2    0.57    0.93
  -1 -12   2   -0.11    0.44
  -1 -12   2   -0.69    1.42
  -1 -12   1   21.61    1.36
   1  12  -1   19.51    1.36
   1  12  -1   18.07    2.69
  -1 -12   1   21.51    1.52
   1  12  -1   20.21    1.42
   1  12   0   10.06    0.96
  -1 -12   0    9.19    0.85
  -1 -12   0    9.90    1.01
   1  12   0    7.72    1.70
  -1 -12  -1    4.16    0.61
   1  12   1    3.20    1.60
   1  12   1    6.67    0.82
  -1 -12  -1    4.04    0.76
   1  12   1    5.49    1.58
   1  12   2   35.27    3.89
   1  12   2   34.15    2.01
  -1 -12  -2   33.27    2.12
   1  12   2   26.90    3.35
   1  12   3    1.97    1.57
   1  12   3   -0.25    1.08
   1  12   3    1.92    0.57
  -1 -12  -3    0.61    0.58
   1  12   3    1.64    1.28
   1  12   4  112.44    5.52
   1  12   4  121.20    5.50
  -1 -12  -4  121.33    5.68
   1  12   4  126.59    8.19
   1  12   5   68.22    5.60
   1  12   5   59.19    3.48
   1  12   5   71.01    3.46
  -1 -12  -5   70.01    3.66
   1  12   5   74.65    5.99
   1  12   6   16.01    1.31
   1  12   6   15.18    1.40
  -1 -12  -6   16.46    1.40
   1  12   6   17.65    2.68
   1  12   7  130.15    6.08
   1  12   7  130.16    6.04
   1  12   7  124.19    8.66
   1  12   7  125.30    6.20
  -1 -12  -7  136.07    6.26
   1  12   8  199.00    8.87
   1  12   8  194.06    8.72
   1  12   8  201.65   11.75
   1  12   8  195.27    9.02
  -1 -12  -8  204.73    9.05
   1  12   9  106.38    5.28
   1  12   9  103.09    7.57
  -1 -12  -9  116.93    5.54
   1  12   9  111.24    5.51
  -1 -12 -10    0.09    0.61
   1  12  10    0.54    0.73
   1  12  10    0.42    0.61
  -1 -12 -11   22.42    1.78
   1  12  12   53.71    3.08
   1  12  12   55.10    2.95
  -1 -12 -12   59.74    3.26
   1  12  13    1.65    0.72
   1  12  13    1.59    0.59
   1  12  13    2.59    0.87
  -1 -12 -13    2.15    0.73
   1  12  13    2.05    0.54
   1  12  14    0.24    0.58
   1  12  14    0.44    0.46
   1  12  14   -0.33    0.40
   1  12  14    0.25    0.64
  -1 -12 -14    0.64    0.55
   1  12  15    0.27    0.37
   1  12  15    0.39    0.52
   1  12  15   -0.21    0.46
   1  12  15    1.07    0.59
  -1 -12 -15    0.80    0.50
   1  12  16    3.04    0.39
   1  12  16    3.28    0.52
  -1 -12 -16    3.65    0.48
   1  12  16    3.10    0.50
   1  13  -8   31.83    1.44
  -1 -13   8   31.64    1.44
   1  13  -7   10.16    0.66
  -1 -13   7   10.23    0.66
  -1 -13   7   11.12    0.69
   1  13  -7   10.12    0.63
   1  13  -6   32.02    1.62
   1  13  -6   36.45    1.70
  -1 -13   6   34.36    1.65
   1  13  -6   31.87    1.61
   1  13  -5   18.24    1.08
   1  13  -5   18.60    1.12
   1  13  -4  130.39    5.50
  -1 -13   4  125.18    5.49
   1  13  -4  121.73    5.51
  -1 -13   3   67.93    3.10
  -1 -13   3   61.13    3.13
   1  13  -3   67.59    3.14
  -1 -13   2    0.80    0.38
  -1 -13   2    0.97    0.40
   1  13  -2    0.89    0.47
  -1 -13   1    0.73    0.43
   1  13  -1    1.23    0.46
  -1 -13   1    0.08    0.57
   1  13  -1    2.26    0.55
   1  13  -1    0.85    0.46
  -1 -13   0    4.51    0.70
   1  13   0    3.51    0.61
   1  13   0    4.02    0.63
  -1 -13   0    3.13    0.58
   1  13   1    0.10    0.49
   1  13   1    0.30    1.20
  -1 -13  -1    0.37    0.50
   1  13   1    0.10    0.45
  -1 -13  -1   -0.33    1.08
   1  13   2    3.35    0.68
  -1 -13  -2    0.85    0.52
   1  13   2    1.30    0.53
  -1 -13  -2    1.32    1.02
   1  13   2    3.44    1.31
   1  13   2    0.31    1.27
  -1 -13  -3    5.66    0.84
   1  13   3    5.90    0.76
   1  13   3    4.60    1.48
   1  13   3    3.11    1.53
  -1 -13  -4    1.47    0.63
   1  13   4    0.79    0.49
   1  13   4    0.65    1.05
   1  13   4   -0.31    1.28
  -1 -13  -5   35.73    2.27
   1  13   5   38.09    2.12
   1  13   5   33.99    3.88
   1  13   5   31.70    3.67
  -1 -13  -6   25.83    1.84
   1  13   6   23.48    1.63
   1  13   7    0.35    1.12
  -1 -13  -7    1.81    0.72
   1  13   7    0.57    0.58
  -1 -13  -8  120.29    5.50
   1  13   8  109.16    5.48
   1  13   8  111.29    5.35
   1  13   9   10.50    1.18
  -1 -13  -9   10.93    1.12
   1  13   9    8.36    1.04
   1  13  10   77.34    4.03
  -1 -13 -10   81.09    4.01
   1  13  10   75.99    3.86
   1  13  10   76.23    3.60
   1  13  11    2.84    0.82
  -1 -13 -11    2.46    0.70
   1  13  11    2.66    0.70
  -1 -13 -12   15.43    1.31
   1  13  12   14.45    1.07
  -1 -13 -13   18.92    1.37
   1  13  14    2.97    0.48
  -1 -13 -14    3.44    0.56
   1  13  14    4.09    0.67
   1  13  14    2.14    0.48
   1  13  15  169.84    6.76
  -1 -13 -15  164.19    6.84
   1  13  15  167.38    6.87
  -1 -14   6    0.90    0.21
  -1 -14   6    0.97    0.21
   1  14  -6    0.84    0.23
   1  14  -5    7.99    0.55
   1  14  -5    8.84    0.60
   1  14  -4   63.40    2.82
   1  14  -4   61.86    2.84
   1  14  -3    2.03    0.41
   1  14  -2   10.51    0.81
   1  14  -2   11.84    0.86
  -1 -14   2   10.13    0.77
  -1 -14   2    9.19    0.78
   1  14  -1    7.97    0.68
   1  14  -1    8.05    0.76
  -1 -14   1    7.87    0.74
  -1 -14   1    7.83    0.67
  -1 -14   0    0.66    0.41
  -1 -14   0    0.79    0.35
   1  14   0    1.03    0.41
  -1 -14  -1   -0.13    0.34
   1  14   1    0.29    0.44
  -1 -14  -1   -0.34    0.46
   1  14   1    0.30    0.43
   1  14   1    0.35    0.48
   1  14   2   24.52    1.56
  -1 -14  -2   26.13    1.63
   1  14   2   27.21    1.58
   1  14   3   23.53    1.49
  -1 -14  -3   21.56    1.50
   1  14   3   21.25    1.39
   1  14   4  116.34    5.26
  -1 -14  -4  118.59    5.37
   1  14   4  110.53    5.16
  -1 -14  -5   41.28    2.32
   1  14   5   37.92    2.09
  -1 -14  -6  130.03    5.86
   1  14   6  121.23    5.66
  -1 -14  -7    6.04    0.91
   1  14   7    8.11    0.88
  -1 -14  -8  171.41    7.36
   1  14   8  155.41    7.05
  -1 -14  -9   -0.27    0.63
   1  14   9    0.27    0.44
  -1 -14 -10   24.77    1.65
   1  14  10   22.12    1.35
   1  14  10   21.36    1.27
   1  14  11    1.13    0.44
  -1 -14 -11    0.30    0.55
   1  14  12    1.87    0.45
  -1 -14 -12    1.46    0.57
  -1 -14 -13   80.49    3.32
   1  14  13   81.41    3.12
   1  14  14   20.93    1.09
  -1 -15   4   19.11    1.00
  -1 -15   4   21.46    0.97
  -1 -15   3    1.09    0.25
   1  15  -3    0.99    0.27
   1  15  -2   17.67    0.99
   1  15  -2   17.97    0.99
   1  15  -1    0.33    0.32
   1  15  -1    0.65    0.34
   1  15   0   21.80    1.24
   1  15   0   23.12    1.21
  -1 -15   0   22.63    1.26
   1  15   1    0.30    0.34
  -1 -15  -1    0.67    0.35
   1  15   1    0.26    0.39
   1  15   2   -0.07    0.40
  -1 -15  -2    0.45    0.35
   1  15   2   -0.03    0.37
   1  15   3    0.82    0.44
  -1 -15  -3    1.23    0.42
   1  15   3    1.56    0.45
   1  15   4   29.20    1.53
  -1 -15  -4   25.46    1.51
  -1 -15  -5   72.29    3.35
   1  15   5   65.03    3.14
   1  15   5   65.77    3.14
   1  15   6   37.87    2.07
  -1 -15  -6   41.81    2.18
   1  15   7    1.09    0.47
  -1 -15  -7    1.11    0.51
   1  15   8  153.34    6.78
   1  15   8  155.18    6.73
  -1 -15  -8  172.30    7.02
   1  15   9    0.50    0.35
   1  15   9    0.69    0.37
  -1 -15  -9    0.79    0.50
   1  15  10    4.31    0.44
  -1 -15 -10    5.24    0.66
   1  15  10    4.85    0.53
  -1 -15 -11   35.99    1.98
   1  15  11   40.28    1.87
   1  15  12    0.15    0.28
  -1 -15 -12    0.12    0.31
   1  15  12    0.10    0.23
  -1 -15 -13    7.74    0.55
   1  15  13    7.58    0.51
   1  16   0   19.68    0.96
   1  16   0   17.69    0.91
   1  16   1   36.28    1.62
  -1 -16  -1   31.34    1.58
   1  16   1   35.82    1.57
   1  16   1   32.80    1.56
   1  16   2   73.08    3.04
  -1 -16  -2   65.60    3.02
   1  16   2   66.07    2.98
   1  16   2   71.53    3.03
   1  16   3    0.08    0.27
  -1 -16  -3   -0.05    0.25
   1  16   3    0.40    0.32
   1  16   3    0.38    0.22
   1  16   4   21.21    0.68
  -1 -16  -4   22.17    0.81
  -1 -16  -5   12.71    0.83
   1  16   5   12.59    0.85
  -1 -16  -6    0.17    0.32
  -1 -16  -7   21.14    1.20
   1  16   7   21.14    1.15
  -1 -16  -8    2.00    0.38
   1  16   8    1.78    0.34
  -1 -16  -9   71.06    2.59
   1  16   9   57.25    2.38
  -1 -16 -10   41.97    1.95
  -2  15   7    0.67    0.21
  -2  15   6    4.40    0.43
  -2  15   6   10.69    0.52
  -2  15   5   17.66    1.05
  -2  15   5   28.57    1.15
  -2  15   4    2.15    0.31
  -2  15   3    1.54    0.27
  -2  15   3    2.35    0.31
  -2  15   2    9.01    0.55
  -2  14  11    8.54    0.59
  -2  14  11    7.03    0.50
  -2  14  10   51.06    2.40
  -2  14   9   -0.06    0.34
  -2  14   9    0.10    0.31
  -2  14   8   12.08    0.84
  -2  14   8    9.48    0.63
  -2  14   8   10.75    0.76
  -2  14   8    9.87    0.67
  -2  14   7   21.19    1.23
  -2  14   7   25.16    1.36
  -2  14   7   24.43    1.31
  -2  14   7   23.96    1.27
  -2  14   6    4.27    0.51
  -2  14   6    3.90    0.49
  -2  14   6    3.91    0.49
  -2  14   6    4.05    0.51
  -2  14   5    0.25    0.34
  -2  14   5    0.25    0.30
  -2  14   5    0.32    0.36
  -2  14   4    0.99    0.39
  -2  14   4    2.14    0.35
  -2  14   3   13.84    1.03
  -2  14   3   18.51    1.06
  -2  14   2    1.81    0.44
  -2  14   2    2.46    0.33
  -2  14   2    2.88    0.46
  -2  14   1    0.31    0.32
  -2  14   1    0.57    0.27
  -2  14   1    0.28    0.33
  -2  14   0   15.75    0.99
  -2  14   0   17.24    0.97
  -2  14  -1    5.05    0.43
  -2  14  -1    5.11    0.38
  -2  14  -2    1.03    0.24
  -2  13  13    3.07    0.37
  -2  13  13    3.17    0.37
  -2  13  12    4.50    0.51
  -2  13  12    4.64    0.46
   2 -13 -12    2.92    0.38
  -2  13  12    1.51    0.25
  -2  13  12    2.99    0.36
  -2  13  11   22.67    1.20
  -2  13  11   22.54    1.21
   2 -13 -11   18.76    1.21
  -2  13  10   23.43    1.34
  -2  13  10   22.18    1.30
   2 -13 -10   24.81    1.41
  -2  13   9   46.60    2.19
  -2  13   8   11.48    0.83
  -2  13   8   12.61    0.95
  -2  13   8   10.19    0.80
  -2  13   7   17.96    1.13
  -2  13   7   16.17    1.10
  -2  13   6    3.56    0.58
  -2  13   6    2.44    0.53
  -2  13   6    4.49    0.65
  -2  13   5    3.35    0.60
  -2  13   5    4.21    0.64
  -2  13   4    3.78    0.57
  -2  13   3   20.75    1.28
  -2  13   3   17.87    1.13
  -2  13   3   17.58    1.10
  -2  13   2   10.68    0.85
  -2  13   2   13.36    0.97
  -2  13   1    5.02    0.59
  -2  13   1    4.13    0.60
  -2  13   0   53.74    2.54
  -2  13   0   51.57    2.53
  -2  13  -1   53.25    2.44
  -2  13  -1   50.49    2.40
  -2  13  -1   48.62    2.33
  -2  13  -2   26.23    1.34
  -2  13  -2   23.64    1.25
  -2  13  -2   22.47    1.24
   2 -13   2   24.15    1.23
  -2  13  -3   16.13    0.87
   2 -13   3   13.89    0.82
  -2  13  -4    0.85    0.25
  -2  13  -4    0.95    0.28
   2 -13   4    0.81    0.26
   2 -13   4    0.76    0.20
   2 -13   5    5.92    0.41
  -2  13  -5    6.89    0.45
  -2  12  15   57.03    2.52
  -2  12  14   14.35    0.85
  -2  12  14   13.92    0.87
  -2  12  14   16.59    0.94
   2 -12 -14   14.26    0.89
   2 -12 -13   -0.26    0.41
  -2  12  13    0.29    0.35
  -2  12  13   -0.23    0.25
   2 -12 -12    7.06    0.84
  -2  12  12    7.59    0.72
  -2  12  12    7.54    0.65
   2 -12 -11   47.49    2.62
  -2  12  11   46.82    2.39
  -2  12  11   48.21    2.35
   2 -12 -10   10.75    1.03
  -2  12  10    8.58    0.81
  -2  12  10    8.65    0.81
  -2  12   9    4.35    0.62
   2 -12  -9    4.54    0.74
  -2  12   8    1.79    0.49
  -2  12   8    0.87    0.42
   2 -12  -8    2.15    0.60
  -2  12   7    0.36    0.45
  -2  12   6  124.14    5.60
  -2  12   5   11.14    1.02
  -2  12   4    2.21    0.60
  -2  12   3   27.95    1.64
  -2  12   3   31.07    1.81
  -2  12   2   12.81    1.00
  -2  12   2   13.17    1.08
  -2  12   1   30.63    1.74
  -2  12   1   29.92    1.77
  -2  12   0    8.23    0.80
  -2  12   0    8.37    0.83
  -2  12   0    9.20    0.76
  -2  12  -1   71.17    3.21
  -2  12  -1   63.39    3.10
  -2  12  -1   65.64    3.16
  -2  12  -2   24.02    1.41
  -2  12  -2   21.88    1.33
  -2  12  -2   23.41    1.35
  -2  12  -3   64.41    3.01
  -2  12  -4   34.93    1.77
  -2  12  -4   33.72    1.74
   2 -12   4   34.06    1.70
  -2  12  -5    1.54    0.36
   2 -12   5    0.93    0.30
  -2  12  -5    1.04    0.34
   2 -12   5    1.14    0.32
  -2  12  -6   11.54    0.74
   2 -12   6   10.96    0.69
   2 -12   6   11.10    0.69
  -2  12  -6   12.48    0.74
   2 -12   7    2.76    0.28
  -2  12  -7    2.79    0.31
  -2  12  -7    2.78    0.28
  -2  11  16   13.53    0.77
  -2  11  15    0.50    0.39
   2 -11 -15    0.61    0.35
  -2  11  14   42.81    2.23
  -2  11  14   44.38    2.17
   2 -11 -14   40.66    2.28
  -2  11  13    7.33    0.80
  -2  11  13    6.59    0.73
  -2  11  13    6.88    0.60
   2 -11 -13    6.98    0.89
  -2  11  12    2.23    0.57
  -2  11  12    3.26    0.61
   2 -11 -12    2.82    0.73
  -2  11  12    3.03    0.51
  -2  11  11   34.86    1.98
   2 -11 -11   34.09    2.27
  -2  11  11   36.27    1.92
   2 -11 -10    0.94    0.69
  -2  11  10    1.18    0.50
   2 -11  -9    0.44    0.63
  -2  11   9    0.40    0.46
   2 -11  -8   15.21    1.46
  -2  11   8   15.87    1.16
  -2  11   8   14.58    1.08
  -2  11   8   13.75    1.09
  -2  11   7  110.06    7.61
  -2  11   7  117.99    5.38
  -2  11   7  109.16    7.30
   2 -11  -7  125.64    5.83
  -2  11   6   80.45    6.08
  -2  11   6   74.33    3.68
  -2  11   6   81.13    5.77
  -2  11   5   49.69    4.50
  -2  11   5   41.32    2.36
  -2  11   5   47.30    4.25
  -2  11   4   40.27    4.11
  -2  11   4   42.70    2.38
  -2  11   3   74.40    3.56
  -2  11   3   70.83    5.38
  -2  11   3   86.63    6.10
  -2  11   3   71.09    5.62
  -2  11   2    6.17    1.61
  -2  11   2    3.34    1.32
  -2  11   2    5.83    0.72
  -2  11   2    3.42    0.69
  -2  11   2    7.29    1.81
  -2  11   1  108.19    7.02
  -2  11   1   94.97    6.76
  -2  11   1  101.12    4.67
  -2  11   1  100.34    4.72
  -2  11   1  103.90    6.88
  -2  11   0    0.79    0.93
  -2  11   0   -0.28    1.04
  -2  11   0    0.28    0.90
  -2  11   0    1.04    0.44
  -2  11   0    0.88    0.51
  -2  11   0    0.95    0.52
  -2  11  -1   -1.12    1.06
  -2  11  -1    0.05    0.44
  -2  11  -1    0.22    0.41
  -2  11  -1    0.05    0.45
  -2  11  -2   17.25    1.21
  -2  11  -2   17.88    1.21
  -2  11  -2   17.69    1.24
  -2  11  -3  157.48    6.87
  -2  11  -4   71.34    3.38
  -2  11  -4   72.07    3.40
   2 -11   5   29.90    1.66
  -2  11  -5   32.59    1.75
  -2  11  -5   34.11    1.76
   2 -11   6   64.61    2.93
   2 -11   6   60.20    2.90
  -2  11  -6   65.09    2.98
  -2  11  -6   64.44    2.96
   2 -11   7   10.75    0.75
   2 -11   7   10.38    0.74
  -2  11  -7   11.63    0.81
  -2  11  -7   11.47    0.76
   2 -11   8   11.93    0.73
   2 -11   8   11.01    0.70
  -2  11  -8   11.99    0.70
  -2  11  -9    9.75    0.58
  -2  10  16   24.02    1.38
  -2  10  16   23.34    1.28
   2 -10 -16   23.96    1.38
  -2  10  15   43.94    2.33
   2 -10 -15   45.87    2.42
  -2  10  15   43.81    2.22
   2 -10 -14   66.00    3.43
  -2  10  14   67.92    3.46
  -2  10  14   64.18    3.29
  -2  10  13    4.33    0.94
  -2  10  13    4.07    0.73
  -2  10  13    3.01    0.62
   2 -10 -13    3.54    0.80
  -2  10  13    3.45    0.62
  -2  10  12    1.90    0.63
   2 -10 -12    1.19    0.72
  -2  10  12    2.27    0.50
  -2  10  12    2.23    0.59
  -2  10  12    2.02    0.63
  -2  10  12    1.74    0.81
  -2  10  11   19.50    1.50
  -2  10  11   22.67    1.81
  -2  10  11   21.01    1.41
   2 -10 -11   19.68    1.73
  -2  10  11   15.88    1.47
   2 -10 -10   39.33    2.49
  -2  10  10   28.68    2.10
  -2  10  10   34.59    2.11
  -2  10  10   33.02    1.95
  -2  10  10   33.79    2.33
  -2  10  10   28.60    3.16
  -2  10  10   35.04    3.90
  -2  10   9   17.81    1.29
  -2  10   9   16.81    1.51
   2 -10  -9   19.00    1.69
  -2  10   9   15.44    1.55
  -2  10   9   19.47    2.89
   2 -10  -8   10.60    1.23
  -2  10   8    8.77    1.09
  -2  10   8    9.57    0.91
  -2  10   8   10.74    1.98
  -2  10   8    7.20    1.56
  -2  10   8    8.70    2.01
   2 -10  -7   67.24    3.62
  -2  10   7   62.14    3.15
  -2  10   7   63.30    5.18
  -2  10   7   66.31    3.18
  -2  10   6   17.18    2.45
  -2  10   6   13.85    2.40
  -2  10   5  219.22   11.75
  -2  10   5  209.54   11.94
  -2  10   4  164.25    9.87
  -2  10   3   42.78    4.05
  -2  10   3   35.25    3.63
  -2  10   2    1.70    1.26
  -2  10   2    0.59    0.96
  -2  10   2    1.84    1.23
  -2  10   1  136.17    8.38
  -2  10   1  140.94    8.54
  -2  10   1  130.26    8.26
  -2  10   0    0.87    1.02
  -2  10   0    1.47    1.15
  -2  10   0    0.89    0.52
  -2  10   0    1.35    0.55
  -2  10   0    1.92    1.11
  -2  10  -1    4.99    1.55
  -2  10  -1    3.53    0.64
  -2  10  -1    1.56    1.05
  -2  10  -1    2.49    0.59
  -2  10  -1    0.29    0.91
  -2  10  -2   76.20    5.63
  -2  10  -2   66.80    3.36
  -2  10  -2   70.03    3.39
  -2  10  -2   70.22    3.43
  -2  10  -3   18.17    2.61
  -2  10  -3   18.89    1.32
  -2  10  -3   20.76    1.38
  -2  10  -4   49.42    4.34
  -2  10  -4   53.82    2.67
  -2  10  -4   49.39    2.61
  -2  10  -5    9.14    0.85
  -2  10  -5    9.32    0.87
  -2  10  -6    1.80    0.47
   2 -10   6    1.13    0.42
  -2  10  -6    1.25    0.49
  -2  10  -7    2.57    0.48
   2 -10   7    3.59    0.52
   2 -10   7    3.22    0.51
  -2  10  -8   71.28    3.23
   2 -10   8   72.63    3.26
   2 -10   8   70.18    3.23
   2 -10   9   13.11    0.86
  -2  10  -9   13.26    0.80
  -2  10  -9   15.02    0.92
   2 -10   9   14.31    0.85
  -2  10 -10   85.89    3.68
   2 -10  10   84.15    3.66
   2  -9 -17   50.01    2.29
  -2   9  17   45.26    2.13
  -2   9  16   55.36    2.67
   2  -9 -16   49.38    2.66
  -2   9  16   52.28    2.51
  -2   9  16   52.06    2.72
   2  -9 -16   52.95    2.67
  -2   9  15   79.53    3.76
   2  -9 -15   74.19    3.86
  -2   9  15   76.53    3.60
   2  -9 -15   77.14    3.83
  -2   9  14   51.66    2.83
  -2   9  14   52.93    3.00
   2  -9 -14   50.64    2.99
  -2   9  14   51.20    2.65
   2  -9 -14   53.36    2.96
   2  -9 -13    3.58    0.88
  -2   9  13    5.06    1.03
  -2   9  13    4.71    0.81
   2  -9 -13    3.23    0.85
  -2   9  13    4.51    1.01
  -2   9  12   36.02    2.25
  -2   9  12   35.83    2.50
   2  -9 -12   37.50    2.48
  -2   9  12   34.61    2.50
   2  -9 -12   38.25    2.60
  -2   9  12   35.42    2.26
  -2   9  12   36.82    2.10
  -2   9  11  121.50    6.29
  -2   9  11  131.81    6.06
  -2   9  11  130.96    6.39
   2  -9 -11  131.64    6.31
  -2   9  11  138.06    8.81
  -2   9  11  129.39    5.84
   2  -9 -11  138.22    6.49
  -2   9  11  116.75    6.05
   2  -9 -10   15.38    1.56
  -2   9  10   15.05    1.40
  -2   9  10   11.50    1.45
  -2   9  10   16.95    1.59
   2  -9 -10   15.37    1.44
  -2   9  10   16.16    2.75
  -2   9  10   13.52    1.13
  -2   9  10    9.75    1.81
  -2   9   9   76.68    4.26
  -2   9   9   78.52    3.84
  -2   9   9   78.62    4.26
   2  -9  -9   85.24    4.42
  -2   9   9   85.39    6.47
  -2   9   8   15.96    2.30
  -2   9   8   21.92    2.69
  -2   9   8   24.66    3.16
  -2   9   7  208.77   11.12
  -2   9   7  200.37   11.75
  -2   9   7  219.48   11.62
  -2   9   6   77.13    5.48
  -2   9   6   74.53    5.73
  -2   9   6   75.62    5.75
  -2   9   5   26.79    3.20
  -2   9   4  133.59    7.88
  -2   9   4  143.20    8.59
  -2   9   3  253.27   12.94
  -2   9   2  236.41   12.49
  -2   9   2  243.65   12.79
   2  -9  -1   26.64    3.13
  -2   9   1   27.50    3.12
   2  -9   0   33.87    3.54
  -2   9   0   36.74    3.75
  -2   9   0   36.25    3.67
  -2   9   0   42.41    3.82
  -2   9  -1  509.85   24.04
  -2   9  -1  507.41   23.82
  -2   9  -1  526.06   23.75
  -2   9  -2  224.00   11.49
  -2   9  -2  199.40   10.97
  -2   9  -3  120.70    7.70
  -2   9  -4    7.96    0.84
  -2   9  -4    7.37    1.77
  -2   9  -4    6.89    0.78
  -2   9  -5   79.46    3.82
  -2   9  -5   85.55    5.95
  -2   9  -5   80.34    3.84
  -2   9  -6    3.04    0.57
  -2   9  -6    2.09    1.12
  -2   9  -6    1.77    0.51
  -2   9  -7    1.80    0.47
   2  -9   7    2.02    0.48
   2  -9   8   46.81    2.32
  -2   9  -8   45.48    2.32
  -2   9  -8   46.68    2.38
   2  -9   8   45.71    2.32
  -2   9  -8   44.85    2.29
  -2   9  -8   45.32    2.58
   2  -9   9    4.43    0.55
  -2   9  -9    3.94    0.54
  -2   9  -9    4.79    0.52
   2  -9   9    4.54    0.58
  -2   9  -9    4.90    0.61
   2  -9  10    2.19    0.44
  -2   9 -10    2.79    0.45
  -2   9 -10    2.53    0.42
   2  -9  10    2.10    0.41
   2  -9  11   16.87    0.70
  -2   9 -11   16.68    0.68
   2  -8 -17   13.85    1.05
  -2   8  17   15.43    1.06
  -2   8  17   14.60    0.89
  -2   8  17   15.58    1.12
   2  -8 -17   16.45    1.10
  -2   8  17   13.33    1.05
  -2   8  16   63.88    3.08
  -2   8  16   61.24    3.14
  -2   8  16   59.00    2.89
   2  -8 -16   61.39    3.14
  -2   8  16   60.35    3.16
  -2   8  16   59.64    3.16
  -2   8  15   16.00    1.45
  -2   8  15   16.69    1.19
   2  -8 -15   16.89    1.45
  -2   8  15   17.14    1.47
  -2   8  15   17.55    1.52
  -2   8  14    6.33    0.89
  -2   8  14    4.84    0.73
   2  -8 -14    5.26    0.92
  -2   8  14    6.66    1.13
  -2   8  13    1.45    0.63
  -2   8  13    1.14    0.53
   2  -8 -13    1.15    0.73
  -2   8  13    0.71    0.78
  -2   8  12   24.27    2.04
  -2   8  12   22.88    1.91
  -2   8  12   21.08    1.65
  -2   8  12   19.89    1.89
   2  -8 -12   20.30    1.78
  -2   8  11   70.12    4.19
  -2   8  11   73.68    4.25
   2  -8 -11   83.05    4.31
  -2   8  11   76.60    6.20
  -2   8  11   76.81    3.76
  -2   8  11   86.09    4.42
  -2   8  10    0.22    0.69
  -2   8  10    1.39    1.13
  -2   8   9   37.66    4.06
  -2   8   8   10.13    1.68
  -2   8   8    7.86    1.65
  -2   8   7  200.56   10.35
  -2   8   7  189.71   10.56
  -2   8   6    2.28    1.04
  -2   8   6    0.27    0.82
  -2   8   5  129.86    7.90
  -2   8   4  166.70    9.03
  -2   8   4  177.58    9.76
  -2   8   3   91.52    6.05
  -2   8   3  109.09    6.71
  -2   8   2  287.32   14.20
  -2   8   2  273.55   13.81
  -2   8   1  336.63   16.86
  -2   8   1  373.99   17.26
  -2   8   0  495.24   23.77
  -2   8   0  525.05   23.95
   2  -8   0  547.81   24.39
  -2   8  -1   29.76    3.20
  -2   8  -1   30.49    3.18
   2  -8   1   28.93    3.20
  -2   8  -1   34.49    3.20
   2  -8   2    3.44    1.24
  -2   8  -2    2.45    1.11
  -2   8  -2    2.45    1.17
  -2   8  -3    7.35    1.74
   2  -8   3    6.83    1.62
  -2   8  -4   35.15    3.55
   2  -8   4   32.47    3.38
  -2   8  -5   58.43    4.74
   2  -8   5   48.45    4.37
  -2   8  -6    1.85    0.51
  -2   8  -6    2.20    0.53
  -2   8  -6    1.38    0.65
  -2   8  -6    1.08    1.05
   2  -8   7  109.63    4.96
  -2   8  -7  113.29    7.08
  -2   8  -7  108.85    5.36
  -2   8  -7  113.83    4.96
  -2   8  -7  101.71    4.93
  -2   8  -8   -0.05    0.40
   2  -8   8    0.14    0.42
  -2   8  -8   -0.05    0.50
   2  -8   8    0.23    0.38
  -2   8  -8    0.35    0.39
  -2   8  -8    0.40    0.64
   2  -8   9   63.94    3.04
  -2   8  -9   62.64    3.08
  -2   8  -9   61.25    2.98
   2  -8   9   63.62    3.06
  -2   8  -9   62.77    3.08
   2  -8  10   66.29    3.23
  -2   8 -10   70.12    3.29
  -2   8 -10   70.00    3.28
   2  -8  10   68.80    3.22
   2  -8  11   22.30    1.30
  -2   8 -11   21.46    1.29
   2  -8  11   22.10    1.26
  -2   8 -11   22.20    1.29
   2  -8  12  154.05    6.44
  -2   8 -12  150.98    6.42
  -2   8 -12  149.51    6.41
  -2   7  18    8.21    0.73
   2  -7 -18    7.08    0.64
  -2   7  18    8.67    0.63
   2  -7 -18    6.90    0.65
  -2   7  18    7.81    0.69
  -2   7  17   22.43    1.08
  -2   7  17   20.01    1.10
   2  -7 -17   20.43    1.14
  -2   7  17   22.52    1.20
  -2   7  17   21.94    1.25
  -2   7  16    2.77    0.63
  -2   7  16    2.03    0.71
  -2   7  16    1.87    0.46
  -2   7  16    1.63    0.72
   2  -7 -16    1.89    0.68
  -2   7  16    2.35    0.76
  -2   7  15   52.57    2.94
  -2   7  15   52.69    3.08
  -2   7  15   59.78    2.82
   2  -7 -15   53.79    3.12
  -2   7  15   50.66    3.08
  -2   7  15   59.35    3.29
  -2   7  14  293.76   12.93
  -2   7  14  300.36   13.11
  -2   7  14  288.19   12.49
   2  -7 -14  286.42   12.95
  -2   7  14  305.89   12.98
  -2   7  13   55.17    5.03
   2  -7 -13   60.34    3.45
  -2   7  13   54.16    2.92
  -2   7  13   57.69    3.16
  -2   7  13   61.05    3.43
   2  -7 -12   23.18    1.94
  -2   7  12   22.01    1.51
  -2   7  12   24.87    3.25
  -2   7  11    3.64    1.58
  -2   7  10   64.13    4.54
  -2   7  10   56.37    5.62
  -2   7   9  393.19   20.21
  -2   7   8  233.04   13.23
  -2   7   8  227.82   11.29
  -2   7   7   17.01    2.24
  -2   7   7   16.16    2.03
  -2   7   6  428.21   19.89
  -2   7   5   10.16    1.85
  -2   7   4  307.32   14.37
  -2   7   4  276.97   13.50
  -2   7   3   42.59    3.49
  -2   7   3   51.35    4.01
  -2   7   2  766.98   33.27
  -2   7   1  206.16   10.80
  -2   7   1  219.80   11.06
  -2   7   0  379.71   17.25
  -2   7   0  348.10   17.04
   2  -7   1  211.53   10.97
  -2   7  -1  193.38   10.31
  -2   7  -1  194.65   10.41
   2  -7   2   16.43    2.31
  -2   7  -2   16.89    2.16
  -2   7  -2   16.36    2.05
  -2   7  -3   21.27    2.52
  -2   7  -3   26.05    2.84
   2  -7   3   22.36    2.74
  -2   7  -4  123.81    7.32
   2  -7   4  108.25    7.17
  -2   7  -5   17.66    2.43
   2  -7   5   15.22    2.40
  -2   7  -6  159.87    8.34
   2  -7   6  105.26    7.70
  -2   7  -7  127.29    5.69
  -2   7  -7  133.63    7.84
  -2   7  -7  129.12    5.66
  -2   7  -7  122.99    5.69
  -2   7  -7  122.30    6.08
   2  -7   7  124.91    5.66
   2  -7   8   14.42    1.14
  -2   7  -8   16.90    1.21
  -2   7  -8   13.73    2.15
  -2   7  -8   16.81    1.14
  -2   7  -8   14.85    1.18
  -2   7  -8   16.03    1.47
   2  -7   8   13.41    2.27
  -2   7  -9   10.34    0.95
   2  -7   9   10.50    0.92
  -2   7  -9    9.68    0.93
   2  -7   9   10.42    0.92
  -2   7  -9    9.79    1.17
   2  -7  10    8.87    0.83
  -2   7 -10    7.54    0.82
  -2   7 -10    8.93    0.86
   2  -7  10    8.40    0.82
   2  -7  11    0.08    0.40
  -2   7 -11    0.05    0.44
   2  -7  11   -0.05    0.47
  -2   7 -11    0.13    0.39
   2  -7  11    0.09    0.42
  -2   7 -12   43.12    2.16
  -2   7 -12   41.34    2.12
   2  -7  12   40.64    2.18
   2  -7  12   42.83    2.15
  -2   7 -13   14.26    0.73
  -2   7 -13   13.70    0.66
   2  -7  13   12.09    0.70
   2  -7  13   13.28    0.71
  -2   6  18   11.20    0.94
   2  -6 -18   13.32    0.95
  -2   6  18   12.15    0.81
  -2   6  18   12.97    1.01
   2  -6 -17   28.97    1.84
  -2   6  17   28.26    1.83
  -2   6  17   30.26    1.77
  -2   6  17   30.29    1.73
  -2   6  17   32.85    2.01
  -2   6  16    7.96    1.02
   2  -6 -16    7.94    1.00
  -2   6  16    7.36    0.74
  -2   6  16    8.53    1.01
  -2   6  16    8.44    0.92
  -2   6  15    5.64    0.98
   2  -6 -15    5.56    0.96
  -2   6  15    4.76    0.92
  -2   6  15    6.04    0.85
  -2   6  15    5.41    0.69
  -2   6  14    0.32    1.03
   2  -6 -14    0.19    0.65
  -2   6  14    0.27    0.70
  -2   6  14    1.07    0.80
  -2   6  14    0.65    0.68
  -2   6  14    0.05    0.46
  -2   6  13    9.06    1.04
  -2   6  13    7.57    1.21
  -2   6  13    8.35    1.21
  -2   6  13    8.31    0.90
   2  -6 -13    6.93    2.14
  -2   6  13    8.60    1.99
   2  -6 -12   86.06    7.43
  -2   6  12   98.00    6.90
  -2   6  11   13.44    2.47
   2  -6 -11   13.76    2.82
  -2   6  11   12.77    2.31
  -2   6  10  159.19    9.96
   2  -6 -10  158.90   10.24
  -2   6  10  150.37    9.25
  -2   6   9  185.04   11.17
  -2   6   8   91.41    6.74
  -2   6   7  140.36    8.60
  -2   6   7  133.48    7.31
  -2   6   7  125.14    6.96
  -2   6   6   47.35    4.23
  -2   6   6   36.37    3.22
  -2   6   5   22.95    2.43
  -2   6   4    8.82    1.58
  -2   6   4    8.23    1.28
  -2   6   3   16.77    2.23
  -2   6   3   15.89    2.03
  -2   6   3   11.23    1.62
  -2   6   2  804.10   34.38
  -2   6   1  306.77   14.33
  -2   6   1  306.26   14.47
  -2   6   0   52.95    3.93
  -2   6   0   62.87    4.16
  -2   6  -1  470.47   21.16
  -2   6  -1  469.86   21.13
   2  -6   2  130.03    7.48
  -2   6  -2  114.37    6.76
   2  -6   3   14.27    2.11
  -2   6  -3   14.42    1.79
  -2   6  -3   16.19    2.01
  -2   6  -3   16.88    2.21
   2  -6   4   74.36    5.46
  -2   6  -4   81.86    5.43
   2  -6   5    0.78    0.81
  -2   6  -5    1.83    1.05
   2  -6   6    1.12    0.94
   2  -6   6    1.82    0.79
  -2   6  -6    1.19    0.96
   2  -6   7   20.18    2.87
  -2   6  -7   24.29    2.74
   2  -6   8   45.49    4.29
  -2   6  -8   34.40    3.44
   2  -6   9    1.98    1.25
   2  -6   9    2.75    0.57
  -2   6  -9    2.68    0.58
   2  -6   9    3.10    0.60
  -2   6  -9    3.55    0.61
  -2   6  -9    3.62    0.85
   2  -6  10    0.33    0.85
  -2   6 -10    1.06    0.51
  -2   6 -10    1.08    0.51
   2  -6  10    0.40    0.44
   2  -6  10    0.41    0.43
  -2   6 -10    0.27    0.65
  -2   6 -11    0.87    0.49
   2  -6  11    1.28    0.49
   2  -6  11    0.90    0.48
  -2   6 -11    0.60    0.46
   2  -6  12   15.91    1.29
  -2   6 -12   15.65    1.13
   2  -6  12   15.70    1.13
  -2   6 -12   14.73    1.16
   2  -6  12   17.29    1.18
   2  -6  12   15.59    1.13
  -2   6 -13   46.15    2.26
   2  -6  13   47.56    2.42
  -2   6 -13   46.53    2.32
   2  -6  13   41.40    2.20
   2  -6  13   46.32    2.31
   2  -6  14   12.08    0.86
  -2   6 -14   12.91    0.85
   2  -6  14   10.99    0.84
  -2   6 -14   11.78    0.75
   2  -6  14   11.85    0.84
   2  -5 -19    0.21    0.26
  -2   5  18    2.12    0.54
   2  -5 -18    2.33    0.52
  -2   5  18    2.55    0.65
  -2   5  17    4.02    0.74
   2  -5 -17    4.46    0.74
  -2   5  17    4.76    0.68
  -2   5  17    4.19    0.63
  -2   5  16   27.93    1.89
  -2   5  16   27.52    1.84
  -2   5  16   27.03    1.74
  -2   5  15   66.75    3.62
  -2   5  15   70.59    3.49
  -2   5  15   66.65    3.58
  -2   5  15   63.98    3.23
  -2   5  14  238.59   10.94
  -2   5  14  264.27   10.85
  -2   5  14  237.32   10.93
  -2   5  14  232.73   13.06
   2  -5 -14  234.40   14.34
  -2   5  14  247.66   10.56
  -2   5  13  296.83   12.39
  -2   5  13  270.92   12.51
  -2   5  13  273.99   12.51
  -2   5  13  292.72   12.14
   2  -5 -13  296.49   16.36
  -2   5  13  268.03   14.74
   2  -5 -12   39.97    4.57
  -2   5  12   29.52    3.46
  -2   5  11  218.68   11.99
   2  -5 -11  211.08   12.62
  -2   5  11  194.06   11.31
  -2   5  10  165.92   10.05
   2  -5 -10  173.00   10.59
  -2   5  10  163.04    9.63
  -2   5   9   43.86    4.17
   2  -5  -9   40.62    4.17
  -2   5   9   37.72    2.99
   2  -5  -8  271.19   13.81
  -2   5   8  255.10   13.72
  -2   5   7   59.03    4.68
  -2   5   7   56.11    3.70
   2  -5  -7   50.64    4.25
  -2   5   7   48.10    3.36
  -2   5   6   19.14    2.52
  -2   5   6   22.19    2.15
  -2   5   6   17.52    1.82
  -2   5   5  113.20    6.87
  -2   5   5  123.13    6.95
  -2   5   4   20.23    2.37
  -2   5   4   14.91    1.83
  -2   5   3  707.28   29.13
  -2   5   3  679.11   28.41
  -2   5   3  616.16   27.83
  -2   5   2    1.42    0.80
  -2   5   2    1.70    0.85
  -2   5   2    2.60    0.91
  -2   5   1 1342.38   55.84
  -2   5   0  121.40    6.52
  -2   5   0  122.93    6.60
  -2   5  -1   16.56    1.93
  -2   5  -1   20.90    2.05
   2  -5   2  954.79   38.95
  -2   5  -2  858.68   37.99
   2  -5   3    9.06    1.68
  -2   5  -3    6.60    1.16
  -2   5  -3    4.64    1.25
  -2   5  -3    7.83    1.33
   2  -5   4  159.66    8.90
  -2   5  -4  160.45    8.53
   2  -5   5   14.82    2.16
  -2   5  -5   17.11    2.13
  -2   5  -6   23.93    2.60
   2  -5   6   21.55    2.74
   2  -5   6   26.81    2.50
  -2   5  -7  145.45    7.78
   2  -5   7  119.45    8.03
   2  -5   7  125.67    7.28
  -2   5  -8  122.63    7.36
   2  -5   9    9.66    2.19
   2  -5  10  138.87    9.64
   2  -5  10  158.20    6.99
  -2   5 -10  152.76    6.99
   2  -5  10  161.07    6.98
  -2   5 -10  163.58    7.08
  -2   5 -10  152.96    7.42
   2  -5  11    9.29    2.10
  -2   5 -11    9.35    0.98
   2  -5  11    9.49    0.92
  -2   5 -11   10.08    0.96
   2  -5  11   10.15    0.97
  -2   5 -12    2.63    0.57
   2  -5  12    2.49    0.58
  -2   5 -12    2.89    0.60
   2  -5  12    2.86    0.63
   2  -5  12    2.52    0.60
  -2   5 -13    7.25    0.75
   2  -5  13    6.83    0.89
  -2   5 -13    6.21    0.76
   2  -5  13    5.33    0.74
   2  -5  13    7.43    0.82
   2  -5  14   24.85    1.45
   2  -5  14   22.42    1.52
  -2   5 -14   23.25    1.35
  -2   5 -14   26.30    1.48
   2  -5  14   23.28    1.45
   2  -5  14   21.96    1.38
   2  -5  15    4.76    0.54
   2  -5  15    5.50    0.61
   2  -4 -19    0.35    0.30
  -2   4  19    0.03    0.39
  -2   4  18    0.40    0.46
   2  -4 -18    0.19    0.42
   2  -4 -18    0.29    0.31
  -2   4  17  102.59    4.68
   2  -4 -17   95.58    4.52
  -2   4  16    2.15    0.64
  -2   4  16    1.38    0.53
  -2   4  16    1.70    0.63
  -2   4  15   75.95    4.14
  -2   4  15   86.06    4.08
  -2   4  15   82.04    4.15
  -2   4  14   20.02    1.67
  -2   4  14   21.17    1.57
  -2   4  13  123.29    7.92
   2  -4 -13  126.45    9.04
  -2   4  12  270.81   14.21
   2  -4 -12  279.08   15.47
   2  -4 -11   24.84    3.37
  -2   4  11   23.43    2.84
  -2   4  10  142.48    8.60
  -2   4  10  160.96    9.19
   2  -4 -10  147.37    9.38
  -2   4   9   58.75    4.80
   2  -4  -9   56.19    4.85
  -2   4   8  133.78    7.99
   2  -4  -8  138.52    8.02
  -2   4   8  126.26    6.70
   2  -4  -7   76.54    5.17
  -2   4   7   77.39    5.35
  -2   4   7   72.04    4.12
  -2   4   6   44.10    3.03
  -2   4   6   56.32    4.10
  -2   4   6   50.28    3.26
  -2   4   5   23.65    1.98
  -2   4   5   21.23    2.41
  -2   4   5   24.14    2.08
  -2   4   4  658.58   27.89
  -2   4   4  620.16   27.11
   2  -4  -3   -0.95    1.31
  -2   4   3    0.94    0.82
  -2   4   3    0.25    0.63
  -2   4   2  229.99   10.75
   2  -4  -2  238.35   18.04
  -2   4   2  232.93   11.60
  -2   4   2  252.28   11.15
  -2   4   1 1839.84   78.61
  -2   4   1 2016.66   79.50
   2  -4  -1 2086.86   89.57
  -2   4   0   61.44    3.61
  -2   4   0   51.77    3.42
   2  -4   0   52.94    8.06
  -2   4  -1  129.34    6.74
  -2   4  -1  135.63    6.78
  -2   4  -2  310.46   14.38
  -2   4  -2  323.97   14.35
  -2   4  -3  341.51   15.63
  -2   4  -3  323.88   15.36
   2  -4   3  366.97   16.26
  -2   4  -3  351.03   15.23
  -2   4  -4   13.69    1.76
   2  -4   4   14.99    2.04
  -2   4  -5    0.68    0.74
   2  -4   5    0.66    0.80
  -2   4  -6   17.70    2.05
   2  -4   6   12.80    2.06
   2  -4   6   17.60    1.98
  -2   4  -7   36.40    3.19
   2  -4   7   35.78    3.66
   2  -4   7   36.75    3.08
  -2   4  -8   10.54    1.71
   2  -4   8   12.33    1.76
   2  -4   9   14.05    2.50
   2  -4  10  239.17   13.58
   2  -4  11   47.71    2.59
  -2   4 -11   50.55    2.69
   2  -4  11   48.84    4.94
  -2   4 -11   48.24    2.62
   2  -4  11   49.69    2.64
   2  -4  12  391.50   16.31
  -2   4 -12  393.90   16.41
  -2   4 -12  380.36   16.29
   2  -4  12  385.07   16.33
   2  -4  13    0.46    0.60
  -2   4 -13    0.30    0.46
   2  -4  13    0.30    0.57
   2  -4  13    1.27    0.55
   2  -4  14    6.30    0.91
  -2   4 -14    6.29    0.69
   2  -4  14    6.36    0.79
   2  -4  15    2.18    0.60
  -2   4 -15    1.64    0.50
   2  -4  15    1.70    0.53
   2  -4  15    2.46    0.51
   2  -4  16    7.44    0.66
   2  -4  16    8.07    0.65
   2  -4  16    8.08    0.73
   2  -3 -19    8.38    0.65
  -2   3  19    7.84    0.71
  -2   3  18   21.63    1.36
   2  -3 -18   23.21    1.33
  -2   3  17    1.73    0.59
  -2   3  16   16.78    1.41
  -2   3  15   -0.30    0.46
   2  -3 -14  137.09    9.61
  -2   3  14  140.51    6.39
  -2   3  14  136.78    6.49
   2  -3 -13   44.93    4.81
   2  -3 -12   12.83    2.53
  -2   3  12   11.58    1.99
  -2   3  11    3.32    1.21
   2  -3 -11    6.69    1.79
  -2   3  10    0.24    0.76
  -2   3  10    0.39    1.08
   2  -3 -10   -0.31    0.97
  -2   3   9  219.25   11.91
  -2   3   9  203.30   10.38
   2  -3  -9  190.55   10.81
  -2   3   9  185.43   10.44
  -2   3   8   13.71    2.29
   2  -3  -8   11.53    1.89
  -2   3   8   11.34    1.87
  -2   3   8   12.18    1.35
  -2   3   7  192.32   10.12
  -2   3   7  180.67    9.35
   2  -3  -7  191.41    9.43
  -2   3   7  161.96    8.28
  -2   3   6 1560.39   62.51
  -2   3   6 1494.28   61.81
   2  -3  -6 1493.71   61.60
  -2   3   6 1432.93   60.64
  -2   3   5   35.78    2.97
   2  -3  -5   37.06    2.79
  -2   3   5   41.11    2.52
  -2   3   5   33.91    4.86
  -2   3   4  582.46   24.74
  -2   3   4  574.26   29.26
  -2   3   4  554.67   23.98
  -2   3   4  605.81   35.74
  -2   3   3 1400.20   57.55
   2  -3  -3 1285.16   65.13
   2  -3  -2 1642.05   76.29
  -2   3   2 1642.01   76.38
  -2   3   1    0.85    2.02
   2  -3  -1   -0.91    1.97
  -2   3   1    1.30    0.62
  -2   3   0   33.57    2.36
  -2   3   0   31.26    2.26
  -2   3   0   34.95    2.73
  -2   3   0   41.84    6.34
   2  -3   0   38.55    6.51
   2  -3   0   38.57    5.85
  -2   3  -1   49.11    3.09
  -2   3  -1   51.57    3.14
   2  -3   1   55.79    7.21
  -2   3  -2   13.03    1.47
  -2   3  -2   20.62    1.75
   2  -3   2   22.12    4.67
  -2   3  -2   14.00    3.13
  -2   3  -2   17.57    1.55
  -2   3  -3 1353.08   56.84
  -2   3  -3 1307.48   56.64
   2  -3   3 1467.37   57.57
   2  -3   3 1346.10   65.60
  -2   3  -3 1395.84   56.47
  -2   3  -4   29.02    2.38
   2  -3   4   26.95    2.63
  -2   3  -5   78.76    4.79
   2  -3   5   87.49    5.40
  -2   3  -6   43.68    3.13
  -2   3  -6   38.51    2.72
   2  -3   6   34.24    3.34
   2  -3   6   38.97    2.97
  -2   3  -7   81.53    4.81
  -2   3  -7   71.18    4.39
   2  -3   7   62.47    5.02
   2  -3   7   67.96    4.48
  -2   3  -8   13.42    1.85
   2  -3   8   11.66    1.70
   2  -3   9    0.33    0.96
   2  -3   9    1.22    0.74
   2  -3  10   26.99    3.56
   2  -3  11    6.32    1.98
   2  -3  12   48.27    4.99
   2  -3  12   42.86    2.36
  -2   3 -12   37.92    2.27
   2  -3  12   41.64    2.52
   2  -3  12   41.24    2.31
  -2   3 -13   62.18    3.19
   2  -3  13   62.71    3.37
   2  -3  13   68.03    3.48
  -2   3 -13   63.62    3.30
  -2   3 -14   16.08    1.20
  -2   3 -14   17.68    1.33
   2  -3  14   19.14    1.45
   2  -3  14   16.54    1.36
   2  -3  15    5.63    0.80
  -2   3 -15    5.05    0.71
   2  -3  15    5.41    0.78
   2  -3  16    4.69    0.64
   2  -3  16    5.81    0.67
   2  -3  16    5.99    0.70
   2  -2 -19    8.59    0.65
  -2   2  18    0.99    0.43
  -2   2  18    1.56    0.54
  -2   2  17    6.02    0.90
  -2   2  17    4.94    0.75
  -2   2  17    4.73    0.82
  -2   2  16    5.06    1.00
  -2   2  15    9.11    1.03
  -2   2  15    7.49    1.18
  -2   2  14   -0.22    0.54
  -2   2  14    0.54    0.72
   2  -2 -14    0.41    1.13
   2  -2 -13    2.38    1.40
  -2   2  12  475.14   24.49
   2  -2 -12  485.74   23.47
  -2   2  11  331.82   17.12
  -2   2  11  382.25   19.47
   2  -2 -11  396.75   18.49
  -2   2  10  137.02    9.19
  -2   2  10  133.92    7.73
   2  -2 -10  136.73    8.33
  -2   2   9   28.82    3.59
  -2   2   9   35.44    3.04
   2  -2  -9   31.06    3.16
  -2   2   8  279.06   14.97
  -2   2   8  290.87   13.95
   2  -2  -8  310.46   14.37
   2  -2  -7    0.54    0.71
  -2   2   7    1.53    1.09
  -2   2   7    0.16    0.59
  -2   2   7   -0.17    0.64
  -2   2   7    0.38    0.39
  -2   2   6   15.82    2.17
   2  -2  -6   17.40    1.87
  -2   2   6   18.08    1.92
  -2   2   6   19.80    3.19
  -2   2   6   18.64    1.53
  -2   2   5    4.59    1.31
  -2   2   5    4.91    1.75
  -2   2   4   52.72    7.47
  -2   2   4   49.82    7.98
  -2   2   4   51.26    5.45
  -2   2   3   99.85    8.15
  -2   2   3  114.55   11.71
   2  -2  -3  103.67   10.52
   2  -2  -2  269.68   17.70
  -2   2   2  216.83   16.23
  -2   2   2  248.69   14.68
   2  -2  -1    8.09    2.97
  -2   2   1   10.61    3.47
   2  -2   0   28.92    4.79
  -2   2   0   29.98    4.20
  -2   2   0   29.67    4.99
   2  -2   1  398.96   18.38
   2  -2   1  458.15   24.65
  -2   2  -1  456.27   22.31
  -2   2  -2  511.95   21.68
   2  -2   2  514.69   28.36
  -2   2  -2  492.26   25.50
  -2   2  -3  402.48   17.33
  -2   2  -3  380.01   20.95
   2  -2   3  398.74   24.13
  -2   2  -4  364.00   15.91
   2  -2   4  337.86   22.95
  -2   2  -5   65.58    3.87
  -2   2  -5   61.78    3.50
   2  -2   5   61.41    3.75
  -2   2  -6    0.45    0.47
  -2   2  -6    0.97    0.67
   2  -2   6    0.54    0.61
   2  -2   7   23.86    2.37
  -2   2  -7   30.09    2.52
  -2   2  -7   32.81    2.53
   2  -2   8   86.67    5.32
  -2   2  -8   90.23    5.34
  -2   2  -8   86.94    5.30
   2  -2   9  108.70    7.40
   2  -2   9  108.61    6.40
  -2   2  -9  107.24    6.51
   2  -2  10    5.30    1.84
  -2   2 -10    6.86    1.45
   2  -2  11   10.64    2.51
  -2   2 -11    7.21    1.63
   2  -2  12   12.29    1.26
   2  -2  12   14.22    1.16
  -2   2 -12   12.14    1.15
   2  -2  12   11.55    1.10
   2  -2  12    9.37    2.57
  -2   2 -12   13.36    1.11
   2  -2  13  185.53    8.35
  -2   2 -13  175.52    8.10
   2  -2  13  189.10   11.88
   2  -2  13  195.87    8.46
  -2   2 -13  185.86    8.25
   2  -2  14   13.07    1.42
   2  -2  14   15.74    1.42
  -2   2 -14   14.71    1.27
   2  -2  14   17.62    1.43
   2  -2  15  118.87    5.65
   2  -2  15  118.23    5.49
  -2   2 -15  115.34    5.38
   2  -2  16   63.10    3.22
   2  -2  16   60.97    3.10
   2  -2  16   61.90    3.06
   2  -2  16   61.89    3.11
   2  -2  17   15.64    1.10
   2  -2  17   13.16    0.98
   2  -2  17   15.38    1.05
   2  -1 -19   15.60    0.91
  -2   1  18   26.69    1.53
  -2   1  18   24.72    1.47
  -2   1  17    0.23    0.48
  -2   1  17    0.07    0.56
  -2   1  17   -0.40    0.53
  -2   1  17    0.07    0.62
  -2   1  16    2.45    0.74
  -2   1  16    3.82    0.75
  -2   1  16    4.16    0.97
  -2   1  15    2.31    0.81
  -2   1  15    3.92    0.98
  -2   1  15    3.23    0.75
  -2   1  14   10.79    1.43
  -2   1  14   10.97    1.14
   2  -1 -14   15.43    2.68
  -2   1  14   11.06    2.81
  -2   1  13  565.81   28.61
   2  -1 -13  579.53   27.47
  -2   1  12   26.28    3.95
   2  -1 -12   31.17    3.64
  -2   1  11   96.36    7.59
   2  -1 -11   94.62    6.66
  -2   1  10  174.55   10.77
  -2   1  10  164.18    9.07
   2  -1 -10  168.76    9.67
  -2   1  10  190.62   11.28
  -2   1   9  272.92   14.88
  -2   1   9  279.12   13.49
   2  -1  -9  274.73   13.87
  -2   1   9  313.45   15.61
  -2   1   8   94.81    6.73
  -2   1   8  103.35    5.88
   2  -1  -8  102.96    6.01
  -2   1   8   99.96    7.01
   2  -1  -7   -0.31    0.59
  -2   1   7   -0.15    0.63
  -2   1   7   -0.25    0.92
  -2   1   7    0.54    1.02
   2  -1  -6   20.34    1.88
  -2   1   6   18.12    2.32
  -2   1   6   19.15    1.91
  -2   1   6   19.71    2.03
  -2   1   5   10.48    1.34
  -2   1   5   10.70    1.64
   2  -1  -5    5.79    2.47
  -2   1   5    9.30    2.10
  -2   1   5    6.02    3.38
  -2   1   4  140.14    9.19
  -2   1   4  159.02   14.27
  -2   1   4  132.03   11.69
  -2   1   3   48.05    4.80
  -2   1   3   49.83    6.38
  -2   1   3   44.87    7.04
  -2   1   2   30.98    3.91
   2  -1  -1 1065.31   49.40
   2  -1   0  701.47   31.06
  -2   1  -1  153.71    9.69
   2  -1   1  137.67    7.59
   2  -1   1  149.58   11.14
   2  -1   2  441.54   24.39
  -2   1  -2  433.16   21.88
  -2   1  -3    1.89    1.23
   2  -1   3    1.46    2.01
  -2   1  -4   19.49    1.68
   2  -1   4   22.29    1.98
  -2   1  -4   15.75    2.73
   2  -1   4   14.35    1.46
  -2   1  -5   72.64    4.13
   2  -1   5   73.97    4.51
   2  -1   5   74.22    4.13
  -2   1  -6    0.79    0.54
  -2   1  -6    1.73    0.70
   2  -1   6    0.70    0.74
   2  -1   6    0.25    0.60
  -2   1  -7   12.50    1.53
  -2   1  -7   14.70    1.64
   2  -1   7   12.68    1.58
  -2   1  -8  162.38    8.26
   2  -1   8  149.50    8.04
  -2   1  -9   54.04    4.15
   2  -1   9   57.39    4.07
   2  -1  10    1.09    0.76
  -2   1 -10    0.50    0.87
  -2   1 -11  271.18   14.06
  -2   1 -12  247.08   13.36
   2  -1  13   13.76    1.35
   2  -1  13   17.30    1.52
  -2   1 -13   15.34    1.30
   2  -1  13   15.02    3.01
   2  -1  14  263.38   11.00
  -2   1 -14  226.83   10.66
   2  -1  14  255.08   10.88
   2  -1  15   46.76    2.81
   2  -1  15   48.28    2.61
  -2   1 -15   43.35    2.50
   2  -1  15   44.41    2.65
   2  -1  16   77.83    3.77
   2  -1  16   78.80    3.88
   2  -1  16   69.91    3.65
   2  -1  17   81.06    2.68
   2  -1  17   72.36    2.45
   2  -1  17   75.90    2.54
   2  -1  18    7.79    0.65
  -2   0  18  103.46    4.87
  -2   0  18  113.99    5.05
  -2   0  18  120.86    5.11
  -2   0  17   46.06    2.47
  -2   0  17   40.83    2.23
  -2   0  17   43.66    2.34
  -2   0  16    5.65    1.04
  -2   0  16    4.93    0.89
  -2   0  15   20.47    1.82
  -2   0  15   19.81    1.54
  -2   0  14   71.46    6.69
  -2   0  14   57.91    3.21
  -2   0  14   61.34    3.65
  -2   0  14   60.76    3.39
   2   0 -14   61.22    5.56
   2   0 -13   -0.36    0.87
  -2   0  13    0.50    1.39
   2   0 -12  210.63   11.94
  -2   0  12  204.57   13.07
  -2   0  12  210.69   13.32
   2   0 -11   22.08    2.88
  -2   0  11   30.13    3.90
  -2   0  11   24.41    3.68
  -2   0  10   32.51    4.03
   2   0 -10   39.93    3.53
  -2   0  10   29.29    3.91
   2   0  -9   23.92    2.55
  -2   0   9   26.38    3.39
  -2   0   9   26.84    3.50
  -2   0   8   11.62    2.16
   2   0  -8    6.89    1.34
  -2   0   8    9.15    1.45
  -2   0   8    6.75    1.82
  -2   0   7  569.67   26.08
  -2   0   7  595.68   26.90
  -2   0   7  539.08   26.65
   2   0  -7  609.34   25.73
  -2   0   7  637.41   25.85
   2   0  -6   89.61    9.15
  -2   0   6   97.29   10.45
  -2   0   6   98.78    6.06
   2   0  -6  115.02    5.78
  -2   0   6  111.71    6.68
  -2   0   6  117.37    5.95
  -2   0   6  123.55    6.82
  -2   0   5  399.54   23.88
   2   0  -5  391.44   22.63
   2   0  -5  415.79   20.53
  -2   0   5  416.49   18.72
   2   0  -5  398.24   17.70
  -2   0   5  445.46   18.80
  -2   0   4  174.98   12.72
   2   0  -4  179.09   10.73
  -2   0   4  150.55   14.35
  -2   0   3   56.94    4.83
  -2   0   3   49.33    5.81
  -2   0   2   39.37    4.94
   2   0  -2   41.99    5.72
   2   0  -2   48.54    4.47
  -2   0   2   42.75    4.31
   2   0  -1    5.48    1.74
   2   0  -1    4.20    2.19
   2   0  -1    3.94    1.48
   2   0  -1    5.61    2.36
   2   0   0  143.89    9.09
   2   0   0  143.63    8.62
   2   0   0  141.11   10.26
  -2   0  -1  311.67   15.65
   2   0   1  287.42   15.38
   2   0   1  287.80   17.08
   2   0   2 2403.05  103.56
  -2   0  -2 2516.84  103.76
  -2   0  -2 2487.73  101.72
  -2   0  -3    0.99    1.12
   2   0   4    3.21    1.40
   2   0   5  159.02    9.64
   2   0   5  148.69    7.54
  -2   0  -5  165.43    7.35
   2   0   5  137.61    7.18
   2   0   6  285.67   13.75
  -2   0  -6  316.57   13.47
   2   0   6  287.22   13.35
  -2   0  -7   35.19    2.69
   2   0   7   29.40    2.53
  -2   0  -8  111.37    6.36
   2   0   8  107.30    6.82
   2   0   8  114.70    6.27
  -2   0  -9   48.57    3.88
   2   0   9   42.93    3.52
   2   0   9   50.04    4.29
  -2   0 -10  358.19   16.88
   2   0  10  336.05   16.32
   2   0  10  342.04   17.56
   2   0  11    7.41    1.52
   2   0  11    5.29    1.86
  -2   0 -11    5.87    1.59
   2   0  12   14.50    2.83
  -2   0 -12   15.73    2.51
   2   0  13  142.50    6.46
  -2   0 -13  126.32    6.12
  -2   0 -13  145.44    9.03
   2   0  14  106.31    5.28
   2   0  14  112.79    5.26
  -2   0 -14  105.36    5.18
   2   0  14  113.22    5.47
  -2   0 -14  102.17    7.59
   2   0  15   48.03    2.89
  -2   0 -15   44.55    2.60
   2   0  15   49.96    2.73
   2   0  15   46.60    2.74
   2   0  16   91.47    4.46
   2   0  16   91.22    4.50
   2   0  16   95.45    4.65
   2   0  17  139.59    5.99
   2   0  17  133.08    5.88
  -2   0 -17  121.17    5.68
   2   0  17  128.82    5.82
   2   0  18    1.07    0.45
  -2  -1  18    0.65    0.50
  -2  -1  18    0.09    0.35
  -2  -1  18    0.20    0.45
  -2  -1  17   12.92    1.09
  -2  -1  17   12.05    1.24
  -2  -1  17   14.50    1.15
  -2  -1  17   13.75    1.20
  -2  -1  16    0.80    0.58
  -2  -1  16    0.50    0.60
  -2  -1  16    0.77    0.74
  -2  -1  15    1.09    0.62
  -2  -1  15    1.30    0.90
   2   1 -14    0.73    0.94
  -2  -1  14   -0.51    1.48
  -2  -1  14    0.62    0.61
  -2  -1  14    1.59    0.62
  -2  -1  14    2.26    0.95
   2   1 -13   22.17    3.08
  -2  -1  13   22.75    3.81
  -2  -1  13   23.02    1.74
  -2  -1  13   23.80    2.03
  -2  -1  13   23.02    1.62
  -2  -1  13   24.10    1.86
  -2  -1  12   55.29    5.78
  -2  -1  12   54.70    5.75
   2   1 -12   51.18    4.77
  -2  -1  11    1.27    1.17
   2   1 -11    0.84    0.78
  -2  -1  11    0.44    1.28
  -2  -1  10    1.86    1.45
   2   1 -10    1.44    0.81
  -2  -1  10    0.39    1.19
  -2  -1   9    1.29    1.25
   2   1  -9    1.20    0.78
  -2  -1   9    1.35    1.19
  -2  -1   8  173.03    9.66
  -2  -1   8  194.38   10.50
   2   1  -8  169.01    8.98
  -2  -1   8  194.43   10.27
  -2  -1   7  183.59    8.72
   2   1  -7  176.38    8.61
  -2  -1   7  159.34    9.57
  -2  -1   7  174.38    9.54
  -2  -1   6   61.33    3.65
  -2  -1   6   50.49    4.13
   2   1  -6   53.63    3.39
  -2  -1   6   60.13    3.59
  -2  -1   6   57.04    4.15
  -2  -1   6   49.24    6.51
  -2  -1   5  150.05    8.10
   2   1  -5  152.58   10.57
  -2  -1   5  165.09   11.88
   2   1  -4  152.89    8.99
   2   1  -4  137.30    9.84
  -2  -1   4  146.03   10.67
   2   1  -4  176.39   12.82
  -2  -1   4  137.06   12.99
   2   1  -4  153.88    9.39
   2   1  -3   90.23    6.18
  -2  -1   3   75.47    6.76
   2   1  -3   83.35    6.41
  -2  -1   3   81.77    8.94
   2   1  -2  141.73    9.77
   2   1  -2  167.97   11.09
  -2  -1   2  158.05   12.30
  -2  -1   2  153.26   10.21
   2   1  -2  170.64   10.13
   2   1  -2  140.85   11.07
   2   1  -2  177.56    9.70
   2   1  -1  484.63   23.18
  -2  -1   1  488.49   25.79
  -2  -1   1  425.35   22.94
   2   1  -1  454.23   23.11
   2   1  -1  512.50   22.71
   2   1  -1  441.84   24.56
   2   1  -1  497.77   23.66
   2   1   0  253.88   13.42
   2   1   0  244.13   15.37
  -2  -1   0  263.77   13.50
   2   1   0  231.83   13.91
  -2  -1  -1  427.23   20.62
   2   1   2  767.96   34.15
   2   1   2  752.14   34.70
   2   1   3   48.39    4.81
   2   1   3   52.28    4.49
   2   1   4  176.36   10.20
   2   1   4  189.09   11.04
   2   1   5   69.99    3.85
   2   1   5   68.46    4.02
   2   1   5   64.62    5.09
   2   1   5   70.50    7.76
   2   1   5   57.21    5.34
  -2  -1  -6  467.80   20.42
   2   1   6  488.61   20.30
  -2  -1  -7  292.28   13.69
   2   1   7  286.01   13.99
   2   1   7  301.25   13.50
  -2  -1  -8   11.93    1.75
   2   1   8    8.67    1.65
   2   1   8   11.61    1.61
   2   1   9  921.41   38.66
   2   1   9  869.04   39.41
  -2  -1  -9  905.13   39.03
   2   1  10  261.33   12.97
   2   1  10  247.36   13.76
  -2  -1 -10  269.47   13.54
   2   1  11   21.53    3.30
   2   1  11   28.07    2.97
  -2  -1 -11   26.34    3.13
   2   1  12   19.50    2.61
   2   1  12   19.12    3.32
  -2  -1 -12   18.52    2.76
   2   1  13    0.47    1.29
  -2  -1 -13   -0.37    1.08
   2   1  14   74.72    6.90
   2   1  14   71.68    3.76
  -2  -1 -14   69.13    3.69
   2   1  14   74.12    4.00
   2   1  14   75.70    3.76
   2   1  14   68.98    3.79
   2   1  14   70.26    3.86
  -2  -1 -14   74.27    6.18
   2   1  15   52.17    3.05
   2   1  15   58.82    3.21
   2   1  15   48.89    2.82
   2   1  15   49.71    2.93
   2   1  15   53.38    3.01
   2   1  16   20.95    1.66
   2   1  16   18.72    1.51
   2   1  16   19.51    1.61
   2   1  16   19.80    1.59
   2   1  17   31.41    2.03
   2   1  17   33.39    2.07
   2   1  17   32.35    1.99
  -2  -1 -17   32.12    1.89
   2   1  17   37.22    2.14
  -2  -1 -18    0.33    0.33
   2   1  18    0.45    0.45
  -2  -2  18    6.15    0.69
  -2  -2  17    7.63    0.83
  -2  -2  17    8.29    0.86
  -2  -2  17    7.03    0.93
  -2  -2  16    0.55    0.67
  -2  -2  16   -0.06    0.53
  -2  -2  15    4.65    1.02
  -2  -2  15    3.19    0.74
  -2  -2  14    5.78    0.83
  -2  -2  14    5.11    1.05
  -2  -2  14    4.59    0.84
   2   2 -14    6.66    1.75
  -2  -2  14    5.94    2.22
   2   2 -13   22.59    3.04
  -2  -2  13   22.14    3.74
  -2  -2  13   20.03    1.65
  -2  -2  13   24.35    2.00
  -2  -2  12  148.89   10.32
  -2  -2  12  150.82   10.61
   2   2 -12  147.58    9.13
  -2  -2  11    7.32    2.04
   2   2 -11    5.84    1.51
  -2  -2  11    9.77    2.43
  -2  -2  10   12.56    2.45
   2   2 -10    9.03    1.68
  -2  -2  10    7.92    2.28
  -2  -2   9   22.59    3.05
   2   2  -9   25.15    2.58
  -2  -2   9   24.19    3.29
  -2  -2   8    1.57    1.09
  -2  -2   8    1.78    1.33
   2   2  -8    3.35    0.97
  -2  -2   7   35.94    2.80
  -2  -2   7   30.19    2.96
   2   2  -7   27.91    2.45
  -2  -2   7   34.60    3.41
  -2  -2   6   53.75    3.54
  -2  -2   6   57.57    3.97
  -2  -2   6   48.59    4.02
  -2  -2   5   -0.45    1.06
  -2  -2   5   -0.25    0.67
   2   2  -4   15.28    2.35
   2   2  -4    8.83    2.20
   2   2  -4    6.92    2.74
   2   2  -4   11.58    2.02
  -2  -2   4   12.49    2.34
  -2  -2   4    9.24    3.40
  -2  -2   4   12.10    1.66
   2   2  -3  274.50   17.35
  -2  -2   3  279.94   14.50
  -2  -2   3  268.62   18.14
   2   2  -3  273.17   15.09
  -2  -2   2    1.09    1.00
  -2  -2   2    2.47    2.00
   2   2  -2    1.17    1.32
  -2  -2   1   10.30    2.28
   2   2  -1   16.26    2.82
   2   2  -1   16.48    3.09
  -2  -2   1   12.78    3.08
   2   2  -1   15.54    2.50
  -2  -2   0 6330.69  283.08
   2   2   0 7780.05  284.98
  -2  -2  -1   47.51    4.78
  -2  -2  -2    1.82    1.23
   2   2   2    0.80    1.17
  -2  -2  -3 3045.67  132.34
   2   2   3 3344.60  133.28
   2   2   4  933.60   41.30
   2   2   4  935.79   42.30
   2   2   4  908.60   44.21
   2   2   5  581.29   26.92
   2   2   6  259.80   14.66
   2   2   6  307.73   13.74
   2   2   6  300.88   13.45
  -2  -2  -6  306.89   13.74
   2   2   7   81.91    5.22
   2   2   7   90.87    5.07
  -2  -2  -7   84.80    5.29
   2   2   8   70.63    4.65
  -2  -2  -8   68.52    4.93
   2   2   9  150.44    8.35
   2   2   9  161.48    9.12
  -2  -2  -9  156.33    8.84
   2   2  10   16.83    2.20
   2   2  10   14.16    2.61
   2   2  11   15.78    2.28
  -2  -2 -11   13.63    2.37
   2   2  11   11.47    2.40
  -2  -2 -12  134.30    8.82
   2   2  12  130.25    8.30
   2   2  12  135.34    9.40
  -2  -2 -13   68.42    5.98
   2   2  13   65.92    5.46
   2   2  13   72.66    6.66
   2   2  14   48.19    2.90
  -2  -2 -14   45.18    4.81
   2   2  14   50.22    2.88
   2   2  14   51.69    2.93
   2   2  14   45.47    2.96
   2   2  14   52.12    3.01
   2   2  14   56.16    5.88
   2   2  15   11.69    1.33
   2   2  15   13.45    1.42
   2   2  15   13.88    1.30
   2   2  15   13.86    1.37
   2   2  15   13.45    1.39
   2   2  16  161.27    7.30
   2   2  16  156.81    7.28
   2   2  16  156.46    7.06
   2   2  16  157.36    7.21
   2   2  16  152.58    7.21
   2   2  17   17.16    1.21
   2   2  17   17.33    1.46
   2   2  17   17.92    1.40
  -2  -2 -17   15.91    1.27
   2   2  17   18.22    1.46
   2   2  18    7.00    0.75
  -2  -2 -18    7.72    0.73
   2   2  18    7.23    0.89
   2   2  19    4.65    0.54
  -2  -3  17    4.76    0.66
  -2  -3  17    3.59    0.62
  -2  -3  17    4.75    0.65
  -2  -3  16    1.74    0.65
  -2  -3  16    1.62    0.60
  -2  -3  15    3.41    0.73
  -2  -3  14   26.77    1.93
  -2  -3  14   29.39    1.88
   2   3 -13    0.33    0.79
  -2  -3  13    0.99    1.37
  -2  -3  13    0.96    0.66
  -2  -3  13    0.68    0.59
  -2  -3  13    0.10    0.89
  -2  -3  12   15.16    2.84
   2   3 -12   13.10    2.28
  -2  -3  12   13.62    2.90
  -2  -3  11    9.38    2.27
   2   3 -11    5.88    1.52
  -2  -3  11    7.26    2.32
  -2  -3  10  319.18   16.30
  -2  -3  10  287.52   16.45
   2   3 -10  306.91   15.08
  -2  -3   9   95.65    6.58
   2   3  -9   82.25    5.57
  -2  -3   9   86.70    6.76
  -2  -3   8   31.97    3.19
   2   3  -8   28.27    2.68
  -2  -3   7   81.64    5.05
  -2  -3   7   80.32    5.39
  -2  -3   6  108.60    5.90
  -2  -3   6   98.51    5.93
  -2  -3   5  838.48   35.53
  -2  -3   4    0.90    0.70
  -2  -3   4    0.42    0.83
  -2  -3   4    1.86    2.02
  -2  -3   3  253.28   14.09
  -2  -3   3  198.17   15.51
  -2  -3   2   33.55    4.62
  -2  -3   2   25.38    3.81
  -2  -3   2   37.15    5.10
   2   3  -1 1974.03   81.06
  -2  -3   1 1895.33   80.29
  -2  -3   1 1875.56   80.51
   2   3  -1 1783.25   77.47
   2   3   0 1311.97   56.78
  -2  -3  -1  268.91   15.03
   2   3   1  239.24   13.89
   2   3   2  421.85   23.10
   2   3   2  498.13   24.45
  -2  -3  -2  484.59   23.83
  -2  -3  -3 5877.30  243.98
   2   3   3 5965.61  245.36
   2   3   4  161.97   12.68
  -2  -3  -4  184.41   11.40
   2   3   5   26.35    2.03
  -2  -3  -5   19.97    3.24
   2   3   6   -0.44    0.66
  -2  -3  -6    0.33    0.74
   2   3   7  337.07   16.30
   2   3   7  362.08   16.21
  -2  -3  -7  364.34   16.61
   2   3   8   65.17    4.18
   2   3   8   58.80    4.63
   2   3   8   68.25    4.50
  -2  -3  -8   69.46    4.94
   2   3   9    0.54    0.91
   2   3   9    1.09    0.90
  -2  -3  -9    1.36    1.06
   2   3  10   81.81    5.71
   2   3  10   78.68    6.08
  -2  -3 -10   86.49    6.18
   2   3  11  418.08   20.03
   2   3  11  408.62   20.90
  -2  -3 -11  423.50   20.73
   2   3  12    3.01    1.73
   2   3  12    1.26    1.07
  -2  -3 -12    1.54    1.25
   2   3  13   98.06    7.13
   2   3  13   97.66    8.14
  -2  -3 -13  106.71    7.87
  -2  -3 -14  158.15   10.11
   2   3  14  136.72    6.60
   2   3  14  163.23   10.94
   2   3  14  141.62    6.71
   2   3  14  141.44    6.69
   2   3  14  136.60    6.65
   2   3  15   70.70    3.74
   2   3  15   78.73    7.15
   2   3  15   68.16    3.81
   2   3  15   69.89    3.81
   2   3  15   72.06    3.87
   2   3  16   29.48    2.09
   2   3  16   30.23    2.07
   2   3  16   28.23    2.06
   2   3  16   30.14    1.96
  -2  -3 -17   33.70    2.00
   2   3  17   31.28    1.92
  -2  -3 -18    0.59    0.45
  -2  -3 -18    0.14    0.26
   2   3  18    0.65    0.69
   2   3  18    0.10    0.39
  -2  -3 -19    1.59    0.34
   2   3  19    1.34    0.49
  -2  -4  17    3.73    0.46
  -2  -4  17    4.21    0.59
  -2  -4  17    3.69    0.51
  -2  -4  16    8.58    0.87
  -2  -4  16    7.77    0.93
  -2  -4  15    7.44    0.96
  -2  -4  15    8.27    0.91
  -2  -4  15    6.01    0.81
  -2  -4  15    9.23    1.11
  -2  -4  14   15.36    1.35
  -2  -4  14   14.27    1.48
   2   4 -14   14.38    1.07
  -2  -4  14   13.46    1.19
  -2  -4  13    7.19    2.26
  -2  -4  13    6.60    1.15
  -2  -4  13    7.45    0.92
   2   4 -13    7.08    0.78
  -2  -4  12   14.96    3.05
  -2  -4  12    9.92    1.40
   2   4 -12   12.01    1.01
  -2  -4  12   12.79    1.12
  -2  -4  11  493.82   24.29
   2   4 -11  459.44   22.27
   2   4 -10    0.25    0.78
   2   4  -9   90.08    5.84
  -2  -4   8   10.12    1.81
  -2  -4   7  132.74    7.65
  -2  -4   7  145.43    7.96
  -2  -4   6   59.88    4.15
  -2  -4   5   47.20    3.47
  -2  -4   4  117.65    6.27
  -2  -4   4  120.89   11.99
  -2  -4   4  103.95    8.94
  -2  -4   3  138.33    7.00
  -2  -4   3  120.60   10.48
  -2  -4   3  141.61   11.90
  -2  -4   3  133.77   10.30
  -2  -4   2   35.65    2.62
  -2  -4   2   43.24    5.60
  -2  -4   2   37.19    4.91
  -2  -4   2   34.73    4.84
  -2  -4   1  373.74   20.43
   2   4  -1  325.16   15.00
  -2  -4   1  385.06   19.78
   2   4  -1  307.79   14.73
  -2  -4   1  369.10   18.24
   2   4   0  703.42   31.40
  -2  -4   0  693.15   34.46
   2   4   1    0.79    0.94
  -2  -4  -1    2.30    1.94
   2   4   1    0.19    0.64
   2   4   2  185.66   12.71
  -2  -4  -2  228.64   14.14
   2   4   3  102.35    8.90
  -2  -4  -3   82.12    7.88
   2   4   4  195.25    9.19
   2   4   4  195.19    9.13
   2   4   4  192.88   14.39
  -2  -4  -4  174.40   12.71
   2   4   5 1379.36   56.10
  -2  -4  -5 1335.24   56.50
   2   4   5 1333.93   56.13
  -2  -4  -5 1353.44   60.82
   2   4   6 1141.68   46.13
   2   4   6 1105.86   46.19
   2   4   6 1047.43   46.13
   2   4   7   63.67    4.18
   2   4   7   63.51    4.46
  -2  -4  -7   66.85    4.73
   2   4   8  115.10    6.84
   2   4   8  134.29    7.35
   2   4   8  125.12    7.49
  -2  -4  -8  134.68    7.79
   2   4   9   19.72    2.65
   2   4   9   16.72    2.11
   2   4   9   23.18    2.68
  -2  -4  -9   20.92    2.73
   2   4  10   30.35    3.65
   2   4  10   39.20    3.69
  -2  -4 -10   37.18    3.95
  -2  -4 -11   17.03    2.84
   2   4  11   11.63    2.17
   2   4  11   16.68    2.96
  -2  -4 -12   12.02    2.51
   2   4  12   14.49    2.53
   2   4  12   11.94    2.67
   2   4  13   -0.49    1.35
   2   4  14    8.85    1.10
   2   4  14    9.20    1.23
   2   4  14    7.63    1.15
   2   4  14    9.87    2.65
   2   4  14    8.89    1.20
   2   4  15   14.79    1.49
   2   4  15   14.13    3.16
  -2  -4 -15   13.69    2.69
   2   4  15   16.61    1.48
   2   4  15   14.42    1.47
   2   4  16   66.07    3.47
   2   4  16   62.88    3.54
   2   4  17   60.56    3.25
   2   4  17   58.49    3.10
   2   4  18   29.30    1.77
   2   4  18   26.56    1.56
  -2  -4 -18   24.44    1.48
  -2  -4 -19   23.51    1.28
   2   4  19   20.67    1.30
  -2  -5  16    7.14    0.71
  -2  -5  16    5.54    0.59
  -2  -5  16    6.33    0.66
  -2  -5  16    6.07    0.71
  -2  -5  15   48.29    2.69
  -2  -5  15   52.84    2.79
   2   5 -15   53.17    2.56
  -2  -5  15   58.46    2.78
  -2  -5  15   59.05    2.96
  -2  -5  14   50.97    2.89
  -2  -5  14   51.93    2.80
   2   5 -14   53.63    2.67
  -2  -5  14   56.20    2.99
  -2  -5  14   57.35    3.10
   2   5 -13    0.05    0.43
  -2  -5  13   -0.36    0.87
  -2  -5  13   -0.08    0.62
  -2  -5  12   33.17    2.23
   2   5 -12   26.22    3.20
   2   5 -12   25.15    1.64
  -2  -5  11    9.16    1.24
  -2  -5  10   13.45    2.83
  -2  -5   9   10.22    2.33
  -2  -5   8   65.56    4.90
  -2  -5   7  102.23    6.42
  -2  -5   6   44.57    3.63
  -2  -5   5   17.32    2.13
  -2  -5   4  434.86   19.58
   2   5  -4  432.77   19.11
  -2  -5   3   73.14    4.55
   2   5  -3   71.72    4.34
  -2  -5   2  314.30   19.66
  -2  -5   2  310.94   18.33
   2   5  -2  324.35   14.53
  -2  -5   1  304.15   19.80
  -2  -5   1  289.28   15.91
  -2  -5   1  290.85   18.90
   2   5  -1  319.49   14.01
  -2  -5   0  453.72   26.20
   2   5   0  482.48   20.85
   2   5   1   14.87    1.58
   2   5   1   19.75    3.15
   2   5   1   14.96    1.68
   2   5   2  996.01   41.00
   2   5   2  986.09   46.02
  -2  -5  -2  885.59   46.80
   2   5   3  388.66   17.75
   2   5   3  413.90   23.56
  -2  -5  -3  379.50   22.98
   2   5   3  417.84   17.94
   2   5   4  154.52   13.10
  -2  -5  -4  145.09   11.96
   2   5   4  147.44    7.54
  -2  -5  -4  153.95    8.04
   2   5   5  225.07   10.84
   2   5   5  225.14   10.86
  -2  -5  -5  222.57   11.23
   2   5   6   18.27    2.05
   2   5   6   18.17    2.11
  -2  -5  -6   18.68    2.30
   2   5   7  748.84   30.81
   2   5   7  684.10   30.94
   2   5   7  673.86   30.95
  -2  -5  -7  721.71   31.51
   2   5   8  143.56    7.71
  -2  -5  -8  133.17    8.41
   2   5   8  136.13    8.20
   2   5   9    4.54    1.43
   2   5   9    4.25    1.52
   2   5   9    3.10    1.11
  -2  -5  -9    3.64    1.38
   2   5  10  334.13   16.24
   2   5  10  297.56   16.41
   2   5  11    0.67    1.12
   2   5  11   -0.81    1.37
   2   5  12   19.27    3.35
  -2  -5 -12   20.13    3.27
   2   5  13    7.05    2.37
  -2  -5 -13    8.96    2.50
   2   5  14   27.00    4.11
  -2  -5 -14   27.80    3.99
   2   5  14   20.12    1.68
   2   5  14   20.46    1.74
   2   5  14   19.82    1.56
   2   5  14   20.00    3.16
   2   5  14   19.23    1.78
   2   5  15   99.75    4.98
  -2  -5 -15  104.77    8.21
   2   5  15   90.81    4.93
  -2  -5 -15  104.10    5.00
   2   5  15   94.09    7.43
  -2  -5 -16   18.61    1.55
   2   5  16   21.62    1.78
   2   5  16   18.38    1.57
   2   5  17   14.59    1.45
  -2  -5 -17   15.44    1.28
  -2  -5 -17   14.04    1.19
   2   5  17   14.34    1.27
   2   5  18   46.35    2.40
   2   5  18   44.96    2.49
  -2  -5 -18   42.70    2.37
  -2  -5 -18   41.09    2.25
   2   5  18   49.19    2.40
  -2  -5 -19    9.18    0.72
   2   5  19    7.84    0.63
   2   5  19    8.94    0.67
   2   5  19    7.92    0.80
  -2  -6  16    6.51    0.54
  -2  -6  15    0.37    0.35
  -2  -6  15   -0.38    0.44
  -2  -6  15    0.09    0.44
   2   6 -15   -0.21    0.29
  -2  -6  15    0.04    0.39
  -2  -6  14   57.40    2.89
   2   6 -14   52.44    2.67
  -2  -6  14   58.24    2.83
  -2  -6  14   54.49    2.90
  -2  -6  14   57.19    2.99
  -2  -6  13   47.79    2.87
   2   6 -13   50.47    2.57
  -2  -6  13   51.66    2.83
  -2  -6  13   46.50    2.78
  -2  -6  13   54.81    2.74
   2   6 -12   84.06    4.10
  -2  -6  12   93.01    4.59
  -2  -6  12   85.35    4.21
  -2  -6  12   93.06    4.52
  -2  -6  12   87.18    4.07
  -2  -6  11    1.14    0.54
  -2  -6  11    0.24    0.39
  -2  -6  11    0.45    1.08
   2   6 -11    0.57    0.83
  -2  -6  11   -0.28    0.90
  -2  -6  10  104.44    8.33
   2   6 -10  107.90    7.03
  -2  -6  10  109.66    5.04
   2   6  -9    2.02    1.08
  -2  -6   9    3.27    1.60
  -2  -6   8  144.28    8.61
  -2  -6   7   88.83    6.10
  -2  -6   6   93.21    6.10
  -2  -6   5  185.01    9.88
   2   6  -4   21.05    2.23
  -2  -6   4   22.47    2.45
   2   6  -3    2.50    0.99
   2   6  -2   25.12    2.41
   2   6  -1  207.43   10.28
   2   6  -1  211.96    9.98
   2   6   0   91.08    5.38
   2   6   0   93.54    5.17
   2   6   1  110.51    6.10
   2   6   1  106.45    5.89
   2   6   2  208.45   10.64
   2   6   2  250.81   11.02
   2   6   3  376.42   17.01
   2   6   3  361.05   16.80
   2   6   3  383.32   16.94
   2   6   3  367.71   22.95
   2   6   4   86.35    5.12
   2   6   4   77.62    5.01
   2   6   5   32.66    2.87
   2   6   5   29.59    2.75
   2   6   6  252.69   13.13
   2   6   6  286.23   13.20
   2   6   7  129.32    7.30
   2   6   7  117.31    6.97
   2   6   8  126.40    7.77
  -2  -6  -8  140.02    8.67
   2   6   8  135.26    7.59
  -2  -6  -9  318.70   16.76
   2   6   9  318.60   15.57
   2   6  10    3.05    1.58
   2   6  10    2.44    1.09
  -2  -6 -10    1.24    1.40
  -2  -6 -11   41.60    4.88
   2   6  11   38.03    4.53
   2   6  12    8.64    2.42
  -2  -6 -12   10.67    2.57
   2   6  13  159.55   10.77
  -2  -6 -13  165.93   11.37
   2   6  14   61.23    3.29
  -2  -6 -14   55.91    6.04
  -2  -6 -14   59.87    3.43
   2   6  14   59.51    5.81
   2   6  15   73.57    4.02
   2   6  15   70.11    3.85
  -2  -6 -15   69.46    3.85
   2   6  15   74.36    3.71
  -2  -6 -15   62.05    6.34
   2   6  16    0.06    0.52
  -2  -6 -16    0.08    0.59
  -2  -6 -16   -0.08    0.56
   2   6  16    0.23    0.72
   2   6  16    0.26    0.92
  -2  -6 -17   20.06    1.45
   2   6  17   20.16    1.56
   2   6  17   20.11    1.68
  -2  -6 -17   21.72    1.55
   2   6  17   19.19    1.53
  -2  -6 -18   11.28    0.93
   2   6  18   12.77    1.21
   2   6  18   13.52    1.09
   2   6  18   14.61    1.11
  -2  -6 -18   12.46    1.05
  -2  -6 -19   73.58    3.12
   2   6  19   71.31    3.06
  -2  -7  15    0.15    0.29
   2   7 -15    0.21    0.22
  -2  -7  15    0.22    0.31
  -2  -7  15   -0.05    0.31
  -2  -7  14   36.77    2.15
  -2  -7  14   43.66    2.15
   2   7 -14   42.55    2.05
  -2  -7  14   42.66    2.18
  -2  -7  13   29.85    1.87
   2   7 -13   30.68    1.68
  -2  -7  13   28.37    1.72
  -2  -7  13   30.76    1.91
  -2  -7  12   68.98    3.35
  -2  -7  12   66.82    3.18
  -2  -7  12   64.76    3.54
   2   7 -12   66.89    3.25
  -2  -7  11   -0.16    0.46
  -2  -7  11   -0.13    0.38
  -2  -7  11    0.17    0.65
  -2  -7  10   10.85    0.93
  -2  -7  10   11.17    1.00
   2   7 -10   12.64    2.05
  -2  -7  10   13.78    2.76
   2   7  -9   10.99    1.94
  -2  -7   9    9.57    2.40
  -2  -7   8   78.59    5.91
  -2  -7   7    6.31    1.65
  -2  -7   6   76.15    5.59
   2   7  -5   12.93    1.84
  -2  -7   5   12.84    2.11
   2   7  -4   60.72    4.38
  -2  -7   4   61.98    4.70
   2   7  -3    0.60    0.82
   2   7  -2  251.71   12.37
   2   7  -1   84.13    5.26
   2   7  -1   79.38    4.89
   2   7   0  269.43   12.86
   2   7   0  258.29   12.47
   2   7   1   56.04    4.08
   2   7   1   55.74    3.87
   2   7   2    8.89    1.52
   2   7   2   13.12    1.68
   2   7   3   -0.40    0.73
   2   7   3    0.19    0.77
   2   7   3    0.18    0.70
   2   7   4   49.90    3.73
   2   7   4   40.89    3.47
   2   7   4   43.89    3.61
   2   7   5    7.70    1.48
   2   7   5    4.82    1.35
   2   7   6  155.58    8.24
   2   7   6  138.15    8.09
  -2  -7  -6  148.67    8.79
   2   7   6  130.39    8.24
   2   7   7    1.83    0.98
   2   7   7    3.20    1.11
   2   7   8    1.14    0.89
   2   7   8    0.77    0.83
   2   7   9   65.56    5.09
   2   7  10    0.27    0.88
   2   7  11  115.57    8.66
   2   7  12  175.36   11.21
  -2  -7 -12  154.74   11.29
   2   7  13    7.96    1.14
  -2  -7 -13    9.03    2.56
  -2  -7 -13    7.68    1.12
   2   7  13    7.25    2.23
   2   7  14   64.40    6.06
   2   7  14   68.35    3.82
   2   7  14   56.27    3.48
  -2  -7 -14   72.14    6.81
   2   7  14   61.98    3.41
  -2  -7 -14   63.94    3.59
  -2  -7 -14   62.35    3.55
   2   7  15    6.94    0.95
  -2  -7 -15    6.42    0.98
  -2  -7 -15    4.71    0.93
   2   7  15    4.91    1.02
   2   7  15    6.98    1.24
   2   7  16   12.13    1.47
  -2  -7 -16   12.55    1.28
   2   7  16   12.59    1.11
   2   7  16    8.97    1.21
  -2  -7 -16   11.85    1.19
  -2  -7 -17    1.30    0.53
  -2  -7 -17    2.01    0.65
   2   7  17    1.16    0.68
   2   7  17    1.93    0.74
   2   7  17    1.98    0.89
  -2  -7 -18   14.28    1.04
   2   7  18   16.40    1.20
   2   7  18   16.53    1.19
  -2  -7 -18   14.89    1.14
   2   7  19    0.42    0.31
   2   7  19    0.89    0.38
  -2  -8  14    0.66    0.31
   2   8 -14    0.31    0.26
  -2  -8  14    0.30    0.37
  -2  -8  13   19.53    1.34
   2   8 -13   20.97    1.22
  -2  -8  13   20.70    1.25
   2   8 -12    4.43    0.61
  -2  -8  12    4.81    0.56
  -2  -8  12    5.74    0.71
   2   8 -11   19.56    1.29
  -2  -8  11   18.04    1.19
  -2  -8  11   18.89    1.32
  -2  -8  10    0.61    0.41
  -2  -8  10    0.56    0.45
  -2  -8   9   67.27    3.26
   2   8  -9   67.28    5.13
  -2  -8   9   66.35    6.05
  -2  -8   9   68.25    3.33
  -2  -8   8   53.06    4.76
  -2  -8   8   44.53    4.86
  -2  -8   8   55.17    2.65
  -2  -8   7   90.15    6.51
  -2  -8   6   33.86    3.65
   2   8  -5    5.14    1.49
  -2  -8   5    4.36    1.43
   2   8  -4  315.72   16.00
  -2  -8   4  363.78   16.86
   2   8  -3    5.97    1.49
   2   8  -2  115.62    7.01
   2   8  -1   39.52    3.63
   2   8  -1   47.91    3.58
   2   8   0   97.07    6.28
   2   8   0  104.23    6.13
   2   8   1   75.21    5.07
   2   8   1   64.74    4.71
   2   8   2  193.55   10.13
   2   8   3   43.41    3.72
   2   8   3   40.93    3.54
   2   8   3   36.94    3.36
   2   8   4  101.68    6.47
   2   8   4  113.48    6.61
   2   8   4   89.66    6.20
   2   8   5   11.57    1.93
   2   8   5   11.34    2.08
   2   8   6   18.24    2.43
   2   8   6   20.89    2.70
   2   8   6   17.89    2.64
   2   8   7   23.80    2.78
   2   8   7   23.55    2.94
   2   8   7   19.97    2.91
   2   8   8   17.38    2.40
  -2  -8  -8   16.01    2.78
   2   8   8   21.96    2.81
   2   8   8   22.66    3.22
   2   8   9    0.30    1.01
  -2  -8  -9    0.88    1.55
   2   8   9    0.40    0.96
   2   8  10    3.03    1.46
  -2  -8 -10    5.32    1.95
   2   8  10    3.01    1.46
   2   8  11   28.67    3.35
   2   8  12    0.47    1.37
   2   8  13   74.91    4.01
  -2  -8 -13   73.01    4.01
   2   8  13   73.35    3.70
   2   8  13   71.56    3.88
   2   8  13   66.34    6.47
  -2  -8 -13   74.00    4.08
   2   8  14   56.48    3.48
   2   8  14   55.30    3.35
   2   8  14   49.81    3.16
  -2  -8 -14   54.17    3.22
   2   8  14   58.29    3.15
   2   8  14   57.90    5.84
  -2  -8 -14   55.57    3.27
   2   8  15    1.53    0.85
   2   8  15    1.47    1.03
  -2  -8 -15    1.47    0.68
   2   8  15    1.96    0.71
  -2  -8 -15    1.69    0.69
   2   8  15    1.70    0.85
   2   8  16   23.05    1.77
  -2  -8 -16   20.19    1.63
  -2  -8 -16   25.60    1.72
   2   8  16   23.70    1.88
   2   8  16   20.56    1.71
   2   8  17    5.45    0.64
  -2  -8 -17    4.93    0.78
   2   8  17    5.91    0.88
   2   8  18  127.06    5.43
  -2  -8 -18  116.83    5.31
   2   8  19    0.33    0.32
  -2  -9  13  129.16    5.66
   2   9 -13  139.93    5.71
  -2  -9  13  135.17    5.80
  -2  -9  12   23.39    1.33
   2   9 -12   24.19    1.34
  -2  -9  12   22.82    1.24
  -2  -9  12   25.18    1.51
  -2  -9  11   21.80    1.38
   2   9 -11   21.81    1.35
  -2  -9  11   22.74    1.28
  -2  -9  10   60.34    2.85
  -2  -9  10   57.82    2.91
  -2  -9   9   79.31    3.59
  -2  -9   9   74.88    3.61
  -2  -9   9   74.35    3.48
  -2  -9   8  101.22    7.76
  -2  -9   8  110.97    7.37
  -2  -9   8  106.68    4.78
  -2  -9   7   46.71    4.80
  -2  -9   7   54.28    4.82
  -2  -9   7   52.01    2.58
  -2  -9   6   36.82    3.90
  -2  -9   5  127.24    8.12
   2   9  -5  115.55    7.28
  -2  -9   4   85.57    6.13
   2   9  -4   73.84    5.47
  -2  -9   3   63.58    5.16
   2   9  -3   64.18    4.91
   2   9  -2   -0.26    1.14
   2   9  -1   20.89    2.40
   2   9  -1   23.47    2.86
   2   9   0   90.45    5.92
   2   9   0   94.01    6.26
   2   9   1    8.50    1.64
   2   9   1    7.98    1.92
   2   9   2   14.66    2.21
   2   9   3   -0.26    1.08
   2   9   3    0.27    1.13
   2   9   3    0.49    0.83
   2   9   4  160.47    9.63
   2   9   4  190.83   10.04
   2   9   4  167.54    9.67
   2   9   5    1.46    1.07
   2   9   5    2.81    1.45
   2   9   5    2.08    1.09
   2   9   6   14.23    2.39
   2   9   6   10.57    2.01
   2   9   6   12.48    2.32
   2   9   7   -0.32    1.05
   2   9   7   -0.85    1.24
   2   9   7    0.36    1.06
   2   9   8   76.57    6.05
   2   9   8   83.61    6.75
   2   9   9   55.64    5.15
   2   9   9   66.64    6.21
   2   9  10    1.98    1.25
  -2  -9 -10    0.51    1.23
   2   9  10    1.86    1.51
   2   9  11   -0.32    0.99
  -2  -9 -11    1.65    1.61
   2   9  11    0.96    1.82
   2   9  12   12.61    1.52
   2   9  12   11.25    1.34
   2   9  12   13.41    1.51
  -2  -9 -12   14.61    1.49
   2   9  12   13.04    1.36
  -2  -9 -12   10.41    1.30
   2   9  12   14.59    1.32
  -2  -9 -13   -1.68    1.55
   2   9  13   -0.09    0.79
  -2  -9 -13   -0.20    0.71
   2   9  13    0.59    0.73
  -2  -9 -13    0.38    0.61
   2   9  13    0.33    0.58
   2   9  13   -0.48    1.14
   2   9  14  118.10    5.76
   2   9  14  110.37    5.21
   2   9  14  117.79    5.64
  -2  -9 -14  120.26    5.85
   2   9  14  119.23    5.42
  -2  -9 -14  122.78    5.78
   2   9  15    5.02    0.98
  -2  -9 -15    5.65    0.91
   2   9  15    6.54    0.96
   2   9  15    7.15    1.15
  -2  -9 -15    6.54    0.96
  -2  -9 -16   30.92    1.94
  -2  -9 -16   28.35    1.90
   2   9  16   29.41    2.01
   2   9  16   29.64    2.00
  -2  -9 -17   35.06    1.98
   2   9  17   35.06    2.06
   2   9  17   33.74    1.85
   2   9  17   35.44    2.08
   2   9  18    1.13    0.28
   2   9  18    2.65    0.57
   2   9  18    2.65    0.52
   2  10 -12    0.11    0.27
   2  10 -11   24.02    1.31
  -2 -10  11   23.84    1.45
  -2 -10  11   23.18    1.32
  -2 -10  11   22.05    1.21
   2  10 -10   10.65    0.83
  -2 -10  10    8.19    0.76
  -2 -10  10    9.85    0.74
  -2 -10   9    3.31    0.49
  -2 -10   9    2.71    0.50
  -2 -10   9    3.16    0.54
  -2 -10   8    0.72    0.37
   2  10  -8    0.48    0.37
  -2 -10   8    1.45    0.44
  -2 -10   8    0.93    0.41
   2  10  -7  222.01    9.70
  -2 -10   7  248.10   12.76
  -2 -10   7  229.17    9.66
  -2 -10   6    0.86    0.44
  -2 -10   6    0.98    0.95
  -2 -10   5   11.06    0.93
  -2 -10   5    8.84    0.95
   2  10  -5    8.66    1.82
   2  10  -5   10.30    0.94
  -2 -10   5   13.35    2.36
  -2 -10   4    9.02    2.03
   2  10  -4    7.50    1.70
  -2 -10   3  179.56   10.33
   2  10  -3  161.94    9.64
   2  10  -2   50.61    4.51
   2  10  -1   30.35    3.44
   2  10   0   15.43    2.16
   2  10   0   12.74    2.33
   2  10   1   97.99    6.41
   2  10   1   90.29    6.61
   2  10   2  161.02    9.37
   2  10   3   26.85    3.26
   2  10   3   23.31    3.10
   2  10   4   37.53    3.86
   2  10   4   37.35    3.95
   2  10   4   33.18    3.60
   2  10   5   50.73    4.76
   2  10   5   51.18    4.63
   2  10   5   47.87    4.59
   2  10   6    8.22    1.97
   2  10   6    6.82    1.78
   2  10   7  136.73    9.20
   2  10   7  157.10    9.17
   2  10   7  144.02    9.61
   2  10   8   28.55    3.64
   2  10   8   23.08    3.61
   2  10   9  198.17   11.62
   2  10   9  192.03   12.37
   2  10  10   30.94    3.60
   2  10  10   20.57    3.63
   2  10  11    0.99    1.28
   2  10  11    0.21    0.82
   2  10  11   -0.27    0.80
   2  10  11    1.06    0.94
  -2 -10 -11   -0.31    0.65
   2  10  11    0.26    0.70
   2  10  11    1.03    0.67
   2  10  11    2.67    1.42
   2  10  12   16.75    1.72
   2  10  12   15.77    1.55
  -2 -10 -12   15.88    1.61
   2  10  12   18.66    1.81
   2  10  12   17.35    1.49
   2  10  12   16.69    3.35
   2  10  13   28.09    2.09
  -2 -10 -13   29.21    2.17
   2  10  13   27.01    2.01
   2  10  13   35.23    4.45
   2  10  13   29.57    1.91
  -2 -10 -14   76.55    4.16
   2  10  14   79.09    3.84
   2  10  14   79.68    3.69
   2  10  14   76.89    4.11
   2  10  15   -0.15    0.72
   2  10  15    0.55    0.45
  -2 -10 -15    0.38    0.57
   2  10  15   -0.11    0.36
   2  10  15    0.08    0.72
  -2 -10 -16   -0.06    0.51
   2  10  16    0.58    0.67
   2  10  16   -0.25    0.65
  -2 -10 -17    6.61    0.71
   2  10  17    6.87    0.80
   2  10  17    6.91    0.81
   2  10  17    6.32    0.66
   2  10  18    0.62    0.36
   2  10  18    0.91    0.42
  -2 -11  11   -0.02    0.29
  -2 -11  10    8.30    0.59
  -2 -11  10    8.94    0.78
  -2 -11  10    8.39    0.65
   2  11  -9    2.10    0.37
  -2 -11   9    2.23    0.42
  -2 -11   9    2.74    0.44
  -2 -11   9    2.55    0.40
  -2 -11   8   23.83    1.37
  -2 -11   8   26.52    1.42
  -2 -11   8   24.88    1.41
   2  11  -8   24.62    1.39
  -2 -11   7  194.80    8.22
   2  11  -7  187.29    8.22
  -2 -11   7  193.89    8.19
  -2 -11   6    0.96    0.44
   2  11  -5   64.10    3.31
  -2 -11   5   68.29    3.45
  -2 -11   5   76.72    3.38
  -2 -11   5   78.13    5.93
  -2 -11   4   14.07    1.17
   2  11  -4   15.25    1.16
   2  11  -4   16.04    2.41
  -2 -11   4   14.59    2.48
   2  11  -3  146.56    6.68
   2  11  -3  129.88    8.69
  -2 -11   3  149.52    6.76
  -2 -11   3  156.63    6.63
  -2 -11   2   -0.34    1.21
   2  11  -2   -0.60    1.23
  -2 -11   1  106.86    7.36
   2  11  -1   96.30    6.95
  -2 -11   0  164.91    9.55
   2  11   0  146.11    8.68
   2  11   0  137.62    9.04
   2  11   1   70.84    5.43
   2  11   2    3.03    1.42
   2  11   2    2.98    1.68
   2  11   3   28.87    3.55
   2  11   3   24.77    3.48
   2  11   4   44.56    4.55
   2  11   4   39.67    4.30
   2  11   5  196.37   11.30
   2  11   5  170.12   10.78
   2  11   5  193.73   11.09
   2  11   6   12.91    2.48
   2  11   6   13.20    2.65
   2  11   7  143.89    9.26
   2  11   7  119.35    8.86
   2  11   7  130.33    8.47
   2  11   8    0.77    1.35
   2  11   8   -0.44    1.36
   2  11   9  115.53    8.36
   2  11   9  124.40    9.14
   2  11  10    3.24    0.93
  -2 -11 -10    3.63    0.85
   2  11  10    3.45    1.99
   2  11  10    3.46    0.85
   2  11  10    3.24    1.69
   2  11  11    9.61    1.34
  -2 -11 -11    8.00    1.16
   2  11  11    8.37    2.28
  -2 -11 -11   10.84    1.28
   2  11  11    8.40    1.11
   2  11  11    9.66    2.11
   2  11  12   79.38    7.05
   2  11  12   72.51    4.21
  -2 -11 -12   81.66    4.24
  -2 -11 -12   72.18    4.15
   2  11  12   82.43    3.96
   2  11  12   73.98    4.06
   2  11  13   11.66    1.43
  -2 -11 -13   11.78    1.35
   2  11  13   13.73    1.36
  -2 -11 -13   13.17    1.38
   2  11  13   14.19    1.22
  -2 -11 -14   37.22    2.33
   2  11  14   34.55    1.92
   2  11  14   37.95    2.30
  -2 -11 -14   38.59    2.34
   2  11  14   33.50    2.02
   2  11  15   29.87    1.94
  -2 -11 -15   28.81    1.92
   2  11  15   29.86    1.61
   2  11  15   31.08    1.71
   2  11  16   18.55    1.29
   2  11  16   17.93    1.29
  -2 -11 -16   16.17    1.17
   2  11  16   14.33    0.90
   2  11  16   15.21    0.96
   2  11  17    1.61    0.38
   2  11  17    3.06    0.54
   2  11  17    1.87    0.52
  -2 -11 -17    2.04    0.37
   2  12 -10    1.23    0.22
   2  12  -9   24.46    1.24
   2  12  -9   27.75    1.34
  -2 -12   9   24.44    1.25
  -2 -12   9   27.99    1.41
  -2 -12   9   25.65    1.26
  -2 -12   8    1.03    0.36
   2  12  -8    0.77    0.30
  -2 -12   8    1.01    0.31
  -2 -12   8    0.90    0.29
  -2 -12   8    0.92    0.44
   2  12  -8    1.06    0.34
  -2 -12   7    5.04    0.55
   2  12  -7    5.67    0.58
  -2 -12   7    6.22    0.57
  -2 -12   7    6.19    0.56
  -2 -12   6   13.08    0.90
  -2 -12   6   11.81    0.86
   2  12  -6   13.41    0.89
   2  12  -6   12.56    0.93
   2  12  -5   52.25    2.57
  -2 -12   4    5.40    0.66
  -2 -12   4    5.61    0.72
   2  12  -4    6.29    0.71
  -2 -12   3    2.05    0.53
   2  12  -3    2.70    1.26
  -2 -12   3    0.95    0.48
   2  12  -3    1.26    0.51
  -2 -12   2   61.99    5.23
   2  12  -2   48.41    4.48
  -2 -12   2   60.34    2.76
  -2 -12   2   52.74    2.84
   2  12  -2   48.17    2.74
  -2 -12   1   54.21    4.98
  -2 -12   1   56.64    2.66
   2  12  -1   47.13    2.69
  -2 -12   1   51.76    2.80
   2  12  -1   44.50    4.47
  -2 -12   0    2.33    0.52
   2  12   0    1.28    1.40
  -2 -12   0    0.35    1.07
   2  12   0    0.48    0.63
  -2 -12   0    1.14    0.49
   2  12   1   59.44    4.95
  -2 -12  -1   65.72    5.45
   2  12   2    4.10    1.86
  -2 -12  -2    0.33    1.10
   2  12   2    2.17    1.21
   2  12   3  277.69   14.79
   2  12   3  260.37   14.41
  -2 -12  -3  280.20   14.34
   2  12   4    2.81    1.65
   2  12   4    4.53    1.80
   2  12   5    9.80    2.27
   2  12   5    8.39    2.16
   2  12   6   46.42    4.68
   2  12   6   45.92    4.80
   2  12   7    3.89    2.03
   2  12   7    6.70    1.46
   2  12   7    5.28    0.90
   2  12   7    4.92    1.80
   2  12   7    6.29    0.98
  -2 -12  -7    3.49    0.74
   2  12   8   14.36    2.77
   2  12   8   15.94    1.44
   2  12   8   18.67    1.77
   2  12   8   17.77    3.02
   2  12   8   16.59    1.57
  -2 -12  -8   17.28    1.50
   2  12   9   47.45    5.30
   2  12   9   57.03    3.02
   2  12   9   48.55    2.91
   2  12   9   59.13    5.32
  -2 -12  -9   52.98    3.08
   2  12   9   52.89    3.18
   2  12  10   40.34    4.89
   2  12  10   41.07    2.55
   2  12  10   53.60    2.78
   2  12  10   46.46    2.91
  -2 -12 -10   48.38    2.83
   2  12  10   40.74    4.37
   2  12  11   13.26    1.52
  -2 -12 -11   13.87    1.37
  -2 -12 -12   34.40    2.41
   2  12  12   38.72    2.58
   2  12  13   68.67    3.66
  -2 -12 -13   65.08    3.51
   2  12  13   69.00    3.37
   2  12  13   63.37    3.45
   2  12  14    0.48    0.56
  -2 -12 -14   -0.06    0.51
   2  12  14    0.74    0.49
   2  12  14    0.91    0.40
   2  12  15   43.50    2.30
  -2 -12 -15   44.71    2.28
   2  12  15   42.37    2.12
   2  12  15   39.56    2.03
   2  12  16    0.24    0.25
   2  12  16    0.84    0.49
  -2 -12 -16    0.45    0.32
   2  12  16    0.37    0.35
   2  12  16    0.70    0.46
   2  12  17    1.34    0.32
   2  13  -8    2.76    0.28
  -2 -13   8    2.41    0.28
   2  13  -8    3.42    0.33
  -2 -13   8    3.63    0.32
   2  13  -7   41.65    1.90
  -2 -13   7   39.81    1.88
  -2 -13   7   39.21    1.93
   2  13  -7   41.29    1.92
   2  13  -6   46.98    2.15
  -2 -13   6   44.28    2.11
   2  13  -6   43.18    2.07
   2  13  -5   -0.03    0.30
   2  13  -5    0.47    0.36
  -2 -13   4   78.05    3.49
   2  13  -4   73.81    3.49
  -2 -13   3   18.69    1.17
  -2 -13   3   15.15    1.17
   2  13  -3   17.00    1.16
  -2 -13   2   32.33    1.73
  -2 -13   2   28.94    1.80
   2  13  -2   30.45    1.79
  -2 -13   1   14.48    1.09
   2  13  -1   16.00    1.20
  -2 -13   1   16.12    1.23
  -2 -13   0  139.09    6.16
  -2 -13   0  144.04    6.37
  -2 -13   0  146.00    9.08
   2  13   0  122.41    8.41
  -2 -13  -1    4.21    0.63
  -2 -13  -1    6.54    0.83
   2  13   1    4.83    0.74
  -2 -13  -1    5.95    1.75
   2  13   2   19.25    2.90
  -2 -13  -2   18.37    1.39
   2  13   2   17.58    1.33
   2  13   2   14.63    1.37
   2  13   2   16.04    2.42
  -2 -13  -2   11.56    2.22
   2  13   3    0.67    1.35
  -2 -13  -3    0.79    0.58
   2  13   3   -1.89    1.17
   2  13   3    0.50    0.56
   2  13   3    0.95    1.11
   2  13   4  129.18    5.84
   2  13   4  121.28    5.86
   2  13   4  128.59    8.48
   2  13   4  122.35    8.27
   2  13   5   16.50    1.35
   2  13   5   17.13    2.86
   2  13   5   18.26    2.88
   2  13   6   26.29    1.73
   2  13   6   22.37    1.97
   2  13   6   29.79    1.83
   2  13   6   20.43    3.14
   2  13   6   24.38    3.49
   2  13   7    9.95    1.17
   2  13   7    7.46    1.34
   2  13   7   10.51    1.07
   2  13   7   11.60    1.12
   2  13   8    0.16    0.67
  -2 -13  -8   -0.07    0.53
   2  13   8   -0.34    0.65
   2  13   8    1.09    1.33
  -2 -13  -9   31.43    1.96
   2  13   9   27.35    2.03
   2  13   9   30.01    1.90
   2  13  10  142.38    6.90
  -2 -13 -10  153.32    6.81
   2  13  10  144.63    6.71
   2  13  11   39.44    2.61
  -2 -13 -11   42.98    2.50
   2  13  11   45.85    2.48
  -2 -13 -12  128.09    5.85
   2  13  12  122.84    5.95
   2  13  13    2.28    0.77
  -2 -13 -13    1.77    0.56
   2  13  13    2.67    0.53
   2  13  13    1.84    0.59
  -2 -13 -14   28.48    1.63
   2  13  14   30.76    1.80
   2  13  14   27.41    1.49
   2  13  14   26.69    1.57
  -2 -13 -15   51.23    2.54
   2  13  15   58.38    2.51
   2  13  16    1.87    0.33
  -2 -13 -16    2.07    0.33
   2  14  -6   44.25    2.07
  -2 -14   6   48.58    2.14
   2  14  -6   49.26    2.11
  -2 -14   6   46.43    2.07
   2  14  -5   -0.02    0.27
  -2 -14   5    0.31    0.25
   2  14  -5    0.13    0.24
   2  14  -4   16.25    0.99
   2  14  -4   16.36    0.96
  -2 -14   4   15.55    0.95
   2  14  -3    0.19    0.36
  -2 -14   3   -0.03    0.34
  -2 -14   2    0.77    0.45
   2  14  -2    2.29    0.51
  -2 -14   2    1.63    0.44
  -2 -14   1   47.30    2.44
  -2 -14   1   47.40    2.33
  -2 -14   0    7.12    0.78
   2  14   0    6.75    0.75
  -2 -14   0    6.16    0.69
   2  14   0    7.43    0.74
  -2 -14  -1    6.64    0.78
   2  14   1    7.28    0.80
   2  14   1    7.26    0.78
  -2 -14  -1    4.62    0.64
  -2 -14  -2   20.91    1.47
   2  14   2   21.08    1.41
  -2 -14  -3    0.24    0.44
   2  14   3    0.21    0.46
  -2 -14  -4   34.44    2.08
   2  14   4   33.08    1.98
   2  14   5    1.81    0.57
   2  14   6   54.99    2.85
   2  14   7   71.91    3.58
   2  14   7   73.43    3.56
   2  14   8   48.03    2.54
   2  14   8   43.81    2.39
   2  14   9    8.26    0.94
   2  14  10    2.38    0.66
   2  14  10    3.56    0.79
  -2 -14 -10    3.35    0.77
   2  14  10    3.83    0.57
   2  14  11  222.57   10.30
  -2 -14 -11  245.70   10.37
   2  14  11  242.95   10.19
   2  14  12    2.09    0.65
  -2 -14 -12    1.52    0.62
   2  14  12    2.43    0.49
   2  14  12    1.48    0.54
  -2 -14 -13   58.96    2.88
   2  14  13   56.24    2.87
  -2 -14 -14   83.20    3.29
   2  14  14   80.35    3.13
   2  15  -4   18.80    0.96
  -2 -15   4   19.55    1.04
   2  15  -4   19.34    1.00
  -2 -15   4   19.79    0.96
   2  15  -3   60.43    2.65
   2  15  -3   58.22    2.65
   2  15  -2    3.62    0.46
   2  15  -2    3.57    0.46
   2  15  -1   30.13    1.50
  -2 -15   1   27.80    1.41
  -2 -15   1   25.13    1.46
   2  15   0  157.91    6.61
   2  15   0  154.63    6.69
  -2 -15   0  157.53    6.59
  -2 -15   0  151.05    6.69
   2  15   1   17.67    1.10
   2  15   1   18.11    1.15
  -2 -15  -1   16.43    1.00
  -2 -15  -1   19.06    1.18
   2  15   2    5.05    0.62
  -2 -15  -2    4.33    0.61
   2  15   2    3.80    0.57
  -2 -15  -3   -0.18    0.42
   2  15   3   -0.32    0.38
   2  15   4    9.72    0.91
  -2 -15  -4    9.34    0.88
   2  15   4    8.69    0.82
   2  15   5   24.90    1.54
  -2 -15  -5   24.88    1.55
   2  15   5   22.96    1.43
  -2 -15  -6   35.58    1.97
   2  15   6   30.88    1.76
   2  15   7    2.68    0.61
   2  15   7    1.95    0.46
   2  15   8    0.31    0.47
   2  15   9   21.54    1.28
   2  15  10    0.69    0.34
   2  15  11    5.05    0.55
  -2 -15 -11    5.05    0.69
   2  15  12   10.15    0.71
  -2 -15 -12    9.75    0.80
   2  15  13    8.80    0.62
  -2 -15 -13   10.05    0.69
  -2 -16   2    0.13    0.15
   2  16  -2    0.21    0.17
  -2 -16   2    0.26    0.20
   2  16  -1    0.02    0.22
   2  16  -1    0.02    0.23
   2  16   0    6.24    0.50
   2  16   1   18.10    0.99
  -2 -16  -1   15.70    0.95
   2  16   1   16.65    0.92
   2  16   2   -0.13    0.31
  -2 -16  -2    0.24    0.29
   2  16   2    0.31    0.31
   2  16   3   12.91    0.85
  -2 -16  -3   11.90    0.85
   2  16   3   14.15    0.88
   2  16   4   28.96    1.52
  -2 -16  -4   30.49    1.60
   2  16   4   30.61    1.59
   2  16   5    0.24    0.29
  -2 -16  -5   -0.03    0.35
   2  16   5    0.44    0.41
   2  16   6    1.13    0.30
   2  16   6    0.06    0.18
  -2 -16  -6    1.16    0.41
  -2 -16  -7   37.97    1.90
   2  16   7   34.90    1.81
   2  16   8    2.06    0.34
   2  16   8    2.68    0.43
   2  16   9    5.15    0.46
   2  16   9    5.18    0.47
   2  16  10   48.97    2.20
   2  16  11    1.44    0.26
  -2 -17  -3   22.22    1.06
  -2 -17  -4   10.19    0.60
   2  17   4   10.53    0.61
  -2 -17  -5   11.74    0.69
   2  17   5   13.03    0.72
  -2 -17  -6    0.08    0.18
  -2 -17  -7    1.54    0.23
  -3  14   8    8.99    0.51
  -3  14   8    4.17    0.42
  -3  14   7    0.15    0.24
  -3  14   7    0.30    0.21
  -3  14   7    0.18    0.21
  -3  14   7    0.15    0.24
  -3  14   6    9.00    0.59
  -3  14   6   11.18    0.62
  -3  14   6    9.14    0.59
  -3  14   6    9.22    0.62
  -3  14   5   12.84    0.73
  -3  14   5   12.27    0.72
  -3  14   5   12.46    0.66
  -3  14   4   17.38    0.82
  -3  14   4   16.26    0.82
  -3  14   3   11.64    0.73
  -3  14   3   11.69    0.72
  -3  14   3   11.05    0.71
  -3  14   2    2.64    0.34
  -3  14   2    2.50    0.34
  -3  14   2    2.30    0.29
  -3  14   1   27.72    1.27
  -3  14   1   25.61    1.25
  -3  13  11    9.22    0.59
  -3  13  10   48.50    2.18
  -3  13  10   49.34    2.09
  -3  13   9   -0.04    0.38
  -3  13   9    0.03    0.32
  -3  13   9    0.21    0.23
  -3  13   8    9.84    0.67
  -3  13   8   11.95    0.73
  -3  13   8   10.11    0.86
  -3  13   8   10.63    0.80
  -3  13   7   11.57    0.81
  -3  13   7   13.26    0.96
  -3  13   7   12.50    0.84
  -3  13   7   13.01    0.89
  -3  13   6   43.40    2.19
  -3  13   6   47.44    2.30
  -3  13   6   44.16    2.20
  -3  13   6   46.49    2.24
  -3  13   5    4.67    0.58
  -3  13   5    4.46    0.58
  -3  13   5    5.58    0.60
  -3  13   5    5.21    0.55
  -3  13   4   20.94    1.29
  -3  13   4   22.69    1.24
  -3  13   3   -0.24    0.41
  -3  13   3    0.43    0.37
  -3  13   2    6.69    0.60
  -3  13   2    6.15    0.61
  -3  13   1   17.58    1.16
  -3  13   1   19.33    1.09
  -3  13   0   65.05    2.87
  -3  13   0   57.73    2.85
  -3  13   0   62.38    2.81
  -3  13   0   67.08    2.85
  -3  13  -1   -0.04    0.25
  -3  13  -1    0.11    0.27
  -3  13  -1   -0.25    0.27
  -3  13  -2   13.59    0.77
  -3  13  -2   17.41    0.87
   3 -13   3    1.10    0.23
  -3  13  -3    1.15    0.23
  -3  12  13   21.23    1.11
  -3  12  13   22.59    1.16
  -3  12  12    2.35    0.36
  -3  12  12    3.54    0.47
  -3  12  12    2.77    0.40
  -3  12  11    1.94    0.37
  -3  12  11    1.99    0.41
  -3  12  11    1.93    0.49
  -3  12  11    1.84    0.41
  -3  12  10   31.34    1.65
  -3  12  10   31.24    1.67
  -3  12   9    0.23    0.28
  -3  12   9   -0.05    0.49
  -3  12   8    2.34    0.43
  -3  12   8    2.46    0.53
  -3  12   8    1.51    0.55
  -3  12   8    1.84    0.42
  -3  12   7   36.57    1.98
  -3  12   7   40.84    2.09
  -3  12   7   40.75    2.25
  -3  12   7   37.96    2.02
  -3  12   6    9.70    0.83
  -3  12   6    8.47    0.82
  -3  12   6    8.17    0.82
  -3  12   6    9.14    0.92
  -3  12   5   83.02    3.93
  -3  12   5   84.58    3.94
  -3  12   5   81.53    3.96
  -3  12   5   90.13    4.08
  -3  12   4   -0.41    0.45
  -3  12   4    0.05    0.47
  -3  12   4    0.37    0.40
  -3  12   3    0.49    0.39
  -3  12   2  139.60    6.04
  -3  12   2  133.65    5.90
  -3  12   1  125.35    5.43
  -3  12   1  118.63    5.33
  -3  12   0    7.92    0.77
  -3  12   0    9.17    0.76
  -3  12  -1    4.46    0.55
  -3  12  -1    4.74    0.57
  -3  12  -2    8.59    0.72
  -3  12  -2   11.27    0.80
  -3  12  -2   10.66    0.75
  -3  12  -3    6.07    0.60
  -3  12  -3    6.47    0.52
   3 -12   4    0.54    0.29
  -3  12  -4    0.39    0.24
  -3  12  -5   21.38    1.11
   3 -12   5   21.69    1.08
  -3  11  15   30.88    1.48
  -3  11  14   12.02    0.79
  -3  11  14    9.92    0.74
  -3  11  13   17.69    1.00
   3 -11 -13   18.09    1.04
  -3  11  13   19.37    1.01
  -3  11  13   19.47    0.98
  -3  11  12    0.30    0.41
   3 -11 -12    0.26    0.44
  -3  11  12    0.38    0.33
  -3  11  12    0.46    0.40
  -3  11  12    0.29    0.30
  -3  11  11   30.52    1.69
  -3  11  11   29.14    1.61
   3 -11 -11   27.79    1.83
  -3  11  10    9.35    0.86
  -3  11  10    9.42    0.85
   3 -11 -10    9.78    1.05
  -3  11   9   23.43    1.47
  -3  11   9   25.38    1.52
  -3  11   9   23.12    1.38
  -3  11   8   13.94    1.02
  -3  11   8   16.29    1.11
  -3  11   7   37.15    2.03
  -3  11   7   36.85    2.11
  -3  11   7   39.84    2.10
  -3  11   6  122.81    5.50
  -3  11   6  120.79    5.52
  -3  11   5  202.80    8.83
  -3  11   5  204.39    9.02
  -3  11   4   49.45    2.74
  -3  11   4   51.53    2.85
  -3  11   4   58.68    2.79
  -3  11   3  264.53   11.46
  -3  11   3  267.85   11.32
  -3  11   2   43.40    2.30
  -3  11   2   46.99    2.45
  -3  11   1   13.13    1.00
  -3  11   1   12.05    1.06
  -3  11   0   69.49    3.25
  -3  11   0   64.72    3.26
  -3  11  -1  229.85    9.46
  -3  11  -1  211.88    9.42
  -3  11  -2    1.06    0.44
  -3  11  -2    1.29    0.41
  -3  11  -2    1.57    0.44
  -3  11  -3    8.86    0.80
  -3  11  -3    8.15    0.73
  -3  11  -3    8.60    0.73
  -3  11  -4   11.72    0.89
  -3  11  -4   11.54    0.84
  -3  11  -5    0.53    0.36
   3 -11   5    0.65    0.30
   3 -11   5    0.48    0.33
  -3  11  -5    0.85    0.36
  -3  11  -6    1.36    0.33
  -3  11  -6    0.87    0.33
   3 -11   6    1.20    0.28
  -3  11  -7    7.42    0.54
  -3  11  -7    7.73    0.56
  -3  10  15    4.14    0.52
   3 -10 -15    3.87    0.46
  -3  10  14    1.96    0.35
  -3  10  14    2.41    0.55
   3 -10 -14    2.28    0.49
  -3  10  14    2.04    0.50
  -3  10  13  186.24    7.92
  -3  10  13  192.73    8.07
   3 -10 -13  180.33    8.11
  -3  10  13  177.63    7.93
  -3  10  12   56.38    2.76
  -3  10  12   55.35    2.85
   3 -10 -12   51.95    2.95
  -3  10  12   52.32    2.59
  -3  10  11   11.20    1.03
  -3  10  11   13.51    1.16
   3 -10 -11   13.26    1.29
  -3  10  11   12.26    0.96
  -3  10  10   39.57    2.23
   3 -10 -10   45.88    2.63
  -3  10  10   39.82    2.18
  -3  10   9   10.54    0.99
   3 -10  -9   10.16    1.21
  -3  10   9   12.59    1.02
  -3  10   8   21.21    2.68
  -3  10   8   21.43    1.48
  -3  10   8   24.34    1.48
   3 -10  -8   23.62    1.81
  -3  10   7   57.29    4.80
  -3  10   7   59.58    3.05
  -3  10   7   63.06    4.96
  -3  10   7   57.85    4.70
   3 -10  -7   63.14    3.42
  -3  10   7   60.60    3.00
  -3  10   6   47.22    2.44
  -3  10   6   45.49    4.07
  -3  10   5    0.48    0.50
  -3  10   5    0.29    0.92
  -3  10   5    0.91    0.98
  -3  10   4   38.17    3.85
  -3  10   4   35.60    2.10
  -3  10   3   34.14    2.01
  -3  10   3   34.84    2.11
  -3  10   3   31.39    3.60
  -3  10   2    2.43    1.36
  -3  10   2    1.83    1.08
  -3  10   2    2.09    0.63
  -3  10   2    2.92    1.34
  -3  10   2    1.94    0.51
  -3  10   1   88.31    6.16
  -3  10   1   93.14    4.25
  -3  10   1   83.72    6.15
  -3  10   1   84.83    4.12
  -3  10   0   -0.56    1.12
  -3  10   0   -0.16    0.46
  -3  10   0   -0.27    0.79
  -3  10   0   -0.30    0.49
  -3  10  -1    2.24    1.20
  -3  10  -1    4.01    1.34
  -3  10  -1    3.44    0.63
  -3  10  -1    3.34    0.63
  -3  10  -2   21.13    1.41
  -3  10  -2   20.65    1.37
  -3  10  -2   20.66    1.33
  -3  10  -3    9.20    0.81
  -3  10  -3    6.89    0.74
  -3  10  -4    3.95    0.58
  -3  10  -4    2.91    0.56
   3 -10   4    3.08    0.50
  -3  10  -4    3.49    0.77
  -3  10  -5   48.37    2.47
  -3  10  -5   52.48    2.52
   3 -10   5   49.53    2.41
  -3  10  -5   48.65    2.70
   3 -10   6    7.34    0.68
  -3  10  -6    6.75    0.67
  -3  10  -6    7.48    0.70
   3 -10   6    7.25    0.63
  -3  10  -6    5.70    0.76
   3 -10   7   29.18    1.53
  -3  10  -7   29.47    1.58
  -3  10  -7   30.49    1.57
   3 -10   8    7.62    0.57
  -3  10  -8    7.64    0.62
  -3  10  -8    7.35    0.57
   3 -10   9    7.71    0.52
  -3  10  -9    7.68    0.56
  -3   9  16   60.01    2.68
  -3   9  16   63.26    2.78
  -3   9  15   65.04    3.11
   3  -9 -15   59.52    3.06
  -3   9  15   66.83    3.18
  -3   9  15   60.90    3.12
  -3   9  15   65.46    3.02
  -3   9  14   81.06    3.97
   3  -9 -14   79.11    3.92
  -3   9  14   84.23    4.02
  -3   9  14   76.88    3.87
  -3   9  13   10.04    1.03
   3  -9 -13   10.03    1.12
   3  -9 -13    8.40    1.00
  -3   9  13   11.41    1.17
  -3   9  13    9.63    1.17
  -3   9  13    9.37    0.91
  -3   9  12    2.92    0.89
  -3   9  12    3.11    0.70
   3  -9 -12    2.24    0.72
  -3   9  12    3.74    0.90
  -3   9  12    3.49    0.51
  -3   9  12    2.52    0.61
  -3   9  11   77.66    4.33
  -3   9  11   84.09    4.32
   3  -9 -11   87.34    4.40
  -3   9  11   85.69    4.16
  -3   9  11   82.48    3.96
  -3   9  11   77.88    3.82
  -3   9  10   92.48    4.66
  -3   9  10   89.36    4.53
  -3   9  10   79.49    6.56
  -3   9  10   76.14    5.65
   3  -9 -10   87.71    4.60
  -3   9  10   88.74    4.35
  -3   9  10   84.12    4.08
  -3   9  10   88.53    4.18
   3  -9  -9   22.22    1.82
  -3   9   9   18.79    2.99
  -3   9   9   24.12    1.55
  -3   9   9   21.79    1.78
  -3   9   9   22.20    1.87
  -3   9   9   20.32    2.58
   3  -9  -8   11.21    1.30
  -3   9   8   10.55    2.26
  -3   9   8   11.60    1.98
  -3   9   8   10.84    1.91
  -3   9   8   11.47    1.24
  -3   9   8   11.22    1.03
  -3   9   8   12.77    1.01
  -3   9   7   60.04    5.22
  -3   9   7   52.37    4.44
  -3   9   7   60.31    2.93
   3  -9  -7   58.40    3.32
  -3   9   6   10.43    1.95
  -3   9   6    8.64    1.86
  -3   9   5   72.15    5.60
  -3   9   5   74.13    5.54
  -3   9   4    3.32    1.36
  -3   9   3  242.20   12.94
  -3   9   3  235.30   12.70
  -3   9   2  230.80   12.70
  -3   9   2  270.16   13.34
  -3   9   1  666.93   30.20
  -3   9   1  649.07   29.87
  -3   9   1  668.71   30.03
   3  -9  -1  671.34   30.60
  -3   9   0  110.39    7.22
  -3   9   0  115.87    7.43
   3  -9   0  102.01    7.33
  -3   9   0  114.48    7.22
   3  -9   1   66.13    5.40
  -3   9  -1   71.82    3.48
  -3   9  -1   68.96    3.47
  -3   9  -1   78.44    5.68
  -3   9  -1   72.58    5.27
  -3   9  -2   14.70    2.33
  -3   9  -2   10.80    0.96
  -3   9  -2   11.47    0.96
   3  -9   2    9.89    1.94
  -3   9  -2   12.56    1.05
  -3   9  -3  143.13    6.39
  -3   9  -3  144.58    6.39
  -3   9  -4    3.29    0.56
  -3   9  -4    2.71    0.56
  -3   9  -4    3.64    1.40
  -3   9  -5   10.49    0.92
   3  -9   5   10.34    0.88
  -3   9  -5   12.22    0.98
  -3   9  -5   10.64    1.19
  -3   9  -6  112.55    5.07
   3  -9   6  107.09    4.97
  -3   9  -6  118.15    5.08
  -3   9  -6  111.57    5.38
  -3   9  -7    2.96    0.54
   3  -9   7    2.15    0.45
  -3   9  -7    2.62    0.50
  -3   9  -7    2.48    0.67
  -3   9  -8   24.08    1.41
  -3   9  -8   24.41    1.36
  -3   9  -8   23.17    1.55
   3  -9   8   23.33    1.34
  -3   9  -9   34.40    1.66
   3  -9   9   32.86    1.68
   3  -9   9   33.02    1.69
   3  -9  10   27.80    1.38
  -3   9 -10   26.69    1.42
   3  -9  10   28.70    1.39
  -3   8  17    5.96    0.59
   3  -8 -16   21.91    1.40
   3  -8 -16   24.01    1.41
  -3   8  16   25.10    1.38
  -3   8  16   25.22    1.57
   3  -8 -15    0.75    0.50
   3  -8 -15    0.81    0.48
  -3   8  15    0.79    0.63
  -3   8  15    0.60    0.54
  -3   8  15    1.09    0.48
  -3   8  15    0.80    0.66
   3  -8 -14    2.12    0.69
  -3   8  14    1.68    0.76
   3  -8 -14    2.51    0.65
  -3   8  14    1.20    0.59
  -3   8  14    2.29    0.55
  -3   8  14    1.56    0.78
   3  -8 -13   21.89    1.66
  -3   8  13   20.67    1.71
  -3   8  13   20.19    1.57
  -3   8  13   21.51    1.84
   3  -8 -13   19.03    1.68
   3  -8 -12   68.94    3.85
  -3   8  12   72.60    3.68
  -3   8  12   67.55    3.80
   3  -8 -12   64.37    3.71
  -3   8  12   73.49    4.00
  -3   8  12   68.19    3.44
  -3   8  11   25.79    1.67
   3  -8 -11   26.34    2.08
  -3   8  11   22.69    1.98
  -3   8  11   26.81    1.87
  -3   8  11   24.19    1.98
  -3   8  11   20.27    3.18
  -3   8  11   25.56    1.55
  -3   8  11   29.11    2.19
  -3   8  10    3.93    0.96
  -3   8  10    1.90    0.93
   3  -8 -10    2.90    0.86
  -3   8  10    2.13    0.89
  -3   8  10    3.64    0.77
  -3   8  10    2.30    0.84
  -3   8  10    5.19    1.70
  -3   8  10    2.44    0.62
  -3   8  10    2.74    0.56
  -3   8   9   10.37    1.84
   3  -8  -9   12.37    1.35
  -3   8   9   10.95    1.15
  -3   8   9   11.64    1.30
  -3   8   9    9.90    2.22
  -3   8   9    9.25    0.98
  -3   8   9   11.97    1.42
  -3   8   8    3.58    1.48
  -3   8   8    1.51    1.04
  -3   8   8    0.45    0.89
  -3   8   7    8.24    2.03
  -3   8   7   10.97    1.85
  -3   8   7   13.63    2.09
  -3   8   6  139.28    8.75
  -3   8   6  134.19    8.28
  -3   8   6  140.27    8.16
  -3   8   5  101.93    6.88
  -3   8   5  107.43    6.81
  -3   8   4   21.44    2.74
  -3   8   4   21.32    2.69
  -3   8   3  105.32    6.62
  -3   8   3  115.48    7.27
  -3   8   3  112.28    7.09
  -3   8   2   49.94    4.18
  -3   8   2   52.40    4.34
  -3   8   1  156.25    9.34
  -3   8   1  179.87    9.87
  -3   8   1  173.27    9.63
  -3   8   0   62.88    4.91
  -3   8   0   58.18    4.73
  -3   8   0   52.94    4.45
   3  -8   0   58.71    5.11
  -3   8  -1   33.69    3.56
  -3   8  -1   34.42    3.41
   3  -8   1   35.26    3.74
  -3   8  -2   35.46    3.67
   3  -8   2   35.97    3.78
  -3   8  -2   38.98    3.51
   3  -8   3   42.22    4.06
  -3   8  -4    3.42    1.39
  -3   8  -4    3.15    0.62
  -3   8  -4    2.92    0.55
   3  -8   4    2.62    1.21
   3  -8   5   -0.29    0.93
  -3   8  -5    0.56    0.91
  -3   8  -5    0.46    0.46
  -3   8  -5   -0.05    0.44
  -3   8  -5    0.27    0.67
   3  -8   5    0.23    0.83
  -3   8  -6  157.78    8.82
  -3   8  -6  144.24    6.36
   3  -8   6  137.71    6.27
  -3   8  -6  149.11    6.36
  -3   8  -6  145.60    6.76
  -3   8  -7  101.34    4.63
   3  -8   7   98.20    4.54
  -3   8  -7   98.79    4.58
  -3   8  -7  102.18    4.97
  -3   8  -8    2.84    0.58
   3  -8   8    2.63    0.49
  -3   8  -8    2.74    0.74
  -3   8  -8    2.58    0.53
   3  -8   9   42.97    2.17
  -3   8  -9   41.62    2.13
  -3   8  -9   43.77    2.46
   3  -8  10    0.03    0.35
   3  -8  10    0.49    0.35
  -3   8 -10   -0.05    0.29
  -3   8 -10    0.07    0.37
   3  -8  11    1.11    0.34
  -3   8 -11    1.17    0.34
  -3   8 -12   34.25    1.59
   3  -7 -17    0.06    0.31
  -3   7  17   -0.20    0.27
  -3   7  17    0.14    0.38
  -3   7  17    0.09    0.50
  -3   7  17   -0.08    0.47
   3  -7 -17    0.13    0.33
   3  -7 -16   40.41    2.38
  -3   7  16   47.89    2.45
  -3   7  16   45.99    2.29
   3  -7 -16   45.79    2.42
  -3   7  16   50.37    2.63
  -3   7  15   27.72    1.63
   3  -7 -15   25.89    1.78
  -3   7  15   27.37    1.99
  -3   7  14  306.50   13.81
  -3   7  14  327.12   13.73
  -3   7  14  317.00   13.51
  -3   7  14  315.07   13.84
   3  -7 -14  311.57   13.79
  -3   7  14  343.30   14.09
  -3   7  13  231.45   10.03
  -3   7  13  218.15   10.14
  -3   7  13  238.17   10.41
  -3   7  13  222.15    9.77
  -3   7  13  222.42   10.14
   3  -7 -13  223.59   10.12
  -3   7  12   18.08    2.84
  -3   7  12   18.95    1.54
  -3   7  12   20.38    1.80
  -3   7  12   17.99    1.67
   3  -7 -12   20.50    1.71
  -3   7  12   18.98    1.85
  -3   7  11  151.97    6.96
  -3   7  11  139.24    7.08
  -3   7  11  148.99    6.71
  -3   7  11  159.34    7.41
  -3   7  10  126.43    7.41
  -3   7  10  122.92    8.46
  -3   7   9  263.70   13.36
  -3   7   9  274.75   14.64
  -3   7   8    6.18    1.35
  -3   7   8    3.95    1.26
  -3   7   8    5.40    1.66
  -3   7   7   87.05    5.63
  -3   7   7   86.93    6.46
  -3   7   7   86.27    5.70
  -3   7   6    5.19    1.43
  -3   7   6    3.96    1.13
  -3   7   6    4.21    1.38
  -3   7   5    4.88    1.36
  -3   7   5    4.49    1.29
  -3   7   5    3.59    1.22
  -3   7   4   25.89    2.73
  -3   7   4   20.38    2.55
  -3   7   4   21.52    2.63
  -3   7   3  136.96    7.76
  -3   7   3  150.33    8.41
  -3   7   2  110.51    6.53
  -3   7   2   89.88    5.98
  -3   7   2  101.06    6.48
  -3   7   1  417.91   19.26
  -3   7   1  411.16   19.14
  -3   7   1  401.61   19.34
  -3   7   0   59.94    4.41
  -3   7   0   56.07    4.34
  -3   7   0   47.46    4.18
  -3   7  -1   37.54    3.29
   3  -7   1   31.11    3.59
  -3   7  -1   33.89    3.34
  -3   7  -1   27.12    3.07
  -3   7  -2  117.84    7.09
   3  -7   2  124.82    7.97
  -3   7  -2  120.12    7.50
   3  -7   3   27.28    3.25
   3  -7   4   -0.30    0.89
  -3   7  -4    0.27    0.96
   3  -7   5   24.39    2.73
   3  -7   5   21.64    2.94
   3  -7   6   56.47    2.87
   3  -7   6   45.03    4.62
  -3   7  -6   54.56    4.66
  -3   7  -6   60.03    2.93
  -3   7  -6   58.39    2.94
   3  -7   6   56.38    4.37
  -3   7  -6   61.15    3.37
  -3   7  -7   32.54    3.48
  -3   7  -7   36.55    2.06
  -3   7  -7   39.48    2.05
   3  -7   7   33.39    1.96
  -3   7  -7   35.69    2.40
  -3   7  -8   17.37    1.24
   3  -7   8   17.87    1.21
  -3   7  -8   17.41    1.56
   3  -7   9   55.11    2.77
  -3   7  -9   56.30    2.81
  -3   7  -9   56.26    2.75
  -3   7  -9   54.69    3.12
   3  -7  10    2.79    0.53
   3  -7  10    2.35    0.54
  -3   7 -10    1.64    0.48
  -3   7 -10    2.47    0.46
  -3   7 -10    1.04    0.48
   3  -7  11   22.71    1.51
  -3   7 -11   27.07    1.54
   3  -7  11   28.00    1.51
  -3   7 -11   29.38    1.53
   3  -7  11   25.13    1.44
   3  -7  11   27.72    1.52
   3  -7  12    2.15    0.41
  -3   7 -12    1.84    0.39
   3  -7  13   89.89    3.77
   3  -7  13   81.55    3.74
  -3   7 -13   91.67    3.75
  -3   6  18   11.99    0.88
  -3   6  18   13.15    0.86
   3  -6 -17   24.09    1.47
  -3   6  17   22.41    1.53
  -3   6  17   25.80    1.46
  -3   6  17   28.53    1.68
   3  -6 -17   23.06    1.42
  -3   6  16    0.05    0.50
  -3   6  16    0.22    0.69
  -3   6  16    0.04    0.39
   3  -6 -16    0.12    0.46
  -3   6  16   -0.06    0.63
  -3   6  15   14.41    1.35
  -3   6  15   16.28    1.32
  -3   6  15   14.91    1.54
  -3   6  15   15.64    1.17
   3  -6 -15   17.45    1.40
  -3   6  14   36.43    2.27
  -3   6  14   35.62    2.34
   3  -6 -14   37.84    2.38
  -3   6  14   38.36    2.62
  -3   6  14   33.87    2.04
  -3   6  13   54.74    3.25
  -3   6  13   55.95    3.25
   3  -6 -13   53.50    3.22
  -3   6  13   56.40    5.09
  -3   6  13   59.01    3.55
  -3   6  13   55.96    2.91
  -3   6  12   59.81    5.53
  -3   6  12   64.95    3.77
   3  -6 -12   63.68    3.76
  -3   6  12   73.37    3.90
  -3   6  12   71.98    3.69
  -3   6  12   70.24    3.45
  -3   6  11    4.25    1.59
  -3   6  10  177.39    9.41
  -3   6   9  113.25    7.65
  -3   6   9  110.01    6.62
  -3   6   8    0.94    1.10
  -3   6   8   -0.54    0.77
  -3   6   8   -0.63    0.65
  -3   6   7   25.96    3.08
  -3   6   7   21.70    2.34
  -3   6   6   37.97    3.25
  -3   6   6   42.14    3.87
  -3   6   6   35.15    3.12
  -3   6   5    6.56    1.49
  -3   6   5    3.87    1.52
  -3   6   5    5.67    1.36
  -3   6   5    3.89    1.17
  -3   6   4   18.98    2.65
  -3   6   4   17.32    2.23
  -3   6   4   19.82    2.38
  -3   6   4   15.40    2.06
  -3   6   3   -0.21    0.71
  -3   6   3    0.32    0.64
  -3   6   3   -0.59    0.95
  -3   6   3    0.21    0.92
  -3   6   2   45.35    3.47
  -3   6   2   46.18    3.79
  -3   6   2   44.91    3.65
  -3   6   1  177.83    9.54
  -3   6   1  196.00    9.79
  -3   6   0  171.10    9.32
  -3   6   0  180.68    9.37
  -3   6   0  175.25    9.25
  -3   6  -1    0.22    0.79
  -3   6  -1    0.64    0.93
  -3   6  -1    0.59    0.77
   3  -6   2   32.12    3.40
  -3   6  -2   31.52    3.08
  -3   6  -2   27.84    2.73
   3  -6   3   92.55    6.44
  -3   6  -3   89.04    5.54
   3  -6   4    1.78    1.16
  -3   6  -4    2.71    1.18
   3  -6   5    2.44    1.26
  -3   6  -5    1.03    1.03
   3  -6   5    0.70    0.76
  -3   6  -6   73.66    5.38
   3  -6   6   70.57    5.75
   3  -6   6   70.64    5.07
   3  -6   7   16.00    2.20
   3  -6   7   16.01    2.60
  -3   6  -8   95.45    4.59
   3  -6   8   98.50    4.56
  -3   6  -8   99.67    6.68
   3  -6   8   97.36    4.54
  -3   6  -8   99.16    4.55
  -3   6  -8  101.27    5.06
  -3   6  -9   39.92    2.24
  -3   6  -9   42.05    2.18
  -3   6  -9   41.77    2.26
   3  -6   9   39.06    2.18
  -3   6  -9   39.59    2.58
   3  -6   9   33.50    3.88
  -3   6 -10   74.90    3.64
  -3   6 -10   74.72    3.64
   3  -6  10   74.83    3.58
  -3   6 -10   73.27    3.96
   3  -6  11   48.40    2.46
  -3   6 -11   49.85    2.52
   3  -6  11   47.08    2.47
  -3   6 -11   47.26    2.49
   3  -6  12   17.19    1.29
  -3   6 -12   22.23    1.29
  -3   6 -12   18.64    1.24
   3  -6  12   20.24    1.25
   3  -6  12   17.79    1.19
   3  -6  13   39.76    1.89
  -3   6 -13   36.99    1.85
   3  -6  13   34.28    1.86
   3  -6  13   36.07    1.79
   3  -6  14    7.07    0.53
   3  -6  14    6.48    0.51
  -3   5  18   35.38    1.81
  -3   5  18   38.62    1.92
  -3   5  17   19.27    1.26
  -3   5  17   19.94    1.40
   3  -5 -17   19.43    1.32
  -3   5  17   22.25    1.55
  -3   5  16    0.38    0.49
  -3   5  16    0.16    0.53
  -3   5  16   -0.28    0.39
   3  -5 -16    0.06    0.52
  -3   5  16   -0.06    0.63
  -3   5  16   -0.32    0.77
  -3   5  15   27.52    1.85
  -3   5  15   26.44    1.80
   3  -5 -15   28.18    1.91
  -3   5  15   26.55    1.92
  -3   5  15   26.82    1.65
  -3   5  14   65.55    3.69
  -3   5  14   75.62    3.70
  -3   5  14   68.55    3.45
  -3   5  13   49.81    2.84
  -3   5  13   48.27    2.97
  -3   5  13   49.88    2.66
  -3   5  13   50.10    4.73
  -3   5  12   -0.09    0.83
  -3   5  12    0.97    0.73
  -3   5  12   -0.06    0.48
  -3   5  12    0.17    0.72
  -3   5  12    0.34    1.01
  -3   5  11   62.10    5.34
  -3   5  10   -0.32    0.95
  -3   5   9  157.50    8.40
  -3   5   8    1.68    0.73
  -3   5   8    2.87    1.28
  -3   5   7    2.26    0.81
  -3   5   7    2.41    1.20
  -3   5   6   70.84    4.39
  -3   5   6   73.68    5.74
  -3   5   6   65.33    4.92
  -3   5   6   60.37    4.26
  -3   5   5   33.08    2.75
  -3   5   5   28.65    3.31
  -3   5   5   28.74    2.70
  -3   5   4   -0.29    0.88
  -3   5   4    0.89    0.71
  -3   5   4    0.50    0.68
  -3   5   4   -0.21    0.67
  -3   5   3  144.92    7.90
  -3   5   3  149.44    8.88
  -3   5   3  153.90    7.61
  -3   5   3  153.34    8.07
  -3   5   3  154.69    8.18
  -3   5   2  115.37    6.31
  -3   5   2  103.90    6.86
  -3   5   2  110.82    6.03
  -3   5   2  108.53    6.22
  -3   5   2  106.60    6.27
  -3   5   1   34.05    2.94
  -3   5   1   35.76    2.86
  -3   5   0  245.05   11.58
  -3   5   0  242.32   11.61
  -3   5   0  226.85   11.55
  -3   5  -1  807.33   34.74
  -3   5  -1  791.44   34.86
  -3   5  -1  835.76   35.00
  -3   5  -2  124.18    6.91
   3  -5   2  128.47    7.85
  -3   5  -2  129.97    7.23
  -3   5  -3   77.56    4.90
   3  -5   3   84.79    5.87
   3  -5   4   74.99    5.51
  -3   5  -4   68.13    4.88
   3  -5   5   36.87    3.79
  -3   5  -5   37.62    3.42
   3  -5   6  215.15   10.63
   3  -5   6  184.72   11.15
  -3   5  -6  197.93   10.76
   3  -5   7    1.61    0.87
   3  -5   7    1.30    1.10
  -3   5  -7    1.79    1.14
   3  -5   8  350.45   17.38
  -3   5  -8  389.03   17.99
  -3   5  -9   86.04    4.11
  -3   5  -9   86.15    3.98
  -3   5  -9   84.76    4.08
   3  -5   9   80.79    4.00
  -3   5  -9   84.65    4.48
   3  -5   9   89.88    6.77
   3  -5  10   35.29    4.09
  -3   5 -10   40.69    2.32
  -3   5 -10   42.23    2.36
   3  -5  10   41.94    2.29
  -3   5 -10   44.30    2.73
   3  -5  11   16.19    1.20
  -3   5 -11   15.26    1.24
  -3   5 -11   15.59    1.22
   3  -5  11   17.32    1.24
   3  -5  12    6.05    0.76
  -3   5 -12    5.84    0.75
   3  -5  12    5.85    0.74
  -3   5 -12    4.95    0.68
  -3   5 -13   45.84    2.30
   3  -5  13   47.35    2.46
  -3   5 -13   45.94    2.34
   3  -5  13   45.40    2.33
   3  -5  13   41.99    2.29
   3  -5  14   39.70    2.15
  -3   5 -14   43.85    2.08
   3  -5  14   40.44    2.05
   3  -5  14   45.23    2.15
   3  -5  14   44.19    2.13
   3  -5  15    7.09    0.53
   3  -4 -18   46.14    2.33
  -3   4  18   49.53    2.38
  -3   4  18   49.55    2.52
  -3   4  17    0.92    0.58
   3  -4 -17    1.18    0.51
  -3   4  17    0.50    0.37
  -3   4  16   78.94    4.15
  -3   4  16   90.06    4.09
  -3   4  15    2.60    0.75
  -3   4  15    3.54    0.59
  -3   4  15    3.43    0.73
  -3   4  15    4.11    0.74
  -3   4  14   35.00    2.43
  -3   4  14   42.78    2.48
  -3   4  14   39.70    2.38
  -3   4  14   37.71    2.40
  -3   4  14   40.41    2.22
  -3   4  13   90.75    6.89
  -3   4  13  105.02    5.01
  -3   4  13   96.95    4.69
  -3   4  13  103.59    4.93
  -3   4  13   98.15    4.99
  -3   4  12  383.40   19.14
  -3   4  11   93.60    6.71
  -3   4  10   26.08    3.18
  -3   4   9   94.48    6.37
  -3   4   9   85.54    5.27
  -3   4   8   32.11    2.75
  -3   4   7   15.65    2.23
  -3   4   7   20.64    1.91
  -3   4   7   15.93    1.87
  -3   4   6   38.36    3.49
  -3   4   6   40.16    2.94
  -3   4   5   18.41    1.95
  -3   4   5   20.06    2.30
  -3   4   5   21.10    2.02
  -3   4   4  105.94    5.95
  -3   4   4   89.34    5.39
  -3   4   4   95.16    5.40
  -3   4   4  100.57    6.53
  -3   4   3  538.70   24.20
  -3   4   3  574.01   23.77
  -3   4   3  571.82   24.57
  -3   4   3  541.12   24.16
  -3   4   3  558.40   25.40
  -3   4   2   80.77    4.39
  -3   4   2   76.86    4.64
  -3   4   2   73.78    4.57
  -3   4   2   68.35    5.12
  -3   4   1   19.74    1.92
  -3   4   1   17.77    1.90
  -3   4   1   15.93    1.75
  -3   4   1   18.82    1.94
  -3   4   1   19.19    2.43
  -3   4   0   10.24    1.44
  -3   4   0   11.72    1.56
  -3   4  -1    5.36    1.09
  -3   4  -1    6.50    1.19
  -3   4  -1    3.45    0.96
  -3   4  -2  325.69   15.55
  -3   4  -2  350.81   15.40
  -3   4  -3   88.73    5.07
   3  -4   3   83.24    5.59
  -3   4  -4  758.26   33.15
   3  -4   4  774.71   33.97
  -3   4  -5    8.36    1.55
   3  -4   5   10.71    2.02
  -3   4  -6    1.53    0.91
   3  -4   6    4.86    1.51
   3  -4   6    2.67    0.99
   3  -4   7  107.14    7.45
  -3   4  -7  113.27    6.86
   3  -4   7  108.59    6.63
   3  -4   8  119.37    8.25
   3  -4   8  119.67    7.32
  -3   4  -8  129.76    7.58
   3  -4   9   19.98    3.11
   3  -4   9   18.21    2.47
   3  -4  10    9.89    2.22
  -3   4 -10    9.31    0.94
  -3   4 -10    7.93    0.88
   3  -4  10    6.96    0.81
  -3   4 -10    8.10    1.14
   3  -4  11    1.14    1.33
  -3   4 -11    0.44    0.50
   3  -4  11   -0.28    0.47
  -3   4 -11   -0.38    0.66
  -3   4 -11   -0.06    0.46
   3  -4  12    2.98    0.61
  -3   4 -12    3.55    0.68
   3  -4  12    2.62    0.61
  -3   4 -12    2.88    0.61
  -3   4 -13   67.38    3.32
   3  -4  13   67.72    3.30
   3  -4  13   64.87    3.32
  -3   4 -13   67.07    3.27
  -3   4 -14    0.78    0.45
   3  -4  14    1.91    0.51
   3  -4  14    0.93    0.57
  -3   4 -14    0.87    0.41
   3  -4  14    1.24    0.51
   3  -4  15    1.74    0.41
  -3   4 -15    2.01    0.36
   3  -4  15    2.02    0.50
   3  -4  15    1.75    0.49
  -3   3  18   16.56    1.21
   3  -3 -18   15.24    1.05
  -3   3  18   16.06    1.08
  -3   3  17   13.26    1.12
  -3   3  16    0.13    0.60
  -3   3  16    0.05    0.40
  -3   3  15    1.39    0.55
  -3   3  14    8.42    0.86
  -3   3  14    7.88    0.96
  -3   3  14    6.95    0.95
  -3   3  13  153.83    7.03
  -3   3  13  155.41    7.07
  -3   3  13  150.21    6.81
   3  -3 -13  146.49    9.95
   3  -3 -12  140.84    9.35
  -3   3  12  139.30    8.75
   3  -3 -11  377.90   18.30
  -3   3  11  329.57   17.31
   3  -3 -10   86.74    6.35
  -3   3  10   78.09    5.86
  -3   3   9  114.47    7.24
  -3   3   8   33.59    2.68
  -3   3   8   33.01    3.24
  -3   3   7   73.89    4.44
  -3   3   6  297.36   13.89
  -3   3   6  308.03   13.72
  -3   3   6  312.21   14.75
  -3   3   5    3.65    1.18
  -3   3   5    3.87    0.86
  -3   3   5    3.59    0.86
  -3   3   5    3.39    0.79
  -3   3   5    3.98    1.10
  -3   3   4    1.55    0.91
  -3   3   4    3.54    0.87
  -3   3   4    2.40    0.78
  -3   3   4    4.43    1.03
  -3   3   3 1013.17   43.03
  -3   3   3 1018.80   42.27
  -3   3   3 1024.66   42.64
  -3   3   3  990.37   42.22
  -3   3   2  396.98   18.95
  -3   3   2  418.34   17.70
  -3   3   2  427.09   18.26
  -3   3   2  392.02   17.94
  -3   3   1  115.70    7.05
  -3   3   1  113.04    6.28
  -3   3   1  128.37    6.25
  -3   3   1  126.12    6.39
  -3   3   1  131.80    6.48
  -3   3   0   72.67    5.05
  -3   3   0   81.24    4.54
  -3   3   0   81.58    4.54
  -3   3  -1   41.42    2.87
  -3   3  -1   46.17    3.04
  -3   3  -1   37.38    2.86
  -3   3  -2  350.11   15.56
  -3   3  -3   17.35    1.68
  -3   3  -3   16.79    1.86
  -3   3  -4  316.14   14.67
  -3   3  -5   85.72    5.28
   3  -3   6    0.37    0.79
  -3   3  -6    1.18    0.79
   3  -3   7  180.90   10.53
   3  -3   7  186.96    9.74
  -3   3  -7  187.98    9.87
   3  -3   8   63.74    5.21
   3  -3   8   52.30    4.25
   3  -3   9    2.86    1.17
   3  -3  10   99.60    6.43
   3  -3  10   93.39    7.37
   3  -3  11   58.92    5.53
   3  -3  11   55.00    2.94
  -3   3 -11   55.35    2.95
  -3   3 -11   58.85    3.04
  -3   3 -11   55.05    3.32
   3  -3  12   36.90    4.34
   3  -3  12   39.10    2.23
  -3   3 -12   42.97    2.35
  -3   3 -12   37.75    2.22
   3  -3  12   37.57    2.23
  -3   3 -13   36.10    2.09
  -3   3 -13   36.60    2.16
   3  -3  13   34.90    2.17
   3  -3  13   38.36    2.16
  -3   3 -14   55.93    2.85
  -3   3 -14   59.94    2.97
   3  -3  14   57.53    2.94
   3  -3  14   57.48    2.98
   3  -3  15   18.87    1.28
  -3   3 -15   19.24    1.17
   3  -3  15   19.55    1.29
   3  -3  16    1.34    0.43
   3  -3  16    1.41    0.41
   3  -2 -18    9.10    0.77
  -3   2  18    8.63    0.77
  -3   2  17   26.95    1.68
  -3   2  17   22.80    1.58
  -3   2  17   28.30    1.78
  -3   2  16    0.21    0.59
  -3   2  16    1.82    0.73
  -3   2  16    0.94    0.61
  -3   2  15    8.08    1.11
  -3   2  15    9.64    1.14
  -3   2  15    9.93    1.26
  -3   2  14   -0.38    0.76
  -3   2  14    0.47    0.48
   3  -2 -14    1.56    1.20
  -3   2  14    0.64    0.71
  -3   2  14    2.06    0.89
  -3   2  13   10.01    1.09
  -3   2  13   11.42    1.39
  -3   2  13   11.20    1.15
  -3   2  13   11.05    1.39
   3  -2 -13    9.32    2.25
  -3   2  12  201.70   13.05
  -3   2  12  195.38   10.93
   3  -2 -12  190.46   11.51
   3  -2 -11    0.34    0.93
  -3   2  11    0.28    0.88
  -3   2  11    0.99    1.68
  -3   2  10  198.20   12.45
  -3   2  10  189.26   10.68
   3  -2 -10  201.40   11.09
   3  -2  -9    8.68    1.79
  -3   2   9    8.24    1.61
  -3   2   9    7.93    2.40
   3  -2  -8    0.91    0.80
  -3   2   8    0.46    0.90
  -3   2   8   -0.37    1.52
  -3   2   8    0.67    0.57
  -3   2   7  217.50   11.78
  -3   2   7  198.46   10.46
  -3   2   7  200.14    9.63
  -3   2   6  128.47    7.76
  -3   2   6  111.87    6.82
  -3   2   6  118.39    6.13
  -3   2   5   61.53    4.26
  -3   2   5   69.86    4.54
  -3   2   5   64.07    3.72
  -3   2   5   64.95    3.87
  -3   2   4   47.53    3.32
  -3   2   4   41.35    3.28
  -3   2   4   43.00    2.83
  -3   2   4   44.96    2.94
  -3   2   3   29.46    2.24
  -3   2   3   34.64    2.69
  -3   2   3   37.47    2.95
  -3   2   3   36.73    2.47
  -3   2   2  444.31   19.47
  -3   2   2  462.83   19.83
  -3   2   2  444.48   20.13
  -3   2   2  459.95   19.57
  -3   2   1   77.49    4.16
  -3   2   1   75.21    4.24
  -3   2   1   75.10    4.87
  -3   2   1   75.84    4.63
  -3   2   1   67.29    4.06
  -3   2   0  287.06   12.15
  -3   2   0  261.37   12.14
  -3   2   0  267.90   12.92
  -3   2   0  262.51   12.11
  -3   2  -1   66.08    3.88
  -3   2  -1   61.54    4.32
  -3   2  -1   73.96    3.93
  -3   2  -1   65.05    3.67
  -3   2  -2   59.66    3.49
  -3   2  -2   58.95    3.30
  -3   2  -3    3.08    0.88
   3  -2   3    5.80    1.33
  -3   2  -3    5.93    0.96
  -3   2  -4  103.11    5.72
   3  -2   4  101.35    6.15
  -3   2  -5   45.30    3.29
   3  -2   5   46.28    3.69
   3  -2   5   39.21    3.05
  -3   2  -6   68.12    4.54
   3  -2   6   73.99    5.11
   3  -2   6   65.82    4.40
  -3   2  -7   24.79    2.53
   3  -2   7   20.55    2.69
   3  -2   7   20.69    2.29
   3  -2   8   35.52    3.23
   3  -2   9    0.46    0.68
   3  -2  10  278.85   14.00
  -3   2 -12   28.77    1.86
   3  -2  12   34.61    4.25
   3  -2  12   30.58    1.90
  -3   2 -12   30.94    1.96
   3  -2  12   29.34    1.90
  -3   2 -13   57.48    2.99
   3  -2  13   57.07    3.04
  -3   2 -14   63.61    3.20
   3  -2  14   62.55    3.27
   3  -2  14   68.04    3.41
   3  -2  15   89.72    4.33
  -3   2 -15   85.45    4.01
   3  -2  15   89.26    4.19
   3  -2  15   87.61    4.15
   3  -2  15   87.23    4.20
   3  -2  16    8.21    0.89
   3  -2  16    9.35    0.84
   3  -2  16    7.11    0.76
   3  -2  16    8.77    0.82
   3  -2  17   15.35    0.89
   3  -2  17   13.81    0.88
   3  -2  17   12.92    0.89
  -3   1  18    3.66    0.53
  -3   1  18    2.23    0.47
  -3   1  18    2.54    0.54
  -3   1  17   34.39    1.89
  -3   1  17   29.89    1.90
  -3   1  17   27.43    1.74
  -3   1  17   30.67    1.96
  -3   1  16    2.11    0.69
  -3   1  16    2.57    0.86
  -3   1  16    3.19    0.78
  -3   1  15   37.93    2.49
  -3   1  15   38.42    2.52
  -3   1  15   41.88    2.71
   3  -1 -14   51.16    5.11
  -3   1  14   55.41    3.35
  -3   1  14   59.68    3.54
  -3   1  13  249.23   15.21
   3  -1 -13  233.78   13.46
  -3   1  13  241.21   10.98
  -3   1  13  235.75   10.78
   3  -1 -12    1.40    1.08
  -3   1  12    2.62    1.62
   3  -1 -11   38.31    3.91
  -3   1  11   37.90    3.63
  -3   1  11   35.86    4.69
  -3   1  10  203.03   12.23
  -3   1  10  174.84   10.09
   3  -1 -10  188.81   10.43
  -3   1   9   55.49    5.55
  -3   1   9   60.39    4.60
   3  -1  -9   62.34    4.63
  -3   1   8  324.35   16.53
  -3   1   8  298.46   14.89
   3  -1  -8  311.80   14.79
  -3   1   7    0.90    0.82
   3  -1  -7    0.17    0.65
  -3   1   7    0.40    0.71
  -3   1   7    0.31    1.10
  -3   1   7    0.24    0.49
  -3   1   6   67.29    4.67
  -3   1   6   72.60    5.32
  -3   1   6   63.94    4.47
   3  -1  -6   65.76    4.16
  -3   1   6   72.39    4.03
  -3   1   5    0.18    0.81
  -3   1   5    1.84    0.85
  -3   1   5    1.46    1.14
  -3   1   5    0.56    1.10
  -3   1   5    1.96    0.66
  -3   1   4  794.66   35.12
  -3   1   4  822.53   35.73
  -3   1   4  842.18   34.47
  -3   1   4  820.13   39.56
  -3   1   3    2.31    0.92
  -3   1   3    2.30    0.78
  -3   1   3    2.30    1.68
  -3   1   3    1.77    0.61
  -3   1   3    2.80    0.75
  -3   1   2  177.69    9.05
  -3   1   2  182.81    8.87
  -3   1   2  182.94   12.82
   3  -1  -2  180.28   12.97
  -3   1   2  195.13    8.62
   3  -1  -2  179.19   14.47
  -3   1   2  185.65    8.60
  -3   1   1  949.35   38.94
  -3   1   1  872.28   38.27
   3  -1  -1 1039.56   43.53
  -3   1   1  990.06   47.40
   3  -1  -1 1006.68   47.05
  -3   1   0   83.16    4.91
  -3   1   0   89.64    8.22
   3  -1   0   70.60    6.48
   3  -1   0   74.73    8.92
  -3   1   0   96.43    4.65
  -3   1  -1  758.32   32.37
  -3   1  -1  738.00   37.47
  -3   1  -1  794.14   32.36
  -3   1  -2   13.67    1.79
  -3   1  -2   19.20    1.59
  -3   1  -2   19.17    3.69
   3  -1   3    7.09    1.40
  -3   1  -3   10.38    1.30
  -3   1  -3    6.40    2.29
   3  -1   4    4.67    1.18
  -3   1  -4   12.87    1.46
   3  -1   5  151.69    8.21
   3  -1   5  153.68    7.74
  -3   1  -5  157.22    7.87
   3  -1   6  693.70   30.92
   3  -1   6  686.26   30.26
  -3   1  -6  739.19   30.51
   3  -1   7  129.66    7.64
   3  -1   7  124.80    6.99
   3  -1   8  224.90   12.71
   3  -1   8  259.21   12.20
   3  -1   9    6.15    1.80
   3  -1   9    6.47    1.42
   3  -1  10  224.54   12.60
   3  -1  10  210.10   11.31
   3  -1  11   21.96    2.71
   3  -1  11   17.62    3.06
   3  -1  12    2.52    0.60
   3  -1  12    2.89    0.67
  -3   1 -12    1.74    0.57
   3  -1  12    3.01    1.78
   3  -1  12    2.70    0.82
   3  -1  13   56.84    3.06
  -3   1 -13   56.70    3.00
   3  -1  14    4.68    0.85
  -3   1 -14    4.94    0.72
  -3   1 -14    6.56    0.93
   3  -1  15   22.67    1.63
   3  -1  15   24.02    1.63
   3  -1  15   25.42    1.83
  -3   1 -15   23.95    1.50
   3  -1  16   11.99    1.06
   3  -1  16   11.90    1.16
   3  -1  16   12.82    1.07
   3  -1  17    3.54    0.60
   3  -1  17    4.09    0.58
   3  -1  17    3.92    0.58
  -3   0  18    6.99    0.73
  -3   0  18    7.00    0.71
  -3   0  18    5.42    0.56
  -3   0  18    7.11    0.62
  -3   0  17   10.01    1.10
  -3   0  17    9.00    0.98
  -3   0  17   10.40    0.90
  -3   0  17   12.33    1.07
  -3   0  16    6.74    1.06
  -3   0  16    7.59    1.02
  -3   0  16    5.69    0.80
  -3   0  16    8.72    1.05
  -3   0  15    9.68    1.34
  -3   0  15   10.14    1.24
  -3   0  15   10.47    1.26
  -3   0  15    9.23    0.99
   3   0 -14   15.38    2.67
  -3   0  14   18.99    3.58
  -3   0  14   17.35    1.75
  -3   0  14   13.38    1.47
  -3   0  14   14.65    1.25
  -3   0  13  175.21   11.99
  -3   0  13  164.10    7.55
   3   0 -13  169.54   10.43
  -3   0  13  177.26    8.21
   3   0 -12   14.10    2.48
  -3   0  12   17.23    3.35
  -3   0  11  104.08    8.50
   3   0 -11  107.16    7.21
   3   0 -10   12.56    2.04
  -3   0  10   13.35    2.92
  -3   0   9   39.99    3.48
  -3   0   9   35.55    4.33
   3   0  -9   38.13    3.40
  -3   0   8  183.12   10.43
  -3   0   8  209.63   10.28
  -3   0   8  191.89   11.45
   3   0  -8  191.16    9.88
  -3   0   7    0.46    0.87
  -3   0   7   -0.11    0.42
   3   0  -7   -0.31    0.60
  -3   0   7   -0.19    0.78
  -3   0   7   -0.31    1.05
  -3   0   6  450.43   20.56
  -3   0   6  432.23   19.43
   3   0  -6  455.41   19.73
  -3   0   6  473.78   21.34
  -3   0   6  462.35   20.37
  -3   0   5  204.29   10.16
  -3   0   5  192.84    9.26
  -3   0   5  225.05   10.85
  -3   0   5  196.79    9.91
   3   0  -5  200.20    9.27
  -3   0   4   88.38    5.25
   3   0  -4   73.99    7.86
  -3   0   4   92.75   10.00
  -3   0   4   99.04    4.78
  -3   0   4   85.46    5.55
  -3   0   4   84.13    5.05
  -3   0   3   50.45    3.55
   3   0  -3   50.75    6.75
  -3   0   3   60.99    7.59
  -3   0   3   57.49    9.10
   3   0  -3   43.56    7.41
  -3   0   3   57.13    3.19
  -3   0   3   50.95    3.81
  -3   0   2   10.14    3.34
  -3   0   2   13.19    2.94
   3   0  -2    9.48    2.72
   3   0  -2    8.79    2.88
   3   0  -2    9.68    3.55
   3   0  -1   73.88    7.08
   3   0  -1   82.78    7.42
  -3   0   1   77.91    8.48
   3   0  -1   73.50    8.27
   3   0  -1   67.61    9.01
   3   0   0   56.62    5.66
  -3   0   0   57.75    6.20
   3   0   0   49.50    5.82
   3   0   0   55.94    7.26
   3   0   0   57.55    8.34
   3   0   1  183.80   14.58
  -3   0  -1  200.73   13.03
  -3   0  -2   55.36    6.06
   3   0   3  508.98   22.36
   3   0   3  543.43   27.51
   3   0   4   93.68    5.03
   3   0   4   97.14    5.43
   3   0   4   91.67    8.47
   3   0   5   49.84    3.57
   3   0   5   48.31    5.76
   3   0   6  442.89   19.84
   3   0   6  434.02   19.35
   3   0   7    1.52    0.93
   3   0   7    1.85    0.80
   3   0   8   23.88    2.48
   3   0   9  108.37    6.53
   3   0   9  104.28    7.20
   3   0  10   45.45    3.93
   3   0  10   46.95    4.62
   3   0  11   86.85    6.07
   3   0  11   81.10    6.80
   3   0  12   14.86    2.32
   3   0  12   11.99    2.66
   3   0  13   80.10    4.10
  -3   0 -13   80.82    4.11
   3   0  13   81.88    4.08
  -3   0 -13   78.76    3.99
  -3   0 -14   27.21    1.91
   3   0  14   30.18    1.91
   3   0  14   27.85    1.94
  -3   0 -14   29.19    1.83
   3   0  14   29.37    2.02
   3   0  14   30.39    1.98
   3   0  15   42.06    2.26
   3   0  15   41.22    2.55
  -3   0 -15   37.09    2.19
   3   0  15   42.25    2.41
   3   0  15   40.80    2.44
   3   0  15   40.17    2.40
   3   0  16  151.40    6.60
   3   0  16  143.24    6.64
   3   0  16  147.06    6.54
   3   0  16  148.34    6.54
  -3   0 -16  138.04    6.33
   3   0  17   61.85    2.97
   3   0  17   60.29    2.93
   3   0  17   56.33    2.96
   3   0  18   86.20    3.78
  -3  -1  18    0.29    0.40
  -3  -1  18    0.85    0.40
  -3  -1  18    0.54    0.33
  -3  -1  17   17.53    1.42
  -3  -1  17   19.23    1.39
  -3  -1  17   18.93    1.33
  -3  -1  16   20.62    1.67
  -3  -1  16   23.63    1.82
  -3  -1  16   22.28    1.51
  -3  -1  16   23.43    1.69
  -3  -1  15   21.88    1.80
  -3  -1  15   21.62    1.86
  -3  -1  15   21.10    1.54
  -3  -1  15   23.26    1.78
  -3  -1  14   16.90    1.69
   3   1 -14   14.10    2.51
  -3  -1  14   16.67    3.43
  -3  -1  14   16.01    1.30
  -3  -1  13   50.20    3.17
  -3  -1  13   47.67    5.61
   3   1 -13   54.21    4.86
  -3  -1  13   44.92    2.58
   3   1 -12   12.97    2.35
  -3  -1  12   18.22    3.38
  -3  -1  11   70.71    6.77
   3   1 -11   76.66    5.71
  -3  -1  10   33.21    4.26
   3   1 -10   32.24    3.30
  -3  -1   9  150.46    9.89
   3   1  -9  147.80    8.20
  -3  -1   9  146.20    8.93
  -3  -1   8    5.91    1.25
   3   1  -8    5.29    1.15
  -3  -1   8    9.86    2.13
  -3  -1   8    5.35    1.45
  -3  -1   7  418.40   18.30
  -3  -1   7  397.48   19.45
   3   1  -7  373.11   17.61
  -3  -1   7  408.73   18.79
  -3  -1   6  620.35   26.39
  -3  -1   6  631.41   27.48
   3   1  -6  584.98   25.62
  -3  -1   6  599.77   26.13
  -3  -1   6  581.36   26.75
  -3  -1   5  249.70   17.66
   3   1  -5  229.45   10.84
  -3  -1   5  256.14   11.65
  -3  -1   5  240.99   12.21
  -3  -1   5  233.44   11.36
  -3  -1   5  255.74   11.97
   3   1  -4    0.47    1.37
  -3  -1   4    0.50    0.44
   3   1  -4    0.56    1.10
  -3  -1   4    1.52    1.81
  -3  -1   4    0.29    0.63
  -3  -1   4    0.54    0.67
  -3  -1   4    1.18    0.93
   3   1  -3    1.74    1.70
  -3  -1   3    0.70    1.81
   3   1  -3    3.23    1.93
  -3  -1   3    1.14    2.49
   3   1  -3    1.80    2.48
  -3  -1   3    2.67    0.66
   3   1  -3    3.28    1.59
  -3  -1   3    1.85    0.77
  -3  -1   3    1.55    1.03
  -3  -1   3    4.09    0.96
  -3  -1   3    2.37    0.95
   3   1  -2   52.00    6.40
   3   1  -2   36.27    4.68
  -3  -1   2   46.05    6.05
   3   1  -2   39.70    5.54
   3   1  -2   54.20    6.18
  -3  -1   2   51.25    7.97
   3   1  -2   40.02    6.42
   3   1  -1   19.00    3.68
   3   1  -1   17.09    3.35
   3   1  -1    8.34    2.64
   3   1  -1   16.44    4.09
   3   1  -1   15.24    2.95
   3   1   0   24.27    3.78
   3   1   0   23.97    4.50
   3   1   0   19.51    4.59
  -3  -1  -1   16.37    2.87
   3   1   1   15.60    3.65
   3   1   2  289.91   16.62
  -3  -1  -2  271.81   15.54
   3   1   3   64.22    3.67
   3   1   3   66.74    6.30
  -3  -1  -3   81.85    6.27
   3   1   3   70.61    7.09
   3   1   4  169.13    8.38
   3   1   4  177.34    8.23
  -3  -1  -4  178.21   10.83
   3   1   4  155.49   11.25
   3   1   4  190.40   12.72
   3   1   5    0.86    0.54
   3   1   5    0.56    0.95
   3   1   5    1.72    0.82
  -3  -1  -6  131.37    6.74
   3   1   6  122.84    6.89
   3   1   7   91.88    5.04
  -3  -1  -7   82.46    5.00
   3   1   8   15.85    2.42
   3   1   8   18.36    2.17
  -3  -1  -8   18.43    2.16
   3   1   9   52.31    4.70
   3   1   9   55.68    4.23
  -3  -1  -9   60.68    4.55
   3   1  10   99.24    6.37
   3   1  10   92.49    6.96
  -3  -1 -10  100.65    6.67
   3   1  11  255.85   14.12
   3   1  11  243.96   13.02
  -3  -1 -11  252.09   13.43
   3   1  12    0.30    0.83
   3   1  12    0.42    1.37
   3   1  13    2.73    0.76
  -3  -1 -13    2.77    0.71
   3   1  13    2.53    0.69
   3   1  13    2.68    0.76
  -3  -1 -13    3.25    0.66
   3   1  13    3.78    1.51
   3   1  13    2.73    1.67
   3   1  14   18.86    1.53
   3   1  14   19.21    1.57
  -3  -1 -14   18.70    1.43
   3   1  14   19.53    1.63
   3   1  14   19.93    1.58
   3   1  15   -0.06    0.54
   3   1  15    0.07    0.63
   3   1  15   -0.08    0.61
   3   1  15    0.08    0.66
   3   1  15    0.57    0.59
   3   1  16   23.14    1.48
   3   1  16   23.89    1.69
  -3  -1 -16   22.55    1.49
   3   1  16   21.05    1.60
   3   1  16   21.00    1.63
   3   1  17    1.85    0.59
  -3  -1 -17    3.66    0.50
   3   1  17    3.84    0.72
   3   1  17    3.70    0.73
  -3  -1 -18   10.47    0.70
   3   1  18   12.11    0.85
  -3  -2  18   55.72    2.58
  -3  -2  18   54.92    2.54
  -3  -2  17    1.05    0.57
  -3  -2  17    0.44    0.57
  -3  -2  17   -0.08    0.41
  -3  -2  17   -0.41    0.48
  -3  -2  16    3.92    0.80
  -3  -2  16    4.98    0.91
  -3  -2  16    4.49    0.70
  -3  -2  16    4.84    0.84
  -3  -2  15   45.51    2.83
  -3  -2  15   47.90    2.95
  -3  -2  15   45.76    2.56
  -3  -2  15   47.98    2.79
  -3  -2  14    2.46    0.86
  -3  -2  14    1.25    0.57
  -3  -2  14    2.21    0.88
  -3  -2  13   27.90    4.30
   3   2 -13   38.72    3.98
  -3  -2  13   32.51    2.43
  -3  -2  13   30.40    2.15
  -3  -2  12   56.00    6.02
   3   2 -12   51.52    4.67
  -3  -2  11   99.24    8.16
   3   2 -11   91.13    6.39
  -3  -2  10  200.32   12.14
   3   2 -10  178.43   10.08
  -3  -2  10  186.19   10.98
   3   2  -9   11.91    1.81
  -3  -2   9   11.57    2.54
  -3  -2   9   15.66    2.46
  -3  -2   8   22.65    3.00
  -3  -2   8   16.56    2.85
   3   2  -8   24.05    2.33
  -3  -2   8   18.49    2.63
  -3  -2   7   17.78    2.07
  -3  -2   7   21.07    2.71
  -3  -2   7   16.11    1.97
   3   2  -7   16.09    1.78
  -3  -2   7   16.92    2.42
  -3  -2   6    8.29    1.39
  -3  -2   6    8.27    1.39
  -3  -2   6    7.37    1.57
  -3  -2   5   92.97    5.30
  -3  -2   5   96.63    5.38
  -3  -2   5   88.49    5.90
  -3  -2   5   80.97    5.52
   3   2  -4   75.43    6.99
   3   2  -4   79.24    7.76
  -3  -2   4   83.39    8.22
  -3  -2   4   88.83    5.05
  -3  -2   4   98.48    5.22
  -3  -2   4   85.88    5.44
  -3  -2   4   86.64    5.36
   3   2  -3   48.43    5.35
   3   2  -3   41.30    5.37
  -3  -2   3   49.74    7.99
  -3  -2   3   44.83    3.17
  -3  -2   3   52.01    3.35
  -3  -2   3   51.65    3.60
  -3  -2   3   49.51    3.47
   3   2  -2  186.18   11.57
   3   2  -2  170.77   13.21
   3   2  -2  149.88   11.23
  -3  -2   2  197.19   15.51
   3   2  -2  170.53   12.11
   3   2  -2  130.03   12.37
   3   2  -1  847.31   39.01
  -3  -2   1  856.06   39.42
   3   2  -1  780.37   39.23
   3   2  -1  756.57   41.18
   3   2  -1  880.11   40.39
  -3  -2   0   33.80    4.58
   3   2   0   30.14    4.15
   3   2   0   28.84    4.53
   3   2   0   18.88    3.80
   3   2   0   28.80    5.21
  -3  -2  -1 1590.31   70.25
   3   2   2  293.22   16.79
  -3  -2  -2  292.59   17.06
   3   2   2  288.29   17.57
   3   2   3  185.90   11.89
   3   2   3  170.26   12.43
   3   2   4    6.17    0.98
   3   2   4    6.12    1.96
   3   2   4    8.25    2.58
   3   2   5  264.79   11.88
   3   2   5  268.00   16.50
   3   2   5  277.60   15.34
   3   2   5  244.18   11.83
   3   2   6   17.32    1.84
  -3  -2  -6   19.55    1.99
   3   2   7   49.73    3.97
  -3  -2  -7   59.53    4.05
   3   2   8   64.01    4.29
   3   2   8   54.84    4.38
  -3  -2  -8   58.42    4.43
   3   2   9  275.36   13.97
   3   2   9  262.19   13.38
  -3  -2  -9  278.72   13.88
   3   2  10    0.32    1.04
   3   2  10   -0.25    0.82
  -3  -2 -10    0.30    0.81
   3   2  11   19.33    3.11
   3   2  11   19.17    2.64
  -3  -2 -11   19.47    2.82
   3   2  12   32.47    3.58
   3   2  12   29.83    4.05
  -3  -2 -12   24.45    3.38
   3   2  13   -0.33    1.02
   3   2  13    0.56    0.60
   3   2  13    0.46    1.41
   3   2  13    0.22    0.57
  -3  -2 -13    0.75    1.10
  -3  -2 -13    0.07    0.50
   3   2  13   -0.16    0.63
   3   2  13    0.08    0.60
   3   2  14   19.43    3.38
   3   2  14   23.59    1.71
   3   2  14   17.94    1.59
   3   2  14   22.81    1.72
   3   2  14   21.55    1.71
   3   2  15   24.52    1.75
   3   2  15   24.09    1.80
   3   2  15   22.42    1.78
   3   2  15   24.33    1.86
   3   2  15   25.64    1.85
   3   2  16    1.15    0.58
  -3  -2 -16    1.33    0.56
   3   2  16    1.22    0.66
   3   2  16    1.48    0.69
   3   2  16    2.01    0.74
   3   2  17  190.34    8.34
   3   2  17  191.18    8.16
   3   2  17  167.57    8.24
   3   2  17  201.69    8.36
   3   2  17  199.75    8.39
  -3  -2 -17  191.94    8.22
  -3  -2 -18   47.59    2.31
   3   2  18   49.85    2.47
  -3  -2 -18   47.71    2.27
  -3  -3  17    0.58    0.43
  -3  -3  17    1.07    0.41
  -3  -3  16   14.79    1.23
  -3  -3  16   14.59    1.12
  -3  -3  15   23.16    1.60
  -3  -3  15   23.09    1.57
  -3  -3  14    6.84    0.87
  -3  -3  14    6.82    0.96
  -3  -3  13  177.10    8.03
  -3  -3  13  176.04   11.99
   3   3 -13  157.21   10.11
  -3  -3  13  175.50    7.81
  -3  -3  12   41.65    5.29
   3   3 -12   46.90    4.40
  -3  -3  12   49.01    2.88
  -3  -3  12   50.91    3.10
  -3  -3  12   44.24    2.54
  -3  -3  11   46.19    5.28
   3   3 -11   42.56    4.02
  -3  -3  10    3.97    1.50
   3   3 -10    4.22    1.26
  -3  -3  10    2.26    1.47
  -3  -3   9   10.06    2.22
   3   3  -9   13.66    1.98
  -3  -3   8  260.86   12.87
  -3  -3   8  263.64   13.65
  -3  -3   8  266.00   13.85
   3   3  -8  245.63   12.42
  -3  -3   7  186.57    9.42
  -3  -3   7  163.70    9.64
  -3  -3   7  174.97    9.98
  -3  -3   7  181.82   10.42
  -3  -3   6  543.43   24.00
  -3  -3   6  565.89   24.37
  -3  -3   6  507.21   24.81
  -3  -3   5   66.11    4.27
  -3  -3   5   61.50    4.73
  -3  -3   4  115.47    6.24
  -3  -3   4  110.63    6.59
   3   3  -3  279.24   17.11
   3   3  -3  268.33   15.87
  -3  -3   3  275.59   20.12
  -3  -3   3  262.09   12.25
  -3  -3   3  260.92   12.55
  -3  -3   2  476.59   26.72
   3   3  -2  471.38   24.49
  -3  -3   2  509.58   29.48
   3   3  -2  527.45   27.20
  -3  -3   2  504.41   21.60
  -3  -3   1  836.99   39.79
   3   3  -1  779.38   37.62
   3   3  -1  711.11   38.91
  -3  -3   1  828.93   39.04
   3   3  -1  879.84   40.20
   3   3   0   32.78    4.55
   3   3   0   36.27    5.24
   3   3   0   32.34    5.28
   3   3   1 2107.83   93.76
  -3  -3  -1 2363.63   94.25
  -3  -3  -1 2050.41   92.71
   3   3   1 2035.44   93.99
   3   3   2 1291.32   58.56
  -3  -3  -2 1242.74   57.60
   3   3   3 1021.94   45.34
  -3  -3  -3  853.10   43.21
   3   3   4 2246.85   93.31
   3   3   4 2278.08   94.84
   3   3   4 2108.99   87.99
   3   3   5  348.51   20.22
   3   3   5  357.27   21.69
   3   3   5  386.97   16.59
  -3  -3  -5  367.47   16.75
   3   3   6   58.43    6.05
   3   3   6   65.67    4.01
   3   3   6   55.44    3.90
   3   3   7    0.87    0.76
   3   3   7   -0.19    0.79
  -3  -3  -7    0.21    0.70
   3   3   8    8.12    1.67
  -3  -3  -8   10.51    1.79
   3   3   9    5.79    1.42
   3   3   9    4.59    1.43
  -3  -3  -9    2.57    1.19
   3   3  10    8.48    1.77
  -3  -3 -10    9.60    1.96
   3   3  10    8.29    2.09
  -3  -3 -11   62.41    5.30
   3   3  11   51.52    4.68
   3   3  11   47.43    4.96
  -3  -3 -12   24.25    3.45
   3   3  12   31.00    3.53
   3   3  12   33.63    4.16
   3   3  13   87.78    6.77
   3   3  13   97.54    7.85
   3   3  14   73.48    3.80
   3   3  14   73.44    3.88
   3   3  14   68.57    3.75
   3   3  14   69.32    3.78
   3   3  14   61.07    5.58
  -3  -3 -14   68.38    6.06
   3   3  14   75.82    6.84
  -3  -3 -15   16.87    1.47
   3   3  15   16.89    1.46
   3   3  15   17.67    1.56
   3   3  15   16.71    1.49
  -3  -3 -16    1.86    0.61
   3   3  16    2.38    0.69
   3   3  16    2.34    0.75
   3   3  16    2.98    0.80
   3   3  17    0.55    0.60
  -3  -3 -17    0.05    0.47
   3   3  17    0.18    0.70
   3   3  17    0.45    0.51
  -3  -3 -18    5.01    0.58
   3   3  18    3.67    0.52
   3   3  18    4.17    0.75
  -3  -3 -18    4.35    0.53
  -3  -4  17    0.05    0.29
  -3  -4  17    0.14    0.35
  -3  -4  17    0.15    0.32
  -3  -4  16    0.20    0.50
  -3  -4  16   -0.20    0.41
  -3  -4  16    0.10    0.50
  -3  -4  16   -0.60    0.64
  -3  -4  15    5.87    0.88
  -3  -4  15    4.39    0.71
  -3  -4  15    5.33    0.76
  -3  -4  15    5.40    0.92
  -3  -4  14    2.26    0.82
  -3  -4  14    1.09    0.54
  -3  -4  14    0.54    0.75
  -3  -4  14    1.67    0.73
  -3  -4  13   28.39    2.10
  -3  -4  13   25.08    1.97
  -3  -4  13   24.11    1.67
  -3  -4  13   23.51    1.82
   3   4 -12    8.22    1.86
  -3  -4  12    7.54    2.32
  -3  -4  12    8.05    1.10
  -3  -4  12    7.72    0.90
  -3  -4  12    7.69    1.22
   3   4 -11  114.59    7.43
  -3  -4  11  116.06    8.35
   3   4 -10   54.64    4.53
  -3  -4  10   57.86    5.46
   3   4  -9  103.98    6.55
  -3  -4   9  104.56    7.94
  -3  -4   9  112.35    7.80
  -3  -4   8  124.12    7.30
  -3  -4   8  121.17    8.38
   3   4  -8  113.44    6.80
  -3  -4   7    0.89    0.78
  -3  -4   7    1.62    1.23
  -3  -4   6   59.96    4.24
  -3  -4   6   52.30    4.61
  -3  -4   5   38.40    3.16
  -3  -4   5   35.38    3.45
  -3  -4   4  391.67   17.47
  -3  -4   4  373.30   17.81
  -3  -4   3   93.25    5.34
  -3  -4   3   97.79    5.05
  -3  -4   3   77.83    9.96
  -3  -4   3   91.32    8.72
  -3  -4   3   86.63    5.44
  -3  -4   2  979.99   38.59
  -3  -4   2  903.84   46.29
  -3  -4   2  938.18   44.75
  -3  -4   2  854.09   38.67
   3   4  -1  544.81   28.66
  -3  -4   1  531.97   27.64
  -3  -4   1  497.15   21.65
  -3  -4   1  496.63   21.76
  -3  -4   0  331.59   20.35
   3   4   0  296.64   17.90
   3   4   0  331.18   20.44
   3   4   1  175.65   13.39
   3   4   1  155.07   11.50
  -3  -4  -1  157.12    7.71
  -3  -4  -1  153.50   12.11
  -3  -4  -2  484.28   27.70
  -3  -4  -2  531.48   22.36
   3   4   2  520.19   27.41
   3   4   2  485.33   27.75
  -3  -4  -3  535.18   28.82
   3   4   3  554.06   29.53
  -3  -4  -3  542.93   23.28
  -3  -4  -4  104.27    5.50
  -3  -4  -4  105.63    9.51
   3   4   4  102.69    5.61
  -3  -4  -4  113.29    6.05
  -3  -4  -5  172.88    8.03
  -3  -4  -5  168.77   12.49
   3   4   5  161.37    8.28
  -3  -4  -5  162.63    8.58
   3   4   6  831.69   35.66
  -3  -4  -6  838.47   36.07
  -3  -4  -7   50.54    3.92
   3   4   7   41.01    3.45
   3   4   7   44.09    3.50
   3   4   8    7.42    1.52
   3   4   8    7.36    1.55
   3   4   8    6.48    1.38
   3   4   9   48.07    3.95
   3   4   9   56.11    4.60
   3   4  10   63.52    4.93
   3   4  10   80.28    5.62
   3   4  10   75.26    5.83
   3   4  11  249.38   13.53
   3   4  11  255.72   14.16
   3   4  12   40.37    4.14
  -3  -4 -12   30.12    3.95
   3   4  12   36.51    4.38
   3   4  13   20.26    3.05
   3   4  13   26.00    3.81
  -3  -4 -13   21.55    3.43
  -3  -4 -14   40.90    4.71
   3   4  14   34.93    4.69
   3   4  14   45.71    2.67
   3   4  14   40.55    2.63
   3   4  14   42.80    2.50
   3   4  14   42.53    2.65
   3   4  14   43.48    2.78
   3   4  15    1.17    0.72
  -3  -4 -15    0.64    0.65
   3   4  15    1.11    0.56
   3   4  15    0.82    0.73
   3   4  15    0.49    0.72
  -3  -4 -16    0.71    0.58
   3   4  16    0.68    0.86
   3   4  16    0.69    0.65
   3   4  16    0.97    0.70
   3   4  16    0.67    0.68
  -3  -4 -17   72.64    3.61
  -3  -4 -17   68.27    3.51
   3   4  17   78.71    3.77
   3   4  17   73.27    3.61
  -3  -4 -18   74.89    3.52
   3   4  18   75.53    3.63
  -3  -4 -18   70.43    3.40
   3   4  18   80.55    3.51
   3   4  19    0.08    0.40
  -3  -5  16    5.59    0.66
  -3  -5  16    4.62    0.51
  -3  -5  16    5.90    0.60
  -3  -5  15   17.82    1.43
  -3  -5  15   19.84    1.35
  -3  -5  15   20.28    1.40
  -3  -5  14   10.12    1.19
  -3  -5  14   11.07    1.10
  -3  -5  14   11.70    1.19
  -3  -5  13    0.65    0.54
  -3  -5  13    1.73    0.78
  -3  -5  13    1.13    0.71
  -3  -5  13    1.21    0.65
  -3  -5  12   33.78    4.41
   3   5 -12   38.32    3.75
  -3  -5  12   30.74    1.95
  -3  -5  12   32.51    2.35
  -3  -5  12   32.48    2.21
  -3  -5  12   34.03    2.35
   3   5 -11   14.49    2.31
  -3  -5  11   16.45    3.04
  -3  -5  11   17.02    2.96
  -3  -5  11   14.89    1.50
  -3  -5  11   13.67    1.14
  -3  -5  11   15.78    1.60
  -3  -5  10  103.68    7.78
   3   5 -10  101.11    6.64
  -3  -5  10   99.99    8.14
  -3  -5   9  293.95   15.74
   3   5  -9  261.22   13.56
  -3  -5   8    4.60    1.64
  -3  -5   8    3.66    1.18
  -3  -5   7  141.75    9.27
  -3  -5   7  156.42    8.73
  -3  -5   6  172.75   10.55
  -3  -5   6  202.40   10.23
  -3  -5   5   18.17    2.49
  -3  -5   5   22.90    2.46
  -3  -5   4    7.12    1.58
  -3  -5   4   11.82    1.70
   3   5  -3 1135.86   46.95
  -3  -5   3 1068.28   47.35
  -3  -5   3 1156.34   47.39
   3   5  -2    4.76    1.06
  -3  -5   2    3.84    1.05
   3   5  -1   29.72    2.41
  -3  -5   1   24.69    2.30
   3   5   0  337.59   15.56
   3   5   0  350.38   15.19
  -3  -5   0  340.68   15.38
   3   5   1  169.24    8.20
   3   5   1  161.88    7.85
  -3  -5  -1  152.88    7.75
   3   5   1  165.53   11.56
   3   5   2   86.19    4.85
   3   5   2   80.96    8.27
   3   5   3  708.43   29.22
   3   5   3  660.83   28.81
   3   5   3  658.84   35.68
   3   5   4  247.96   11.50
  -3  -5  -4  234.95   11.74
   3   5   4  234.49   11.24
  -3  -5  -5  106.89    6.51
   3   5   5  114.89    6.28
   3   5   6  332.90   15.19
  -3  -5  -6  328.04   15.62
   3   5   6  307.65   15.10
   3   5   7   40.41    3.40
  -3  -5  -7   37.89    3.71
   3   5   7   49.98    3.78
   3   5   8   10.22    1.69
  -3  -5  -8    6.80    1.69
   3   5   8    9.23    1.82
   3   5   9    0.86    1.09
   3   5   9    0.46    0.84
  -3  -5  -9    0.68    1.19
   3   5  10    5.06    1.69
   3   5  10    5.36    1.38
  -3  -5 -10    6.17    1.82
   3   5  11  218.28   12.28
  -3  -5 -11  219.57   13.01
   3   5  11  212.34   12.66
   3   5  12   21.77    3.42
   3   5  12   26.27    3.49
  -3  -5 -12   22.28    3.49
   3   5  13   25.50    3.89
  -3  -5 -13   18.90    3.39
  -3  -5 -14  147.77   10.12
   3   5  14  148.55   10.52
   3   5  14  135.52    6.75
   3   5  14  139.67    6.65
   3   5  14  142.02    6.51
   3   5  14  132.71    6.58
  -3  -5 -14  144.46    6.71
   3   5  15   40.47    2.69
   3   5  15   39.13    2.52
   3   5  15   38.80    2.53
   3   5  15   40.27    2.36
   3   5  15   34.07    2.41
  -3  -5 -15   44.77    2.59
   3   5  16  116.69    5.57
   3   5  16  113.24    5.21
   3   5  16  114.36    5.45
  -3  -5 -16  110.64    5.41
   3   5  16  110.01    5.42
  -3  -5 -17   14.70    1.26
  -3  -5 -17   16.05    1.18
   3   5  17   13.33    1.38
   3   5  17   17.38    1.34
  -3  -5 -18    1.32    0.48
   3   5  18    1.10    0.71
   3   5  18    1.78    0.53
   3   5  19   62.13    2.81
  -3  -6  16   49.48    2.26
  -3  -6  15    4.33    0.65
  -3  -6  15    4.45    0.58
  -3  -6  15    4.13    0.59
  -3  -6  15    4.44    0.62
  -3  -6  15    4.17    0.59
  -3  -6  14   19.66    1.47
  -3  -6  14   19.11    1.38
  -3  -6  14   18.24    1.38
  -3  -6  14   18.30    1.27
  -3  -6  13   37.10    2.11
  -3  -6  13   41.29    2.44
   3   6 -13   33.66    1.92
  -3  -6  13   37.72    2.31
  -3  -6  13   37.71    2.28
   3   6 -12    1.49    0.45
  -3  -6  12    1.94    0.74
  -3  -6  12    1.82    0.76
  -3  -6  12    2.06    0.75
  -3  -6  12    2.20    0.59
  -3  -6  11  134.32    9.43
  -3  -6  11  136.45    9.88
   3   6 -11  128.78    8.31
  -3  -6  11  145.73    6.78
  -3  -6  11  136.34    6.29
  -3  -6  11  145.56    6.80
  -3  -6  10    0.83    1.14
   3   6 -10   -0.27    0.74
  -3  -6  10    1.84    1.56
  -3  -6  10    1.28    0.47
  -3  -6  10    0.58    0.70
  -3  -6  10    0.63    0.45
  -3  -6  10    0.59    0.65
  -3  -6   9   81.58    6.90
   3   6  -9   76.38    5.50
  -3  -6   8   13.17    2.62
  -3  -6   8   16.22    2.36
  -3  -6   7   -0.36    1.16
  -3  -6   7   -0.81    0.95
  -3  -6   6   56.94    5.13
  -3  -6   6   72.40    5.10
  -3  -6   5    0.28    0.90
  -3  -6   5    0.23    0.91
  -3  -6   4   49.60    4.28
  -3  -6   4   60.83    4.34
   3   6  -3  113.26    6.40
  -3  -6   3  111.36    6.65
  -3  -6   3  117.25    6.69
   3   6  -2   57.36    3.93
  -3  -6   2   55.47    3.86
   3   6  -1    9.47    1.52
  -3  -6   1   14.58    1.80
   3   6   0  217.29   10.72
   3   6   0  223.18   10.37
  -3  -6   0  211.38   10.50
   3   6   1  283.67   13.25
  -3  -6  -1  268.82   12.82
   3   6   1  284.34   12.94
   3   6   2    1.26    0.83
  -3  -6  -2    0.62    0.57
   3   6   2   -0.16    0.66
   3   6   3  188.45    9.28
  -3  -6  -3  179.86    8.60
   3   6   4   98.98    5.75
   3   6   4   89.83    5.41
  -3  -6  -5    8.49    1.67
   3   6   5    7.53    1.45
   3   6   6   20.16    2.39
  -3  -6  -6   23.59    2.76
   3   6   6   22.82    2.53
   3   6   7    1.81    0.99
  -3  -6  -7    2.94    1.18
   3   6   7    1.23    0.90
   3   6   8    8.68    1.68
  -3  -6  -8    6.92    1.79
   3   6   8   10.68    1.97
   3   6   9   29.25    3.38
   3   6   9   28.48    3.18
  -3  -6  -9   30.07    3.70
   3   6  10   54.70    4.78
  -3  -6 -10   61.93    5.70
   3   6  11   70.74    5.88
  -3  -6 -11   60.68    6.12
  -3  -6 -12   -0.48    1.24
   3   6  13  354.64   15.16
   3   6  13  333.72   14.87
  -3  -6 -13  349.98   19.09
   3   6  14   23.11    1.87
   3   6  14   24.11    2.08
   3   6  14   25.71    1.83
  -3  -6 -14   24.10    3.80
   3   6  15   26.73    2.18
  -3  -6 -15   27.80    1.90
   3   6  15   26.93    1.87
   3   6  16    1.33    0.95
   3   6  16    1.38    0.61
   3   6  17    6.78    0.91
   3   6  17    7.51    1.10
   3   6  17    6.15    0.71
   3   6  18    5.11    0.86
   3   6  18    3.90    0.66
   3   6  18    3.86    0.66
   3   6  19    0.23    0.30
   3   6  19    0.15    0.32
  -3  -7  15    5.14    0.52
  -3  -7  15    6.14    0.54
  -3  -7  15    5.27    0.52
  -3  -7  14    7.64    0.79
  -3  -7  14    7.49    0.78
  -3  -7  14    8.48    0.75
   3   7 -14    7.30    0.61
  -3  -7  13  136.89    6.12
  -3  -7  13  133.18    6.05
   3   7 -13  130.30    5.82
  -3  -7  13  138.03    6.14
   3   7 -12    8.19    0.78
  -3  -7  12    8.73    1.01
  -3  -7  12    8.48    1.03
  -3  -7  12    9.12    1.09
  -3  -7  11   10.74    1.18
  -3  -7  11    9.31    1.16
  -3  -7  10   55.87    5.78
   3   7 -10   52.42    4.56
  -3  -7  10   58.99    3.36
  -3  -7  10   58.21    5.75
  -3  -7  10   59.13    2.95
   3   7  -9   -1.58    0.73
  -3  -7   9    0.44    1.20
  -3  -7   8   92.90    7.40
  -3  -7   8   91.24    6.55
  -3  -7   7   27.48    3.67
  -3  -7   7   32.23    3.49
  -3  -7   6   79.26    6.44
  -3  -7   6   91.71    6.21
  -3  -7   5   16.72    2.54
  -3  -7   5   18.50    2.49
   3   7  -4   61.88    4.52
  -3  -7   4   60.79    4.86
  -3  -7   4   73.01    5.06
   3   7  -3  557.96   25.51
  -3  -7   3  552.47   25.75
  -3  -7   3  627.43   26.15
   3   7  -2  113.63    6.72
   3   7  -1    0.41    0.88
  -3  -7   1    0.60    0.83
   3   7   0  211.19   10.66
   3   7   0  215.20   10.28
  -3  -7   0  197.39   10.34
   3   7   1    1.45    0.88
  -3  -7  -1    1.70    0.81
   3   7   1    0.70    0.70
   3   7   2   16.89    2.15
   3   7   2   18.70    2.10
  -3  -7  -2   17.80    1.91
  -3  -7  -3    5.37    1.05
   3   7   3    7.90    1.48
   3   7   3    7.40    1.31
   3   7   4  880.96   37.48
   3   7   4  842.28   37.24
   3   7   5   15.25    2.20
   3   7   5   13.79    2.06
   3   7   6 1020.11   42.36
   3   7   6  925.72   42.10
   3   7   7   60.38    4.98
   3   7   7   79.24    5.36
  -3  -7  -7   66.82    5.55
   3   7   8   54.13    4.61
   3   7   8   57.05    4.67
  -3  -7  -8   59.91    5.35
   3   7   9   43.23    4.00
   3   7   9   42.21    4.05
  -3  -7  -9   40.00    4.59
   3   7  10   11.60    2.20
  -3  -7 -10   19.03    3.23
   3   7  11   65.34    5.35
  -3  -7 -11   61.21    6.27
  -3  -7 -12   17.07    3.34
   3   7  13   62.31    6.03
   3   7  13   65.90    3.79
   3   7  13   59.99    3.41
  -3  -7 -13   59.63    6.30
   3   7  13   57.93    3.33
  -3  -7 -13   62.17    3.53
  -3  -7 -13   58.51    3.41
   3   7  14   20.02    3.32
   3   7  14   17.90    1.90
   3   7  14   15.63    1.53
  -3  -7 -14   17.79    1.61
   3   7  14   15.23    1.43
  -3  -7 -14   17.54    1.53
  -3  -7 -14   19.55    3.49
   3   7  15    0.84    0.64
  -3  -7 -15    0.83    0.57
  -3  -7 -15    0.78    0.63
   3   7  15    0.82    0.74
   3   7  15    1.46    1.05
   3   7  16   24.27    1.87
  -3  -7 -16   24.25    1.70
   3   7  16   27.76    1.76
   3   7  16   29.85    2.14
  -3  -7 -16   28.87    1.92
   3   7  17    3.84    0.63
   3   7  17    4.61    0.84
   3   7  17    5.16    0.98
  -3  -7 -17    4.28    0.73
   3   7  18    7.72    0.82
   3   7  18    6.86    0.79
  -3  -7 -18    6.28    0.73
   3   7  19   42.31    2.03
   3   7  19   44.54    2.05
  -3  -8  14    3.08    0.48
  -3  -8  14    3.29    0.44
  -3  -8  14    3.34    0.43
   3   8 -14    3.14    0.34
  -3  -8  13   22.58    1.44
  -3  -8  13   22.03    1.32
   3   8 -13   21.64    1.22
  -3  -8  12   55.58    2.68
   3   8 -12   49.47    2.54
  -3  -8  12   54.04    2.84
  -3  -8  11    0.53    0.46
  -3  -8  10    0.15    0.47
  -3  -8  10    0.28    0.41
  -3  -8   9    0.26    0.42
  -3  -8   9   -0.05    0.45
  -3  -8   9    0.42    1.23
  -3  -8   8   30.08    3.85
  -3  -8   8   23.09    1.58
  -3  -8   8   25.17    3.13
  -3  -8   7    3.88    1.52
  -3  -8   7    3.79    1.58
  -3  -8   6  393.85   20.17
  -3  -8   6  412.03   19.81
  -3  -8   5    6.71    1.68
  -3  -8   5    8.83    1.88
   3   8  -4  154.94    8.81
  -3  -8   4  163.74    9.37
   3   8  -3   58.59    4.60
  -3  -8   3   64.92    4.94
   3   8  -2  251.11   12.72
   3   8  -1    3.06    1.35
  -3  -8   1    5.35    1.37
   3   8   0   51.57    4.22
   3   8   0   49.64    3.78
  -3  -8   0   52.69    4.06
   3   8   1  129.78    7.83
   3   8   1  138.76    7.61
  -3  -8  -1  135.27    7.57
   3   8   2  165.76    9.07
   3   8   2  164.45    8.85
  -3  -8  -2  154.43    8.40
  -3  -8  -3    4.90    1.12
   3   8   3    3.69    1.22
   3   8   4   25.94    2.99
   3   8   4   35.20    3.28
   3   8   4   29.56    2.96
   3   8   5   84.32    5.82
   3   8   5   70.13    5.40
   3   8   5   83.80    5.74
   3   8   6  132.07    8.00
   3   8   6  121.12    7.88
   3   8   7   69.97    5.55
   3   8   7   77.17    5.80
   3   8   7   79.27    6.03
   3   8   8   93.74    6.61
   3   8   8   91.65    6.56
  -3  -8  -8   93.70    7.33
   3   8   8   92.71    7.10
   3   8   9    4.98    1.60
   3   8   9    3.20    1.37
  -3  -8  -9    4.01    1.90
   3   8   9    4.81    1.80
   3   8  10   48.83    4.56
  -3  -8 -10   44.80    5.20
   3   8  10   41.67    4.83
  -3  -8 -11   34.28    4.91
   3   8  11   39.51    4.20
   3   8  11   41.33    4.90
  -3  -8 -12    1.64    1.60
  -3  -8 -13    6.14    1.03
   3   8  13    8.35    1.11
   3   8  13    7.37    1.12
   3   8  13    8.61    1.47
  -3  -8 -13    5.39    2.12
  -3  -8 -13    9.25    1.21
   3   8  13    6.49    0.94
   3   8  13   10.35    2.57
   3   8  14   76.42    6.81
   3   8  14   75.76    4.17
   3   8  14   69.18    3.84
  -3  -8 -14   69.52    3.89
   3   8  14   68.75    3.54
   3   8  14   72.08    3.77
  -3  -8 -14   71.97    3.84
  -3  -8 -14   61.33    6.43
   3   8  15    4.03    0.89
   3   8  15    3.71    1.20
  -3  -8 -15    4.84    0.91
   3   8  15    3.66    0.81
   3   8  15    3.45    0.97
  -3  -8 -15    3.01    0.71
   3   8  16   93.51    4.73
  -3  -8 -16   99.13    4.78
   3   8  16   97.74    4.62
   3   8  16  106.21    4.98
  -3  -8 -16   91.58    4.58
  -3  -8 -17    0.06    0.54
  -3  -8 -17    0.96    0.39
   3   8  17    0.63    0.61
   3   8  18   45.47    2.40
   3   8  18   49.86    2.44
  -3  -9  13   24.52    1.08
   3   9 -13   26.00    1.04
  -3  -9  13   24.73    1.18
  -3  -9  12   81.70    3.63
   3   9 -12   76.71    3.54
   3   9 -11    0.92    0.42
  -3  -9  11    1.45    0.47
  -3  -9  10   92.37    4.26
  -3  -9  10   92.32    4.20
  -3  -9   9   15.62    1.17
  -3  -9   9   15.14    1.12
  -3  -9   8  282.32   11.71
  -3  -9   8  302.61   14.91
  -3  -9   8  272.62   11.73
  -3  -9   7   83.63    3.71
  -3  -9   7   73.13    3.79
  -3  -9   7   88.02    6.36
  -3  -9   6   52.79    4.84
  -3  -9   5   34.90    3.84
  -3  -9   4    9.60    2.00
   3   9  -4    6.00    1.70
   3   9  -3   82.04    5.78
  -3  -9   2   53.68    4.56
   3   9  -2   49.62    4.37
  -3  -9   1    0.80    0.83
   3   9  -1   -0.27    1.13
  -3  -9   0  225.22   11.75
   3   9   0  222.60   11.42
   3   9   0  222.12   11.95
   3   9   1   15.05    2.14
  -3  -9  -1   15.56    2.21
   3   9   1   12.08    2.17
  -3  -9  -2   49.69    4.02
   3   9   2   50.15    4.26
   3   9   2   60.35    4.75
  -3  -9  -3  256.87   12.59
   3   9   3  259.31   13.29
   3   9   4   26.64    3.10
   3   9   4   27.25    3.21
   3   9   5  357.99   18.07
   3   9   5  380.30   18.38
   3   9   5  375.73   18.35
   3   9   6   15.78    2.48
   3   9   6   13.50    2.33
   3   9   7  199.70   11.96
   3   9   7  206.36   11.79
   3   9   7  212.72   11.76
   3   9   8    1.20    1.23
   3   9   8   -0.69    1.11
   3   9   8    0.32    0.82
   3   9   9    5.62    1.76
   3   9   9    4.39    1.78
   3   9  10   56.25    5.09
   3   9  10   50.04    5.49
   3   9  11    5.86    1.77
   3   9  11   12.01    2.75
   3   9  12  176.92    8.56
   3   9  12  183.03    8.77
   3   9  12  186.07    8.38
  -3  -9 -12  174.61    8.41
   3   9  12  185.01   12.16
  -3  -9 -12  168.80    8.42
   3   9  12  192.35    8.21
   3   9  13   97.78    4.84
  -3  -9 -13   93.31    4.84
   3   9  13   96.46    4.79
   3   9  13   92.87    5.15
   3   9  13   89.98    4.98
   3   9  13   95.29    4.58
  -3  -9 -13   89.08    4.86
   3   9  14    0.42    0.68
  -3  -9 -14    0.59    0.63
   3   9  14    0.55    0.72
   3   9  14    0.10    0.85
   3   9  14    0.75    1.09
  -3  -9 -14    0.46    0.69
   3   9  14    0.94    0.60
   3   9  15   40.58    2.54
  -3  -9 -15   39.71    2.44
   3   9  15   42.85    2.48
   3   9  15   43.19    2.70
   3   9  15   40.69    2.24
  -3  -9 -15   43.57    2.59
   3   9  16   22.14    1.55
   3   9  16   22.95    1.67
  -3  -9 -16   25.89    1.71
  -3  -9 -16   21.01    1.49
  -3  -9 -17    0.15    0.34
   3   9  17    0.68    0.55
   3   9  18    1.80    0.52
   3   9  18    1.74    0.49
  -3 -10  12   15.78    1.02
  -3 -10  12   15.06    0.87
   3  10 -12   15.62    0.88
  -3 -10  11    0.83    0.48
  -3 -10  11    0.42    0.37
   3  10 -11    0.97    0.36
  -3 -10  10    1.28    0.41
  -3 -10  10    1.92    0.62
  -3 -10  10    1.35    0.43
  -3 -10   9   70.65    3.13
  -3 -10   9   66.73    3.16
  -3 -10   9   64.53    3.01
  -3 -10   9   65.58    3.13
  -3 -10   9   61.50    2.96
  -3 -10   8    0.29    0.32
  -3 -10   8    0.50    0.50
  -3 -10   8   -0.55    0.41
  -3 -10   7    8.16    1.86
  -3 -10   7    7.53    0.82
  -3 -10   7    8.66    0.77
  -3 -10   6  307.69   15.91
  -3 -10   6  289.54   12.87
  -3 -10   6  317.78   12.82
  -3 -10   5   65.85    3.05
   3  10  -5   60.34    3.05
  -3 -10   5   57.45    3.11
  -3 -10   5   62.20    3.07
  -3 -10   5   64.88    5.43
  -3 -10   4    1.66    1.41
   3  10  -4    1.85    1.31
   3  10  -3    7.50    1.90
  -3 -10   2    9.46    2.01
   3  10  -2   10.05    2.11
  -3 -10   1   -0.30    0.98
   3  10  -1    0.30    1.22
   3  10   0    0.24    0.86
  -3 -10   0    0.29    0.98
   3  10   0    1.51    1.21
  -3 -10  -1   71.09    5.30
   3  10   1   65.33    5.07
   3  10   1   71.11    5.62
   3  10   2   13.70    2.23
  -3 -10  -2   13.68    2.09
   3  10   2   17.90    2.72
  -3 -10  -3   37.94    3.38
   3  10   3   37.11    3.81
   3  10   3   36.52    3.94
   3  10   4   15.41    2.48
   3  10   4   16.10    2.62
   3  10   5    9.76    1.98
   3  10   5    5.68    1.78
   3  10   5    5.71    1.87
   3  10   6   51.78    5.01
   3  10   6   63.84    5.38
   3  10   6   51.93    4.93
   3  10   7  168.24   10.90
   3  10   7  188.51   10.86
   3  10   8   36.11    4.35
   3  10   8   37.60    4.21
   3  10   8   34.79    3.96
   3  10   9   67.10    5.86
   3  10   9   66.10    6.33
   3  10  10   86.82    6.77
   3  10  10   77.52    7.19
   3  10  11   48.57    5.43
   3  10  11   41.74    2.93
  -3 -10 -11   47.20    2.89
   3  10  11   44.09    2.78
   3  10  11   40.28    4.37
   3  10  11   47.67    2.70
   3  10  12    5.05    1.18
   3  10  12    4.27    0.96
  -3 -10 -12    4.61    0.93
   3  10  12    5.80    0.99
   3  10  12    6.44    0.95
   3  10  12    2.95    1.74
   3  10  13   66.28    3.87
   3  10  13   63.27    3.61
  -3 -10 -13   66.96    3.71
   3  10  13   69.66    3.53
   3  10  13   74.88    6.73
   3  10  14   15.25    1.44
  -3 -10 -14   14.97    1.38
   3  10  14   15.07    1.38
   3  10  14   14.77    1.24
   3  10  14   13.52    1.53
   3  10  15   98.91    4.95
  -3 -10 -15   98.75    4.89
   3  10  15  105.03    4.93
   3  10  15  106.47    5.16
   3  10  15  105.16    4.72
   3  10  16    9.30    1.10
   3  10  16   11.94    1.11
  -3 -10 -17    3.63    0.49
   3  10  17   10.80    0.86
   3  10  18   58.84    2.72
   3  11 -11    1.74    0.30
  -3 -11  11    1.43    0.35
   3  11 -10    2.05    0.37
  -3 -11  10    2.44    0.53
  -3 -11  10    2.39    0.41
  -3 -11   9    6.32    0.56
  -3 -11   9    6.60    0.80
  -3 -11   9    7.24    0.65
  -3 -11   9    6.88    0.66
  -3 -11   9    8.06    0.64
  -3 -11   8    5.12    0.53
  -3 -11   8    6.29    0.57
  -3 -11   8    4.51    0.63
  -3 -11   8    6.09    0.63
   3  11  -7   14.67    1.00
  -3 -11   7   14.49    0.99
  -3 -11   6   99.82    4.39
  -3 -11   6   93.91    4.43
  -3 -11   5   32.96    3.71
  -3 -11   5   30.10    1.87
  -3 -11   5   33.52    1.82
  -3 -11   4  193.81    7.83
   3  11  -4  166.72    7.82
  -3 -11   4  179.86    7.94
   3  11  -4  164.14    9.85
  -3 -11   4  194.28   10.94
  -3 -11   3   74.80    3.76
   3  11  -3   79.35    3.74
   3  11  -3   68.53    5.58
  -3 -11   2  203.97   11.16
   3  11  -2  166.14   10.21
  -3 -11   1  188.77   10.88
   3  11  -1  180.36   10.60
  -3 -11   0  109.93    7.46
   3  11   0  108.29    7.47
  -3 -11  -1   94.03    6.73
   3  11   1   94.20    6.53
   3  11   1  104.00    7.19
   3  11   2    2.11    1.35
  -3 -11  -2    0.57    1.00
  -3 -11  -3    3.09    1.19
   3  11   3    3.54    1.57
   3  11   3    4.53    1.77
   3  11   4  385.82   19.56
   3  11   4  397.15   19.73
   3  11   5   31.79    3.80
   3  11   5   30.45    3.78
   3  11   6   51.56    5.00
   3  11   6   43.37    4.55
   3  11   6   48.11    4.80
   3  11   7    9.65    2.40
   3  11   7   13.09    2.64
   3  11   8  147.09    9.75
   3  11   8  142.74    9.98
   3  11   8  147.78    9.44
   3  11   9    1.97    1.49
   3  11   9    1.87    1.58
   3  11  10    5.42    2.11
   3  11  10    5.71    1.01
   3  11  10    5.74    1.12
   3  11  10    5.33    0.99
   3  11  10    6.10    1.98
   3  11  11  194.12    8.92
   3  11  11  196.03    9.15
   3  11  11  195.50   11.62
   3  11  11  202.13   12.78
  -3 -11 -12    9.44    1.17
   3  11  12   10.20    1.41
   3  11  12   13.09    1.26
   3  11  12   10.94    2.66
   3  11  12    9.68    1.19
   3  11  13   21.27    1.69
   3  11  13   23.13    1.92
  -3 -11 -13   21.23    1.69
   3  11  13   21.51    1.72
   3  11  13   22.06    1.58
   3  11  14   28.36    1.73
   3  11  14   27.41    1.90
   3  11  14   26.59    2.03
  -3 -11 -14   26.03    1.82
   3  11  15   15.67    0.99
   3  11  15   16.69    1.15
   3  11  15   16.08    1.43
  -3 -11 -15   16.03    1.23
   3  11  15   16.90    1.35
   3  11  16   10.57    0.75
   3  11  16   10.59    1.04
  -3 -11 -16    9.26    0.79
   3  11  16    9.72    0.94
   3  11  17   22.89    1.24
   3  11  17   16.69    1.05
   3  12 -10    0.74    0.25
  -3 -12   9    0.07    0.27
  -3 -12   9   -0.06    0.35
  -3 -12   9    0.02    0.26
   3  12  -9    0.24    0.28
  -3 -12   8   73.02    3.27
  -3 -12   8   76.44    3.34
  -3 -12   8   72.17    3.34
  -3 -12   8   77.00    3.41
  -3 -12   8   76.71    3.52
  -3 -12   7    1.21    0.51
   3  12  -7    1.26    0.35
  -3 -12   7    1.21    0.36
  -3 -12   7    1.66    0.35
  -3 -12   7    1.96    0.39
  -3 -12   7    1.98    0.48
   3  12  -6   58.56    2.88
  -3 -12   6   63.73    2.88
   3  12  -5    8.99    0.77
  -3 -12   5    8.85    0.78
   3  12  -4    2.53    0.55
  -3 -12   3   27.30    1.70
   3  12  -3   25.27    1.63
   3  12  -3   22.51    2.85
  -3 -12   3   28.88    1.63
  -3 -12   3   29.45    3.51
  -3 -12   2   65.00    3.30
  -3 -12   2   67.62    3.18
  -3 -12   2   68.11    5.61
   3  12  -2   62.34    3.24
   3  12  -2   58.35    5.03
   3  12  -1    3.48    0.66
   3  12  -1    3.42    1.46
  -3 -12   1    3.75    1.38
  -3 -12   1    4.81    0.65
  -3 -12   1    3.41    0.65
   3  12   0   11.37    1.04
   3  12   0   10.44    1.07
   3  12   0   13.76    2.52
  -3 -12   0   10.08    2.10
  -3 -12   0   11.45    1.04
  -3 -12  -1   34.57    3.72
   3  12   1   29.54    3.24
   3  12   2    0.62    1.04
  -3 -12  -2    0.92    0.99
   3  12   3    0.72    1.41
   3  12   3    1.66    1.21
   3  12   4  160.73   10.11
   3  12   4  157.71    9.93
   3  12   5   87.94    7.09
   3  12   5  106.22    7.49
   3  12   6   67.90    6.01
   3  12   6   77.86    6.40
   3  12   7   13.47    2.63
   3  12   7   11.02    1.20
   3  12   7   16.33    1.86
   3  12   7   12.41    1.32
   3  12   8  194.98    8.81
   3  12   8  203.85   11.45
   3  12   8  198.66   12.10
   3  12   8  173.70   11.53
   3  12   8  182.52    8.58
   3  12   8  197.15    8.62
   3  12   9    9.33    1.28
   3  12   9    6.81    2.10
   3  12   9    8.60    2.22
   3  12   9    7.36    1.07
   3  12   9   12.87    1.71
   3  12  10   97.51    4.86
   3  12  10   91.66    7.69
   3  12  10   90.90    7.01
   3  12  10   95.17    4.59
   3  12  10   84.75    4.43
   3  12  11   80.20    4.28
   3  12  11   75.29    3.94
  -3 -12 -12   62.76    3.38
   3  12  12   63.19    3.63
  -3 -12 -13    1.49    0.58
   3  12  13    1.50    0.84
   3  12  13    2.56    0.67
   3  12  14   21.95    1.47
  -3 -12 -14   21.49    1.48
   3  12  14   25.32    1.77
   3  12  14   23.73    1.60
   3  12  14   23.30    1.34
   3  12  15   28.21    1.36
   3  12  15   30.34    1.68
   3  12  15   26.72    1.47
   3  12  15   24.96    1.17
   3  12  16   15.14    0.89
  -3 -12 -16   16.05    0.99
   3  12  16   15.28    1.04
   3  12  16   14.02    1.11
   3  12  17    2.18    0.32
   3  12  17    4.69    0.47
  -3 -13   8   44.52    2.07
   3  13  -8   49.76    2.13
  -3 -13   8   49.89    2.12
  -3 -13   8   44.15    2.03
  -3 -13   7    8.59    0.59
   3  13  -7    7.87    0.56
  -3 -13   7    8.30    0.66
  -3 -13   7    7.03    0.53
  -3 -13   7    7.20    0.55
  -3 -13   6   14.64    0.90
   3  13  -6   14.37    0.91
  -3 -13   6   14.53    0.88
  -3 -13   6   14.93    0.90
  -3 -13   6   15.22    1.02
   3  13  -5    3.08    0.47
   3  13  -5    3.75    0.47
   3  13  -4   94.10    4.23
  -3 -13   3   48.89    2.33
   3  13  -3   42.64    2.34
   3  13  -2    7.81    0.83
  -3 -13   2    7.29    0.82
  -3 -13   2    9.43    0.82
   3  13  -1    2.17    0.58
   3  13  -1    1.43    1.22
  -3 -13   1    2.77    0.58
  -3 -13   1    2.02    0.53
  -3 -13   0   34.75    1.89
  -3 -13   0   35.64    3.85
   3  13   0   33.35    2.00
   3  13   0   31.23    1.92
  -3 -13   0   34.39    2.03
   3  13   0   30.22    3.56
  -3 -13  -1  165.71    6.94
  -3 -13  -1  153.60    9.55
   3  13   1  153.12    7.04
   3  13   1  153.12    7.09
  -3 -13  -1  159.45    7.13
   3  13   1  157.07    9.69
   3  13   2   57.05    3.11
  -3 -13  -2   60.38    3.13
  -3 -13  -2   61.01    5.09
  -3 -13  -2   61.15    2.91
   3  13   3   14.05    1.50
   3  13   3   13.20    1.23
  -3 -13  -3   12.50    1.20
   3  13   3   15.32    2.43
   3  13   3   10.23    2.39
   3  13   4   38.24    2.48
   3  13   4   36.80    2.26
  -3 -13  -4   38.10    2.30
   3  13   4   29.02    3.66
   3  13   4   33.05    4.04
   3  13   5  135.69    6.35
  -3 -13  -5  138.61    6.33
   3  13   5  119.15    8.70
   3  13   5  123.76    8.81
   3  13   6    4.88    0.90
   3  13   6    7.32    1.63
  -3 -13  -6    4.39    0.85
   3  13   6    3.38    1.73
   3  13   6    3.60    1.86
   3  13   7  112.74    5.82
   3  13   7  125.28    5.77
   3  13   7  129.02    5.88
  -3 -13  -7  129.97    5.95
   3  13   7  114.38    8.09
   3  13   7  116.14    8.43
   3  13   8    9.29    1.19
   3  13   8   13.45    1.62
   3  13   8   10.80    1.16
   3  13   8    7.66    2.12
   3  13   9    0.08    0.71
   3  13   9    0.23    1.29
   3  13   9    0.35    0.65
   3  13  10   54.23    3.01
   3  13  10   51.39    2.77
   3  13  11    1.00    0.80
   3  13  11    1.31    0.69
   3  13  12   26.74    2.00
   3  13  12   30.91    1.86
   3  13  13   62.28    3.33
   3  13  14   71.62    3.47
   3  13  14   69.27    3.26
   3  13  14   67.23    3.12
   3  13  15    6.25    0.50
   3  13  15    6.23    0.61
   3  13  16   12.47    0.75
   3  13  16    7.13    0.59
  -3 -14   7    5.76    0.41
   3  14  -6   22.14    1.12
  -3 -14   6   22.77    1.12
  -3 -14   6   21.76    1.08
  -3 -14   6   24.33    1.21
  -3 -14   5   90.86    4.09
   3  14  -5   97.29    4.15
   3  14  -5   93.11    4.09
   3  14  -4    2.40    0.43
  -3 -14   4    2.48    0.39
   3  14  -4    2.03    0.38
   3  14  -3   23.01    1.28
  -3 -14   3   19.84    1.23
  -3 -14   2   80.42    3.65
   3  14  -1   24.07    1.50
  -3 -14   1   25.57    1.45
   3  14   0   38.64    2.12
  -3 -14   0   37.87    2.12
  -3 -14   0   39.95    2.04
  -3 -14  -1   31.40    1.84
  -3 -14  -1   29.66    1.68
   3  14   2    8.79    1.07
  -3 -14  -2   12.13    1.07
  -3 -14  -2   10.28    0.88
  -3 -14  -3   38.63    2.15
   3  14   3   33.54    2.06
   3  14   3   33.38    2.15
  -3 -14  -4    0.52    0.52
   3  14   4    0.49    0.55
  -3 -14  -5   28.97    1.89
   3  14   5   25.67    1.99
   3  14   5   31.61    1.91
  -3 -14  -6  150.73    6.93
   3  14   6  152.48    6.88
  -3 -14  -7  254.09   10.66
   3  14   7  238.00   10.45
   3  14   7  236.60   10.50
   3  14   7  244.13   10.54
  -3 -14  -8   15.61    1.30
   3  14   8    9.37    1.33
   3  14   8   14.56    1.20
   3  14   8   11.53    1.13
  -3 -14  -9   24.89    1.68
   3  14   9   23.67    1.57
   3  14   9   22.48    1.52
   3  14   9   23.85    1.69
  -3 -14 -10    3.40    0.76
   3  14  10    1.90    0.67
   3  14  10    2.24    0.54
   3  14  10    2.84    0.76
  -3 -14 -11   11.89    1.13
   3  14  11   11.17    1.05
   3  14  11   11.21    1.16
  -3 -14 -12   92.31    4.30
   3  14  12   94.65    4.24
   3  14  12   83.98    4.33
  -3 -14 -13   80.48    3.58
   3  14  13   72.55    3.37
   3  14  13   74.02    3.63
  -3 -14 -14   33.10    1.70
   3  14  14   32.35    1.62
   3  14  14   37.17    1.85
   3  14  14   33.10    1.70
   3  14  15    1.35    0.28
  -3 -15   5    1.60    0.27
   3  15  -4    8.05    0.52
  -3 -15   4    8.42    0.51
   3  15  -4    8.12    0.56
  -3 -15   3    0.04    0.28
   3  15  -3    0.49    0.30
   3  15  -3    0.38    0.28
  -3 -15   3    0.33    0.33
   3  15  -2   39.46    1.93
  -3 -15   2   39.76    1.88
   3  15  -1   14.31    0.94
  -3 -15   1   12.49    0.87
   3  15   0    3.30    0.53
   3  15   0    2.86    0.44
  -3 -15  -1   47.57    2.34
   3  15   1   51.67    2.43
   3  15   2   19.66    1.22
  -3 -15  -2   19.35    1.24
   3  15   2   20.32    1.26
  -3 -15  -3  100.53    4.69
   3  15   3  103.90    4.68
  -3 -15  -4    2.62    0.59
   3  15   4    2.78    0.60
  -3 -15  -5    7.90    0.88
   3  15   5   10.24    0.91
  -3 -15  -6   11.00    1.02
   3  15   6   12.40    1.03
  -3 -15  -7    1.64    0.56
   3  15   7    1.07    0.51
  -3 -15  -8   58.93    2.87
   3  15   8   52.66    2.70
   3  15   8   52.57    2.68
  -3 -15  -9   78.79    3.57
   3  15   9   73.08    3.35
   3  15   9   66.34    3.41
  -3 -15 -10    5.80    0.75
   3  15  10    6.16    0.72
   3  15  10    6.00    0.62
  -3 -15 -11    0.47    0.45
   3  15  11    0.72    0.44
   3  15  11    0.82    0.27
   3  15  12    0.65    0.33
  -3 -15 -12    0.81    0.37
   3  15  12    0.77    0.43
  -3 -15 -13   20.77    1.12
  -3 -16   2    1.96    0.31
   3  16  -2    2.19    0.26
   3  16  -2    2.12    0.28
  -3 -16   1    1.20    0.32
   3  16  -1    1.06    0.29
   3  16  -1    1.34    0.29
   3  16   0   -0.26    0.29
  -3 -16   0   -0.28    0.24
  -3 -16  -1    0.79    0.24
  -3 -16  -1    1.05    0.30
   3  16   1    0.77    0.29
   3  16   2    3.07    0.47
   3  16   2    4.04    0.52
   3  16   2    3.31    0.44
  -3 -16  -3    4.99    0.56
   3  16   3    4.46    0.56
   3  16   3    4.40    0.55
  -3 -16  -4    5.94    0.61
   3  16   4    5.00    0.59
   3  16   4    5.90    0.66
  -3 -16  -5    7.78    0.73
   3  16   5    9.89    0.76
   3  16   5    8.94    0.79
  -3 -16  -6   33.99    1.72
   3  16   6   30.04    1.62
   3  16   6   29.63    1.67
  -3 -16  -7    1.03    0.42
   3  16   7    0.45    0.33
   3  16   7    0.70    0.45
  -3 -16  -8   68.38    3.02
   3  16   8   59.43    2.83
   3  16   8   66.12    2.95
  -3 -16  -9    0.57    0.38
   3  16   9    0.07    0.32
   3  16  10   37.67    1.72
  -3 -16 -10   35.92    1.79
   3  16  10   34.33    1.65
  -3 -16 -11   86.90    3.84
   3  16  11   90.18    3.80
   3  17   2   14.92    0.75
   3  17   2   12.81    0.73
   3  17   3    3.51    0.33
   3  17   3    3.24    0.32
  -3 -17  -3    2.93    0.30
  -3 -17  -4   28.45    1.43
   3  17   4   26.85    1.39
   3  17   4   33.18    1.46
  -3 -17  -4   34.08    1.47
  -3 -17  -5    8.51    0.58
   3  17   5    9.15    0.61
  -3 -17  -6   14.30    0.82
   3  17   6   14.63    0.85
  -3 -17  -7    3.91    0.37
   3  17   7    3.19    0.38
  -3 -17  -8   32.94    1.53
   3  17   8   32.68    1.50
  -4  13   8   26.83    1.39
  -4  13   8   30.87    1.38
  -4  13   8   26.47    1.35
  -4  13   7   45.72    2.03
  -4  13   7   43.54    2.03
  -4  13   7   45.99    2.01
  -4  13   7   39.77    2.04
  -4  13   7   44.57    1.98
  -4  13   6   -0.03    0.23
  -4  13   6    0.40    0.29
  -4  13   6   -0.10    0.23
  -4  13   6   -0.07    0.25
  -4  13   6   -0.10    0.23
  -4  13   6    0.04    0.26
  -4  13   5   53.37    2.63
  -4  13   5   59.36    2.62
  -4  13   5   59.20    2.66
  -4  13   4   59.56    2.33
  -4  13   4   54.33    2.30
  -4  13   3   99.77    3.73
  -4  13   3   99.12    3.72
  -4  13   2   22.10    1.14
  -4  13   2   24.66    1.14
  -4  13   2   22.66    1.16
  -4  13   1    4.80    0.42
  -4  13   1    4.05    0.40
  -4  13   1    4.13    0.38
  -4  13   0    2.03    0.28
  -4  12  11    2.21    0.36
  -4  12  11    1.80    0.30
  -4  12  10   41.73    1.92
  -4  12  10   38.80    1.88
  -4  12   9   12.34    0.77
  -4  12   9   11.23    0.65
  -4  12   8    3.64    0.50
  -4  12   8    3.75    0.58
  -4  12   8    3.43    0.43
  -4  12   8    3.58    0.44
  -4  12   7   42.05    2.19
  -4  12   7   49.67    2.33
  -4  12   7   48.35    2.34
  -4  12   7   50.44    2.28
  -4  12   7   49.05    2.42
  -4  12   7   46.47    2.28
  -4  12   6   50.59    2.42
  -4  12   6   51.17    2.52
  -4  12   6   49.92    2.39
  -4  12   6   48.13    2.42
  -4  12   5    1.44    0.43
  -4  12   5    1.84    0.44
  -4  12   5    1.34    0.33
  -4  12   5    2.18    0.46
  -4  12   5    1.05    0.42
  -4  12   4    0.27    0.35
  -4  12   4    0.12    0.33
  -4  12   4   -0.15    0.36
  -4  12   4    0.29    0.39
  -4  12   3    0.77    0.36
  -4  12   3    1.24    0.41
  -4  12   2   10.37    0.83
  -4  12   2   10.24    0.82
  -4  12   1  120.01    5.64
  -4  12   1  134.21    5.75
  -4  12   1  135.91    5.79
  -4  12   0   84.24    3.77
  -4  12   0   91.35    3.83
  -4  12   0   82.74    3.77
  -4  12   0   87.58    3.84
  -4  12  -1   20.35    1.12
  -4  12  -1   19.59    1.09
  -4  12  -1   22.77    1.16
  -4  12  -2    9.86    0.65
   4 -12   2    9.43    0.62
  -4  12  -2   10.10    0.63
  -4  12  -3   18.28    0.96
   4 -12   3   18.21    0.92
  -4  11  13    5.07    0.46
  -4  11  12    2.01    0.36
  -4  11  12    1.65    0.39
  -4  11  12    1.62    0.29
  -4  11  11   35.53    1.87
  -4  11  11   35.82    1.81
  -4  11  11   34.82    1.74
  -4  11  11   35.81    1.77
  -4  11  10   44.65    2.22
  -4  11  10   41.33    2.07
  -4  11  10   39.50    2.06
  -4  11  10   41.56    2.08
  -4  11   9    1.05    0.36
  -4  11   9    1.42    0.38
  -4  11   8   34.19    2.04
  -4  11   8   34.83    1.83
  -4  11   8   35.53    1.91
  -4  11   7   31.05    1.96
  -4  11   7   33.49    1.80
  -4  11   7   32.42    1.74
  -4  11   7   34.65    1.86
  -4  11   6   64.18    2.97
  -4  11   6   63.74    3.15
  -4  11   6   56.48    2.89
  -4  11   6   58.82    2.96
  -4  11   5    2.60    0.61
  -4  11   5    2.14    0.53
  -4  11   5    2.33    0.53
  -4  11   5    3.29    0.60
  -4  11   4    0.70    0.48
  -4  11   4    0.78    0.51
  -4  11   4    0.56    0.43
  -4  11   3   79.38    3.72
  -4  11   3   78.63    3.74
  -4  11   3   77.60    3.70
  -4  11   3   76.64    3.62
  -4  11   2  171.19    7.55
  -4  11   2  175.72    7.57
  -4  11   1    3.95    0.56
  -4  11   1    4.75    0.66
  -4  11   1    3.61    0.60
  -4  11   0   58.96    2.79
  -4  11   0   61.06    2.87
  -4  11   0   55.24    2.84
  -4  11  -1   95.53    4.31
  -4  11  -1   93.04    4.25
  -4  11  -1   98.44    4.30
  -4  11  -1   96.35    4.30
  -4  11  -2   21.52    1.23
  -4  11  -2   22.30    1.40
  -4  11  -2   20.74    1.24
  -4  11  -2   19.41    1.17
  -4  11  -3    2.90    0.46
  -4  11  -3    2.73    0.51
  -4  11  -3    2.06    0.38
  -4  11  -4   31.81    1.56
   4 -11   4   28.50    1.48
  -4  11  -5   14.01    0.82
   4 -11   5   12.93    0.77
  -4  11  -6    0.80    0.22
   4 -11   6    0.68    0.21
  -4  10  14   17.78    1.03
  -4  10  14   17.66    1.03
  -4  10  13    0.55    0.28
  -4  10  13    1.12    0.40
  -4  10  13    0.63    0.40
  -4  10  12  233.67    9.29
  -4  10  12  225.92    9.16
  -4  10  12  200.58    9.08
  -4  10  12  225.11    9.29
  -4  10  11  146.92    6.40
  -4  10  11  143.50    6.25
  -4  10  11  140.34    6.33
  -4  10  11  146.49    6.24
  -4  10  10   42.48    2.31
  -4  10  10   40.92    2.14
  -4  10  10   40.01    2.17
  -4  10   9    3.66    0.73
  -4  10   9    3.06    0.50
  -4  10   9    3.03    0.57
  -4  10   9    2.89    0.56
  -4  10   8   23.65    1.44
  -4  10   7   30.36    1.78
  -4  10   7   34.13    2.12
  -4  10   7   31.87    1.86
  -4  10   7   37.30    1.98
  -4  10   6    3.21    0.56
  -4  10   6    2.27    0.55
  -4  10   6    2.73    0.69
  -4  10   6    1.90    0.56
  -4  10   5   39.35    2.08
  -4  10   5   37.62    2.26
  -4  10   5   32.00    2.03
  -4  10   5   38.61    2.11
  -4  10   4    4.13    0.78
  -4  10   4    5.41    0.70
  -4  10   3    2.73    0.61
  -4  10   3    2.44    0.63
  -4  10   3    2.40    0.62
  -4  10   3    2.84    0.58
  -4  10   2    1.64    0.57
  -4  10   2    2.17    0.57
  -4  10   1    1.05    0.52
  -4  10   1    0.98    0.52
  -4  10   1    1.60    0.46
  -4  10   0   40.49    2.20
  -4  10   0   38.29    2.19
  -4  10   0   40.33    2.12
  -4  10  -1    1.56    0.51
  -4  10  -1    1.45    0.49
  -4  10  -1    1.56    0.50
  -4  10  -2   81.84    3.79
  -4  10  -2   72.71    3.72
  -4  10  -3    1.24    0.47
  -4  10  -3    1.20    0.60
  -4  10  -3    0.72    0.39
  -4  10  -4    3.61    0.71
  -4  10  -4    3.43    0.48
  -4  10  -5   23.27    1.51
  -4  10  -5   22.77    1.31
  -4  10  -5   24.20    1.38
   4 -10   5   25.98    1.35
  -4  10  -6   -0.15    0.43
  -4  10  -6    0.14    0.32
   4 -10   6    0.15    0.30
  -4  10  -6    0.08    0.28
  -4  10  -7    0.95    0.29
  -4  10  -7    0.93    0.26
   4 -10   7    1.04    0.29
   4 -10   8   19.50    0.96
  -4   9  15   10.50    0.79
  -4   9  14   48.55    2.45
  -4   9  14   48.12    2.38
  -4   9  13    2.89    0.61
   4  -9 -13    2.71    0.53
  -4   9  13    2.54    0.43
  -4   9  13    1.98    0.52
  -4   9  12    2.13    0.61
   4  -9 -12    2.16    0.57
  -4   9  12    2.19    0.44
  -4   9  12    3.31    0.55
  -4   9  12    1.70    0.55
  -4   9  11   48.38    2.58
  -4   9  11   47.38    2.49
   4  -9 -11   44.29    2.59
  -4   9  11   43.38    2.30
  -4   9  11   45.84    2.43
  -4   9  11   44.78    2.29
  -4   9  10   12.77    1.17
   4  -9 -10   14.57    1.33
  -4   9  10   14.02    1.07
  -4   9  10   13.74    1.12
  -4   9   9    3.59    0.57
  -4   9   9    4.19    0.65
  -4   9   9    4.58    0.70
   4  -9  -9    3.86    0.80
   4  -9  -8    9.17    1.07
  -4   9   8    7.80    0.85
  -4   9   8    7.50    0.83
  -4   9   8    7.68    0.79
  -4   9   8    7.79    1.65
  -4   9   7   17.28    2.41
  -4   9   7   18.04    2.52
  -4   9   7   20.31    1.38
   4  -9  -7   18.41    1.54
  -4   9   7   22.16    1.40
  -4   9   7   18.04    1.26
  -4   9   6   14.72    1.18
  -4   9   6   14.89    1.16
  -4   9   6   17.40    2.48
  -4   9   6   11.02    2.04
  -4   9   6   13.86    1.09
  -4   9   5   62.47    3.30
  -4   9   5   62.77    3.30
  -4   9   5   72.67    3.60
  -4   9   5   75.70    5.44
  -4   9   5   64.56    5.11
  -4   9   5   67.47    3.29
  -4   9   4  184.19    8.06
  -4   9   4  192.12    8.31
  -4   9   4  163.50   10.08
  -4   9   4  180.36    8.05
  -4   9   3    5.50    0.73
  -4   9   3    3.60    0.75
  -4   9   3    7.17    1.67
  -4   9   3    4.41    1.50
  -4   9   3    4.45    0.72
  -4   9   2  363.15   15.49
  -4   9   2  334.32   17.44
  -4   9   2  365.51   17.96
  -4   9   2  373.83   15.32
   4  -9  -2  344.05   18.50
  -4   9   1    5.68    1.53
   4  -9  -1    6.45    1.83
  -4   9   1    4.73    1.38
  -4   9   1    6.69    0.84
  -4   9   1    5.51    0.67
  -4   9   0   12.50    2.10
   4  -9   0   14.69    2.41
  -4   9   0   16.38    2.37
  -4   9   0   12.93    1.10
  -4   9   0   12.71    1.05
  -4   9  -1    9.71    1.79
  -4   9  -1    8.62    1.83
  -4   9  -1    7.87    0.86
   4  -9   1    8.68    1.90
  -4   9  -1    8.18    0.84
  -4   9  -2   75.98    3.70
  -4   9  -2   78.12    3.71
  -4   9  -3   11.11    0.95
  -4   9  -3   11.61    0.92
  -4   9  -3   11.94    0.99
  -4   9  -4   12.81    1.26
  -4   9  -4   13.74    0.99
  -4   9  -4   12.71    0.98
  -4   9  -5    7.24    0.96
  -4   9  -5    7.19    0.72
  -4   9  -5    8.15    0.80
  -4   9  -6    5.56    0.66
  -4   9  -6    6.28    0.85
  -4   9  -6    6.24    0.66
   4  -9   6    5.81    0.63
  -4   9  -7   11.36    0.83
  -4   9  -7   10.08    0.97
   4  -9   7    9.87    0.77
  -4   9  -7   11.33    0.82
  -4   9  -8    0.36    0.29
   4  -9   8    0.28    0.31
  -4   9  -8    0.06    0.30
  -4   9  -9   -0.02    0.18
  -4   9  -9    0.02    0.25
   4  -9   9   -0.04    0.26
  -4   8  16   42.84    2.05
  -4   8  16   44.52    2.13
  -4   8  15   19.65    1.25
  -4   8  15   21.41    1.37
  -4   8  15   23.83    1.39
  -4   8  15   20.90    1.44
  -4   8  14    1.24    0.58
  -4   8  14    0.46    0.65
  -4   8  14    1.44    0.55
  -4   8  13  119.36    5.38
  -4   8  13  113.35    5.38
  -4   8  13  111.61    5.20
  -4   8  13  124.97    5.64
   4  -8 -13  107.54    5.29
  -4   8  12   69.71    3.68
   4  -8 -12   59.47    3.35
  -4   8  12   66.86    3.38
  -4   8  12   63.05    3.12
  -4   8  12   66.39    3.21
  -4   8  12   59.42    2.98
  -4   8  12   63.58    3.39
  -4   8  11   44.38    2.77
  -4   8  11   39.48    2.32
   4  -8 -11   39.96    2.54
  -4   8  11   45.19    2.54
  -4   8  11   42.72    2.34
  -4   8  11   43.28    2.19
  -4   8  11   39.74    2.17
  -4   8  11   39.54    2.51
  -4   8  10    0.16    0.65
  -4   8  10    0.38    1.04
   4  -8 -10    0.17    0.61
  -4   8  10   -0.45    0.61
  -4   8  10   -0.71    0.81
  -4   8  10    0.29    0.44
  -4   8  10    0.17    0.52
  -4   8   9    2.33    0.91
   4  -8  -9    1.97    0.70
  -4   8   9    1.53    1.18
  -4   8   9    1.77    1.05
  -4   8   9    1.97    0.59
  -4   8   9    1.35    0.51
  -4   8   9    2.42    0.49
  -4   8   8    2.05    0.49
  -4   8   8    3.82    1.58
  -4   8   8    3.43    1.21
  -4   8   8    2.40    0.62
  -4   8   8    3.18    0.94
  -4   8   8    2.21    0.55
  -4   8   7  230.09   13.16
  -4   8   7  224.46   12.19
  -4   8   7  208.80   11.86
  -4   8   7  238.02    9.98
  -4   8   6    2.38    1.07
  -4   8   6    2.09    1.17
  -4   8   6    2.70    0.64
  -4   8   6    3.70    0.63
  -4   8   6    1.96    0.51
  -4   8   5  126.21    8.29
  -4   8   5  148.23    8.56
  -4   8   5  147.55    8.56
  -4   8   4   56.40    4.78
  -4   8   4   56.08    4.61
  -4   8   4   51.97    4.55
  -4   8   3   19.19    2.67
  -4   8   3   17.98    2.53
  -4   8   2   17.44    2.33
  -4   8   2   22.37    2.68
  -4   8   2   18.65    2.65
  -4   8   1   12.45    2.03
   4  -8  -1    6.02    2.05
  -4   8   1   11.28    2.08
  -4   8   1   11.26    1.89
  -4   8   0  105.52    7.05
  -4   8   0  111.06    7.14
   4  -8   0  113.99    7.82
  -4   8  -1    8.69    1.79
  -4   8  -1    8.36    0.85
  -4   8  -1    8.49    0.90
  -4   8  -1   10.14    1.97
   4  -8   1    7.12    1.87
  -4   8  -2    4.73    1.34
  -4   8  -2    4.75    0.67
  -4   8  -2    4.89    1.52
  -4   8  -2    5.71    0.75
   4  -8   2    3.55    1.39
  -4   8  -3    2.41    0.56
   4  -8   3    1.85    1.17
  -4   8  -3    2.60    1.23
  -4   8  -3    2.14    0.50
  -4   8  -3    1.94    0.55
   4  -8   4    8.26    1.80
   4  -8   4    7.56    1.58
  -4   8  -4    8.38    0.83
  -4   8  -4    8.56    0.82
  -4   8  -5   48.02    2.43
  -4   8  -5   44.27    2.38
  -4   8  -5   43.39    2.71
  -4   8  -6    9.22    0.87
  -4   8  -6    9.63    0.86
  -4   8  -6    7.37    1.05
  -4   8  -7   40.59    2.18
  -4   8  -7   41.57    2.47
  -4   8  -7   42.50    2.19
   4  -8   7   42.04    2.15
   4  -8   8  122.06    5.39
  -4   8  -8  125.51    5.45
   4  -8   8  121.14    5.35
  -4   8  -8  124.98    5.41
  -4   8  -8  121.49    5.67
   4  -8   9   20.84    1.25
  -4   8  -9   22.25    1.24
  -4   8  -9   22.35    1.31
   4  -8   9   23.70    1.25
   4  -8  10    0.89    0.33
  -4   8 -10    1.04    0.35
   4  -8  10    0.76    0.26
  -4   8 -10    0.56    0.24
  -4   7  17    5.35    0.50
  -4   7  17    5.89    0.49
  -4   7  16    0.20    0.46
  -4   7  16   -0.14    0.50
  -4   7  16    0.15    0.33
  -4   7  15   15.22    1.17
  -4   7  15   15.45    1.22
  -4   7  15   14.28    1.30
  -4   7  15   15.86    1.10
  -4   7  14    0.12    0.54
  -4   7  14    0.71    0.63
  -4   7  14   -0.08    0.72
  -4   7  14    0.15    0.48
  -4   7  13   59.89    3.18
  -4   7  13   57.46    3.22
  -4   7  13   58.86    3.45
  -4   7  12    0.82    0.59
  -4   7  12    0.17    0.49
  -4   7  12    0.97    0.70
  -4   7  12    1.47    0.91
  -4   7  11   67.75    3.89
  -4   7  11   75.04    6.24
  -4   7  11   80.38    3.94
  -4   7  11   78.63    3.70
  -4   7  11   68.93    3.47
  -4   7  11   74.56    4.21
  -4   7  10   32.40    3.21
  -4   7  10   29.62    2.15
  -4   7  10   32.37    3.98
  -4   7  10   32.35    2.15
  -4   7  10   32.08    1.95
  -4   7  10   30.16    1.80
  -4   7  10   32.85    2.46
  -4   7   9  120.49    7.38
  -4   7   9  116.99    5.79
  -4   7   9  118.92    5.78
  -4   7   9  113.87    8.31
  -4   7   9  133.46    6.22
  -4   7   9  125.27    5.59
  -4   7   9  115.01    5.44
  -4   7   8   57.54    4.57
  -4   7   8   54.41    5.25
  -4   7   7   38.41    3.51
  -4   7   7   34.39    3.52
  -4   7   7   40.36    4.30
  -4   7   6    3.38    1.24
  -4   7   6    6.68    1.54
  -4   7   6    5.18    1.62
  -4   7   5    0.25    0.86
  -4   7   5    0.26    0.83
  -4   7   5   -0.64    1.04
  -4   7   4   15.66    2.40
  -4   7   4   18.50    2.44
  -4   7   4   16.11    2.30
  -4   7   3    6.21    1.62
  -4   7   3    5.60    1.45
  -4   7   2  238.82   12.57
  -4   7   2  239.85   12.77
  -4   7   2  252.58   12.46
  -4   7   2  253.80   13.04
  -4   7   1  255.91   12.80
  -4   7   1  256.24   13.07
  -4   7   1  242.36   12.73
   4  -7   0  169.42   10.34
  -4   7   0  148.54    8.75
  -4   7   0  172.24    9.37
  -4   7   0  163.15    9.22
   4  -7   1  403.76   20.88
  -4   7  -1  425.25   20.01
  -4   7  -1  440.22   20.24
   4  -7   2   64.51    5.58
  -4   7  -2   60.84    4.80
   4  -7   3   47.72    4.71
  -4   7  -3   56.11    4.66
   4  -7   4   18.06    2.41
   4  -7   4   19.82    2.89
  -4   7  -4   18.90    1.28
  -4   7  -4   16.55    1.23
  -4   7  -5    0.36    0.42
  -4   7  -5    1.16    1.06
  -4   7  -5    0.85    0.49
   4  -7   5    2.25    0.94
   4  -7   5    1.59    1.12
   4  -7   6   96.27    6.33
  -4   7  -6  100.77    4.69
   4  -7   6   92.68    6.91
  -4   7  -6  101.42    4.68
  -4   7  -6  104.39    5.13
  -4   7  -7    5.62    0.73
  -4   7  -7    5.59    0.96
  -4   7  -7    5.70    0.73
   4  -7   7    5.79    0.70
   4  -7   8   84.90    4.06
  -4   7  -8   92.00    4.16
   4  -7   8   84.80    4.03
  -4   7  -8   91.57    4.11
  -4   7  -8   89.64    4.46
   4  -7   9    2.89    0.55
  -4   7  -9    3.67    0.59
   4  -7   9    3.26    0.52
  -4   7  -9    3.38    0.53
  -4   7  -9    3.27    0.76
   4  -7  10   47.05    2.11
   4  -7  10   46.11    2.09
  -4   7 -10   43.13    2.02
   4  -7  11   10.79    0.70
   4  -7  11    7.91    0.62
  -4   7 -12   -0.08    0.24
  -4   6  17    1.80    0.41
  -4   6  17    1.26    0.45
  -4   6  17    1.12    0.44
  -4   6  16    0.54    0.45
  -4   6  16    0.94    0.65
  -4   6  16    1.04    0.55
  -4   6  16    0.57    0.40
  -4   6  15    2.68    0.84
  -4   6  15    1.94    0.67
  -4   6  15    2.63    0.55
  -4   6  14    7.56    0.97
  -4   6  14    7.46    1.19
  -4   6  14    6.73    1.02
  -4   6  14    8.79    0.89
  -4   6  13    8.84    1.05
  -4   6  13    6.96    0.87
  -4   6  13    9.22    1.33
  -4   6  13    8.91    1.14
  -4   6  12    7.19    0.99
  -4   6  12    8.46    2.05
  -4   6  12    5.91    1.17
  -4   6  12    9.41    1.20
  -4   6  11  103.97    4.92
  -4   6  11   99.74    4.66
  -4   6  11   99.75    5.29
  -4   6  11   86.63    4.86
  -4   6  10    5.09    0.97
  -4   6  10    1.86    0.97
  -4   6  10    5.19    0.89
  -4   6  10    4.38    1.02
  -4   6  10    2.86    0.57
  -4   6  10    2.30    0.66
  -4   6  10    2.67    1.40
  -4   6   9    6.02    1.73
  -4   6   9    5.26    1.34
  -4   6   8   25.26    3.34
  -4   6   8   29.39    3.06
  -4   6   7    1.06    1.14
  -4   6   7    1.68    1.05
  -4   6   7    2.62    1.00
  -4   6   6    0.21    0.81
  -4   6   6    0.95    0.96
  -4   6   6    0.22    0.76
  -4   6   6   -0.41    1.05
  -4   6   6    0.33    0.96
  -4   6   5   28.52    2.93
  -4   6   5   25.20    2.73
  -4   6   5   26.22    3.54
  -4   6   5   22.49    2.65
  -4   6   5   27.19    3.19
  -4   6   4   87.63    5.85
  -4   6   4   94.72    5.97
  -4   6   4   98.71    7.05
  -4   6   4   76.98    5.67
  -4   6   4   87.20    6.16
  -4   6   3  149.59    8.37
  -4   6   3  147.04    8.45
  -4   6   3  140.34    9.22
  -4   6   2    1.95    0.89
  -4   6   2    3.84    1.25
  -4   6   2    2.41    1.18
  -4   6   2    1.21    1.01
  -4   6   1  115.08    6.92
  -4   6   1  117.55    7.13
  -4   6   1  116.51    6.91
  -4   6   0  328.78   15.48
  -4   6   0  325.16   15.75
  -4   6   0  321.15   15.70
  -4   6  -1  408.21   19.35
   4  -6   1  400.45   20.48
  -4   6  -1  432.50   19.61
  -4   6  -2   43.89    3.76
   4  -6   2   45.93    4.56
  -4   6  -2   49.99    4.14
  -4   6  -3    5.73    1.37
  -4   6  -3    8.58    1.87
   4  -6   3    7.75    1.91
   4  -6   4    4.01    1.57
  -4   6  -5   70.96    5.41
   4  -6   5   62.39    4.88
   4  -6   5   63.82    5.46
   4  -6   6   27.45    2.95
  -4   6  -6   28.91    3.26
   4  -6   6   27.11    3.36
  -4   6  -6   26.67    1.71
  -4   6  -6   29.42    1.73
   4  -6   7   79.25    3.77
   4  -6   7   71.36    5.32
  -4   6  -7   78.33    3.82
   4  -6   7   75.41    6.09
  -4   6  -7   81.46    3.81
  -4   6  -7   78.57    4.24
   4  -6   8    5.75    0.72
  -4   6  -8    4.97    0.74
   4  -6   8    4.69    0.65
  -4   6  -8    5.25    0.70
  -4   6  -8    4.98    0.99
   4  -6   9  136.14    6.06
  -4   6  -9  137.31    6.14
  -4   6  -9  134.46    6.05
  -4   6  -9  136.66    6.47
   4  -6   9  139.01    6.07
   4  -6  10   36.47    1.99
   4  -6  10   35.86    1.98
  -4   6 -10   37.37    1.95
  -4   6 -10   41.00    2.39
   4  -6  11    1.83    0.44
   4  -6  11    1.53    0.49
  -4   6 -11    1.25    0.45
  -4   6 -12   48.71    2.15
   4  -6  12   42.81    2.07
   4  -6  12   44.65    2.10
  -4   6 -13   38.05    1.78
  -4   5  17   11.92    0.85
  -4   5  17   10.92    1.01
  -4   5  16    8.37    0.74
  -4   5  16    7.39    0.81
  -4   5  16    8.90    1.07
  -4   5  15    2.85    0.66
  -4   5  15    1.88    0.52
  -4   5  15    2.41    0.73
  -4   5  15    2.71    0.94
  -4   5  14   89.46    4.35
  -4   5  14   93.00    4.72
  -4   5  14   81.60    4.35
  -4   5  14   86.01    4.15
  -4   5  13   68.06    3.80
  -4   5  13   61.30    3.17
  -4   5  13   57.44    3.40
  -4   5  12   17.32    1.48
  -4   5  12   13.99    1.49
  -4   5  12   16.55    1.73
  -4   5  12   14.31    2.58
  -4   5  12   13.96    1.22
  -4   5  12   15.04    1.45
  -4   5  11   20.18    3.07
  -4   5  11   18.82    1.88
  -4   5  11   17.95    1.50
  -4   5  11   18.74    1.68
  -4   5  11   15.68    1.51
  -4   5  11   17.70    1.65
  -4   5  10  293.96   14.38
  -4   5   9   11.41    1.82
  -4   5   9   13.31    2.55
  -4   5   8  202.16   10.36
  -4   5   8  211.06   12.60
  -4   5   8  172.61   11.09
  -4   5   7   55.18    4.23
  -4   5   7   56.99    4.10
  -4   5   7   54.55    5.47
  -4   5   7   55.44    4.94
  -4   5   6    4.11    1.24
  -4   5   6    4.61    1.18
  -4   5   6    4.40    1.79
  -4   5   6    2.46    1.21
  -4   5   5  113.94    6.60
  -4   5   5  114.18    8.01
  -4   5   5  121.26    7.41
  -4   5   5   98.84    6.32
  -4   5   4  105.93    6.35
  -4   5   4  106.64    6.30
  -4   5   4  113.59    7.65
  -4   5   4   93.87    6.15
  -4   5   4  104.70    6.75
  -4   5   3   14.79    1.99
  -4   5   3   17.58    2.16
  -4   5   3   13.51    2.37
  -4   5   3   16.57    2.24
  -4   5   3   15.44    2.05
  -4   5   2    0.32    0.84
  -4   5   2    1.27    0.88
  -4   5   2    1.68    0.84
  -4   5   2    1.41    0.88
  -4   5   2    0.21    0.80
  -4   5   1    5.78    1.31
  -4   5   1    7.57    1.40
  -4   5   1    5.30    1.33
  -4   5   0  190.75   10.34
  -4   5   0  204.88   10.29
  -4   5   0  220.16   10.68
  -4   5  -1   12.55    1.90
  -4   5  -1   10.06    1.51
  -4   5  -1   11.61    1.77
  -4   5  -2  147.25    8.47
   4  -5   2  151.48    9.55
  -4   5  -3   36.94    3.56
  -4   5  -3   42.06    3.41
   4  -5   3   41.63    4.27
   4  -5   4    5.22    1.67
  -4   5  -5    3.50    1.32
   4  -5   5    3.23    1.19
   4  -5   5    1.99    1.26
  -4   5  -6    1.96    1.25
   4  -5   6    3.05    1.41
   4  -5   6    3.78    1.23
  -4   5  -7  327.32   13.88
  -4   5  -7  311.55   13.36
   4  -5   7  286.40   15.31
  -4   5  -7  321.96   13.34
   4  -5   7  284.51   16.29
   4  -5   8    4.79    0.69
  -4   5  -8    4.02    0.94
  -4   5  -8    4.43    0.69
  -4   5  -8    4.11    0.64
   4  -5   8    4.54    1.29
   4  -5   8    4.69    0.67
  -4   5  -9   56.59    2.88
   4  -5   9   54.88    2.79
  -4   5  -9   55.08    2.80
  -4   5  -9   53.40    2.86
   4  -5   9   55.61    2.82
   4  -5   9   52.03    4.98
  -4   5  -9   54.89    3.24
   4  -5  10   75.66    3.67
   4  -5  10   79.00    3.68
  -4   5 -10   77.55    3.74
  -4   5 -10   73.95    3.61
  -4   5 -10   79.57    4.12
   4  -5  11  156.05    6.96
  -4   5 -11  166.71    7.03
   4  -5  11  156.33    6.97
  -4   5 -11  158.54    7.02
   4  -5  12   36.14    1.87
  -4   5 -12   31.97    1.84
   4  -5  13   10.26    0.77
   4  -5  13    9.04    0.74
   4  -5  13    8.07    0.76
  -4   5 -13    9.50    0.74
  -4   5 -14   41.70    1.98
   4  -5  14   45.99    2.03
  -4   4  18   33.95    2.02
  -4   4  18   52.13    2.06
  -4   4  17    9.15    0.93
  -4   4  17    8.59    0.68
   4  -4 -17    6.44    0.63
  -4   4  17    8.48    0.82
  -4   4  16    7.07    1.02
  -4   4  16    5.38    0.71
   4  -4 -16    5.04    0.69
  -4   4  15   70.75    3.46
  -4   4  15   70.93    3.78
  -4   4  15   65.02    3.26
   4  -4 -15   64.63    3.42
  -4   4  14   11.45    1.24
  -4   4  14   10.39    1.14
  -4   4  14   11.44    1.04
  -4   4  13   15.41    2.56
  -4   4  13   16.20    1.48
  -4   4  13   18.00    1.53
  -4   4  13   14.60    1.40
  -4   4  13   16.12    1.44
  -4   4  13   18.38    1.35
  -4   4  12    0.72    1.05
  -4   4  12   -0.52    0.69
  -4   4  12    1.12    0.55
  -4   4  12    0.08    0.62
  -4   4  12    0.09    0.78
  -4   4  12    0.08    0.60
  -4   4  11   11.60    2.36
  -4   4  10   31.60    3.74
  -4   4   9   11.02    1.71
  -4   4   8    3.25    1.45
  -4   4   8    0.41    0.69
  -4   4   7  501.40   24.75
  -4   4   7  550.29   23.81
  -4   4   6    0.29    0.84
  -4   4   6    0.39    0.69
  -4   4   6    0.71    0.67
  -4   4   5   10.40    2.21
  -4   4   5   15.30    2.26
  -4   4   5   15.78    1.87
  -4   4   5   15.07    1.99
  -4   4   5   16.72    2.01
  -4   4   4    3.89    1.17
  -4   4   4    1.01    1.09
  -4   4   4    2.78    0.94
  -4   4   4    3.91    1.12
  -4   4   4    2.36    0.89
  -4   4   3  147.07    9.16
  -4   4   3  153.85    8.40
  -4   4   3  134.97    7.77
  -4   4   3  147.81    7.95
  -4   4   3  157.38    8.03
  -4   4   2    3.76    1.07
  -4   4   2    2.30    0.79
  -4   4   2    3.04    1.19
  -4   4   2    5.84    1.24
  -4   4   2    3.23    0.97
  -4   4   1   22.91    2.96
  -4   4   1   27.92    2.45
  -4   4   1   25.55    2.46
  -4   4   1   22.26    2.41
  -4   4   0   -0.53    0.71
  -4   4   0    0.33    0.62
  -4   4   0    0.19    0.67
  -4   4  -1   37.83    3.03
  -4   4  -1   40.12    3.27
  -4   4  -2  179.94    9.34
  -4   4  -2  171.55    9.04
  -4   4  -3   19.34    2.34
  -4   4  -3   19.82    2.20
  -4   4  -4   42.03    3.66
   4  -4   5  250.15   13.27
  -4   4  -5  292.89   13.80
   4  -4   6    1.44    0.81
  -4   4  -6    1.31    0.99
   4  -4   7   15.17    2.62
   4  -4   7   14.03    2.11
   4  -4   8   -0.36    1.06
   4  -4   8   -0.26    0.76
  -4   4  -9    5.43    0.78
   4  -4   9    4.46    0.68
  -4   4  -9    5.28    1.03
  -4   4  -9    4.89    0.65
   4  -4   9    4.81    0.68
   4  -4  10   18.58    1.37
  -4   4 -10   21.05    1.49
  -4   4 -10   19.87    1.73
  -4   4 -10   22.19    1.48
   4  -4  10   19.33    1.38
  -4   4 -10   19.58    1.33
   4  -4  10   20.81    3.09
  -4   4 -11    0.06    0.51
   4  -4  11    0.11    0.46
   4  -4  11   -0.30    0.50
  -4   4 -11   -0.23    0.51
  -4   4 -11   -0.17    0.68
   4  -4  12   51.90    2.72
  -4   4 -12   55.13    2.77
  -4   4 -12   53.65    2.75
   4  -4  13    6.60    0.73
   4  -4  13    6.64    0.76
  -4   4 -13    6.47    0.73
   4  -4  14    0.53    0.42
  -4   4 -14    0.18    0.36
   4  -4  14    0.16    0.40
   4  -4  14    0.29    0.39
   4  -4  14    0.06    0.36
  -4   3  18    5.58    0.57
   4  -3 -17   44.60    1.31
  -4   3  17   44.75    1.49
  -4   3  16   13.84    1.09
  -4   3  16   15.51    1.27
   4  -3 -16   15.11    1.16
  -4   3  15   47.43    2.58
  -4   3  15   46.74    2.60
  -4   3  15   44.81    2.40
  -4   3  14   20.28    1.55
  -4   3  14   19.10    1.72
  -4   3  14   19.03    1.38
  -4   3  14   21.36    1.61
  -4   3  13   33.88    2.21
  -4   3  13   34.01    2.39
  -4   3  13   33.42    3.71
  -4   3  13   33.18    2.01
  -4   3  13   32.65    2.21
  -4   3  12  327.13   14.14
  -4   3  12  309.88   16.80
  -4   3  12  326.95   14.41
  -4   3  12  338.58   14.20
  -4   3  12  320.08   13.91
  -4   3  11  348.65   17.90
  -4   3  10    1.02    1.19
  -4   3   9  201.73   11.32
  -4   3   9  191.14    9.97
  -4   3   8  113.49    6.58
  -4   3   7    1.73    1.09
  -4   3   7    0.73    0.72
  -4   3   6   -0.27    0.79
  -4   3   6   -0.56    0.94
  -4   3   6    0.89    0.69
  -4   3   5    2.71    1.16
  -4   3   5    2.65    1.13
  -4   3   5    5.00    1.19
  -4   3   5    3.67    0.97
  -4   3   4   35.65    3.24
  -4   3   4   33.99    3.40
  -4   3   4   30.68    2.68
  -4   3   3    9.17    1.59
  -4   3   3    8.91    1.95
  -4   3   3   12.00    1.59
  -4   3   3   12.12    1.63
  -4   3   2  126.93    6.37
  -4   3   2  123.47    7.00
  -4   3   2  115.62    7.58
  -4   3   2  121.51    6.67
  -4   3   1   -0.73    0.73
  -4   3   1    0.28    0.52
  -4   3   1   -0.27    0.84
  -4   3   1    0.15    0.64
  -4   3   1   -0.17    0.67
  -4   3   0   -0.31    0.60
  -4   3   0    0.26    0.81
  -4   3   0    1.17    0.64
  -4   3   0    0.16    0.64
  -4   3  -1  131.23    7.18
  -4   3  -1  125.10    6.84
  -4   3  -1  149.22    7.32
  -4   3  -2  270.29   12.94
  -4   3  -2  268.93   12.71
   4  -3   3  260.22   13.49
  -4   3  -4   38.25    3.38
   4  -3   4   44.35    4.03
  -4   3  -5   15.76    2.13
   4  -3   5   14.49    2.37
   4  -3   5   14.69    2.01
   4  -3   6   88.57    6.56
  -4   3  -6  101.17    6.32
   4  -3   6   93.19    5.96
   4  -3   7   27.93    2.98
   4  -3   8  200.13   10.83
   4  -3   9   21.64    2.69
   4  -3  10   40.82    2.29
  -4   3 -10   42.31    2.41
  -4   3 -10   40.26    2.35
   4  -3  10   41.20    3.81
   4  -3  10   42.96    2.34
   4  -3  11  215.51    9.38
  -4   3 -11  219.73    9.50
  -4   3 -11  213.41    9.44
   4  -3  11  207.40   12.58
   4  -3  11  217.05    9.41
  -4   3 -12   17.30    1.29
  -4   3 -12   15.29    1.23
   4  -3  12   14.33    1.20
  -4   3 -13  125.69    5.67
   4  -3  13  125.64    5.68
  -4   3 -14   19.45    1.27
   4  -3  14   20.71    1.33
   4  -3  14   21.58    1.37
   4  -3  14   20.44    1.33
  -4   3 -15    8.81    0.66
   4  -3  15    9.63    0.77
   4  -3  15    8.63    0.74
   4  -3  15    8.13    0.71
  -4   2  18    0.26    0.38
  -4   2  18    0.08    0.34
   4  -2 -17    0.42    0.35
  -4   2  17    0.14    0.48
  -4   2  17    0.64    0.50
  -4   2  17    0.82    0.58
  -4   2  16   16.68    1.36
  -4   2  16   19.45    1.53
  -4   2  16   19.38    1.24
  -4   2  15   27.84    2.01
  -4   2  15   23.15    1.63
  -4   2  15   27.61    1.76
  -4   2  15   25.46    1.92
  -4   2  14   34.56    2.19
  -4   2  14   38.53    2.56
  -4   2  14   33.02    2.13
  -4   2  14   33.20    2.00
  -4   2  14   36.36    2.43
  -4   2  13   83.40    4.41
  -4   2  13   92.18    4.87
  -4   2  13   90.66    4.46
  -4   2  13   86.06    4.25
  -4   2  13   92.24    4.76
  -4   2  12   51.18    2.87
  -4   2  12   48.89    2.85
  -4   2  12   45.77    4.48
  -4   2  12   50.38    3.13
  -4   2  12   48.12    2.66
  -4   2  12   46.48    3.16
  -4   2  11   27.39    3.39
  -4   2  10   11.71    2.20
  -4   2   9   13.94    2.38
  -4   2   9   15.46    1.88
  -4   2   8   18.37    2.55
  -4   2   8   16.20    1.91
  -4   2   7    1.09    1.00
  -4   2   7    2.56    0.85
  -4   2   7    0.29    0.97
  -4   2   6   34.20    2.87
  -4   2   6   35.90    3.56
  -4   2   5   64.40    4.78
  -4   2   5   65.34    4.20
  -4   2   5   66.87    4.98
  -4   2   4   26.55    2.70
  -4   2   4   23.17    2.75
  -4   2   3    3.33    1.02
  -4   2   3    2.24    0.89
  -4   2   3    2.61    0.88
  -4   2   3    2.48    1.06
  -4   2   2   36.48    3.03
  -4   2   2   33.82    2.73
  -4   2   2   38.67    3.64
  -4   2   2   38.29    3.33
  -4   2   1  130.44    6.53
  -4   2   1  132.27    7.03
  -4   2   1  130.62    6.72
  -4   2   1  119.48    6.68
  -4   2   1  124.81    7.63
  -4   2   0   89.77    5.52
  -4   2   0  102.83    5.45
  -4   2   0  108.53    5.51
  -4   2   0   98.75    5.52
  -4   2   0   85.94    6.10
  -4   2  -1  171.81    8.98
  -4   2  -1  177.77    8.96
  -4   2  -1  198.37    8.92
  -4   2  -2  332.79   15.37
  -4   2  -2  335.08   14.89
   4  -2   3  122.65    7.49
   4  -2   4    6.22    1.52
  -4   2  -4    1.71    0.86
   4  -2   5  261.89   13.73
  -4   2  -5  281.36   13.37
   4  -2   6  190.02   10.22
   4  -2   6  213.37   11.20
   4  -2   7   32.31    3.12
   4  -2   7   35.59    3.71
   4  -2   8   34.17    3.36
   4  -2   8   38.13    4.03
   4  -2   9   49.98    4.25
  -4   2 -10    3.48    0.71
   4  -2  10    5.51    1.89
   4  -2  10    5.45    1.49
  -4   2 -10    4.82    0.97
   4  -2  11   32.44    2.05
   4  -2  11   35.39    2.05
  -4   2 -11   38.79    2.20
  -4   2 -11   32.39    2.07
  -4   2 -11   35.59    2.43
   4  -2  11   29.92    3.29
   4  -2  11   35.12    4.26
  -4   2 -12   43.22    2.44
  -4   2 -12   39.54    2.33
   4  -2  12   41.35    2.30
   4  -2  12   40.11    2.36
  -4   2 -13    6.93    0.82
   4  -2  13    5.57    0.80
  -4   2 -14    2.13    0.55
   4  -2  14    2.16    0.62
  -4   2 -15    4.02    0.54
   4  -2  15    3.33    0.65
   4  -2  15    3.99    0.65
   4  -2  15    3.67    0.64
   4  -2  16   33.45    1.67
   4  -2  16   34.60    1.68
   4  -2  16   34.68    1.67
  -4   1  18   49.89    2.69
  -4   1  18   70.64    2.75
  -4   1  17   12.91    1.01
  -4   1  17   13.04    1.04
  -4   1  17   15.02    1.17
  -4   1  16   48.60    2.79
  -4   1  16   44.46    2.61
  -4   1  16   49.94    2.70
  -4   1  15    1.71    0.59
  -4   1  15    1.98    0.84
  -4   1  15    1.77    0.70
  -4   1  15    2.07    0.76
  -4   1  14   45.28    2.67
  -4   1  14   45.38    3.04
  -4   1  14   47.10    2.65
  -4   1  14   50.31    2.95
  -4   1  14   51.62    3.03
  -4   1  13   16.26    1.37
  -4   1  13   15.00    1.35
  -4   1  13   18.27    1.70
  -4   1  13   14.87    1.22
  -4   1  13   15.73    1.54
  -4   1  13   15.65    1.68
  -4   1  12    5.16    2.10
  -4   1  11    6.71    2.58
  -4   1  11   10.17    2.01
  -4   1  10  115.54    7.58
  -4   1  10  106.53    8.94
  -4   1   9   50.64    5.52
  -4   1   9   42.55    4.12
  -4   1   8   29.16    3.23
  -4   1   8   29.58    4.09
  -4   1   8   31.87    2.68
  -4   1   7  578.57   27.50
  -4   1   7  575.73   26.03
  -4   1   7  569.24   24.81
  -4   1   7  549.41   26.12
  -4   1   6   23.12    2.67
  -4   1   6   23.56    2.25
  -4   1   6   24.43    2.87
  -4   1   5  189.23    9.22
  -4   1   5  183.36   10.08
  -4   1   4  451.16   21.34
  -4   1   4  504.39   20.85
  -4   1   4  449.65   21.53
  -4   1   3  820.69   35.55
  -4   1   3  831.62   35.83
  -4   1   2  246.58   11.73
  -4   1   2  237.96   11.28
  -4   1   2  239.25   11.92
  -4   1   1   16.01    1.85
  -4   1   1   16.75    1.70
  -4   1   1   17.63    2.10
  -4   1   0  427.18   19.80
  -4   1   0  469.53   19.55
  -4   1   0  439.41   20.23
  -4   1  -1   42.87    2.72
  -4   1  -1   28.73    3.03
  -4   1  -2    5.30    1.12
  -4   1  -2    3.18    1.04
  -4   1  -2    4.09    0.82
   4  -1   3   59.45    4.41
   4  -1   4    3.05    1.07
   4  -1   4    2.70    0.88
   4  -1   5   14.07    2.04
   4  -1   6    0.25    0.88
   4  -1   6    0.57    0.78
   4  -1   7   75.71    5.56
   4  -1   7   66.67    4.79
   4  -1   8    7.15    1.90
   4  -1   8    8.67    1.58
   4  -1   9   61.97    4.78
   4  -1  10   56.46    4.51
   4  -1  10   39.13    4.55
   4  -1  11    0.45    0.51
   4  -1  11    0.59    0.51
  -4   1 -11   -0.07    0.52
  -4   1 -11    0.47    0.73
  -4   1 -11    0.32    0.52
   4  -1  11    1.22    1.19
   4  -1  11    0.57    0.84
   4  -1  12    5.57    0.83
   4  -1  12    5.03    0.80
  -4   1 -12    4.13    0.80
   4  -1  12    7.07    2.04
  -4   1 -12    5.62    0.82
   4  -1  12    6.02    1.62
  -4   1 -13   87.47    4.25
   4  -1  13   91.66    4.32
   4  -1  13   84.34    4.20
  -4   1 -14   -0.16    0.48
   4  -1  14    0.63    0.62
   4  -1  14    0.41    0.54
   4  -1  14    0.42    0.48
  -4   1 -15    2.78    0.56
   4  -1  15    3.92    0.77
   4  -1  15    4.02    0.70
   4  -1  15    4.77    0.74
   4  -1  15    3.47    0.69
   4  -1  16    1.03    0.50
   4  -1  16    1.26    0.48
   4  -1  16    1.31    0.49
   4  -1  16    1.42    0.50
  -4   0  17   11.81    0.98
  -4   0  17   11.87    0.99
  -4   0  17   10.06    0.87
  -4   0  17   12.10    1.07
  -4   0  16    5.87    0.86
  -4   0  16    4.94    0.84
  -4   0  16    5.32    0.94
  -4   0  15    2.55    0.80
  -4   0  15    1.58    0.77
  -4   0  15    2.11    0.61
  -4   0  15    1.89    0.86
  -4   0  14    3.02    0.87
  -4   0  14    3.90    1.03
  -4   0  14    3.88    0.88
  -4   0  14    3.66    0.71
  -4   0  13    2.82    2.27
  -4   0  13   -0.20    0.91
  -4   0  13    1.05    0.87
  -4   0  13   -0.10    0.69
  -4   0  13    0.61    0.55
  -4   0  12  443.48   19.11
  -4   0  12  479.46   24.23
   4   0 -12  436.52   21.36
  -4   0  12  424.81   18.87
  -4   0  12  441.26   18.92
   4   0 -11   10.47    2.06
  -4   0  11   13.23    3.03
  -4   0  10    3.12    2.21
  -4   0  10    1.49    1.05
  -4   0   9   27.81    3.18
  -4   0   9   28.41    4.11
  -4   0   8    5.29    1.56
  -4   0   8    5.44    1.49
  -4   0   8    3.91    2.04
  -4   0   7  275.28   14.41
  -4   0   7  267.39   12.98
  -4   0   7  295.40   14.21
  -4   0   7  293.48   15.46
  -4   0   6    0.53    1.09
  -4   0   6   -0.15    0.50
  -4   0   6    1.00    0.59
  -4   0   6    0.72    0.91
  -4   0   6    0.34    1.20
  -4   0   5    8.36    1.69
  -4   0   5    7.47    1.21
  -4   0   5    7.22    1.51
  -4   0   5    5.49    1.71
  -4   0   4   34.93    3.28
  -4   0   4   37.07    2.77
  -4   0   3    1.82    0.97
  -4   0   3    2.57    1.00
  -4   0   2  411.06   18.76
  -4   0   2  406.41   18.12
  -4   0   2  417.43   18.60
  -4   0   1   98.94    6.04
  -4   0   1  111.58    5.72
   4   0  -1   97.26    9.83
  -4   0   1  109.07    6.02
  -4   0   0   55.96    4.07
  -4   0   0   53.07    3.38
  -4   0  -1   15.87    2.03
  -4   0  -1   13.70    1.79
  -4   0  -1   16.12    1.58
  -4   0  -2  159.90    9.19
  -4   0  -2  197.59    8.65
   4   0   3   39.01    3.12
   4   0   3   33.63    2.62
   4   0   4   75.26    4.89
   4   0   4   74.76    4.51
   4   0   5    4.65    1.23
   4   0   5    3.34    0.90
   4   0   6   45.66    3.83
   4   0   7   33.19    3.27
   4   0   7   25.40    2.66
   4   0   8   12.36    2.23
   4   0   8   13.23    1.93
   4   0   9  236.05   12.25
   4   0  10   50.79    4.42
   4   0  10   62.42    5.48
   4   0  11   25.83    3.08
   4   0  11   24.32    3.45
   4   0  12   10.99    1.14
   4   0  12   10.64    1.10
  -4   0 -12    9.99    1.12
  -4   0 -12   10.71    1.09
   4   0  12    8.42    2.29
   4   0  12   11.55    2.10
   4   0  13   24.17    1.75
   4   0  13   25.89    3.77
  -4   0 -13   25.48    1.72
   4   0  13   26.00    1.80
   4   0  14    4.17    0.73
   4   0  14    4.69    0.82
  -4   0 -14    3.75    0.70
   4   0  14    4.04    0.80
   4   0  14    3.30    0.75
   4   0  15   47.00    2.51
  -4   0 -15   47.32    2.54
   4   0  15   50.90    2.65
   4   0  15   51.60    2.69
   4   0  15   48.98    2.69
   4   0  16    2.95    0.64
   4   0  16    3.16    0.65
   4   0  16    3.38    0.64
   4   0  16    2.90    0.63
   4   0  17  141.23    5.60
   4   0  17  143.11    5.60
   4   0  17  155.19    5.67
  -4  -1  17   12.61    1.07
  -4  -1  17   11.16    0.97
  -4  -1  17   10.17    0.85
  -4  -1  17   12.80    1.01
  -4  -1  16    9.99    0.86
  -4  -1  16   10.79    1.11
  -4  -1  16   12.12    1.23
  -4  -1  16   10.61    1.10
  -4  -1  15    4.79    0.71
  -4  -1  15    4.79    1.01
  -4  -1  15    4.37    0.88
  -4  -1  15    4.47    0.70
  -4  -1  15    5.03    0.92
  -4  -1  14    1.69    0.57
  -4  -1  14    2.02    0.84
  -4  -1  14    2.23    0.92
  -4  -1  14    1.23    0.79
  -4  -1  14    2.29    0.63
  -4  -1  13   66.37    3.89
  -4  -1  13   72.99    4.12
  -4  -1  13   67.24    7.01
  -4  -1  13   70.22    3.92
   4   1 -13   66.18    5.57
   4   1 -12    2.25    1.26
  -4  -1  12    3.94    2.05
  -4  -1  12    3.29    1.01
  -4  -1  12    2.71    0.86
  -4  -1  12    2.41    0.86
  -4  -1  11  150.16   10.79
   4   1 -11  137.61    8.64
  -4  -1  10  422.42   22.41
   4   1 -10  410.95   19.69
  -4  -1   9  114.74    7.71
  -4  -1   9   99.76    6.86
  -4  -1   9  114.70    8.71
   4   1  -9  103.20    6.53
  -4  -1   8  253.47   13.77
  -4  -1   8  262.35   13.35
  -4  -1   8  277.86   15.06
   4   1  -8  247.20   12.49
  -4  -1   7   39.86    3.98
  -4  -1   7   37.98    3.61
  -4  -1   7   50.42    4.86
  -4  -1   6   10.01    1.95
  -4  -1   6    6.90    1.56
  -4  -1   5    3.40    1.19
  -4  -1   5    3.93    1.27
  -4  -1   5    3.44    0.78
  -4  -1   4   34.78    3.25
  -4  -1   4   30.86    2.96
  -4  -1   4   33.71    3.42
  -4  -1   4   40.09    2.78
  -4  -1   4   33.12    2.53
  -4  -1   3  105.71    6.45
  -4  -1   3  106.07    6.80
  -4  -1   3  118.39    6.00
  -4  -1   2   36.30    3.10
  -4  -1   2   37.45    3.01
  -4  -1   1   30.05    2.36
  -4  -1   0  469.04   20.06
  -4  -1   0  454.30   20.54
  -4  -1  -1   60.94    3.55
  -4  -1  -1   57.23    4.01
  -4  -1  -1   58.30    3.91
  -4  -1  -2  131.15    7.21
  -4  -1  -2  142.46    7.19
   4   1   2  123.86    6.93
   4   1   2  140.15    6.71
   4   1   3   50.79    3.53
   4   1   3   52.53    3.32
   4   1   4  159.13    8.02
  -4  -1  -4  155.61    7.65
   4   1   4  148.84    7.70
   4   1   5    9.69    1.51
   4   1   5   13.42    1.62
   4   1   6   14.33    1.96
   4   1   6   17.46    1.95
   4   1   7   65.03    4.82
   4   1   8    3.06    1.17
   4   1   9  109.36    7.67
   4   1   9  126.08    7.37
   4   1  10   83.06    5.91
   4   1  10   81.07    6.54
   4   1  11   31.70    3.49
   4   1  11   30.65    3.90
   4   1  12    3.70    0.79
   4   1  12    3.80    1.46
   4   1  12    3.87    0.75
  -4  -1 -12    3.58    0.72
   4   1  12    5.02    1.83
   4   1  13  181.31    7.88
   4   1  13  153.95   10.00
   4   1  13  164.95   11.15
  -4  -1 -13  167.19    7.77
   4   1  13  178.98    7.92
   4   1  14   97.66    4.58
   4   1  14   98.92    4.66
  -4  -1 -14   89.40    4.48
   4   1  14   90.74    4.54
   4   1  14   91.87    4.62
   4   1  15    1.05    0.56
   4   1  15    0.72    0.58
   4   1  15    1.45    0.65
   4   1  15    0.65    0.60
   4   1  16    9.34    0.84
   4   1  16    9.60    0.98
   4   1  16    7.73    0.94
   4   1  16    7.67    0.89
   4   1  16   10.38    1.01
   4   1  17    0.08    0.40
   4   1  17    0.22    0.45
   4   1  17   -0.20    0.45
   4   1  17    0.88    0.53
  -4  -2  17   17.18    1.19
  -4  -2  17   17.45    1.15
  -4  -2  17   16.80    1.11
  -4  -2  17   13.77    0.96
  -4  -2  16   52.34    2.79
  -4  -2  16   48.39    2.52
  -4  -2  16   48.84    2.74
  -4  -2  15    9.76    1.15
  -4  -2  15    8.52    1.18
  -4  -2  15    8.44    0.86
  -4  -2  15    8.88    1.10
  -4  -2  14   28.22    2.09
  -4  -2  14   25.59    1.86
  -4  -2  14   29.13    2.07
  -4  -2  14   28.25    2.16
  -4  -2  14   25.54    1.68
   4   2 -13    8.67    1.93
  -4  -2  13    4.33    2.33
  -4  -2  13   10.41    1.31
  -4  -2  13    8.61    1.30
  -4  -2  13    8.16    1.11
  -4  -2  13    8.77    1.20
   4   2 -12  271.90   15.00
  -4  -2  12  287.62   13.01
  -4  -2  12  292.73   12.84
  -4  -2  12  295.25   13.17
   4   2 -11    9.21    1.83
  -4  -2  11    9.13    2.69
  -4  -2  10   44.08    5.25
   4   2 -10   40.75    3.77
  -4  -2  10   39.25    4.36
  -4  -2   9  125.04    9.00
   4   2  -9  114.24    6.87
  -4  -2   9  101.47    7.75
   4   2  -8    2.26    0.85
  -4  -2   8    2.00    1.38
  -4  -2   7   15.98    2.20
   4   2  -7   13.63    1.71
  -4  -2   7   16.36    2.55
   4   2  -6    3.46    0.83
  -4  -2   6    4.97    1.69
  -4  -2   6    5.43    1.31
  -4  -2   6    4.53    1.57
  -4  -2   5   -0.25    0.47
  -4  -2   5    1.56    0.93
  -4  -2   5    0.58    1.16
  -4  -2   5   -0.22    0.77
  -4  -2   5   -0.25    0.96
  -4  -2   4  114.85    5.95
  -4  -2   4  104.77    6.34
  -4  -2   4  114.32    6.65
  -4  -2   4  120.87    7.25
  -4  -2   4  110.49    6.79
  -4  -2   3  146.83    7.46
  -4  -2   3  157.27    8.52
  -4  -2   3  149.82    8.21
   4   2  -2  194.76   15.29
  -4  -2   2  207.48    9.91
  -4  -2   2  218.16   10.79
  -4  -2   1    0.51    0.89
   4   2  -1   -0.85    1.43
  -4  -2   1    0.13    0.53
  -4  -2   0  105.58    5.86
   4   2   0  101.49   10.63
  -4  -2   0  102.52    5.57
  -4  -2  -1    2.69    0.94
  -4  -2  -1    1.82    1.77
  -4  -2  -1    1.69    0.67
  -4  -2  -2  294.22   13.88
   4   2   2  303.86   13.50
  -4  -2  -2  292.01   18.06
  -4  -2  -2  317.11   13.83
   4   2   3  180.27    8.76
  -4  -2  -3  172.82    8.91
   4   2   3  183.50    8.74
  -4  -2  -3  167.91   12.55
  -4  -2  -3  201.98    8.99
   4   2   4    4.49    0.97
  -4  -2  -4    4.74    0.99
   4   2   4    5.88    1.07
   4   2   5    0.47    0.69
   4   2   5    0.76    0.64
   4   2   6   22.13    2.28
   4   2   6   19.41    2.09
   4   2   7   13.85    1.86
   4   2   8  176.66    9.86
   4   2   9   24.20    2.76
   4   2   9   21.68    2.95
   4   2  10  430.81   20.00
   4   2  10  399.53   20.39
   4   2  11    1.89    1.43
   4   2  11    0.92    0.95
   4   2  12   16.57    2.90
   4   2  12   15.78    2.59
   4   2  13   61.95    3.45
   4   2  13   63.81    5.40
   4   2  13   56.63    5.73
   4   2  13   66.12    3.43
  -4  -2 -13   68.34    3.42
  -4  -2 -13   62.30    3.32
   4   2  13   59.86    3.30
   4   2  13   57.76    3.34
   4   2  14   35.52    2.30
  -4  -2 -14   34.91    2.20
  -4  -2 -14   38.17    2.28
   4   2  14   34.93    2.27
   4   2  14   39.32    2.34
   4   2  14   39.85    2.43
   4   2  15    3.86    0.80
   4   2  15    4.40    0.78
  -4  -2 -15    4.52    0.71
   4   2  15    4.52    0.82
   4   2  15    5.12    0.90
   4   2  16    0.06    0.61
   4   2  16   -0.06    0.55
   4   2  16    0.56    0.52
  -4  -2 -16    0.46    0.42
   4   2  16    1.11    0.64
   4   2  16    0.31    0.62
   4   2  17    0.61    0.43
   4   2  17    0.95    0.54
   4   2  17    1.39    0.52
   4   2  17    1.79    0.63
   4   2  17    1.34    0.43
  -4  -2 -18   13.58    0.83
   4   2  18   13.15    0.88
  -4  -3  17    6.28    0.61
  -4  -3  17    3.34    0.40
  -4  -3  16    1.75    0.59
  -4  -3  16    1.98    0.60
  -4  -3  16    2.00    0.47
  -4  -3  15    7.49    1.00
  -4  -3  15    8.04    1.01
  -4  -3  15    8.07    0.89
  -4  -3  15    7.20    0.81
  -4  -3  14   45.34    2.82
  -4  -3  14   46.97    2.77
  -4  -3  14   47.65    2.68
  -4  -3  14   43.31    2.44
  -4  -3  13    7.14    1.04
  -4  -3  13    6.69    1.10
  -4  -3  12   31.34    2.29
  -4  -3  12   23.65    4.13
   4   3 -12   31.55    3.42
  -4  -3  12   27.48    2.08
  -4  -3  12   32.39    2.37
  -4  -3  12   28.29    1.80
   4   3 -11    9.04    1.83
  -4  -3  11    6.36    2.39
   4   3 -10    1.27    0.89
  -4  -3  10    2.37    1.49
   4   3  -9    0.22    0.53
  -4  -3   9    0.38    1.22
  -4  -3   8    9.65    1.79
   4   3  -8    7.06    1.35
  -4  -3   8    5.93    2.08
  -4  -3   8    6.31    1.83
  -4  -3   7   82.26    5.35
  -4  -3   7   68.27    5.96
   4   3  -7   61.02    4.33
  -4  -3   7   79.78    5.93
  -4  -3   6    4.84    1.35
  -4  -3   6    2.67    1.35
  -4  -3   6    3.26    1.30
  -4  -3   5  164.64    8.13
  -4  -3   5  161.42    8.82
  -4  -3   5  171.35    9.75
  -4  -3   5  165.61    9.48
  -4  -3   4    5.30    1.04
  -4  -3   4    5.65    1.33
  -4  -3   4    7.60    1.66
  -4  -3   4    7.64    1.63
  -4  -3   3  538.92   23.56
  -4  -3   3  544.12   24.06
  -4  -3   3  570.96   24.74
  -4  -3   3  535.86   24.44
  -4  -3   2   46.33    3.12
  -4  -3   2   39.78    3.46
  -4  -3   2   48.47    3.63
  -4  -3   1   34.65    2.93
  -4  -3   1   34.30    2.70
  -4  -3   1   37.80    2.73
   4   3  -1   33.35    5.36
   4   3  -1   27.07    5.79
  -4  -3   0  425.42   18.39
  -4  -3   0  412.82   18.00
   4   3   0  392.32   26.22
  -4  -3  -1  169.29    8.52
  -4  -3  -1  178.19    8.51
   4   3   1  183.77   16.13
  -4  -3  -2  137.34    7.13
   4   3   2  136.22    6.80
  -4  -3  -2  148.52    7.23
  -4  -3  -2  139.70   11.77
   4   3   3    2.38    0.69
  -4  -3  -3    1.75    0.70
  -4  -3  -3    3.03    1.65
   4   3   4   12.15    1.52
  -4  -3  -4   12.51    1.49
   4   3   5  936.04   38.47
  -4  -3  -5  882.92   38.13
   4   3   6  102.61    5.99
   4   3   7    1.65    0.85
   4   3   7    1.38    0.75
   4   3   8    7.49    1.69
   4   3   8    7.41    1.50
   4   3   9    2.82    1.27
   4   3  10   27.47    3.33
   4   3  10   20.91    2.79
   4   3  11   56.17    4.90
   4   3  11   52.06    5.12
   4   3  12    0.82    1.13
   4   3  12   -0.34    1.00
  -4  -3 -13   39.05    2.40
   4   3  13   41.86    2.53
   4   3  13   34.39    3.97
   4   3  13   39.69    4.65
   4   3  13   38.95    2.37
  -4  -3 -13   35.53    2.27
   4   3  13   35.26    2.30
   4   3  13   34.09    2.26
  -4  -3 -14   10.67    1.11
   4   3  14   10.42    1.23
   4   3  14   12.35    2.68
   4   3  14    9.82    1.16
   4   3  14    9.05    1.09
   4   3  14    9.37    2.04
   4   3  14    8.69    1.10
   4   3  15   22.46    1.71
   4   3  15   24.53    1.61
   4   3  15   24.54    1.74
   4   3  15   24.86    1.85
  -4  -3 -15   24.76    1.71
   4   3  15   25.00    1.78
   4   3  16   24.54    1.76
  -4  -3 -16   25.04    1.60
   4   3  16   24.86    1.65
   4   3  16   22.61    1.64
   4   3  16   24.77    1.68
   4   3  17   17.99    1.24
  -4  -3 -17   18.63    1.20
  -4  -3 -17   19.03    1.29
   4   3  17   19.75    1.41
   4   3  17   18.84    1.35
  -4  -3 -18   20.27    1.20
   4   3  18   23.80    1.31
  -4  -4  16   87.95    3.76
  -4  -4  16   76.22    3.51
  -4  -4  16   82.69    3.69
  -4  -4  16   83.77    3.68
  -4  -4  15   29.33    1.94
  -4  -4  15   29.01    1.69
  -4  -4  15   31.33    1.95
  -4  -4  15   27.56    1.72
  -4  -4  14    0.77    0.77
  -4  -4  14    0.15    0.46
  -4  -4  14   -0.20    0.63
  -4  -4  14    0.65    0.67
  -4  -4  13    0.08    0.65
  -4  -4  13    0.90    0.76
  -4  -4  13   -0.06    0.48
  -4  -4  13   -0.29    0.69
  -4  -4  12    3.20    0.85
   4   4 -12    2.36    1.16
  -4  -4  12    2.83    0.66
  -4  -4  12    3.13    0.96
  -4  -4  12    3.00    0.92
  -4  -4  12    3.48    0.67
  -4  -4  11   88.79    4.76
  -4  -4  11   82.81    7.00
  -4  -4  11   77.91    7.56
   4   4 -11   88.24    6.18
  -4  -4  11   93.68    4.62
  -4  -4  11   86.63    4.78
  -4  -4  11   89.21    4.26
  -4  -4  11   85.86    4.18
  -4  -4  10    9.04    2.18
   4   4 -10    8.20    1.68
  -4  -4  10    9.01    2.56
  -4  -4   9  138.34    9.28
  -4  -4   9  140.75    9.91
   4   4  -9  129.97    7.76
  -4  -4   8   25.13    3.48
  -4  -4   8   27.45    3.06
   4   4  -8   23.20    2.50
  -4  -4   7    4.10    1.57
  -4  -4   7    4.31    1.34
  -4  -4   7    3.08    1.56
  -4  -4   6   28.51    3.40
  -4  -4   6   24.46    2.83
  -4  -4   6   26.99    3.43
  -4  -4   5  445.59   21.98
  -4  -4   5  475.01   22.24
  -4  -4   5  480.19   21.45
  -4  -4   4   32.75    3.03
  -4  -4   4   30.74    3.22
  -4  -4   4   33.05    3.31
  -4  -4   4   35.13    2.68
  -4  -4   3    0.89    0.97
  -4  -4   3    1.49    0.94
  -4  -4   3    2.46    0.79
  -4  -4   2   64.95    4.48
  -4  -4   2   59.70    4.29
   4   4  -2   59.80    3.82
  -4  -4   2   63.16    3.98
  -4  -4   1  775.18   33.78
  -4  -4   1  750.09   34.02
  -4  -4   1  797.40   34.01
  -4  -4   1  846.44   33.86
  -4  -4   0    0.16    0.69
  -4  -4   0    0.96    0.68
  -4  -4  -1 1394.96   55.66
  -4  -4  -1 1261.38   55.51
   4   4   1 1257.04   62.65
   4   4   1 1414.28   64.95
  -4  -4  -1 1348.10   55.29
  -4  -4  -2   32.73    2.54
  -4  -4  -2   37.22    2.72
   4   4   2   29.60    6.23
   4   4   2   30.39    2.26
  -4  -4  -2   30.31    2.28
  -4  -4  -3 2031.07   81.78
   4   4   3 1941.97   81.48
  -4  -4  -4  147.05    7.49
   4   4   4  145.38    7.49
  -4  -4  -5    1.87    0.65
   4   4   5    2.45    0.86
  -4  -4  -5    2.03    0.89
   4   4   6  370.33   16.48
  -4  -4  -6  336.38   16.60
   4   4   7   61.24    4.34
  -4  -4  -7   54.70    4.41
   4   4   8   61.34    4.64
  -4  -4  -8   62.45    4.88
   4   4   9   -0.54    0.87
   4   4   9   -0.84    1.06
   4   4   9    0.72    0.87
  -4  -4  -9   -0.31    0.91
   4   4  10    8.81    1.90
   4   4  10    6.60    1.51
  -4  -4 -10    4.59    1.56
   4   4  11    0.33    0.97
   4   4  11   -0.37    1.20
  -4  -4 -11    0.38    0.91
   4   4  12  361.56   18.95
   4   4  12  389.38   19.72
   4   4  13   68.73    5.89
   4   4  13   76.18    6.61
   4   4  13   76.50    3.94
  -4  -4 -13   71.82    3.77
   4   4  13   61.50    3.58
  -4  -4 -14    6.20    0.93
   4   4  14    3.58    0.89
   4   4  14    5.02    0.93
   4   4  14    3.66    1.48
   4   4  14    3.87    0.82
   4   4  14    4.79    0.91
   4   4  14    6.22    2.22
   4   4  15    4.77    1.05
   4   4  15    4.69    0.91
   4   4  15    4.55    0.86
   4   4  15    3.48    0.73
   4   4  15    2.37    0.80
  -4  -4 -15    4.55    0.82
   4   4  16   93.86    4.51
   4   4  16   94.83    4.43
   4   4  16   88.52    4.37
   4   4  16   89.81    4.21
   4   4  16   86.98    4.37
  -4  -4 -16   88.64    4.35
   4   4  17   29.93    1.87
  -4  -4 -17   27.55    1.69
   4   4  17   29.19    1.73
  -4  -4 -17   28.14    1.67
   4   4  18    0.03    0.35
   4   4  18    0.11    0.55
  -4  -4 -18   -0.12    0.31
  -4  -5  16    0.41    0.36
  -4  -5  16    0.40    0.30
  -4  -5  15   16.42    1.23
  -4  -5  15   15.31    1.09
  -4  -5  15   16.75    1.17
  -4  -5  15   16.11    1.11
  -4  -5  15   17.49    1.31
  -4  -5  15   16.06    1.22
  -4  -5  14    6.75    0.92
  -4  -5  14    7.11    0.90
  -4  -5  14    7.09    0.97
  -4  -5  14    7.80    1.04
  -4  -5  14    6.70    0.78
  -4  -5  13    0.89    0.72
  -4  -5  13    1.40    0.70
  -4  -5  13    0.59    0.50
  -4  -5  13    0.43    0.68
  -4  -5  12    0.42    0.65
  -4  -5  12    0.84    0.49
  -4  -5  12    0.30    0.74
  -4  -5  12    0.59    0.74
  -4  -5  12   -0.06    0.48
  -4  -5  11   31.54    3.96
  -4  -5  11   23.34    1.60
  -4  -5  11   24.96    2.08
  -4  -5  11   26.06    1.61
  -4  -5  11   26.24    4.06
   4   5 -11   22.23    2.83
  -4  -5  11   25.07    2.04
  -4  -5  11   22.11    1.84
  -4  -5  10  181.40   11.13
  -4  -5  10  168.59   11.44
   4   5 -10  156.35    9.38
  -4  -5   9   17.70    3.09
  -4  -5   9   19.48    2.68
  -4  -5   9   24.86    3.81
   4   5  -9   22.91    2.64
  -4  -5   8   37.83    4.34
  -4  -5   8   40.39    3.85
  -4  -5   8   47.13    4.98
  -4  -5   7   16.32    2.88
  -4  -5   7   20.91    2.72
  -4  -5   7   16.54    2.99
  -4  -5   6  112.25    7.59
  -4  -5   6  114.11    6.98
  -4  -5   6   95.77    7.36
  -4  -5   5  550.17   26.43
  -4  -5   5  608.97   25.92
  -4  -5   5  542.56   26.36
  -4  -5   4   49.14    3.90
  -4  -5   4   45.65    4.09
  -4  -5   3  690.28   30.37
  -4  -5   3  656.34   29.74
  -4  -5   3  695.38   30.11
  -4  -5   2  100.51    6.24
  -4  -5   2   99.08    5.72
  -4  -5   2   99.87    6.03
   4   5  -2  103.25    5.77
  -4  -5   1  456.55   20.26
  -4  -5   1  442.59   20.49
  -4  -5   1  452.40   20.16
   4   5  -1  457.06   20.20
  -4  -5   0  110.99    6.43
  -4  -5   0  120.62    6.45
   4   5   0  111.60    6.01
  -4  -5   0  117.83    6.31
  -4  -5  -1   64.46    4.13
  -4  -5  -1   62.62    4.20
   4   5   1   66.78    4.06
  -4  -5  -1   62.43    3.95
  -4  -5  -2  128.88    6.87
   4   5   2  144.04    7.16
  -4  -5  -2  127.73    6.69
  -4  -5  -2  137.64    7.18
  -4  -5  -3  873.03   38.73
   4   5   3  996.19   39.25
  -4  -5  -3  950.82   39.53
   4   5   4   12.10    1.63
  -4  -5  -4   10.72    1.52
   4   5   5   54.69    3.96
  -4  -5  -5   56.26    3.80
  -4  -5  -6    1.20    0.84
   4   5   6    1.03    0.78
   4   5   7  408.58   18.99
  -4  -5  -7  388.74   19.23
   4   5   7  413.48   18.98
   4   5   8    0.24    0.71
  -4  -5  -8    0.91    0.88
   4   5   8   -0.26    0.91
   4   5   9   24.26    2.90
  -4  -5  -9   22.22    3.15
   4   5   9   25.34    3.14
   4   5  10    0.55    0.75
  -4  -5 -10    0.38    0.84
   4   5  10   -0.32    0.89
   4   5  11   93.36    6.55
  -4  -5 -11   92.34    7.32
  -4  -5 -12   -1.29    1.18
   4   5  12    1.13    1.16
   4   5  13    0.56    0.63
   4   5  13    0.29    0.91
  -4  -5 -13   -0.09    0.62
   4   5  13   -0.39    1.07
   4   5  14   33.81    2.37
   4   5  14   29.63    2.03
  -4  -5 -14   31.66    2.18
   4   5  15    6.87    1.19
   4   5  15    6.33    0.97
   4   5  15    8.02    0.96
   4   5  15    6.94    0.97
  -4  -5 -15    6.68    0.96
   4   5  16   42.74    2.58
  -4  -5 -16   40.65    2.39
   4   5  16   42.62    2.30
   4   5  16   40.97    2.43
   4   5  16   40.08    2.39
  -4  -5 -16   42.47    2.43
   4   5  17   -0.15    0.56
   4   5  17    0.69    0.75
  -4  -5 -17    0.58    0.47
  -4  -5 -17   -0.15    0.45
   4   5  17   -0.04    0.40
  -4  -5 -18   -0.03    0.30
   4   5  18    0.14    0.42
  -4  -6  15   19.79    1.24
  -4  -6  15   20.92    1.20
  -4  -6  15   16.85    1.12
  -4  -6  15   20.41    1.22
  -4  -6  15   22.23    1.28
  -4  -6  14    0.31    0.51
  -4  -6  14    0.80    0.54
  -4  -6  14    0.28    0.51
  -4  -6  14    0.81    0.54
  -4  -6  14    0.66    0.43
  -4  -6  13    3.16    0.81
  -4  -6  13    2.78    0.74
  -4  -6  13    2.52    0.61
  -4  -6  13    3.33    0.74
  -4  -6  12   -0.54    0.67
  -4  -6  12    0.15    0.45
  -4  -6  12    0.53    0.70
  -4  -6  12    1.60    0.76
  -4  -6  12    0.37    0.50
  -4  -6  11   18.76    3.13
  -4  -6  11   17.65    1.30
  -4  -6  11   18.45    1.67
   4   6 -11   16.82    2.39
  -4  -6  11   15.30    3.10
  -4  -6  11   16.35    1.63
  -4  -6  11   15.59    1.50
  -4  -6  11   17.45    1.26
  -4  -6  10  200.81   12.58
  -4  -6  10  213.54    9.06
  -4  -6  10  218.59    9.63
  -4  -6  10  205.19    8.99
  -4  -6  10  218.26   13.37
   4   6 -10  187.77   10.97
  -4  -6  10  218.27    9.65
  -4  -6  10  192.05    9.33
  -4  -6   9   40.80    4.71
  -4  -6   9   41.77    4.02
  -4  -6   9   36.93    4.62
   4   6  -9   29.67    3.18
  -4  -6   8  432.70   22.14
  -4  -6   8  453.11   21.13
  -4  -6   8  413.90   22.15
  -4  -6   7    0.39    1.19
  -4  -6   7    0.58    0.94
  -4  -6   7    0.40    1.04
  -4  -6   6  112.16    8.15
  -4  -6   6  127.95    7.77
  -4  -6   6  123.92    8.47
  -4  -6   5   36.10    3.46
  -4  -6   5   30.82    3.56
  -4  -6   4   12.49    2.00
  -4  -6   4   11.33    2.12
  -4  -6   3   34.51    3.49
  -4  -6   3   37.75    3.35
  -4  -6   3   31.98    3.21
  -4  -6   2   20.05    2.54
   4   6  -2   22.41    2.31
  -4  -6   1  361.70   17.13
  -4  -6   1  355.84   16.80
   4   6  -1  370.14   16.81
  -4  -6   0   71.51    4.64
   4   6   0   67.60    4.20
  -4  -6   0   70.29    4.49
   4   6   0   61.62    4.49
  -4  -6  -1   28.14    2.63
   4   6   1   33.49    3.01
   4   6   1   34.90    2.81
  -4  -6  -1   36.47    2.80
   4   6   2  264.70   12.45
  -4  -6  -2  253.38   11.99
   4   6   3   59.83    4.22
  -4  -6  -3   55.51    3.53
   4   6   4    6.11    1.26
   4   6   4    6.15    1.38
   4   6   5  438.62   20.33
   4   6   5  442.42   20.12
   4   6   6  176.14    9.58
[truncated: 427,348 more chars]
