# Supplementary material for: Heavy‐Atom Free Bodipy‐Borafluorene Photosensitizer Decorated with Coumarin Antenna Selectively Staining Endoplasmic Reticulum for Application in PDT
Source: Chemistry. 2025 Jul 23;31(45):e01949. doi: 10.1002/chem.202501949 (PMC12351428; doi:10.1002/chem.202501949)
Supplement: Supplementary file 2 — Supporting Information [file CHEM-31-e01949-s001.zip › 3.cif]

data_3
_audit_creation_date               2024-10-25
_audit_creation_method
;
Olex2 1.3
(compiled 2020.11.12 svn.r5f609507 for OlexSys, GUI svn.r6408)
;
_shelx_SHELXL_version_number       '2018/3'
_audit_contact_author_address      ?
_audit_contact_author_email        ?
_audit_contact_author_name         ''
_audit_contact_author_phone        ?
_publ_contact_author_id_orcid      ?
_publ_section_references
;
Dolomanov, O.V., Bourhis, L.J., Gildea, R.J, Howard, J.A.K. & Puschmann, H.
 (2009), J. Appl. Cryst. 42, 339-341.

Sheldrick, G.M. (2015). Acta Cryst. A71, 3-8.

Sheldrick, G.M. (2015). Acta Cryst. C71, 3-8.
;
_chemical_name_common              ?
_chemical_name_systematic          ?
_chemical_formula_moiety           'C31 H27 B N2 O, C3 H6 O'
_chemical_formula_sum              'C34 H33 B N2 O2'
_chemical_formula_weight           512.43
_chemical_absolute_configuration   ad
_chemical_melting_point            ?
_chemical_oxdiff_formula           'C11 H10 N O'
loop_
  _atom_type_symbol
  _atom_type_description
  _atom_type_scat_dispersion_real
  _atom_type_scat_dispersion_imag
  _atom_type_scat_source
 'C' 'C' 0.0181 0.0091 'International Tables Vol C Tables 4.2.6.8 and 6.1.1.4'
 'H' 'H' 0.0000 0.0000 'International Tables Vol C Tables 4.2.6.8 and 6.1.1.4'
 'B' 'B' 0.0090 0.0039 'International Tables Vol C Tables 4.2.6.8 and 6.1.1.4'
 'N' 'N' 0.0311 0.0180 'International Tables Vol C Tables 4.2.6.8 and 6.1.1.4'
 'O' 'O' 0.0492 0.0322 'International Tables Vol C Tables 4.2.6.8 and 6.1.1.4'

_shelx_space_group_comment
;
The symmetry employed for this shelxl refinement is uniquely defined
by the following loop, which should always be used as a source of
symmetry information in preference to the above space-group names.
They are only intended as comments.
;
_space_group_crystal_system        'orthorhombic'
_space_group_IT_number             19
_space_group_name_H-M_alt          'P 21 21 21'
_space_group_name_Hall             'P 2ac 2ab'
loop_
  _space_group_symop_operation_xyz
 'x, y, z'
 '-x+1/2, -y, z+1/2'
 '-x, y+1/2, -z+1/2'
 'x+1/2, -y+1/2, -z'

_cell_length_a                     7.78120(10)
_cell_length_b                     12.1047(2)
_cell_length_c                     28.9845(4)
_cell_angle_alpha                  90
_cell_angle_beta                   90
_cell_angle_gamma                  90
_cell_volume                       2730.02(7)
_cell_formula_units_Z              4
_cell_measurement_reflns_used      5827
_cell_measurement_temperature      100.00(10)
_cell_measurement_theta_max        77.5600
_cell_measurement_theta_min        3.9430
_shelx_estimated_absorpt_T_max     0.963
_shelx_estimated_absorpt_T_min     0.899
_exptl_absorpt_coefficient_mu      0.597
_exptl_absorpt_correction_T_max    1.000
_exptl_absorpt_correction_T_min    0.801
_exptl_absorpt_correction_type     gaussian
_exptl_absorpt_process_details
;
CrysAlisPro 1.171.41.76a (Rigaku Oxford Diffraction, 2020)
Numerical absorption correction based on gaussian integration over
a multifaceted crystal model
Empirical absorption correction using spherical harmonics,
implemented in SCALE3 ABSPACK scaling algorithm.
;
_exptl_absorpt_special_details     ?
_exptl_crystal_colour              orange
_exptl_crystal_colour_primary      orange
_exptl_crystal_density_diffrn      1.247
_exptl_crystal_density_meas        ?
_exptl_crystal_density_method      ?
_exptl_crystal_description         plate
_exptl_crystal_F_000               1088
loop_
  _exptl_crystal_face_index_h
  _exptl_crystal_face_index_k
  _exptl_crystal_face_index_l
  _exptl_crystal_face_perp_dist
 0 -2 1 0.0912
 0 2 -1 0.0152
 2 0 -1 0.0916
 -2 0 1 0.0808
 0 0 -1 0.0312
 0 0 1 0.0321
 1 1 -1 0.0477
 -1 -2 2 0.0874

_exptl_crystal_size_max            0.183
_exptl_crystal_size_mid            0.122
_exptl_crystal_size_min            0.063
loop_
  _exptl_oxdiff_crystal_face_indexfrac_h
  _exptl_oxdiff_crystal_face_indexfrac_k
  _exptl_oxdiff_crystal_face_indexfrac_l
  _exptl_oxdiff_crystal_face_x
  _exptl_oxdiff_crystal_face_y
  _exptl_oxdiff_crystal_face_z
 0.0003 -1.9988 1.0031 0.0492 0.2533 0.0313
 -0.0003 1.9988 -1.0031 -0.0492 -0.2533 -0.0313
 1.9983 -0.0005 -0.9944 -0.0046 -0.0588 0.3946
 -1.9983 0.0005 0.9944 0.0046 0.0588 -0.3946
 0.0007 -0.0003 -0.9992 -0.0527 -0.0017 0.0064
 -0.0007 0.0003 0.9992 0.0527 0.0017 -0.0064
 0.9990 0.9991 -0.9988 -0.0269 -0.1561 0.1817
 -0.9992 -1.9984 1.9999 0.0779 0.2836 -0.1692

_exptl_transmission_factor_max     ?
_exptl_transmission_factor_min     ?
_diffrn_reflns_av_R_equivalents    0.0247
_diffrn_reflns_av_unetI/netI       0.0351
_diffrn_reflns_Laue_measured_fraction_full  0.999
_diffrn_reflns_Laue_measured_fraction_max  0.997
_diffrn_reflns_limit_h_max         9
_diffrn_reflns_limit_h_min         -6
_diffrn_reflns_limit_k_max         15
_diffrn_reflns_limit_k_min         -15
_diffrn_reflns_limit_l_max         36
_diffrn_reflns_limit_l_min         -36
_diffrn_reflns_number              11842
_diffrn_reflns_point_group_measured_fraction_full  0.949
_diffrn_reflns_point_group_measured_fraction_max  0.933
_diffrn_reflns_theta_full          67.684
_diffrn_reflns_theta_max           77.650
_diffrn_reflns_theta_min           3.958
_diffrn_ambient_environment        N~2~
_diffrn_ambient_temperature        100.00(10)
_diffrn_detector                   'Hybrid Pixel Array Detector'
_diffrn_detector_area_resol_mean   10.0000
_diffrn_detector_type              HyPix
_diffrn_measured_fraction_theta_full  0.999
_diffrn_measured_fraction_theta_max  0.997
_diffrn_measurement_details
;
List of Runs (angles in degrees, time in seconds):

  # Type    Start    End  Width  t~exp~   \w     \q     \k     \f   Frames
--------------------------------------------------------------------------
  1  \w    -84.00 -35.00   0.50    1.09    --    0.00 -14.00  44.00   98
  2  \w      0.00  53.00   0.50    1.09    --    0.00 -14.00  44.00  106
  3  \w    100.00 126.00   0.50   15.00    --   66.54 120.00  43.00   52
  4  \w    100.00 125.00   0.50   15.00    --   66.54 117.00 -45.00   50
  5  \w    101.00 139.00   0.50   35.00    --  121.75 120.00  43.00   76
  6  \w    152.00 178.00   0.50   35.00    --  121.75 120.00  43.00   52
  7  \w     39.00 108.00   0.50   35.00    --  121.75-117.00-133.00  138
  8  \w    -61.00 -36.00   0.50    1.09    --    0.00 117.00 -45.00   50
  9  \w    -26.00  91.00   0.50   15.00    --   66.54  14.00-144.00  234
 10  \w     36.00 101.00   0.50   15.00    --   66.54-125.00-150.00  130
 11  \w    107.00 133.00   0.50   15.00    --   66.54 125.00  90.00   52
 12  \w     56.00 121.00   0.50   35.00    --  121.75 -63.00 150.00  130
 13  \w     74.00 103.00   0.50   35.00    --  121.75-111.00-120.00   58
 14  \w     56.00  81.00   0.50   35.00    --  121.75 -91.00 150.00   50
 15  \w    106.00 174.00   0.50   35.00    --  121.75 111.00-120.00  136
 16  \w     98.00 140.00   0.50   35.00    --  121.75  38.00  60.00   84
 17  \w     51.00  94.00   0.50   35.00    --  121.75 -91.00 -60.00   86
 18  \w     66.00 106.00   0.50   35.00    --  121.75-111.00  60.00   80
 19  \w    133.00 159.00   0.50   35.00    --  121.75 -63.00 150.00   52
 20  \w     29.00  81.00   0.50   35.00    --  121.75 -12.00 -90.00  104
 21  \w    107.00 168.00   0.50   35.00    --  121.75 -12.00 -90.00  122
 22  \w     39.00  66.00   0.50   35.00    --  121.75 -91.00 -90.00   54
 23  \w    113.00 155.00   0.50   35.00    --  121.75  14.00-144.00   84
;
_diffrn_measurement_device         'four-circle diffractometer'
_diffrn_measurement_device_type    'SuperNova, Dual, Cu at home/near, HyPix'
_diffrn_measurement_method         '\w scans'
_diffrn_orient_matrix_type        
 'CrysAlisPro convention (1999,Acta A55,543-557)'
_diffrn_orient_matrix_UB_11        0.0239466000
_diffrn_orient_matrix_UB_12        0.0018703000
_diffrn_orient_matrix_UB_13        0.0527699000
_diffrn_orient_matrix_UB_21        -0.0286243000
_diffrn_orient_matrix_UB_22        -0.1258685000
_diffrn_orient_matrix_UB_23        0.0017189000
_diffrn_orient_matrix_UB_31        0.1943675000
_diffrn_orient_matrix_UB_32        -0.0187628000
_diffrn_orient_matrix_UB_33        -0.0062620000
_diffrn_radiation_monochromator    mirror
_diffrn_radiation_probe            x-ray
_diffrn_radiation_type             'Cu K\a'
_diffrn_radiation_wavelength       1.54184
_diffrn_source                     'micro-focus sealed X-ray tube'
_diffrn_source_type                'SuperNova (Cu) X-ray Source'
_reflns_Friedel_coverage           0.642
_reflns_Friedel_fraction_full      0.882
_reflns_Friedel_fraction_max       0.849
_reflns_number_gt                  5083
_reflns_number_total               5416
_reflns_odcompleteness_completeness  98.81
_reflns_odcompleteness_iscentric   1
_reflns_odcompleteness_theta       78.17
_reflns_special_details
;
 Reflections were merged by SHELXL according to the crystal
 class for the calculation of statistics and refinement.
 
 _reflns_Friedel_fraction is defined as the number of unique
 Friedel pairs measured divided by the number that would be
 possible theoretically, ignoring centric projections and
 systematic absences.
;
_reflns_threshold_expression       'I > 2\s(I)'
_computing_cell_refinement         'CrysAlisPro 1.171.41.76a (Rigaku OD, 2020)'
_computing_data_collection         'CrysAlisPro 1.171.41.76a (Rigaku OD, 2020)'
_computing_data_reduction          'CrysAlisPro 1.171.41.76a (Rigaku OD, 2020)'
_computing_molecular_graphics      'Olex2 1.3 (Dolomanov et al., 2009)'
_computing_publication_material    'Olex2 1.3 (Dolomanov et al., 2009)'
_computing_structure_refinement    'SHELXL 2018/3 (Sheldrick, 2015)'
_computing_structure_solution      'SHELXT 2018/2 (Sheldrick, 2018)'
_refine_diff_density_max           0.203
_refine_diff_density_min           -0.140
_refine_diff_density_rms           0.033
_refine_ls_abs_structure_details
;
 Flack x determined using 1865 quotients [(I+)-(I-)]/[(I+)+(I-)]
 (Parsons, Flack and Wagner, Acta Cryst. B69 (2013) 249-259).
;
_refine_ls_abs_structure_Flack     -0.05(13)
_refine_ls_extinction_coef         .
_refine_ls_extinction_method       none
_refine_ls_goodness_of_fit_ref     1.055
_refine_ls_hydrogen_treatment      constr
_refine_ls_matrix_type             full
_refine_ls_number_parameters       359
_refine_ls_number_reflns           5416
_refine_ls_number_restraints       0
_refine_ls_R_factor_all            0.0371
_refine_ls_R_factor_gt             0.0336
_refine_ls_restrained_S_all        1.055
_refine_ls_shift/su_max            0.000
_refine_ls_shift/su_mean           0.000
_refine_ls_structure_factor_coef   Fsqd
_refine_ls_weighting_details      
 'w=1/[\s^2^(Fo^2^)+(0.0375P)^2^+0.5457P] where P=(Fo^2^+2Fc^2^)/3'
_refine_ls_weighting_scheme        calc
_refine_ls_wR_factor_gt            0.0812
_refine_ls_wR_factor_ref           0.0841
_refine_special_details            ?
_olex2_refinement_description
;
1.a Aromatic/amide H refined with riding coordinates:
 C2(H2), C8(H8), C20(H20), C31(H31), C14(H14), C28(H28), C27(H27), C9(H9),
 C4(H4), C11(H11), C5(H5), C3(H3), C10(H10), C30(H30)
1.b Idealised Me refined as rotating group:
 C22(H22A,H22B,H22C), C24(H24A,H24B,H24C), C1S(H1SA,H1SB,H1SC), C23(H23A,H23B,
 H23C), C25(H25A,H25B,H25C), C3S(H3SA,H3SB,H3SC)
1.c Idealised tetrahedral OH refined as rotating group:
 O1(H1)
;
_atom_sites_solution_hydrogens     geom
_atom_sites_solution_primary       dual
_atom_sites_solution_secondary     ?
loop_
  _atom_site_label
  _atom_site_type_symbol
  _atom_site_fract_x
  _atom_site_fract_y
  _atom_site_fract_z
  _atom_site_U_iso_or_equiv
  _atom_site_adp_type
  _atom_site_occupancy
  _atom_site_site_symmetry_order
  _atom_site_calc_flag
  _atom_site_refinement_flags_posn
  _atom_site_refinement_flags_adp
  _atom_site_refinement_flags_occupancy
  _atom_site_disorder_assembly
  _atom_site_disorder_group
 O1 O 0.6285(2) 0.70813(15) 0.44145(5) 0.0325(4) Uani 1 1 d . . . . .
 H1 H 0.541315 0.668648 0.445953 0.049 Uiso 1 1 calc R U . . .
 N1 N 1.0402(2) 0.64564(13) 0.19555(6) 0.0178(3) Uani 1 1 d . . . . .
 N2 N 0.7644(2) 0.73911(14) 0.17418(6) 0.0178(3) Uani 1 1 d . . . . .
 O1S O 0.3498(3) 0.5819(2) 0.46647(7) 0.0517(6) Uani 1 1 d . . . . .
 C6 C 1.0012(2) 0.67482(16) 0.07098(7) 0.0177(4) Uani 1 1 d . . . . .
 C1 C 1.0165(2) 0.73777(16) 0.11169(7) 0.0170(4) Uani 1 1 d . . . . .
 C18 C 0.7209(3) 0.74181(16) 0.22114(7) 0.0181(4) Uani 1 1 d . . . . .
 C7 C 0.9056(2) 0.57096(16) 0.07963(7) 0.0175(4) Uani 1 1 d . . . . .
 C2 C 1.1038(3) 0.83805(16) 0.10975(7) 0.0206(4) Uani 1 1 d . . . . .
 H2 H 1.114562 0.881863 0.136791 0.025 Uiso 1 1 calc R U . . .
 C12 C 0.8579(2) 0.56390(16) 0.12642(7) 0.0173(4) Uani 1 1 d . . . . .
 C26 C 0.7777(2) 0.69780(16) 0.30362(6) 0.0183(4) Uani 1 1 d . . . . .
 C8 C 0.8626(3) 0.48799(17) 0.04829(7) 0.0212(4) Uani 1 1 d . . . . .
 H8 H 0.895796 0.493516 0.016834 0.025 Uiso 1 1 calc R U . . .
 C17 C 0.8305(2) 0.69580(15) 0.25411(7) 0.0177(4) Uani 1 1 d . . . . .
 C20 C 0.5127(2) 0.82755(17) 0.18156(7) 0.0206(4) Uani 1 1 d . . . . .
 H20 H 0.411538 0.866963 0.173471 0.025 Uiso 1 1 calc R U . . .
 C16 C 0.9879(3) 0.64805(16) 0.24205(6) 0.0185(4) Uani 1 1 d . . . . .
 C19 C 0.5603(3) 0.79780(16) 0.22574(7) 0.0194(4) Uani 1 1 d . . . . .
 C21 C 0.6382(3) 0.79005(17) 0.15058(7) 0.0202(4) Uani 1 1 d . . . . .
 C31 C 0.6569(3) 0.62261(17) 0.32018(7) 0.0224(4) Uani 1 1 d . . . . .
 H31 H 0.609471 0.569256 0.299792 0.027 Uiso 1 1 calc R U . . .
 C14 C 1.2451(3) 0.56488(17) 0.23852(7) 0.0213(4) Uani 1 1 d . . . . .
 H14 H 1.349336 0.528649 0.246425 0.026 Uiso 1 1 calc R U . . .
 C28 C 0.7959(3) 0.77762(17) 0.38005(7) 0.0241(4) Uani 1 1 d . . . . .
 H28 H 0.844278 0.830339 0.400573 0.029 Uiso 1 1 calc R U . . .
 C13 C 1.1949(3) 0.59549(16) 0.19369(7) 0.0201(4) Uani 1 1 d . . . . .
 C22 C 1.2916(3) 0.57445(18) 0.15027(7) 0.0233(4) Uani 1 1 d . . . . .
 H22A H 1.221681 0.528908 0.129561 0.035 Uiso 1 1 calc R U . . .
 H22B H 1.398876 0.535655 0.157448 0.035 Uiso 1 1 calc R U . . .
 H22C H 1.317985 0.644937 0.135222 0.035 Uiso 1 1 calc R U . . .
 C27 C 0.8469(3) 0.77536(17) 0.33414(7) 0.0217(4) Uani 1 1 d . . . . .
 H27 H 0.929572 0.827034 0.323368 0.026 Uiso 1 1 calc R U . . .
 C2S C 0.2028(3) 0.57776(19) 0.48005(8) 0.0273(5) Uani 1 1 d . . . . .
 C9 C 0.7699(3) 0.39686(17) 0.06393(8) 0.0251(4) Uani 1 1 d . . . . .
 H9 H 0.738949 0.340077 0.042888 0.030 Uiso 1 1 calc R U . . .
 C4 C 1.1580(3) 0.81225(19) 0.02839(7) 0.0244(4) Uani 1 1 d . . . . .
 H4 H 1.206179 0.838206 0.000297 0.029 Uiso 1 1 calc R U . . .
 C15 C 1.1183(3) 0.59607(16) 0.26913(7) 0.0199(4) Uani 1 1 d . . . . .
 C11 C 0.7663(3) 0.47173(17) 0.14113(7) 0.0222(4) Uani 1 1 d . . . . .
 H11 H 0.733471 0.465524 0.172594 0.027 Uiso 1 1 calc R U . . .
 C5 C 1.0702(3) 0.71190(18) 0.02925(7) 0.0213(4) Uani 1 1 d . . . . .
 H5 H 1.057409 0.669419 0.001908 0.026 Uiso 1 1 calc R U . . .
 C24 C 0.4577(3) 0.82392(18) 0.26816(7) 0.0237(4) Uani 1 1 d . . . . .
 H24A H 0.406760 0.755858 0.280346 0.035 Uiso 1 1 calc R U . . .
 H24B H 0.366130 0.876273 0.260331 0.035 Uiso 1 1 calc R U . . .
 H24C H 0.533056 0.856705 0.291533 0.035 Uiso 1 1 calc R U . . .
 C29 C 0.6743(3) 0.70281(18) 0.39597(7) 0.0236(4) Uani 1 1 d . . . . .
 C3 C 1.1755(3) 0.87461(17) 0.06844(8) 0.0239(4) Uani 1 1 d . . . . .
 H3 H 1.236755 0.942491 0.067616 0.029 Uiso 1 1 calc R U . . .
 C10 C 0.7222(3) 0.38820(17) 0.11006(8) 0.0260(4) Uani 1 1 d . . . . .
 H10 H 0.659701 0.325517 0.120417 0.031 Uiso 1 1 calc R U . . .
 C30 C 0.6047(3) 0.62441(18) 0.36606(7) 0.0242(4) Uani 1 1 d . . . . .
 H30 H 0.522359 0.572666 0.376942 0.029 Uiso 1 1 calc R U . . .
 C1S C 0.1574(3) 0.51759(19) 0.52324(8) 0.0284(5) Uani 1 1 d . . . . .
 H1SA H 0.099373 0.448229 0.515407 0.043 Uiso 1 1 calc R U . . .
 H1SB H 0.080739 0.563468 0.542003 0.043 Uiso 1 1 calc R U . . .
 H1SC H 0.262349 0.501500 0.540691 0.043 Uiso 1 1 calc R U . . .
 C23 C 1.1273(3) 0.57838(19) 0.32044(7) 0.0259(4) Uani 1 1 d . . . . .
 H23A H 1.161615 0.647371 0.335551 0.039 Uiso 1 1 calc R U . . .
 H23B H 1.211931 0.520713 0.327301 0.039 Uiso 1 1 calc R U . . .
 H23C H 1.014273 0.555548 0.331899 0.039 Uiso 1 1 calc R U . . .
 C25 C 0.6320(3) 0.8011(2) 0.09924(7) 0.0282(5) Uani 1 1 d . . . . .
 H25A H 0.728580 0.846686 0.088790 0.042 Uiso 1 1 calc R U . . .
 H25B H 0.523630 0.836163 0.090173 0.042 Uiso 1 1 calc R U . . .
 H25C H 0.639818 0.727754 0.085091 0.042 Uiso 1 1 calc R U . . .
 B1 B 0.9211(3) 0.67431(18) 0.15383(7) 0.0170(4) Uani 1 1 d . . . . .
 C3S C 0.0597(4) 0.6308(2) 0.45381(10) 0.0412(6) Uani 1 1 d . . . . .
 H3SA H 0.103790 0.659781 0.424553 0.062 Uiso 1 1 calc R U . . .
 H3SB H 0.011244 0.691383 0.472062 0.062 Uiso 1 1 calc R U . . .
 H3SC H -0.029994 0.575874 0.447590 0.062 Uiso 1 1 calc R U . . .

loop_
  _atom_site_aniso_label
  _atom_site_aniso_U_11
  _atom_site_aniso_U_22
  _atom_site_aniso_U_33
  _atom_site_aniso_U_23
  _atom_site_aniso_U_13
  _atom_site_aniso_U_12
 O1 0.0381(9) 0.0430(9) 0.0165(7) 0.0013(7) 0.0056(7) 0.0035(8)
 N1 0.0165(7) 0.0204(7) 0.0164(8) -0.0004(6) -0.0001(6) 0.0016(6)
 N2 0.0160(7) 0.0220(8) 0.0155(7) 0.0003(6) 0.0012(6) 0.0021(7)
 O1S 0.0333(10) 0.0809(16) 0.0409(11) 0.0145(11) 0.0097(8) 0.0005(10)
 C6 0.0151(8) 0.0196(9) 0.0184(9) 0.0014(7) 0.0008(7) 0.0029(7)
 C1 0.0135(8) 0.0199(9) 0.0177(9) 0.0007(7) -0.0014(7) 0.0021(7)
 C18 0.0172(8) 0.0199(8) 0.0171(9) -0.0020(7) 0.0013(7) -0.0008(7)
 C7 0.0147(8) 0.0206(9) 0.0171(9) 0.0010(7) -0.0009(7) 0.0025(7)
 C2 0.0178(9) 0.0202(9) 0.0238(10) -0.0008(8) -0.0019(7) 0.0015(7)
 C12 0.0139(8) 0.0199(8) 0.0182(8) 0.0001(7) -0.0010(7) 0.0025(7)
 C26 0.0185(8) 0.0213(9) 0.0151(9) 0.0008(7) -0.0002(7) 0.0023(7)
 C8 0.0204(9) 0.0235(9) 0.0197(9) -0.0020(8) -0.0020(8) 0.0044(8)
 C17 0.0190(8) 0.0170(8) 0.0169(9) -0.0005(7) 0.0005(7) -0.0032(7)
 C20 0.0183(9) 0.0218(9) 0.0217(10) -0.0021(8) -0.0014(8) 0.0035(8)
 C16 0.0195(9) 0.0197(8) 0.0162(9) -0.0003(7) -0.0001(7) -0.0019(7)
 C19 0.0178(9) 0.0187(9) 0.0216(9) -0.0019(7) 0.0008(7) -0.0002(8)
 C21 0.0176(9) 0.0235(9) 0.0193(9) -0.0009(8) -0.0018(7) 0.0024(8)
 C31 0.0229(9) 0.0240(9) 0.0204(9) 0.0001(8) -0.0013(8) -0.0021(8)
 C14 0.0189(9) 0.0207(9) 0.0243(10) -0.0001(8) -0.0038(8) 0.0035(8)
 C28 0.0284(10) 0.0252(10) 0.0185(10) -0.0038(8) -0.0021(8) 0.0023(8)
 C13 0.0178(9) 0.0196(9) 0.0229(10) -0.0014(8) -0.0009(7) 0.0011(7)
 C22 0.0195(9) 0.0269(10) 0.0236(10) -0.0012(8) 0.0011(8) 0.0058(8)
 C27 0.0235(10) 0.0221(9) 0.0196(9) 0.0004(7) -0.0001(8) -0.0009(8)
 C2S 0.0273(11) 0.0292(11) 0.0254(11) -0.0015(9) -0.0024(9) -0.0019(9)
 C9 0.0244(10) 0.0197(9) 0.0313(11) -0.0044(8) -0.0091(9) 0.0015(8)
 C4 0.0184(9) 0.0307(10) 0.0243(10) 0.0111(8) 0.0039(8) 0.0007(8)
 C15 0.0205(9) 0.0188(9) 0.0205(9) 0.0009(7) -0.0030(7) 0.0002(7)
 C11 0.0172(9) 0.0251(10) 0.0244(10) 0.0050(8) -0.0001(8) 0.0000(8)
 C5 0.0196(9) 0.0267(10) 0.0177(9) 0.0011(8) 0.0018(7) 0.0035(8)
 C24 0.0216(9) 0.0256(10) 0.0237(10) -0.0043(8) 0.0045(8) 0.0029(8)
 C29 0.0256(10) 0.0300(10) 0.0151(9) 0.0031(8) 0.0029(7) 0.0081(9)
 C3 0.0172(9) 0.0218(9) 0.0327(11) 0.0070(8) -0.0008(8) -0.0006(8)
 C10 0.0209(9) 0.0198(9) 0.0373(12) 0.0042(9) -0.0019(9) -0.0030(8)
 C30 0.0220(9) 0.0280(10) 0.0226(10) 0.0056(8) 0.0028(8) -0.0011(8)
 C1S 0.0257(10) 0.0291(10) 0.0302(11) 0.0024(9) 0.0000(9) 0.0039(9)
 C23 0.0273(10) 0.0297(10) 0.0206(10) 0.0050(8) -0.0033(8) 0.0040(9)
 C25 0.0236(10) 0.0421(12) 0.0190(9) 0.0011(9) -0.0011(8) 0.0108(9)
 B1 0.0156(9) 0.0197(9) 0.0158(9) -0.0004(8) -0.0008(8) 0.0020(8)
 C3S 0.0429(14) 0.0331(13) 0.0478(15) 0.0125(11) -0.0198(12) -0.0094(11)

_geom_special_details
;
 All esds (except the esd in the dihedral angle between two l.s. planes)
 are estimated using the full covariance matrix.  The cell esds are taken
 into account individually in the estimation of esds in distances, angles
 and torsion angles; correlations between esds in cell parameters are only
 used when they are defined by crystal symmetry.  An approximate (isotropic)
 treatment of cell esds is used for estimating esds involving l.s. planes.
;
loop_
  _geom_bond_atom_site_label_1
  _geom_bond_atom_site_label_2
  _geom_bond_distance
  _geom_bond_site_symmetry_2
  _geom_bond_publ_flag
 O1 H1 0.8400 . ?
 O1 C29 1.367(2) . ?
 N1 C16 1.408(2) . ?
 N1 C13 1.349(2) . ?
 N1 B1 1.563(3) . ?
 N2 C18 1.403(2) . ?
 N2 C21 1.346(3) . ?
 N2 B1 1.565(3) . ?
 O1S C2S 1.211(3) . ?
 C6 C1 1.410(3) . ?
 C6 C7 1.482(3) . ?
 C6 C5 1.397(3) . ?
 C1 C2 1.392(3) . ?
 C1 B1 1.623(3) . ?
 C18 C17 1.397(3) . ?
 C18 C19 1.428(3) . ?
 C7 C12 1.409(3) . ?
 C7 C8 1.395(3) . ?
 C2 H2 0.9500 . ?
 C2 C3 1.393(3) . ?
 C12 C11 1.391(3) . ?
 C12 B1 1.631(3) . ?
 C26 C17 1.493(3) . ?
 C26 C31 1.394(3) . ?
 C26 C27 1.398(3) . ?
 C8 H8 0.9500 . ?
 C8 C9 1.394(3) . ?
 C17 C16 1.398(3) . ?
 C20 H20 0.9500 . ?
 C20 C19 1.381(3) . ?
 C20 C21 1.402(3) . ?
 C16 C15 1.429(3) . ?
 C19 C24 1.500(3) . ?
 C21 C25 1.495(3) . ?
 C31 H31 0.9500 . ?
 C31 C30 1.391(3) . ?
 C14 H14 0.9500 . ?
 C14 C13 1.407(3) . ?
 C14 C15 1.380(3) . ?
 C28 H28 0.9500 . ?
 C28 C27 1.389(3) . ?
 C28 C29 1.389(3) . ?
 C13 C22 1.488(3) . ?
 C22 H22A 0.9800 . ?
 C22 H22B 0.9800 . ?
 C22 H22C 0.9800 . ?
 C27 H27 0.9500 . ?
 C2S C1S 1.491(3) . ?
 C2S C3S 1.494(3) . ?
 C9 H9 0.9500 . ?
 C9 C10 1.392(3) . ?
 C4 H4 0.9500 . ?
 C4 C5 1.394(3) . ?
 C4 C3 1.391(3) . ?
 C15 C23 1.504(3) . ?
 C11 H11 0.9500 . ?
 C11 C10 1.397(3) . ?
 C5 H5 0.9500 . ?
 C24 H24A 0.9800 . ?
 C24 H24B 0.9800 . ?
 C24 H24C 0.9800 . ?
 C29 C30 1.395(3) . ?
 C3 H3 0.9500 . ?
 C10 H10 0.9500 . ?
 C30 H30 0.9500 . ?
 C1S H1SA 0.9800 . ?
 C1S H1SB 0.9800 . ?
 C1S H1SC 0.9800 . ?
 C23 H23A 0.9800 . ?
 C23 H23B 0.9800 . ?
 C23 H23C 0.9800 . ?
 C25 H25A 0.9800 . ?
 C25 H25B 0.9800 . ?
 C25 H25C 0.9800 . ?
 C3S H3SA 0.9800 . ?
 C3S H3SB 0.9800 . ?
 C3S H3SC 0.9800 . ?

loop_
  _geom_angle_atom_site_label_1
  _geom_angle_atom_site_label_2
  _geom_angle_atom_site_label_3
  _geom_angle
  _geom_angle_site_symmetry_1
  _geom_angle_site_symmetry_3
  _geom_angle_publ_flag
 C29 O1 H1 109.5 . . ?
 C16 N1 B1 124.38(16) . . ?
 C13 N1 C16 107.78(16) . . ?
 C13 N1 B1 126.74(17) . . ?
 C18 N2 B1 124.41(16) . . ?
 C21 N2 C18 107.85(16) . . ?
 C21 N2 B1 127.32(16) . . ?
 C1 C6 C7 111.06(17) . . ?
 C5 C6 C1 121.22(18) . . ?
 C5 C6 C7 127.72(18) . . ?
 C6 C1 B1 109.60(16) . . ?
 C2 C1 C6 118.61(18) . . ?
 C2 C1 B1 131.79(18) . . ?
 N2 C18 C19 108.21(17) . . ?
 C17 C18 N2 120.49(17) . . ?
 C17 C18 C19 131.29(18) . . ?
 C12 C7 C6 110.29(17) . . ?
 C8 C7 C6 128.39(18) . . ?
 C8 C7 C12 121.33(19) . . ?
 C1 C2 H2 119.8 . . ?
 C1 C2 C3 120.48(19) . . ?
 C3 C2 H2 119.8 . . ?
 C7 C12 B1 109.87(17) . . ?
 C11 C12 C7 118.62(18) . . ?
 C11 C12 B1 131.49(18) . . ?
 C31 C26 C17 120.41(18) . . ?
 C31 C26 C27 118.72(18) . . ?
 C27 C26 C17 120.87(18) . . ?
 C7 C8 H8 120.6 . . ?
 C9 C8 C7 118.83(19) . . ?
 C9 C8 H8 120.6 . . ?
 C18 C17 C26 118.88(17) . . ?
 C18 C17 C16 121.90(18) . . ?
 C16 C17 C26 119.22(17) . . ?
 C19 C20 H20 125.6 . . ?
 C19 C20 C21 108.84(17) . . ?
 C21 C20 H20 125.6 . . ?
 N1 C16 C15 108.14(17) . . ?
 C17 C16 N1 120.07(17) . . ?
 C17 C16 C15 131.80(18) . . ?
 C18 C19 C24 129.98(18) . . ?
 C20 C19 C18 105.77(17) . . ?
 C20 C19 C24 124.24(18) . . ?
 N2 C21 C20 109.32(17) . . ?
 N2 C21 C25 124.77(18) . . ?
 C20 C21 C25 125.88(18) . . ?
 C26 C31 H31 119.5 . . ?
 C30 C31 C26 121.1(2) . . ?
 C30 C31 H31 119.5 . . ?
 C13 C14 H14 125.6 . . ?
 C15 C14 H14 125.6 . . ?
 C15 C14 C13 108.85(18) . . ?
 C27 C28 H28 120.0 . . ?
 C27 C28 C29 120.00(19) . . ?
 C29 C28 H28 120.0 . . ?
 N1 C13 C14 109.25(18) . . ?
 N1 C13 C22 124.19(18) . . ?
 C14 C13 C22 126.54(18) . . ?
 C13 C22 H22A 109.5 . . ?
 C13 C22 H22B 109.5 . . ?
 C13 C22 H22C 109.5 . . ?
 H22A C22 H22B 109.5 . . ?
 H22A C22 H22C 109.5 . . ?
 H22B C22 H22C 109.5 . . ?
 C26 C27 H27 119.7 . . ?
 C28 C27 C26 120.64(19) . . ?
 C28 C27 H27 119.7 . . ?
 O1S C2S C1S 121.1(2) . . ?
 O1S C2S C3S 121.4(2) . . ?
 C1S C2S C3S 117.5(2) . . ?
 C8 C9 H9 119.7 . . ?
 C10 C9 C8 120.68(19) . . ?
 C10 C9 H9 119.7 . . ?
 C5 C4 H4 119.8 . . ?
 C3 C4 H4 119.8 . . ?
 C3 C4 C5 120.40(18) . . ?
 C16 C15 C23 129.71(19) . . ?
 C14 C15 C16 105.97(17) . . ?
 C14 C15 C23 124.30(19) . . ?
 C12 C11 H11 119.7 . . ?
 C12 C11 C10 120.58(19) . . ?
 C10 C11 H11 119.7 . . ?
 C6 C5 H5 120.5 . . ?
 C4 C5 C6 118.93(19) . . ?
 C4 C5 H5 120.5 . . ?
 C19 C24 H24A 109.5 . . ?
 C19 C24 H24B 109.5 . . ?
 C19 C24 H24C 109.5 . . ?
 H24A C24 H24B 109.5 . . ?
 H24A C24 H24C 109.5 . . ?
 H24B C24 H24C 109.5 . . ?
 O1 C29 C28 117.8(2) . . ?
 O1 C29 C30 122.0(2) . . ?
 C28 C29 C30 120.12(18) . . ?
 C2 C3 H3 119.8 . . ?
 C4 C3 C2 120.35(19) . . ?
 C4 C3 H3 119.8 . . ?
 C9 C10 C11 119.97(19) . . ?
 C9 C10 H10 120.0 . . ?
 C11 C10 H10 120.0 . . ?
 C31 C30 C29 119.45(19) . . ?
 C31 C30 H30 120.3 . . ?
 C29 C30 H30 120.3 . . ?
 C2S C1S H1SA 109.5 . . ?
 C2S C1S H1SB 109.5 . . ?
 C2S C1S H1SC 109.5 . . ?
 H1SA C1S H1SB 109.5 . . ?
 H1SA C1S H1SC 109.5 . . ?
 H1SB C1S H1SC 109.5 . . ?
 C15 C23 H23A 109.5 . . ?
 C15 C23 H23B 109.5 . . ?
 C15 C23 H23C 109.5 . . ?
 H23A C23 H23B 109.5 . . ?
 H23A C23 H23C 109.5 . . ?
 H23B C23 H23C 109.5 . . ?
 C21 C25 H25A 109.5 . . ?
 C21 C25 H25B 109.5 . . ?
 C21 C25 H25C 109.5 . . ?
 H25A C25 H25B 109.5 . . ?
 H25A C25 H25C 109.5 . . ?
 H25B C25 H25C 109.5 . . ?
 N1 B1 N2 106.35(15) . . ?
 N1 B1 C1 114.58(16) . . ?
 N1 B1 C12 111.95(16) . . ?
 N2 B1 C1 113.77(16) . . ?
 N2 B1 C12 111.08(15) . . ?
 C1 B1 C12 99.16(15) . . ?
 C2S C3S H3SA 109.5 . . ?
 C2S C3S H3SB 109.5 . . ?
 C2S C3S H3SC 109.5 . . ?
 H3SA C3S H3SB 109.5 . . ?
 H3SA C3S H3SC 109.5 . . ?
 H3SB C3S H3SC 109.5 . . ?

loop_
  _geom_torsion_atom_site_label_1
  _geom_torsion_atom_site_label_2
  _geom_torsion_atom_site_label_3
  _geom_torsion_atom_site_label_4
  _geom_torsion
  _geom_torsion_site_symmetry_1
  _geom_torsion_site_symmetry_2
  _geom_torsion_site_symmetry_3
  _geom_torsion_site_symmetry_4
  _geom_torsion_publ_flag
 O1 C29 C30 C31 -179.7(2) . . . . ?
 N1 C16 C15 C14 0.5(2) . . . . ?
 N1 C16 C15 C23 179.0(2) . . . . ?
 N2 C18 C17 C26 -178.49(17) . . . . ?
 N2 C18 C17 C16 1.5(3) . . . . ?
 N2 C18 C19 C20 -0.3(2) . . . . ?
 N2 C18 C19 C24 -179.42(19) . . . . ?
 C6 C1 C2 C3 -0.5(3) . . . . ?
 C6 C1 B1 N1 120.79(18) . . . . ?
 C6 C1 B1 N2 -116.54(17) . . . . ?
 C6 C1 B1 C12 1.44(19) . . . . ?
 C6 C7 C12 C11 179.84(17) . . . . ?
 C6 C7 C12 B1 1.4(2) . . . . ?
 C6 C7 C8 C9 -179.43(18) . . . . ?
 C1 C6 C7 C12 -0.5(2) . . . . ?
 C1 C6 C7 C8 179.23(19) . . . . ?
 C1 C6 C5 C4 1.1(3) . . . . ?
 C1 C2 C3 C4 1.2(3) . . . . ?
 C18 N2 C21 C20 0.7(2) . . . . ?
 C18 N2 C21 C25 -177.6(2) . . . . ?
 C18 N2 B1 N1 -15.8(2) . . . . ?
 C18 N2 B1 C1 -142.85(18) . . . . ?
 C18 N2 B1 C12 106.3(2) . . . . ?
 C18 C17 C16 N1 0.2(3) . . . . ?
 C18 C17 C16 C15 -179.4(2) . . . . ?
 C7 C6 C1 C2 179.70(17) . . . . ?
 C7 C6 C1 B1 -0.7(2) . . . . ?
 C7 C6 C5 C4 -179.28(18) . . . . ?
 C7 C12 C11 C10 -0.2(3) . . . . ?
 C7 C12 B1 N1 -123.00(17) . . . . ?
 C7 C12 B1 N2 118.26(17) . . . . ?
 C7 C12 B1 C1 -1.71(19) . . . . ?
 C7 C8 C9 C10 -0.5(3) . . . . ?
 C2 C1 B1 N1 -59.7(3) . . . . ?
 C2 C1 B1 N2 62.9(3) . . . . ?
 C2 C1 B1 C12 -179.08(19) . . . . ?
 C12 C7 C8 C9 0.2(3) . . . . ?
 C12 C11 C10 C9 0.0(3) . . . . ?
 C26 C17 C16 N1 -179.82(17) . . . . ?
 C26 C17 C16 C15 0.5(3) . . . . ?
 C26 C31 C30 C29 0.1(3) . . . . ?
 C8 C7 C12 C11 0.1(3) . . . . ?
 C8 C7 C12 B1 -178.27(17) . . . . ?
 C8 C9 C10 C11 0.4(3) . . . . ?
 C17 C18 C19 C20 178.5(2) . . . . ?
 C17 C18 C19 C24 -0.6(4) . . . . ?
 C17 C26 C31 C30 -179.12(19) . . . . ?
 C17 C26 C27 C28 179.30(19) . . . . ?
 C17 C16 C15 C14 -179.9(2) . . . . ?
 C17 C16 C15 C23 -1.3(4) . . . . ?
 C16 N1 C13 C14 0.0(2) . . . . ?
 C16 N1 C13 C22 178.47(19) . . . . ?
 C16 N1 B1 N2 17.5(2) . . . . ?
 C16 N1 B1 C1 144.10(18) . . . . ?
 C16 N1 B1 C12 -104.0(2) . . . . ?
 C19 C18 C17 C26 2.8(3) . . . . ?
 C19 C18 C17 C16 -177.2(2) . . . . ?
 C19 C20 C21 N2 -0.9(2) . . . . ?
 C19 C20 C21 C25 177.3(2) . . . . ?
 C21 N2 C18 C17 -179.19(18) . . . . ?
 C21 N2 C18 C19 -0.2(2) . . . . ?
 C21 N2 B1 N1 172.64(18) . . . . ?
 C21 N2 B1 C1 45.6(3) . . . . ?
 C21 N2 B1 C12 -65.3(3) . . . . ?
 C21 C20 C19 C18 0.8(2) . . . . ?
 C21 C20 C19 C24 179.90(19) . . . . ?
 C31 C26 C17 C18 77.7(2) . . . . ?
 C31 C26 C17 C16 -102.2(2) . . . . ?
 C31 C26 C27 C28 -0.1(3) . . . . ?
 C28 C29 C30 C31 -0.6(3) . . . . ?
 C13 N1 C16 C17 -179.98(17) . . . . ?
 C13 N1 C16 C15 -0.3(2) . . . . ?
 C13 N1 B1 N2 -175.99(17) . . . . ?
 C13 N1 B1 C1 -49.4(3) . . . . ?
 C13 N1 B1 C12 62.5(2) . . . . ?
 C13 C14 C15 C16 -0.5(2) . . . . ?
 C13 C14 C15 C23 -179.17(19) . . . . ?
 C27 C26 C17 C18 -101.7(2) . . . . ?
 C27 C26 C17 C16 78.3(2) . . . . ?
 C27 C26 C31 C30 0.3(3) . . . . ?
 C27 C28 C29 O1 179.9(2) . . . . ?
 C27 C28 C29 C30 0.8(3) . . . . ?
 C15 C14 C13 N1 0.4(2) . . . . ?
 C15 C14 C13 C22 -178.11(19) . . . . ?
 C11 C12 B1 N1 58.9(3) . . . . ?
 C11 C12 B1 N2 -59.9(3) . . . . ?
 C11 C12 B1 C1 -179.8(2) . . . . ?
 C5 C6 C1 C2 -0.6(3) . . . . ?
 C5 C6 C1 B1 178.96(17) . . . . ?
 C5 C6 C7 C12 179.87(19) . . . . ?
 C5 C6 C7 C8 -0.4(3) . . . . ?
 C5 C4 C3 C2 -0.7(3) . . . . ?
 C29 C28 C27 C26 -0.4(3) . . . . ?
 C3 C4 C5 C6 -0.4(3) . . . . ?
 B1 N1 C16 C17 -11.3(3) . . . . ?
 B1 N1 C16 C15 168.41(17) . . . . ?
 B1 N1 C13 C14 -168.38(18) . . . . ?
 B1 N1 C13 C22 10.1(3) . . . . ?
 B1 N2 C18 C17 7.8(3) . . . . ?
 B1 N2 C18 C19 -173.20(17) . . . . ?
 B1 N2 C21 C20 173.41(18) . . . . ?
 B1 N2 C21 C25 -4.8(3) . . . . ?
 B1 C1 C2 C3 -179.99(19) . . . . ?
 B1 C12 C11 C10 177.77(19) . . . . ?

_shelx_res_file
;
TITL dna102_dcm_3n_auto_a.res in P2(1)2(1)2(1)
    dna102_dcm_3n_auto.res
    created by SHELXL-2018/3 at 15:41:35 on 25-Oct-2024
REM Old TITL dna102_dcm_3N_auto in P2(1)2(1)2(1)
REM SHELXT solution in P2(1)2(1)2(1): R1 0.089, Rweak 0.028, Alpha 0.001
REM <I/s> 0.488 for 30 systematic absences, Orientation as input
REM Flack x = -0.082 ( 0.187 ) from 1890 Parsons' quotients
REM Formula found by SHELXT: C35 N2 O2
CELL 1.54184 7.7812 12.1047 28.9845 90 90 90
ZERR 4 0.0001 0.0002 0.0004 0 0 0
LATT -1
SYMM 0.5-X,-Y,0.5+Z
SYMM -X,0.5+Y,0.5-Z
SYMM 0.5+X,0.5-Y,-Z
SFAC C H B N O
UNIT 136 132 4 8 8

L.S. 15
PLAN  1
SIZE 0.063 0.122 0.183
TEMP -173
CONF
BOND
list 4
fmap 2 53
MORE -1
BOND $H
ACTA
OMIT -3 12 15
OMIT -4 8 25
REM <olex2.extras>
REM <HklSrc "%.\\dna102_dcm_3N_auto.hkl">
REM </olex2.extras>

WGHT    0.037500    0.545700
FVAR       0.53960
O1    5    0.628493    0.708132    0.441453    11.00000    0.03809    0.04305 =
         0.01646    0.00132    0.00562    0.00352
AFIX 147
H1    2    0.541315    0.668648    0.445953    11.00000   -1.50000
AFIX   0
N1    4    1.040173    0.645644    0.195551    11.00000    0.01646    0.02045 =
         0.01640   -0.00042   -0.00005    0.00162
N2    4    0.764401    0.739110    0.174180    11.00000    0.01602    0.02196 =
         0.01551    0.00025    0.00120    0.00209

O1S   5    0.349811    0.581871    0.466472    11.00000    0.03332    0.08088 =
         0.04092    0.01449    0.00973    0.00046
C6    1    1.001197    0.674820    0.070977    11.00000    0.01510    0.01958 =
         0.01839    0.00141    0.00080    0.00288
C1    1    1.016538    0.737765    0.111690    11.00000    0.01354    0.01986 =
         0.01770    0.00074   -0.00137    0.00207
C18   1    0.720944    0.741805    0.221142    11.00000    0.01717    0.01995 =
         0.01708   -0.00197    0.00127   -0.00082
C7    1    0.905639    0.570960    0.079634    11.00000    0.01474    0.02059 =
         0.01712    0.00103   -0.00094    0.00248
C2    1    1.103826    0.838049    0.109752    11.00000    0.01775    0.02018 =
         0.02377   -0.00076   -0.00191    0.00150
AFIX  43
H2    2    1.114562    0.881863    0.136791    11.00000   -1.20000
AFIX   0
C12   1    0.857917    0.563902    0.126418    11.00000    0.01388    0.01991 =
         0.01817    0.00007   -0.00101    0.00252
C26   1    0.777723    0.697798    0.303618    11.00000    0.01855    0.02130 =
         0.01505    0.00078   -0.00020    0.00227
C8    1    0.862554    0.487991    0.048287    11.00000    0.02041    0.02349 =
         0.01970   -0.00196   -0.00198    0.00441
AFIX  43
H8    2    0.895796    0.493516    0.016834    11.00000   -1.20000
AFIX   0
C17   1    0.830550    0.695800    0.254107    11.00000    0.01905    0.01702 =
         0.01692   -0.00051    0.00050   -0.00323
C20   1    0.512724    0.827545    0.181556    11.00000    0.01833    0.02184 =
         0.02173   -0.00208   -0.00138    0.00345
AFIX  43
H20   2    0.411538    0.866963    0.173471    11.00000   -1.20000
AFIX   0
C16   1    0.987862    0.648052    0.242045    11.00000    0.01946    0.01972 =
         0.01623   -0.00027   -0.00008   -0.00192
C19   1    0.560282    0.797800    0.225740    11.00000    0.01784    0.01867 =
         0.02163   -0.00186    0.00080   -0.00022
C21   1    0.638208    0.790053    0.150581    11.00000    0.01765    0.02353 =
         0.01929   -0.00091   -0.00177    0.00239
C31   1    0.656923    0.622607    0.320177    11.00000    0.02289    0.02403 =
         0.02041    0.00008   -0.00127   -0.00212
AFIX  43
H31   2    0.609471    0.569256    0.299792    11.00000   -1.20000
AFIX   0
C14   1    1.245113    0.564877    0.238519    11.00000    0.01894    0.02072 =
         0.02427   -0.00006   -0.00378    0.00354
AFIX  43
H14   2    1.349336    0.528649    0.246425    11.00000   -1.20000
AFIX   0
C28   1    0.795925    0.777621    0.380053    11.00000    0.02841    0.02520 =
         0.01855   -0.00384   -0.00209    0.00233
AFIX  43
H28   2    0.844278    0.830339    0.400573    11.00000   -1.20000
AFIX   0
C13   1    1.194858    0.595489    0.193692    11.00000    0.01780    0.01957 =
         0.02293   -0.00139   -0.00088    0.00105
C22   1    1.291613    0.574450    0.150273    11.00000    0.01948    0.02688 =
         0.02357   -0.00116    0.00115    0.00583
AFIX 137
H22A  2    1.221681    0.528908    0.129561    11.00000   -1.50000
H22B  2    1.398876    0.535655    0.157448    11.00000   -1.50000
H22C  2    1.317985    0.644937    0.135222    11.00000   -1.50000
AFIX   0
C27   1    0.846895    0.775360    0.334135    11.00000    0.02354    0.02209 =
         0.01960    0.00035   -0.00008   -0.00094
AFIX  43
H27   2    0.929572    0.827034    0.323368    11.00000   -1.20000
AFIX   0

C2S   1    0.202790    0.577759    0.480052    11.00000    0.02728    0.02923 =
         0.02538   -0.00154   -0.00239   -0.00189
C9    1    0.769886    0.396864    0.063932    11.00000    0.02438    0.01973 =
         0.03127   -0.00444   -0.00909    0.00149
AFIX  43
H9    2    0.738949    0.340077    0.042888    11.00000   -1.20000
AFIX   0
C4    1    1.158004    0.812246    0.028394    11.00000    0.01835    0.03067 =
         0.02431    0.01106    0.00390    0.00065
AFIX  43
H4    2    1.206179    0.838206    0.000297    11.00000   -1.20000
AFIX   0
C15   1    1.118295    0.596067    0.269129    11.00000    0.02046    0.01881 =
         0.02052    0.00095   -0.00298    0.00023
C11   1    0.766320    0.471726    0.141133    11.00000    0.01720    0.02508 =
         0.02443    0.00502   -0.00014   -0.00004
AFIX  43
H11   2    0.733471    0.465524    0.172594    11.00000   -1.20000
AFIX   0
C5    1    1.070169    0.711905    0.029253    11.00000    0.01958    0.02670 =
         0.01771    0.00108    0.00179    0.00349
AFIX  43
H5    2    1.057409    0.669419    0.001908    11.00000   -1.20000
AFIX   0
C24   1    0.457665    0.823922    0.268164    11.00000    0.02165    0.02564 =
         0.02370   -0.00428    0.00447    0.00288
AFIX 137
H24A  2    0.406760    0.755858    0.280346    11.00000   -1.50000
H24B  2    0.366130    0.876273    0.260331    11.00000   -1.50000
H24C  2    0.533056    0.856705    0.291533    11.00000   -1.50000
AFIX   0
C29   1    0.674272    0.702810    0.395966    11.00000    0.02564    0.03002 =
         0.01512    0.00315    0.00286    0.00810
C3    1    1.175546    0.874614    0.068444    11.00000    0.01725    0.02184 =
         0.03274    0.00702   -0.00078   -0.00056
AFIX  43
H3    2    1.236755    0.942491    0.067616    11.00000   -1.20000
AFIX   0
C10   1    0.722215    0.388204    0.110062    11.00000    0.02089    0.01984 =
         0.03732    0.00418   -0.00193   -0.00302
AFIX  43
H10   2    0.659701    0.325517    0.120417    11.00000   -1.20000
AFIX   0
C30   1    0.604718    0.624412    0.366061    11.00000    0.02196    0.02800 =
         0.02261    0.00561    0.00280   -0.00112
AFIX  43
H30   2    0.522359    0.572666    0.376942    11.00000   -1.20000
AFIX   0

C1S   1    0.157428    0.517586    0.523236    11.00000    0.02574    0.02912 =
         0.03022    0.00239   -0.00004    0.00392
AFIX 137
H1SA  2    0.099373    0.448229    0.515407    11.00000   -1.50000
H1SB  2    0.080739    0.563468    0.542003    11.00000   -1.50000
H1SC  2    0.262349    0.501500    0.540691    11.00000   -1.50000
AFIX   0

C23   1    1.127314    0.578384    0.320440    11.00000    0.02730    0.02967 =
         0.02061    0.00498   -0.00335    0.00399
AFIX 137
H23A  2    1.161615    0.647371    0.335551    11.00000   -1.50000
H23B  2    1.211931    0.520713    0.327301    11.00000   -1.50000
H23C  2    1.014273    0.555548    0.331899    11.00000   -1.50000
AFIX   0
C25   1    0.632027    0.801117    0.099237    11.00000    0.02358    0.04214 =
         0.01898    0.00112   -0.00111    0.01080
AFIX 137
H25A  2    0.728580    0.846686    0.088790    11.00000   -1.50000
H25B  2    0.523630    0.836163    0.090173    11.00000   -1.50000
H25C  2    0.639818    0.727754    0.085091    11.00000   -1.50000
AFIX   0
B1    3    0.921063    0.674308    0.153828    11.00000    0.01560    0.01972 =
         0.01577   -0.00039   -0.00079    0.00202

C3S   1    0.059654    0.630755    0.453808    11.00000    0.04286    0.03307 =
         0.04779    0.01246   -0.01983   -0.00936
AFIX 137
H3SA  2    0.103790    0.659781    0.424553    11.00000   -1.50000
H3SB  2    0.011244    0.691383    0.472062    11.00000   -1.50000
H3SC  2   -0.029994    0.575874    0.447590    11.00000   -1.50000
AFIX   0
HKLF 4


REM  dna102_dcm_3n_auto_a.res in P2(1)2(1)2(1)
REM wR2 = 0.0841, GooF = S = 1.055, Restrained GooF = 1.055 for all data
REM R1 = 0.0336 for 5083 Fo > 4sig(Fo) and 0.0371 for all 5416 data
REM 359 parameters refined using 0 restraints

END

WGHT      0.0375      0.5530

REM Highest difference peak  0.203,  deepest hole -0.140,  1-sigma level  0.033
Q1    1   0.5594  0.7947  0.1605  11.00000  0.05    0.20
;
_shelx_res_checksum                57290
_shelx_hkl_file
;
   0   0   3   -1.10    3.14
   0   0   4  147.78    8.43
   0   0   5    7.12    5.20
   0   0   6   43.27    7.28
   0   0   7   10.25    6.80
   0   0   8  102.24   10.13
   0   0   9   -3.60    7.07
   0   0  10 1334.69   47.76
   0   0  11   -0.07    1.72
   0   0  11    8.28    8.28
   0   0  12   60.09    3.11
   0   0  13    0.98    1.96
   0   0  14 2090.01   58.84
   0   0  15   -0.20    2.18
   0   0  16  222.72    7.85
   0   0  17    0.47    2.47
   0   0  18    3.57    2.47
   0   0  19    0.41    2.73
   0   0  20  207.79    8.00
   0   0  21    0.16    2.83
   0   0  22   84.85    5.19
   0   0  23    1.07    3.10
   0   0  24  807.44   24.99
   0   0  25    3.28    3.12
   0   0  26   68.28    3.47
   0   0  26   64.06    4.94
   0   0  27    4.40    2.36
   0   0  28   18.64    2.54
   0   0  29    1.52    2.19
   0   0 -29    2.56    3.24
   0   0  30   12.07    2.22
   0   0  31    1.46    2.04
   0   0  32    0.10    1.80
   0   0  33    0.17    1.65
   0   0  35   -0.48    1.71
   0   0  36   15.29    1.46
   0   1   0    0.54    2.35
   0   1  -1  201.48    8.27
   0   1   2  524.37   17.34
   0   1  -2  492.97   17.31
   0   1   3  829.84   26.91
   0   1   4    2.41    5.24
   0   1   5   48.28    7.59
   0   1   6  430.51   18.99
   0   1   7    0.59    6.71
   0   1   8   44.02    8.89
   0   1   9  238.07   15.38
   0   1  10  137.70   12.78
   0  -1  11  500.26   14.70
   0   1  11  490.06   14.61
   0  -1  12  668.03   19.73
   0   1  12  681.02   19.67
   0  -1  13  499.80   15.26
   0   1  13  515.02   15.23
   0   1  14   20.24    2.50
   0  -1  14   19.57    2.69
   0  -1  15   63.86    3.67
   0   1  15   58.95    3.51
   0   1  16  279.63    9.42
   0  -1  16  279.29    9.45
   0  -1  17  506.91   15.96
   0   1  17  521.46   15.94
   0  -1  18    1.18    2.44
   0   1  18    2.30    2.55
   0  -1  19   50.47    3.91
   0   1  19   53.29    3.90
   0   1  20   -0.59    2.68
   0  -1  20    0.91    2.78
   0  -1  21   31.63    3.56
   0   1  21   25.53    3.39
   0   1  22  111.61    5.83
   0  -1  22  102.88    5.69
   0  -1  23   43.60    4.26
   0   1  23   42.60    4.02
   0   1  24  216.58    8.83
   0   1  25    1.92    3.25
   0  -1  26  192.90    6.66
   0   1  26  187.05    6.52
   0   1  26  189.70    8.22
   0   1  27  404.32   12.51
   0  -1  27  416.80   12.61
   0   1  27  421.00   14.31
   0  -1  28   15.45    2.50
   0   1  28   12.62    2.36
   0   1  28    9.71    3.36
   0  -1  29    1.55    2.19
   0   1  29    0.88    2.17
   0  -1  30    3.86    2.18
   0   1  30    1.38    2.04
   0  -1  31    0.65    2.06
   0   1  31    1.30    1.90
   0  -1  32    9.03    1.98
   0   1  32    2.46    1.81
   0   1  33   24.25    1.94
   0  -1  33   24.62    2.04
   0  -1  34    9.31    2.03
   0  -1  35    9.38    1.72
   0   1  36   16.31    1.42
   0  -1  36   14.78    1.50
   0   2   0 6209.04  176.06
   0   2  -1 4740.95  135.80
   0   2  -2 1779.16   54.76
   0   2  -3  722.95   26.11
   0   2  -4  356.51   16.40
   0   2   5  256.79   14.21
   0   2   6  600.34   24.61
   0   2   7 1890.01   61.57
   0  -2   8   25.23    7.48
   0   2   8   23.86    7.91
   0  -2  -8   13.19    6.90
   0  -2   9  346.82   19.45
   0   2   9  386.92   20.33
   0  -2  -9  321.17   18.22
   0   2  10  506.57   14.94
   0  -2  10  511.87   15.02
   0   2  10  513.54   25.57
   0  -2  10  513.71   25.54
   0  -2 -10  462.99   23.67
   0   2  11   23.15    2.19
   0  -2  11   22.60    2.25
   0   2  12   83.45    3.80
   0  -2  12   87.56    3.96
   0  -2  13   11.81    2.39
   0   2  13   13.49    2.34
   0  -2  14  375.05   11.56
   0   2  14  349.35   11.36
   0   2  15  110.19    4.71
   0  -2  15   99.47    4.77
   0   2  16   39.91    3.03
   0  -2  16   33.73    3.13
   0   2  17  919.56   27.26
   0  -2  17  932.12   27.41
   0   2  18  833.95   24.92
   0   2  19  541.25   17.04
   0   2  20   -0.46    2.71
   0   2  21   14.42    3.14
   0   2  22  136.04    6.46
   0   2  23   13.49    3.35
   0   2  24   62.20    4.94
   0   2  25    6.94    3.33
   0  -2  26    6.01    2.35
   0   2  26    6.15    2.26
   0   2  26    5.84    3.41
   0   2  27   70.61    3.52
   0  -2  27   68.41    3.63
   0   2  27   71.20    5.06
   0  -2  28   31.76    2.81
   0   2  28   37.12    2.81
   0   2  28   31.34    4.02
   0  -2 -28   30.96    3.68
   0  -2  29    9.01    2.40
   0   2  29    8.17    2.21
   0  -2  30   28.02    2.60
   0   2  30   25.63    2.34
   0  -2  31    1.58    2.03
   0   2  31    1.33    1.83
   0  -2  32   73.41    3.61
   0   2  32   71.45    3.07
   0  -2  33    9.70    2.22
   0  -2  34    1.09    1.89
   0  -2  35   14.54    1.71
   0   2  36   66.74    1.89
   0  -2  36   62.61    1.92
   0   3   0   -2.84    6.86
   0   3  -1 1875.04   60.33
   0   3   1 1918.66   60.40
   0   3  -2 2666.38   81.88
   0   3  -3  282.91   15.82
   0   3  -4  921.61   34.25
   0   3  -5 1183.10   42.16
   0  -3  -6   75.17    9.28
   0  -3   6   87.56    9.93
   0  -3   7  144.67   12.54
   0  -3  -7  145.05   12.01
   0   3   8  438.50   12.84
   0  -3   8  420.48   22.48
   0   3   9   -1.49    1.72
   0   3  10  161.50    5.69
   0   3  11  145.62    5.35
   0   3  12   20.51    2.42
   0   3  13  230.36    7.85
   0   3  14   27.36    2.74
   0   3  15 1597.93   45.53
   0   3  16   38.02    3.14
   0   3  17    3.66    2.41
   0   3  18   28.60    3.36
   0   3  19   42.65    3.71
   0   3  20   36.60    3.58
   0   3  21   82.60    5.02
   0   3  22   87.26    5.33
   0   3  23  144.26    6.80
   0   3  24  331.09   11.95
   0   3  25  727.35   21.35
   0  -3  25  747.97   21.53
   0   3  25  735.49   23.15
   0  -3  26  101.49    4.36
   0   3  26   99.66    4.22
   0   3  26   92.72    5.68
   0   3  27  213.36    7.10
   0  -3  27  220.34    7.34
   0  -3 -27  198.34    8.56
   0   3  27  209.06    8.71
   0   3  28    7.26    3.25
   0  -3  28   11.56    2.50
   0   3  28    7.81    2.14
   0  -3  29   21.86    2.60
   0   3  29   20.51    2.25
   0   3  30    2.50    1.92
   0  -3  30    4.30    2.58
   0   3  31   18.91    1.99
   0  -3  31   19.04    2.74
   0  -3  32   17.47    2.49
   0  -3  33    0.68    1.99
   0  -3  34   13.53    1.94
   0  -3  35   52.75    2.34
   0  -3  36   21.77    1.24
   0   4   0  592.37   26.21
   0   4   1 1715.46   57.54
   0   4  -1 1675.64   57.36
   0   4  -2   82.26   10.03
   0   4   2   78.66   10.35
   0  -4   3   73.20   10.06
   0   4  -3   90.38   10.50
   0   4   4   25.80    2.05
   0  -4  -4   29.92    7.66
   0  -4   4   28.31    8.44
   0   4  -4    9.71    7.39
   0   4   5  484.33   14.24
   0  -4   5  459.12   23.64
   0  -4  -5  496.30   23.72
   0   4  -5  467.69   23.84
   0   4   6  256.50    8.11
   0   4   7   24.89    2.17
   0   4   8  322.38   10.01
   0   4   9  346.41   10.73
   0   4  10   23.03    2.45
   0   4  11  355.49   11.17
   0   4  12   19.07    2.45
   0   4  13  561.88   17.01
   0   4  14    8.82    2.49
   0   4  15  129.30    5.46
   0   4  16  597.72   18.38
   0   4  17  100.01    5.12
   0   4  18  347.09   11.81
   0   4  19   83.59    4.83
   0   4  20    9.53    3.00
   0   4  21  793.21   24.46
   0   4  22    4.89    3.21
   0   4  23   19.11    3.60
   0   4  24   36.01    4.02
   0   4  25   33.18    4.05
   0   4  25   38.64    2.78
   0  -4  25   41.46    3.09
   0  -4 -26   82.76    5.03
   0  -4  26   90.98    4.21
   0   4  26   92.07    3.91
   0  -4  26   85.76    4.31
   0   4  26   87.74    5.47
   0  -4 -27  130.98    6.25
   0  -4  27  134.60    5.38
   0   4  27  130.65    4.91
   0   4  27  131.18    6.43
   0   4  28    4.43    2.06
   0  -4  28    3.74    2.65
   0   4  29    0.28    1.92
   0  -4  29    3.27    2.72
   0   4  30   48.87    2.68
   0  -4  30   53.33    3.27
   0  -4  31    4.76    2.39
   0  -4  32    0.78    2.13
   0  -4  33   31.79    2.31
   0  -4 -34    0.47    0.66
   0  -4  34   10.05    1.65
   0  -4  35   77.85    2.77
   0   5   0   -1.06    1.85
   0   5   1  168.10    5.97
   0   5   2    7.65    1.96
   0   5   3  179.36    6.21
   0   5   4    8.60    2.10
   0   5   5  136.44    5.16
   0   5   6  183.32    6.39
   0   5   7    3.58    2.07
   0   5   8 1873.38   52.81
   0   5   9  208.40    7.27
   0   5  10  275.37    9.14
   0   5  11  183.01    6.67
   0   5  12    9.39    2.46
   0   5  13  111.59    5.06
   0   5  14  146.39    6.00
   0   5  15   79.88    4.37
   0   5  16   10.17    2.79
   0   5  17   30.78    3.45
   0   5  18  178.93    7.38
   0   5  19    3.44    2.90
   0   5  20   31.96    3.76
   0   5  21    1.97    3.20
   0   5  22  707.47   22.25
   0   5  23  196.69    8.28
   0  -5  24   59.65    3.80
   0   5  24   66.45    3.25
   0  -5  25   -2.30    2.66
   0   5  25    3.82    2.21
   0   5  25   -0.19    3.20
   0  -5  26    5.96    2.78
   0   5  26    4.71    2.07
   0   5  26    1.86    3.16
   0  -5  27    5.52    2.60
   0   5  27    3.60    1.98
   0  -5  28    1.40    2.55
   0   5  28   -1.07    1.91
   0  -5  29    6.63    2.50
   0  -5  30   26.30    2.74
   0  -5  31    6.33    2.19
   0  -5  32    3.74    1.96
   0  -5  33    1.75    1.69
   0  -5  34   13.13    1.42
   0   6   0  103.85    4.60
   0   6  -1   41.34    3.03
   0   6   1   38.51    2.94
   0   6   2   51.21    3.25
   0   6   3  392.59   12.28
   0   6   4  124.28    5.10
   0   6   5  589.43   17.68
   0   6   6   63.19    3.54
   0   6   7  226.65    7.86
   0   6   8   -1.98    2.11
   0   6   9  249.80    8.63
   0   6  10    7.53    2.35
   0   6  11   71.56    3.91
   0   6  12    3.72    2.45
   0   6  13    2.74    2.47
   0   6  14    3.72    2.62
   0   6  15   66.04    4.26
   0   6  16    8.56    2.95
   0   6  17   37.62    3.62
   0   6  18   80.81    4.81
   0   6  19   75.86    4.86
   0   6  20  384.07   13.26
   0   6  21  291.36   10.80
   0   6  22    5.97    3.13
   0  -6  22    6.14    2.78
   0   6  23  150.62    6.78
   0  -6  23  134.46    5.58
   0   6  24   11.59    3.18
   0  -6  24   16.49    3.06
   0  -6  25    9.99    2.84
   0   6  25   10.05    3.29
   0   6  25   12.83    2.19
   0   6  26    3.39    1.97
   0  -6  26   -0.16    2.59
   0  -6  27   82.12    4.01
   0   6  27   73.61    3.38
   0   6 -27   77.77    3.53
   0  -6  28    0.67    2.41
   0   6 -28    4.40    1.91
   0  -6  29    4.04    2.37
   0  -6  30    8.61    2.24
   0  -6  31    0.72    1.93
   0  -6  32    3.34    1.78
   0  -6  33    4.63    1.33
   0  -6  33    6.55    1.00
   0   7   0   -0.71    2.41
   0   7  -1  267.21    9.04
   0   7   1  249.57    8.99
   0   7   2   38.85    3.23
   0   7  -2   43.25    3.50
   0   7   3    5.48    2.39
   0   7   4    7.96    2.40
   0   7   5   74.07    4.15
   0   7   6  853.87   25.30
   0   7   7   35.02    3.12
   0   7   8    1.49    2.36
   0   7   9    3.44    2.37
   0   7  10  101.27    4.88
   0   7  11    0.95    2.42
   0   7  12   14.88    3.03
   0   7  13    3.83    2.66
   0   7  14   17.23    3.34
   0   7  15   42.82    3.79
   0   7  16    6.33    3.06
   0   7  17   18.07    3.51
   0   7  18   82.42    5.22
   0   7  19   14.03    3.49
   0   7  20   17.00    3.36
   0  -7  20   13.14    2.92
   0   7  21   37.76    3.86
   0  -7  21   36.17    3.27
   0   7  22  641.41   20.03
   0  -7  22  621.72   18.69
   0  -7  23    9.02    2.85
   0   7  23    7.83    2.98
   0   7 -24    0.42    2.35
   0  -7  24    1.13    2.69
   0  -7  25   -1.23    2.61
   0   7  25    0.51    1.87
   0   7 -25    2.66    2.28
   0   7 -26   20.41    2.42
   0  -7  26   21.45    2.78
   0   7 -27   11.53    2.11
   0  -7  27   11.65    2.52
   0   7 -28   22.72    2.06
   0  -7  28   26.39    2.69
   0  -7  29    3.01    2.16
   0  -7  30   20.37    2.10
   0  -7  31    6.87    1.72
   0  -7  31    6.06    1.38
   0  -7  32    0.32    1.34
   0  -7  32    0.84    0.95
   0   8   0  360.69   12.11
   0   8  -1  180.64    7.29
   0   8   1  187.24    7.31
   0   8  -2    8.11    3.04
   0   8   2    6.63    2.84
   0   8   3   29.09    3.41
   0   8  -3   21.31    3.15
   0   8   4   57.31    3.84
   0   8  -4   51.95    4.01
   0   8   5  151.12    6.47
   0   8   6   60.86    3.95
   0   8   7  195.52    7.67
   0   8   8  115.01    5.47
   0   8   9   16.23    3.12
   0   8  10    7.75    2.88
   0   8  11  232.13    8.86
   0   8  12  107.89    5.48
   0   8  13   89.28    5.00
   0   8  14   -1.52    3.04
   0   8  15   17.56    3.47
   0   8  16   48.35    4.28
   0   8  17    0.36    2.96
   0   8  18  193.80    7.98
   0   8 -18  183.14    6.84
   0  -8  18  195.91    6.84
   0   8  19    4.19    2.97
   0  -8  19    5.65    2.65
   0   8 -19    7.77    2.77
   0   8 -20    5.59    2.64
   0   8  20   12.35    3.16
   0  -8  20    5.68    2.76
   0   8 -21   80.36    4.13
   0   8  21   85.59    5.05
   0  -8  21   80.38    4.26
   0  -8  22   35.73    3.35
   0   8 -22   35.55    3.11
   0  -8  23  142.18    5.50
   0   8 -23  135.28    5.27
   0  -8  24   33.62    3.15
   0   8 -24   32.98    2.82
   0  -8  25   22.88    2.89
   0   8 -25   25.66    2.52
   0  -8  26   50.25    3.20
   0   8 -26   49.26    2.79
   0  -8  27   62.92    3.29
   0  -8  27   68.26    3.11
   0   8 -27   61.33    2.88
   0  -8  28   19.31    2.23
   0  -8  28   15.76    1.94
   0   8 -28   16.61    1.72
   0  -8  29    8.07    1.66
   0  -8  29    8.92    1.94
   0  -8  30    5.31    1.31
   0  -8  30    5.06    1.46
   0  -8  31    0.80    1.14
   0   9   0   -3.19    2.97
   0   9  -1   17.14    3.43
   0   9   1   19.62    3.28
   0   9   2    1.49    2.96
   0   9  -2    0.52    3.06
   0   9  -3    1.40    3.14
   0   9   3    0.49    2.91
   0   9  -4   10.13    3.14
   0   9   4   12.02    2.98
   0   9  -5   53.77    4.31
   0   9   5   49.74    4.04
   0   9  -6   -0.37    3.18
   0   9   6    1.65    2.77
   0   9  -7  349.66   12.35
   0   9   7  338.54   11.91
   0   9   8   52.85    4.13
   0   9   9   81.36    4.85
   0   9  10    8.02    2.96
   0   9  11   59.77    4.34
   0   9  12  979.94   29.51
   0   9  13   33.26    3.75
   0   9  14   66.54    4.63
   0  -9  15    4.52    2.71
   0  -9  15    2.12    2.51
   0   9 -15    0.52    2.74
   0   9  15    6.92    3.08
   0  -9  16  107.80    4.87
   0  -9  16  113.51    4.80
   0   9 -16  110.47    4.99
   0   9  16  113.80    5.87
   0  -9  17  377.17   11.97
   0  -9  17  395.12   11.95
   0   9 -17  382.39   11.99
   0   9  17  370.63   13.13
   0  -9  18   18.77    2.76
   0   9  18   17.30    3.29
   0   9 -18   22.58    3.07
   0  -9  18   19.95    2.97
   0  -9  19   10.17    2.67
   0   9  19    6.37    3.01
   0   9 -19    9.10    2.85
   0  -9  19    4.72    2.84
   0   9 -20  155.10    5.81
   0  -9  20  154.63    5.71
   0  -9  20  142.58    5.78
   0   9 -21    8.18    2.64
   0  -9  21    9.18    2.52
   0  -9  21    7.07    2.74
   0   9 -22  113.67    4.66
   0  -9  22  112.84    4.61
   0  -9  22  111.77    4.77
   0   9 -23   69.11    3.54
   0  -9  23   68.75    3.51
   0  -9  23   70.79    3.69
   0   9 -24    2.95    2.16
   0  -9  24    3.96    2.19
   0  -9  24    2.78    2.38
   0   9 -25   -0.19    1.96
   0  -9  25    1.67    2.00
   0  -9  25    0.11    2.28
   0   9 -26   29.21    2.14
   0  -9  26   28.88    2.23
   0  -9  26   33.81    2.49
   0   9 -27   24.30    1.80
   0  -9  27   25.63    2.00
   0  -9  27   25.50    2.14
   0   9 -28    1.06    0.81
   0  -9  28    2.73    1.44
   0  -9  28    2.80    1.64
   0  -9  29   26.51    1.49
   0  10   0  273.14   10.34
   0  10  -1   97.07    5.60
   0  10   1   86.77    5.38
   0  10   2   93.37    5.44
   0  10  -2   86.66    5.54
   0  10  -3  163.37    7.49
   0  10   3  154.53    7.11
   0  10  -4   46.23    4.49
   0  10   4   61.11    4.51
   0  10   5    3.11    3.09
   0  10  -5    1.60    3.37
   0  10   6   10.22    3.23
   0  10  -6   22.08    3.93
   0  10   7   -0.73    3.04
   0  10  -7    3.70    3.40
   0  10   8   16.58    3.27
   0  10  -8   19.40    3.92
   0  10   9   59.21    4.50
   0  10  -9   66.60    5.29
   0  10  10   10.97    3.25
   0  10 -10   10.63    2.80
   0  10 -10   10.92    3.71
   0  10  11  178.71    7.54
   0  10 -11  177.11    8.22
   0  10  11  173.29    6.30
   0 -10  11  170.03    6.24
   0  10 -11  173.45    6.51
   0 -10 -12   11.13    2.90
   0  10 -12    7.19    3.66
   0  10 -12   10.68    2.91
   0 -10  12    8.60    2.59
   0  10  12   11.53    3.19
   0 -10 -13   12.33    2.92
   0 -10  13   12.34    2.80
   0  10 -13   11.35    3.00
   0 -10  13    9.91    2.62
   0  10  13   12.82    3.31
   0 -10  14    1.25    2.65
   0  10  14   -0.91    2.99
   0 -10  14    2.00    2.59
   0 -10 -14    1.86    2.58
   0 -10  15  205.92    7.29
   0  10  15  206.32    8.48
   0 -10  15  210.32    7.29
   0 -10 -15  212.95    7.20
   0 -10  16   30.24    3.10
   0  10  16   31.50    3.79
   0 -10  16   29.41    2.90
   0 -10 -16   34.82    2.96
   0 -10  17   68.86    4.01
   0  10 -17   75.15    4.05
   0 -10  17   79.43    3.92
   0 -10  18    4.54    2.69
   0  10 -18    4.79    2.74
   0 -10  18    7.97    2.58
   0 -10  19   -2.43    2.62
   0  10 -19   -0.66    2.66
   0 -10  19   -1.20    2.44
   0 -10  20   27.27    2.86
   0  10 -20   26.13    2.83
   0 -10  20   27.46    2.73
   0 -10  21   80.42    3.94
   0  10 -21   82.28    3.86
   0 -10  21   85.72    3.83
   0 -10  22    8.46    2.41
   0 -10  22    9.58    2.23
   0  10 -22    8.65    2.36
   0 -10  23  104.66    4.06
   0  10 -23  102.04    4.05
   0 -10  24  188.18    6.10
   0  10 -24  187.64    6.06
   0 -10  25   20.08    1.90
   0  10 -25   17.21    1.85
   0 -10  26    3.35    1.48
   0  10 -26    1.04    1.30
   0 -10  27   48.17    1.99
   0 -11   0   -0.54    2.36
   0  11   0   -0.20    3.34
   0  11   0    0.16    2.50
   0 -11  -1  429.57   12.88
   0 -11   1  432.23   12.90
   0  11   1  462.05   14.68
   0  11  -1  428.64   14.64
   0  11   1  400.59   12.85
   0  11  -1  401.69   12.90
   0  11  -2   15.66    2.79
   0 -11   2   14.13    2.56
   0 -11  -2   15.13    2.52
   0  11  -2   11.42    3.56
   0  11   2   12.03    3.50
   0  11  -3  337.65   10.83
   0 -11   3  341.90   10.75
   0  11  -3  343.35   12.49
   0  11   3  342.16   12.28
   0 -11  -3  344.65   10.71
   0  11  -4  160.96    6.20
   0 -11   4  162.00    6.04
   0  11   4  163.78    7.37
   0  11  -4  160.46    7.57
   0 -11  -4  171.14    6.01
   0  11  -5   55.63    3.76
   0 -11  -5   59.92    3.35
   0 -11   5   62.30    3.51
   0  11   5   69.35    4.78
   0  11  -5   54.50    4.77
   0  11  -6    0.25    2.74
   0  11  -6   -1.65    3.20
   0 -11   6   -1.33    2.14
   0 -11  -6    1.06    2.37
   0  11   6    3.76    3.09
   0  11  -7   17.08    2.91
   0  11  -7   17.04    3.68
   0 -11  -7   17.80    2.64
   0 -11   7   20.53    2.58
   0  11   7   17.89    3.54
   0  11  -8   10.36    2.96
   0  11  -8   11.49    3.54
   0 -11  -8   14.11    2.56
   0  11   8   17.57    3.41
   0  11  -9    6.68    2.96
   0  11  -9    2.10    3.35
   0 -11  -9    2.79    2.37
   0  11   9    4.04    2.97
   0  11 -10  153.86    5.96
   0 -11 -10  159.95    6.08
   0  11  10  150.35    6.96
   0  11 -10  143.05    7.31
   0  11 -11   10.08    2.96
   0  11  11   12.41    3.16
   0  11 -11    4.81    3.42
   0 -11 -11    9.52    2.75
   0 -11 -12  271.71    8.96
   0 -11  12  272.00    8.82
   0  11  12  264.73   10.08
   0  11 -12  269.53   10.59
   0  11 -12  268.87    8.99
   0 -11  13   11.37    2.61
   0 -11 -13   12.77    2.87
   0  11 -13   10.89    2.87
   0 -11  14   43.96    3.12
   0 -11 -14   42.49    3.10
   0  11 -14   43.41    3.42
   0 -11  15   20.44    2.66
   0 -11 -15   20.47    2.68
   0 -11  16   97.90    4.31
   0 -11 -16   98.42    4.16
   0 -11  17  207.01    6.97
   0 -11 -17  204.74    6.78
   0  11 -18   28.93    2.95
   0 -11  18   36.10    2.85
   0  11 -19    1.81    2.41
   0 -11  19    1.51    2.14
   0  11 -20    8.38    2.30
   0 -11  20    6.86    2.16
   0  11 -21   17.02    2.30
   0 -11  21   18.16    2.20
   0  11 -22   35.41    2.38
   0 -11  22   34.53    2.29
   0  11 -23   27.97    1.99
   0 -11  23   29.05    1.96
   0  11 -24    4.67    1.39
   0 -11  24    5.33    1.36
   0 -11  25    7.95    1.18
   0  12   0    1.70    3.10
   0 -12   0    2.63    2.33
   0 -12  -1  150.11    5.46
   0 -12   1  145.30    5.47
   0  12  -1  132.45    6.79
   0  12   1  145.62    6.87
   0  12  -2   12.58    3.39
   0  12   2    8.89    3.18
   0 -12   2   11.34    2.45
   0 -12  -2   16.29    2.58
   0  12  -2   17.16    2.77
   0 -12  -3   48.26    3.15
   0  12  -3   44.05    4.37
   0  12   3   57.20    4.33
   0  12  -3   49.27    3.43
   0 -12   3   54.95    3.31
   0  12   4   18.85    3.47
   0  12  -4   23.28    2.94
   0 -12   4   27.32    2.72
   0 -12  -4   26.35    2.71
   0  12  -5   74.15    4.00
   0 -12  -5   74.14    3.74
   0 -12   5   74.53    3.78
   0 -12  -6    8.48    2.46
   0 -12   6   10.26    2.51
   0  12  -6    8.01    2.76
   0 -12  -7    3.91    2.93
   0 -12  -7    1.02    2.22
   0 -12   7    2.09    2.42
   0  12  -7    4.15    2.72
   0 -12  -8   11.18    2.92
   0 -12  -8    8.98    2.35
   0 -12   8    7.50    2.43
   0  12  -8    8.81    2.84
   0 -12  -9   53.47    3.65
   0  12  -9   58.14    3.58
   0 -12 -10   13.85    2.91
   0  12 -10   16.39    2.85
   0 -12 -11   27.27    3.13
   0  12 -11   22.80    2.99
   0 -12 -12   22.49    2.83
   0  12 -12   24.04    2.96
   0 -12 -13    3.32    2.46
   0  12 -13    0.56    2.58
   0 -12 -14    5.59    2.33
   0 -12  14    7.08    2.39
   0  12 -14    5.97    2.63
   0 -12 -15   -0.44    2.12
   0 -12  15   -1.86    2.15
   0  12 -15   -0.06    2.46
   0 -12 -16    6.55    2.03
   0 -12  16    5.85    2.20
   0  12 -16    2.58    2.40
   0 -12 -17    0.89    1.87
   0 -12  17    3.04    2.12
   0 -12  18   10.38    2.05
   0 -12  19    3.96    1.78
   0  12 -19   -0.48    1.94
   0 -12  20   40.96    2.23
   0  12 -20   40.30    2.39
   0 -12  21   39.11    2.05
   0  12 -21   35.16    2.07
   0 -12  22    1.24    1.23
   0  12 -22    0.89    1.23
   0 -13   0   -0.25    2.17
   0 -13   0    1.48    2.46
   0 -13  -1    1.59    2.18
   0 -13   1    2.65    2.23
   0 -13  -1    4.80    2.64
   0 -13   1    0.13    2.42
   0 -13  -2  218.64    7.25
   0 -13   2  214.09    7.24
   0 -13  -2  225.69    7.49
   0 -13   2  229.40    7.36
   0 -13  -3   61.04    3.22
   0 -13   3   61.58    3.27
   0 -13  -3   68.36    3.68
   0 -13   3   62.50    3.31
   0 -13   4   41.63    2.84
   0 -13  -4   41.78    2.72
   0 -13   4   40.33    2.72
   0 -13  -4   43.07    3.32
   0 -13  -5    4.44    2.66
   0 -13  -5    3.51    2.19
   0 -13   5    3.69    2.24
   0 -13   6   36.22    2.75
   0 -13  -7    4.52    2.64
   0 -13   7    3.36    2.27
   0  13  -7    1.58    2.43
   0 -13  -8   11.00    2.70
   0 -13   8   14.02    2.33
   0  13  -8   16.03    2.58
   0 -13  -9   35.32    2.99
   0 -13   9   35.03    2.65
   0  13  -9   40.87    2.95
   0 -13 -10   -0.70    2.37
   0  13 -10    1.01    2.39
   0 -13 -11  172.50    5.96
   0  13 -11  174.00    5.98
   0 -13 -12   13.68    2.30
   0  13 -12   13.12    2.36
   0 -13 -13  117.24    4.41
   0  13 -13  126.07    4.59
   0 -13 -14    2.74    1.87
   0  13 -14    6.27    2.16
   0 -13 -15    8.55    1.69
   0 -13  15   13.05    1.90
   0  13 -15   13.82    2.08
   0 -13 -16    8.50    1.52
   0 -13  16   12.78    1.72
   0  13 -16    9.07    1.94
   0 -13 -17    7.31    1.26
   0  13 -17   10.23    1.74
   0 -13  17    9.06    1.62
   0 -13  18    5.71    1.40
   0 -13  19   59.03    2.16
   0 -14   0   19.08    2.25
   0 -14   0   25.52    2.10
   0 -14  -1    4.44    1.80
   0 -14   1    4.26    1.89
   0 -14   1    0.67    1.85
   0 -14  -1    2.90    2.03
   0 -14  -2    8.99    1.82
   0 -14   2    6.02    1.89
   0 -14  -2    5.63    2.13
   0 -14   2    7.26    1.90
   0 -14   3   21.44    1.86
   0 -14  -3   23.17    2.40
   0 -14   3   22.01    2.07
   0 -14  -4    6.16    2.18
   0 -14   4    5.70    1.88
   0 -14  -5    4.50    2.17
   0 -14   5    5.81    1.83
   0 -14   6    5.25    1.86
   0 -14   7    0.21    1.76
   0  14   7    2.80    1.89
   0 -14  -8    6.16    2.03
   0  14   8    9.22    1.75
   0  14  -8    8.08    1.88
   0 -14   8    9.17    1.79
   0  14  -9   32.61    2.08
   0 -14  -9   30.74    2.37
   0 -14   9   35.66    2.15
   0 -14 -10    9.79    1.90
   0 -14  10    9.02    1.66
   0  14 -10    8.50    1.47
   0 -14 -11    2.27    1.63
   0 -14  11    3.21    1.57
   0 -14 -12    0.93    1.53
   0 -14 -13    2.83    1.30
   0 -14 -14    9.95    1.14
   0  15   0    0.22    1.61
   0 -15  -1   26.35    1.49
   0  15  -1   30.73    2.07
   0  15   1   31.58    1.97
   0 -15  -2  140.27    4.51
   0  15   2  160.08    4.75
   0 -15  -3   15.78    1.43
   0  15   3   14.56    1.68
   0  15  -3   17.38    1.75
   0 -15  -4    3.99    1.22
   0 -15   4    4.94    1.11
   0  15   4    2.55    1.31
   0  15  -4    3.89    1.50
   0 -15  -5    0.56    1.18
   0  15  -5    2.72    1.32
   0  15   5    1.89    1.23
   0 -15   5    2.06    1.08
   0 -15  -6   12.97    1.34
   0 -15   6   15.44    1.15
   1   0   0    0.27    4.01
   1   0   1  835.64   24.35
   1   0  -1  897.46   27.48
   1   0   2    6.87    2.63
  -1   0   2    2.20    2.61
  -1   0   3  985.38   29.84
   1   0   3  939.71   29.65
   1   0   4  117.32    7.81
  -1   0   4  131.68    8.26
  -1   0   5  473.85   18.45
   1   0   5  458.48   18.22
  -1   0   6   -2.85    5.85
   1   0   6   -0.46    5.13
   1   0   7   54.57    7.79
  -1   0   7   56.84    8.06
  -1   0   8    2.62    7.09
   1   0   8    4.39    7.02
   1   0   9   10.08    7.13
  -1   0   9   11.27    7.42
   1   0  10   31.08    9.08
  -1   0  10   16.22    8.18
   1   0  11   23.86    2.36
  -1   0  11   12.85    2.13
  -1   0  11    8.66    8.55
   1   0  11    8.30    7.66
  -1   0  12  488.14   14.93
   1   0  12  514.82   15.02
  -1   0  13   86.86    3.98
   1   0  13   88.26    4.05
  -1   0  14  596.63   17.49
   1   0  14  571.01   17.44
  -1   0  15  272.49    8.99
   1   0  15  261.46    8.93
   1   0  16  107.74    4.80
  -1   0  16  106.56    4.86
   1   0  17  295.09   10.00
  -1   0  17  297.83   10.11
   1   0  18   20.29    3.03
  -1   0  18   24.62    2.99
   1   0  19   16.22    2.85
  -1   0  19   15.40    3.05
  -1   0  20    4.21    2.84
   1   0  20    7.29    2.97
   1   0  21  103.12    5.24
  -1   0  21   86.91    5.13
   1   0  22  237.99    9.18
  -1   0  22  239.66    9.18
   1   0  23  649.14   20.47
  -1   0  23  641.11   20.46
  -1   0  24  503.71   16.56
   1   0  24  489.06   16.47
   1   0 -25   18.18    3.59
  -1   0  25   14.48    3.57
   1   0  25   15.47    3.55
   1   0 -26   24.74    3.89
   1   0  26   25.07    2.76
   1   0 -27   84.46    5.51
   1   0  27   86.29    4.08
   1   0 -28  121.90    6.42
   1   0  28  125.51    4.96
   1   0  29   19.13    2.59
   1   0  30   21.83    2.61
   1   0  31   17.85    2.41
   1   0  32    1.99    2.01
   1   0  33    3.50    1.88
   1   0  34    1.79    1.58
   1   0  35   58.45    2.53
  -1   0  35   53.94    2.45
  -1   0  36   11.21    1.30
   1   0  36   12.02    1.23
   1   0 -36    7.56    1.20
   1  -1  36   16.29    1.34
  -1   1  36   14.68    1.24
   1  -1  35   23.13    1.85
   1  -1  34   23.69    2.16
   1  -1  33   25.37    2.20
   1  -1  32    5.14    2.09
   1  -1  31   26.69    2.56
   1  -1  30    5.96    2.37
   1  -1  29    2.27    2.35
   1   1 -28  117.62    6.22
   1  -1  28  118.74    4.83
   1   1 -27   -1.17    3.14
   1  -1  27    4.01    2.53
  -1   1  27    4.27    3.37
  -1   1  26   54.39    4.63
   1  -1  26   56.25    3.42
   1   1 -26   55.07    4.71
  -1   1  25  274.04   10.53
   1   1 -25  284.79   10.63
  -1   1  24  443.93   15.05
  -1   1  23   28.43    3.91
   1  -1  22   30.31    3.68
  -1   1  22   27.79    3.51
   1  -1  21   19.83    3.46
  -1   1  21   16.85    3.24
   1  -1  20   16.62    3.16
  -1   1  20   16.66    3.10
  -1   1  19   66.24    4.32
   1  -1  19   69.50    4.19
   1  -1  18  215.58    8.09
  -1   1  18  222.67    8.10
   1  -1  17  108.76    5.06
  -1   1  17  112.45    5.02
   1  -1  16  607.59   18.59
  -1   1  16  617.95   18.53
   1  -1  15  307.14   10.05
  -1   1  15  300.66   10.00
   1  -1  14  590.86   17.67
  -1   1  14  586.52   17.59
   1  -1  13   76.15    3.76
  -1   1  13   74.16    3.70
   1  -1  12   85.01    3.85
  -1   1  12   84.71    3.82
  -1   1  11  261.69    8.23
   1  -1  11  256.39    8.30
   1  -1  10  287.27   17.85
  -1   1  10  324.54   19.51
  -1   1  10  321.65    9.75
   1  -1  10  318.13    9.82
  -1   1   9  534.29   24.90
  -1   1   8  142.52   12.15
  -1  -1  -7  286.71   15.31
  -1   1   7  307.42   15.79
  -1   1   6 1048.30   36.20
  -1  -1  -6 1053.22   35.74
  -1   1   5 1729.48   52.62
  -1  -1  -5 1643.43   52.00
  -1   1   4 4416.79  122.81
  -1  -1  -4 4173.75  122.47
   1  -1   4 4248.56  122.92
   1  -1   3  580.50   20.40
  -1   1   3  612.36   20.45
  -1  -1  -3  573.18   20.19
   1  -1   2 1435.48   42.14
  -1  -1  -2 1360.64   41.76
  -1   1   2 1425.12   43.06
   1   1  -1 2850.65   82.88
   1  -1   1 2941.39   82.93
  -1  -1  -1 2897.87   82.80
  -1   1   1 2975.15   84.11
   1   1   0   16.20    3.07
  -1   1   0   11.54    3.22
   1   1   0   13.92    4.11
   1  -1   0   14.24    4.53
  -1   1  -1 2864.93   81.52
  -1  -1   1 2872.25   81.51
  -1  -1   1 2827.68   82.64
   1  -1  -2 1428.02   43.14
  -1  -1   2 1461.44   43.44
  -1  -1   2 1480.71   44.44
   1   1   3  584.07   20.26
  -1  -1   3  576.83   20.33
   1  -1  -3  595.72   20.07
  -1  -1   4 4249.00  122.59
   1   1   4 4295.85  122.61
   1  -1  -4 4263.26  122.16
   1  -1  -5 1647.76   51.21
   1   1   5 1667.74   51.63
   1   1   6 1078.05   35.86
   1  -1  -6 1008.34   35.21
   1   1   7  264.18   15.16
   1  -1  -7  302.47   15.17
   1   1   8  152.20   12.45
   1   1   9  494.23   23.54
  -1  -1  10  327.79    9.80
   1   1  10  309.38    9.70
   1   1  10  332.66   19.43
  -1  -1  10  316.98   18.77
   1   1  11  266.28    8.35
  -1  -1  11  260.13    8.41
  -1  -1  12   90.33    3.95
   1   1  12   83.86    3.82
   1   1  13   75.97    3.70
  -1  -1  13   74.48    3.79
   1   1  14  586.52   17.67
  -1  -1  14  598.42   17.76
   1   1  15  302.36   10.02
  -1  -1  15  312.66   10.11
   1   1  16  616.88   18.68
  -1  -1  16  619.12   18.71
  -1  -1  17  113.06    5.10
   1   1  17  109.71    5.00
   1   1  18  215.88    7.92
  -1  -1  18  212.58    8.07
   1   1  19   77.42    4.42
  -1  -1  19   74.12    4.47
  -1  -1  20   17.52    3.05
   1   1  20   16.92    3.01
  -1  -1  21   18.37    3.27
   1   1  21   19.05    3.32
   1   1  22   30.70    3.71
  -1  -1  22   31.48    3.79
   1   1  23   26.55    3.62
   1   1  24  452.11   15.26
   1   1  25  267.92   10.23
   1  -1 -25  265.26   10.21
   1   1  26   47.81    4.47
   1  -1 -26   50.25    4.57
   1   1  26   56.45    3.29
   1   1  27    1.62    2.31
   1  -1 -27    0.19    3.29
   1   1  27    2.70    3.15
   1  -1 -28  115.13    6.18
   1   1  28  116.93    4.79
   1   1  29    0.57    2.34
   1   1  30    5.38    2.25
   1   1  31   28.04    2.51
   1   1  32    1.61    1.97
   1   1  33   27.88    2.16
  -1  -1  33   26.86    2.35
   1   1  34   21.76    1.87
  -1  -1  34   24.66    2.12
   1   1  35   22.87    1.53
  -1  -1  35   22.70    1.83
  -1  -1  36   17.10    1.26
   1   1  36   17.56    1.32
  -1   2  36   24.28    1.33
   1  -2  36   23.51    1.33
   1   2 -35    2.46    1.35
   1  -2  35    4.34    1.51
   1  -2  34   29.87    2.16
   1  -2  33    1.46    2.04
   1  -2  32    3.68    2.24
   1  -2  32    4.22    2.07
   1  -2  31    1.17    2.21
   1  -2  30    5.55    2.39
   1  -2  29    8.52    2.45
  -1   2  28   79.72    4.98
   1  -2  28   74.69    3.86
   1   2 -28   75.78    5.13
  -1   2  27   27.68    3.79
   1  -2  27   29.07    2.95
   1   2 -27   28.62    3.91
  -1   2  26  188.68    8.23
   1  -2  26  189.77    6.79
   1   2 -26  201.07    8.28
  -1   2  25   59.75    4.70
   1   2 -25   57.57    4.77
   1   2 -24   29.83    4.01
  -1   2  24   29.91    3.86
  -1   2  23  774.24   23.98
  -1   2  22   10.67    3.23
  -1   2  21  618.79   19.53
  -1   2  20    5.37    2.73
  -1   2  19  126.07    5.72
  -1   2  18  115.73    5.32
  -1   2  17   66.97    3.98
  -1   2  16   20.56    2.72
   1  -2  15  192.76    7.34
  -1   2  15  207.94    7.21
  -1   2  14  875.94   25.94
   1  -2  14  907.75   26.06
  -1   2  13  408.48   12.48
   1  -2  13  400.34   12.60
  -1   2  12  538.26   15.93
   1  -2  12  532.25   16.02
  -1   2  11  308.75    9.61
   1  -2  11  305.17    9.74
  -1   2  10   58.76   10.38
  -1   2  10   62.04    3.05
  -1  -2  -9  473.56   23.15
  -1   2   9  515.62   25.08
   1  -2   9  516.44   24.73
  -1  -2  -8  281.37   16.44
   1  -2   8  277.52   17.37
  -1  -2  -7  214.67   13.67
  -1   2   7  238.66   15.21
   1  -2   7  250.78   14.94
  -1   2   6  286.49   15.34
   1  -2   6  275.20   15.44
  -1  -2  -6  249.63   14.42
  -1  -2  -5   87.56    8.69
   1  -2   5   71.13    8.12
  -1  -2  -4 2616.93   79.76
   1  -2   4 2710.69   80.49
   1   2  -3 2532.30   74.89
  -1  -2  -3 2477.24   74.49
   1  -2   3 2465.24   74.96
  -1   2   2 3047.84   88.92
   1  -2   2 3050.33   90.35
   1   2  -2 3106.42   90.36
  -1  -2  -2 3086.07   90.19
  -1   2   1  137.69    7.93
   1  -2   1  140.81    7.76
   1   2  -1  121.21    8.38
   1   2   0 5240.03  149.29
   1  -2   0 5353.67  149.37
  -1   2   0 5317.32  150.74
   1   2   0 5225.30  150.65
  -1  -2   1  133.89    7.85
   1   2   1  128.35    7.68
  -1   2  -1  136.78    9.10
  -1  -2   2 3100.29   90.47
  -1  -2   2 3244.12   91.99
   1  -2  -2 3100.90   91.60
  -1   2  -2 3067.52   91.80
  -1   2  -3 2375.06   74.04
   1  -2  -3 2519.44   73.93
  -1  -2   3 2512.42   74.31
   1  -2  -4 2759.15   82.65
  -1  -2   4 2782.36   83.42
   1  -2  -5   78.64    8.43
  -1  -2   5   78.92    8.57
  -1  -2   6  227.37   14.14
   1  -2  -6  225.19   13.71
   1   2   6  257.42   14.76
  -1  -2   7  235.68   14.58
   1  -2  -7  234.44   14.00
   1   2   7  254.17   15.03
  -1  -2   8  273.03   16.93
   1  -2  -8  301.70   16.47
   1   2   8  297.64   17.73
   1   2   9  477.71   14.14
  -1  -2   9  486.52   23.72
   1  -2  -9  458.83   22.60
   1   2  10   61.35    3.10
   1  -2 -10   39.53    9.24
   1   2  11  297.87    9.65
  -1  -2  11  323.51    9.80
   1   2  12  511.83   15.59
  -1  -2  12  539.25   15.77
   1   2  13  403.27   12.68
  -1  -2  13  424.62   12.84
   1   2  14  882.00   25.73
  -1  -2  14  885.31   25.84
   1   2  15  198.50    7.08
  -1  -2  15  193.99    7.18
   1   2  16   19.90    2.67
   1   2  17   70.18    3.98
   1   2  18  109.67    5.13
   1   2  19  120.91    5.61
   1   2  20    6.69    2.99
   1   2  21  600.59   18.97
   1   2  22    6.32    3.04
   1   2  23  722.70   22.55
   1   2  24   32.52    3.97
   1  -2 -24   35.18    3.85
   1   2  25   57.56    4.72
   1  -2 -25   50.90    4.45
   1   2  26  183.20    8.12
   1   2  26  190.52    6.66
   1  -2 -26  190.79    8.15
   1   2  27   27.24    3.85
   1  -2 -27   28.47    3.85
   1   2  27   26.45    2.77
   1  -2 -28   79.97    5.11
   1   2  28   71.84    5.02
   1   2  28   77.11    3.77
   1   2  29    5.82    2.33
   1   2  30    9.55    2.34
   1   2  31    5.96    2.16
   1   2  32    2.83    1.89
  -1  -2  32    6.10    2.23
   1   2  33    1.07    1.76
  -1  -2  33   -1.61    1.99
  -1  -2  34   28.10    2.17
   1   2  34   29.91    1.86
   1  -2 -35    2.45    1.35
  -1  -2  35    5.94    1.50
   1   2  35    5.06    1.19
   1   2  36   22.65    1.28
  -1  -2  36   21.10    1.28
   1  -3  35   16.87    1.41
   1   3 -35    6.65    1.00
   1  -3  34   12.66    1.82
   1   3 -34    7.06    1.45
   1  -3  33   41.43    2.57
   1  -3  32   44.88    2.84
   1  -3  31   27.28    2.66
   1  -3  30    7.30    2.50
   1  -3  30   10.38    2.42
   1  -3  29    6.37    2.56
   1  -3  29    4.29    2.37
   1  -3  28   37.79    3.00
  -1   3  27    3.93    3.13
   1  -3  27    3.88    2.41
   1   3 -27    2.38    3.16
  -1   3  26   51.70    4.42
   1  -3  26   50.65    3.36
   1   3 -26   57.28    4.46
  -1   3  25  178.93    7.86
   1  -3  25  176.41    6.44
   1   3 -25  179.26    7.81
  -1   3  24   75.31    5.22
   1   3 -24   86.92    5.22
  -1   3  23  153.99    7.22
   1   3 -23  166.27    7.19
  -1   3  22  251.53    9.48
   1   3 -22  241.76    9.40
  -1   3  21  183.09    7.59
  -1   3  20  107.40    5.54
  -1   3  19   88.88    4.92
  -1   3  18    3.18    2.51
  -1   3  17   91.15    4.73
  -1   3  16  337.35   11.10
  -1   3  15  109.58    4.82
  -1   3  14  230.19    7.94
  -1   3  13   92.92    4.28
  -1   3  12   37.79    2.83
  -1   3  11  628.80   18.49
  -1   3  10    0.72    1.87
  -1   3   9  253.74    8.05
  -1  -3  -8  100.76   10.88
   1  -3   8   91.66   11.78
  -1   3   8   91.78    3.71
  -1  -3  -7  254.14   16.06
   1  -3   7  287.83   17.34
   1  -3   6  237.66   15.24
  -1  -3  -6  227.65   14.70
  -1  -3  -5  461.61   21.51
   1  -3   5  484.70   22.42
   1  -3   4  729.66   29.33
  -1  -3  -4  736.78   28.78
   1   3  -4  749.63   29.23
  -1   3   3 1358.35   41.85
  -1  -3  -3 1298.15   45.05
   1   3  -3 1326.81   45.46
   1  -3   3 1369.21   45.72
  -1   3   2  208.14    9.73
   1   3  -2  197.06   12.73
   1  -3   1 9943.41  275.97
   1   3  -1 9967.13  280.28
  -1   3   1 9694.24  280.29
   1   3   0 1566.62   50.39
  -1   3   0 1511.60   50.17
   1   3   1 9757.26  274.42
   1   3   1 9854.21  279.04
  -1   3  -1 9999.00  279.01
   1   3   2  198.81    9.58
  -1  -3   2  217.43    9.92
  -1   3  -2  206.31   13.08
  -1  -3   3 1330.47   41.02
  -1  -3   3 1293.61   44.59
  -1   3  -3 1266.78   44.62
   1  -3  -3 1324.37   44.26
  -1  -3   4  731.03   29.12
   1  -3  -4  759.44   28.50
  -1   3  -4  698.66   28.94
   1  -3  -5  430.65   20.16
  -1  -3   5  442.80   21.20
  -1  -3   6  230.46   14.94
   1  -3  -6  205.64   14.10
  -1  -3   7  267.92   16.52
   1  -3  -7  243.60   15.83
   1   3   8   99.21    3.89
  -1  -3   8  105.67   11.76
   1  -3  -8   84.69   10.38
   1   3   9  249.33    7.93
   1   3  10   -0.21    1.84
   1   3  11  605.89   17.86
   1   3  12   32.98    2.61
   1   3  13   85.25    4.10
   1   3  14  216.74    7.57
   1   3  15   97.17    4.49
   1   3  16  338.89   11.17
   1   3  17   95.68    4.79
   1   3  18    3.57    2.58
   1   3  19   96.69    5.09
   1   3  20  101.06    5.38
   1   3  21  200.89    8.18
   1   3  22  254.40    9.68
   1  -3 -22  250.50    9.48
   1   3  23  150.20    7.03
   1  -3 -23  164.77    7.02
   1   3  24   78.40    5.21
   1  -3 -24   85.42    5.10
   1   3  25  174.33    7.83
   1  -3 -25  184.41    7.75
   1   3  25  175.07    6.30
   1   3  26   55.00    4.59
   1  -3 -26   59.67    4.48
   1   3  26   53.62    3.24
   1   3  27    3.30    2.35
   1   3  27    4.71    3.12
   1  -3 -27    3.76    3.21
   1   3  28   30.57    2.78
  -1  -3  29    4.00    2.56
   1   3  29    2.18    2.13
  -1  -3  30    9.21    2.56
   1   3  30   10.03    2.21
   1   3  31   28.73    2.39
  -1  -3  31   29.61    2.73
   1   3  32   48.03    2.58
  -1  -3  32   48.84    2.87
   1   3  33   40.71    2.22
  -1  -3  33   44.41    2.54
   1   3  34   10.64    1.43
   1  -3 -34    6.35    1.42
  -1  -3  34    9.70    1.72
   1   3  35   15.03    1.09
  -1  -3  35   18.22    1.51
   1  -4  35    7.15    1.08
   1  -4  34    1.61    1.46
   1  -4  33   23.01    2.03
   1  -4  32   34.83    2.50
   1  -4  31   26.49    2.57
   1  -4  30   37.63    2.92
   1  -4  29   17.90    2.73
   1  -4  28   47.75    3.22
   1  -4  28   45.85    3.31
   1  -4  27   41.53    3.15
  -1   4  27   34.12    3.86
   1  -4  27   42.53    3.28
   1  -4  26  104.75    4.86
   1  -4  26  115.33    4.75
  -1   4  26  110.42    5.93
   1  -4  25   66.72    3.95
  -1   4  25   68.34    4.86
   1  -4  25   74.53    3.84
  -1   4  24  227.00    9.39
   1  -4  24  244.28    8.07
   1   4 -24  234.44    9.22
  -1   4  23   11.31    3.36
   1   4 -23   11.57    3.23
  -1   4  22    1.44    3.14
   1   4 -22    5.35    3.12
   1   4 -21   97.90    5.29
  -1   4  21  101.57    5.41
   1   4 -20  154.06    6.65
  -1   4  20  159.20    6.98
   1   4 -19   64.09    4.10
  -1   4  19   69.57    4.42
  -1   4  18   88.17    4.80
  -1   4  17   25.65    3.04
  -1   4  16  117.10    5.29
  -1   4  15   50.52    3.41
  -1   4  14   32.48    3.01
  -1   4  13  124.94    5.14
  -1   4  12  166.65    6.16
  -1   4  11  129.47    5.14
  -1   4  10  439.18   13.37
  -1   4   9  185.22    6.43
  -1   4   8   19.13    2.16
  -1   4   7  365.67   11.16
  -1   4   6    0.84    1.73
   1  -4   5  788.04   33.45
   1   4  -5  797.98   33.13
  -1  -4  -5  783.87   32.59
  -1   4   5  774.77   22.32
   1   4  -4 2044.23   67.72
   1  -4   4 1999.63   67.49
  -1  -4  -4 1928.69   66.68
  -1   4   4 2051.50   60.93
  -1   4   4 2019.81   56.41
   1   4  -3  409.78   21.44
  -1  -4  -3  406.96   20.69
   1  -4   3  398.20   15.25
  -1   4   3  396.78   15.15
  -1   4   2  666.22   28.64
   1   4  -2  658.83   28.64
   1  -4   2  659.61   21.84
   1   4  -1  459.98   22.75
  -1   4   1  496.79   23.15
   1   4   0  947.01   36.06
  -1   4   0  912.93   35.82
   1   4   1  463.22   23.23
  -1   4  -1  496.43   23.34
  -1   4  -2  681.44   28.51
   1   4   2  689.78   28.56
   1   4   2  630.02   21.37
  -1   4  -3  402.61   21.08
   1  -4  -3  395.92   20.90
   1   4   3  402.20   15.23
  -1  -4   3  404.07   15.36
  -1  -4   4 1989.69   67.64
   1  -4  -4 1920.11   66.46
  -1   4  -4 1989.97   67.75
  -1  -4   4 2026.27   61.19
   1   4   4 2037.20   56.59
  -1  -4   5  746.79   33.47
  -1   4  -5  788.67   33.89
   1  -4  -5  786.36   32.79
  -1  -4   5  800.78   28.44
   1   4   5  818.10   23.25
   1   4   6    1.57    1.78
   1   4   7  358.18   10.95
   1   4   8   21.43    2.29
   1   4   9  188.48    6.54
   1  -4 -10  441.82   13.16
   1   4  10  435.87   13.37
   1  -4 -11  128.44    4.97
   1   4  11  140.98    5.34
   1   4  12  159.20    5.99
   1   4  13  127.10    5.25
   1   4  14   32.37    2.97
   1   4  15   50.99    3.44
   1   4  16  121.91    5.39
   1   4  17   28.51    3.09
   1   4  18   92.25    4.91
   1  -4 -18   93.63    4.77
   1   4  19   66.65    4.52
   1  -4 -19   74.12    4.36
   1   4  20  158.51    6.95
   1  -4 -20  164.53    6.82
   1   4  21   96.01    5.48
   1  -4 -21   97.79    5.26
   1   4  22    3.25    3.20
   1  -4 -22    6.20    2.89
   1   4  23   13.21    3.40
   1  -4 -23    6.72    3.13
   1   4  24  241.75    8.07
   1   4  24  260.82    9.79
   1  -4 -24  242.04    9.39
   1  -4 -25   69.84    4.71
  -1  -4  25   74.58    3.94
   1   4  25   76.64    5.07
   1   4  25   70.46    3.63
  -1  -4  26  112.34    4.96
   1   4  26  109.76    5.93
   1  -4 -26  111.44    5.77
   1   4  26  107.90    4.55
  -1  -4  27   35.99    3.28
   1   4  27   29.24    3.78
  -1  -4  28   44.30    3.25
   1   4  28   47.78    2.99
  -1  -4  29   14.50    2.77
   1   4  29   17.44    2.35
   1   4  30   39.91    2.60
  -1  -4  30   34.05    2.89
   1   4  31   25.94    2.21
  -1  -4  31   26.29    2.59
   1   4  32   33.23    2.15
  -1  -4  32   34.90    2.49
   1   4  33   20.56    1.65
  -1  -4  33   22.03    1.96
   1   4  34    3.03    1.10
  -1  -4  34    1.95    1.49
  -1  -4  35    5.99    1.05
   1  -5  34    3.59    1.20
   1  -5  33    5.72    1.62
   1  -5  32   28.58    2.17
   1  -5  31   -0.05    2.04
   1  -5  30    1.21    2.23
   1  -5  29   12.22    2.51
   1  -5  28   25.40    2.96
   1  -5  27   36.84    3.15
   1  -5  26    6.19    2.76
  -1   5  26    4.49    2.98
  -1   5  25   69.92    4.76
   1  -5  25   67.65    3.90
   1  -5  24   81.16    4.15
  -1   5  24   85.44    5.28
   1  -5  24   84.53    4.16
   1  -5  23   82.11    4.13
  -1   5  23   81.19    5.21
   1  -5  23   83.40    4.10
  -1   5  22  153.07    7.09
  -1   5  21    8.86    3.19
  -1   5  20  237.69    9.13
  -1   5  19  576.37   18.28
  -1   5  18  117.65    5.70
  -1   5  17  175.62    7.08
  -1   5  16    8.08    2.60
  -1   5  15   90.51    4.69
  -1   5  14  168.94    6.57
  -1   5  13   85.91    4.32
  -1   5  12  216.49    7.69
  -1   5  11   76.87    3.86
  -1   5  10   55.08    3.38
  -1   5   9  407.50   12.64
  -1   5   8   65.49    3.50
  -1   5   7  117.01    4.68
  -1   5   6   59.44    3.20
  -1   5   5   31.08    2.55
  -1   5   4 1806.42   50.83
  -1   5   3  278.58    8.89
  -1   5   2  292.08    9.26
  -1   5   1  751.08   21.81
  -1   5   0  526.93   15.53
   1   5   0  513.05   15.46
   1   5   1  739.19   21.52
   1   5   2  338.83   10.59
   1   5   3  284.03    9.04
   1   5   4 1786.15   50.28
   1   5   5   31.38    2.56
   1   5   6   60.61    3.25
   1   5   7  119.52    4.75
   1   5   8   73.90    3.73
   1   5   9  402.24   12.52
   1   5  10   61.36    3.54
   1   5  11   83.93    4.05
   1   5  12  223.57    7.87
   1   5  13   90.43    4.41
   1   5  14  166.36    6.55
   1   5  15   80.19    4.54
   1   5  16    5.60    2.72
   1   5  17  163.20    6.77
   1   5  18  127.36    5.90
   1   5  19  581.70   18.42
   1   5  20  243.09    9.32
   1   5  21   11.41    3.31
   1   5  22  153.05    7.11
   1   5  23   79.55    5.16
  -1  -5  23   82.97    4.22
   1   5  24   88.78    5.26
  -1  -5  24   78.83    4.16
  -1  -5  25   63.91    3.89
   1   5  25   61.70    3.43
   1   5  25   59.16    4.65
  -1  -5  26    4.14    2.68
   1   5  26    4.31    2.33
   1   5  26    3.08    3.02
  -1  -5  27   36.19    3.21
   1   5  27   41.18    2.83
   1   5  28   23.31    2.40
  -1  -5  28   23.38    2.88
   1   5  29   11.99    2.15
  -1  -5  29   15.74    2.57
   1   5  30   -0.20    1.85
  -1  -5  30    1.40    2.26
  -1  -5  31    2.37    2.07
  -1   5 -31    0.92    1.53
   1   5  31    2.52    1.72
   1   5  32   28.38    1.87
  -1  -5  32   27.70    2.15
  -1  -5  33    5.90    1.50
   1   5  33    6.43    1.17
  -1  -5  34    1.36    1.12
   1  -6  33   49.62    2.00
   1  -6  32   13.69    1.62
   1  -6  31   -1.67    1.85
   1  -6  30    4.22    2.06
   1  -6  29   28.23    2.63
   1  -6  28   76.09    3.70
   1  -6  27    2.11    2.51
   1  -6  26   91.93    4.29
   1  -6  25    5.37    2.65
  -1   6  24   32.15    3.83
   1  -6  24   31.29    3.08
  -1   6  23  228.12    9.19
   1  -6  23  236.04    8.03
  -1   6  22  147.84    6.99
   1  -6  22  150.94    5.85
  -1   6  21  558.83   18.08
  -1   6  20  198.97    8.19
  -1   6  19  314.73   11.27
  -1   6  18  195.28    8.00
  -1   6  17   27.15    3.42
  -1   6  16   32.11    3.32
  -1   6  15    7.40    2.75
  -1   6  14   62.96    4.00
  -1   6  13  273.68    9.55
  -1   6  12  309.17   10.38
  -1   6  11  218.48    7.82
  -1   6  10   88.92    4.37
  -1   6   9   57.34    3.50
  -1   6   8  178.96    6.59
  -1   6   7  232.56    7.99
  -1   6   6  335.08   10.74
  -1   6   5  109.91    4.67
  -1   6   4  216.76    7.53
  -1   6   3   46.85    3.21
  -1   6   2  118.08    4.89
   1   6  -1   48.07    3.26
  -1   6   1   50.71    3.24
   1   6   0  157.19    6.05
  -1   6   0  164.71    6.08
  -1   6  -1   47.90    3.28
   1   6   1   50.11    3.22
   1   6   2  111.49    4.76
   1   6   3   49.52    3.29
   1   6   4  224.91    7.74
   1   6   5  109.09    4.68
   1   6   6  328.66   10.61
   1   6   7  218.35    7.62
   1   6   8  175.89    6.56
   1   6   9   54.43    3.44
   1   6  10   83.47    4.27
   1   6  11  218.28    7.86
   1   6  12  297.35   10.10
   1   6  13  275.93    9.65
   1   6  14   59.53    3.98
   1   6  15    5.86    2.75
   1   6  16   36.55    3.46
   1   6  17   38.14    3.74
   1   6  18  194.14    7.96
   1   6  19  324.67   11.59
   1   6  20  212.33    8.54
   1   6  21  548.08   17.83
  -1  -6  22  154.03    5.94
   1   6  22  157.35    7.15
  -1  -6  23  237.42    8.04
   1   6  23  225.36    9.16
  -1  -6  24   32.83    3.22
   1   6  24   39.86    4.08
  -1  -6  25    2.02    2.63
   1   6  25    5.23    2.28
  -1  -6  26   91.32    4.40
   1   6  26   95.82    4.01
  -1  -6  27    0.99    2.49
   1   6  27    4.43    2.12
  -1  -6  28   76.40    3.81
   1   6  28   81.35    3.45
  -1  -6  29   26.21    2.63
   1   6  29   23.68    2.15
  -1  -6  30    3.01    2.04
   1   6  30    2.06    1.63
  -1   6 -30    2.52    1.67
  -1  -6  31    0.29    1.77
  -1   6 -31    1.16    1.36
   1   6  31   -1.36    1.41
  -1  -6  32   13.35    1.64
   1   6  32   15.47    1.36
  -1  -6  33   41.96    1.88
   1  -7  32    8.66    1.13
   1  -7  32    7.43    1.13
   1  -7  31   25.94    1.79
   1  -7  30   23.22    2.01
   1  -7  29   37.45    2.49
   1  -7  28   10.02    2.27
   1  -7  27   39.16    2.87
   1  -7  26   50.18    3.29
   1  -7  25   92.35    4.25
   1  -7  24  104.53    4.62
   1   7 -23    0.87    2.21
  -1   7  23    6.37    3.06
   1  -7  23    1.89    2.71
   1   7 -22    5.65    2.41
  -1   7  22    4.67    3.14
   1  -7  22    2.88    2.78
   1   7 -21  408.52   12.67
  -1   7  21  422.99   14.15
   1  -7  21  422.92   12.96
   1   7 -20   20.18    2.68
  -1   7  20   21.70    3.49
   1  -7  20   19.35    2.98
  -1   7  19   86.83    5.13
  -1   7  18    5.73    3.14
  -1   7  17   54.16    4.17
  -1   7  16   60.65    4.44
  -1   7  15   62.55    4.30
  -1   7  14   99.46    5.14
  -1   7  13    1.76    2.65
  -1   7  12  174.02    6.94
  -1   7  11   75.18    4.27
  -1   7  10  161.01    6.58
  -1   7   9   89.13    4.58
  -1   7   8  103.24    4.92
  -1   7   7   45.62    3.51
  -1   7   6  228.68    8.17
  -1   7   5  690.79   20.77
  -1   7   4  126.70    5.36
  -1   7   3  121.76    5.29
   1   7  -3  121.02    5.41
   1   7  -2    6.73    2.65
  -1   7   2    3.63    2.38
  -1   7   1  416.82   13.33
   1   7  -1  418.95   13.33
   1   7   0  464.60   14.80
  -1   7   0  479.18   14.89
   1   7   1  416.97   13.35
  -1   7  -1  417.35   13.37
   1   7   2    5.61    2.52
  -1   7  -2   10.04    2.67
  -1   7  -3  117.90    5.34
   1   7   3  120.90    5.20
   1   7   4  118.35    5.17
   1   7   5  690.97   20.77
   1   7   6  236.38    8.44
   1   7   7   48.39    3.55
   1   7   8  104.43    4.94
   1   7   9   89.39    4.58
   1   7  10  168.18    6.78
   1   7  11   74.54    4.28
   1   7  12  171.76    6.91
   1   7  13    0.89    2.71
   1   7  14   97.40    5.09
   1   7  15   58.38    4.23
   1   7  16   63.80    4.51
   1   7  17   49.94    4.25
   1   7  18    4.04    3.12
   1   7  19   83.68    5.10
   1   7  20   18.32    3.45
  -1  -7  20   17.55    2.74
  -1  -7  21  411.15   13.00
   1   7  21  437.14   14.32
  -1  -7  22    1.94    2.81
   1   7  22    1.27    2.99
  -1  -7  23    2.30    2.68
   1   7  23    2.69    2.85
  -1  -7  24  107.62    4.75
   1   7  25  100.07    4.05
  -1  -7  25   93.72    4.35
   1   7  26   62.68    3.12
  -1  -7  26   57.27    3.48
   1   7  27   35.57    2.46
  -1  -7  27   39.56    2.91
  -1   7 -27   36.27    2.70
  -1  -7  28    6.23    2.25
   1   7  28   11.13    1.90
  -1   7 -28    6.84    1.99
  -1  -7  29   36.35    2.55
  -1  -7  29   36.86    2.14
   1   7  29   37.92    2.19
  -1   7 -29   39.72    2.27
  -1  -7  30   22.25    1.99
  -1  -7  30   21.17    1.59
   1   7  30   19.75    1.62
  -1   7 -30   19.48    1.67
  -1  -7  31   29.67    1.68
   1   7  31   25.32    1.29
  -1  -7  32    8.24    1.15
   1  -8  31   34.11    1.49
   1  -8  30   24.86    1.71
   1  -8  30   27.46    1.72
   1  -8  29    2.03    1.67
   1  -8  29    0.04    1.61
   1  -8  28   10.14    1.94
   1  -8  27   42.64    2.67
   1  -8  26    6.33    2.29
   1   8 -25   11.23    2.00
   1  -8  25   10.05    2.45
   1   8 -24   24.13    2.38
   1  -8  24   22.46    2.77
   1   8 -23  385.20   11.63
   1  -8  23  380.52   11.86
   1   8 -22   98.85    4.30
   1  -8  22  106.06    4.63
  -1   8  21   70.78    4.67
   1   8 -21   71.33    3.68
   1  -8  21   70.75    3.89
  -1   8  20   10.28    3.26
   1   8 -20    9.92    2.61
   1  -8  20   13.58    2.97
  -1   8  19  117.56    6.03
   1   8 -19  119.52    5.01
   1  -8  19  124.50    5.15
  -1   8  18   78.96    4.97
   1   8 -18   76.70    3.96
   1  -8  18   72.70    4.00
  -1   8  17  241.01    9.31
  -1   8  16  214.11    8.51
  -1   8  15  120.58    5.94
  -1   8  14    7.21    3.06
  -1   8  13   21.36    3.42
  -1   8  12   50.63    3.96
  -1   8  11   25.57    3.24
  -1   8  10   39.41    3.63
  -1   8   9    7.85    2.61
  -1   8   8  148.04    6.38
  -1   8   7   63.74    4.10
  -1   8   6  134.45    5.97
   1   8  -5  124.65    6.09
  -1   8   5  138.69    5.91
  -1   8   4   13.38    2.90
   1   8  -4   16.44    3.16
  -1   8   3   20.02    2.90
   1   8  -3   20.30    3.16
  -1   8   2    3.68    2.53
   1   8  -2    5.58    2.69
   1   8  -1   58.38    3.99
  -1   8   1   51.48    3.94
   1   8   0    9.43    2.90
  -1   8   0    9.38    2.92
  -1   8  -1   50.49    3.84
   1   8   1   49.52    3.85
  -1   8  -2    6.12    2.77
   1   8   2    7.73    2.71
   1   8   3   23.19    3.06
  -1   8  -3   16.42    3.21
   1   8   4   16.03    2.93
  -1   8  -4   22.24    3.44
  -1   8  -5  126.00    6.24
   1   8   5  136.72    5.88
   1   8   6  127.89    5.83
   1   8   7   69.58    4.19
   1   8   8  135.29    6.10
   1   8   9    7.59    2.67
   1   8  10   52.59    3.94
   1   8  11   17.01    3.09
   1   8  12   49.92    3.95
   1   8  13   25.66    3.46
   1   8  14    6.09    3.13
   1   8  15  119.11    5.97
   1   8  16  211.05    8.49
   1   8  17  244.12    9.40
   1   8  18   74.18    4.77
  -1  -8  18   76.40    4.08
   1   8  19  122.03    6.12
  -1  -8  19  120.98    5.16
   1   8  20   13.96    3.38
  -1  -8  20    9.07    2.93
  -1  -8  21   73.02    3.86
   1   8  21   65.37    4.54
  -1  -8  22   99.32    4.52
  -1  -8  23  385.53   12.04
  -1   8 -23  393.60   12.01
  -1  -8  24   20.98    2.80
  -1   8 -24   20.69    2.73
  -1  -8  24   23.02    2.48
  -1  -8  25   15.09    2.55
   1   8  25   17.97    2.19
  -1  -8  25   13.92    2.21
  -1   8 -25   15.13    2.49
  -1  -8  26    6.73    2.29
   1   8  26   10.00    1.92
  -1  -8  26    7.59    1.97
  -1   8 -26    8.74    2.20
   1   8  27   48.98    2.49
  -1  -8  27   48.86    2.57
  -1   8 -27   53.12    2.72
  -1  -8  27   45.39    2.85
  -1  -8  28   10.59    1.99
   1   8  28   10.72    1.63
  -1  -8  28    9.71    1.58
  -1   8 -28    7.89    1.83
  -1  -8  29    0.80    1.61
   1   8  29    1.31    1.25
  -1   8 -29    1.32    1.44
  -1  -8  29    2.03    1.25
  -1   8 -30   20.29    1.27
  -1  -8  30   26.63    1.61
   1   8  30   21.88    1.26
   1  -9  29    5.07    1.09
   1  -9  28   65.66    2.64
   1  -9  27   13.64    1.80
   1  -9  27   12.35    1.80
   1  -9  26   63.96    3.03
   1  -9  26   64.48    2.99
   1   9 -25   27.47    2.03
   1  -9  25   28.99    2.47
   1  -9  25   27.02    2.38
   1   9 -24   37.13    2.47
   1  -9  24   42.33    2.87
   1  -9  24   40.85    2.80
   1   9 -23    2.25    2.09
   1  -9  23   -0.64    2.38
   1  -9  23    2.51    2.33
   1   9 -22   86.07    3.81
   1  -9  22   83.34    4.04
   1   9 -21  176.26    6.24
   1  -9  21  178.37    6.39
   1   9 -20   18.88    2.66
   1  -9  20   14.80    2.85
   1   9 -19  173.59    6.26
   1  -9  19  168.64    6.31
   1   9 -18   73.34    3.90
  -1   9  18   68.59    4.68
   1  -9  18   71.60    3.92
  -1   9  17    3.74    2.98
   1   9 -17    3.50    2.67
   1  -9  17    4.44    2.67
  -1   9  16   61.82    4.58
   1   9 -16   61.35    3.71
   1  -9  16   68.72    3.74
  -1   9  15  116.73    5.84
   1   9 -15  100.20    4.69
   1  -9  15  109.33    4.73
  -1   9  14    3.38    3.09
   1   9 -14    6.35    2.67
   1  -9  14    3.92    2.60
  -1   9  13  163.89    7.22
  -1   9  12   45.79    4.07
  -1   9  11   76.86    4.84
  -1   9  10   13.03    3.16
  -1   9   9   61.25    4.43
  -1   9   8  202.24    8.23
   1   9  -8  219.39    8.76
   1   9  -7  334.87   12.06
  -1   9   7  337.15   11.73
   1   9  -6   56.21    4.43
  -1   9   6   56.55    4.16
   1   9  -5    2.14    3.11
  -1   9   5    0.66    2.89
   1   9  -4  390.27   13.42
  -1   9   4  386.67   13.21
   1   9  -3  110.38    5.64
  -1   9   3   97.71    5.43
  -1   9   2   22.54    3.34
   1   9  -2   22.64    3.49
   1   9  -1   21.00    3.33
  -1   9   1   20.20    3.43
   1   9   0   26.46    3.45
  -1   9   0   23.96    3.46
   1   9   1   22.11    3.47
  -1   9  -1   25.45    3.50
   1   9   2   18.88    3.21
  -1   9  -2   17.35    3.33
  -1   9  -3  104.48    5.59
   1   9   3  102.06    5.44
  -1   9  -4  405.63   13.45
   1   9   4  366.24   13.00
  -1   9  -5    7.34    3.18
   1   9   5    4.25    2.90
  -1   9  -6   60.53    4.67
   1   9   6   61.35    4.37
  -1   9  -7  353.85   12.62
   1   9   7  351.10   12.15
   1   9   8  199.38    8.10
  -1   9  -8  208.31    8.76
   1   9   9   65.55    4.51
   1   9  10   11.71    3.09
   1   9  11   85.41    5.02
   1   9  12   45.48    4.10
   1   9  13  165.81    7.29
  -1  -9  14    4.29    2.45
  -1   9 -14    8.51    2.84
  -1  -9  14    6.55    2.64
   1   9  14    5.64    2.70
   1   9  14    6.79    3.13
   1  -9 -15  108.80    4.75
  -1  -9  15  107.16    4.65
  -1   9 -15  115.58    5.01
  -1  -9  15  107.88    4.65
   1   9  15  108.21    4.77
   1   9  15  112.97    5.85
  -1  -9  16   66.76    3.69
  -1   9 -16   63.24    3.93
  -1  -9  16   63.45    3.65
   1  -9 -16   64.39    3.66
   1   9  16   62.97    4.52
  -1  -9  17    6.33    2.73
  -1   9 -17    5.08    2.93
   1   9  17    4.84    3.09
  -1  -9  17    1.34    2.40
  -1  -9  18   68.27    3.83
   1   9  18   71.23    4.71
  -1  -9  18   72.39    3.72
  -1  -9  19  170.48    6.27
   1   9  19  164.87    7.28
  -1  -9  19  170.94    6.15
  -1  -9  20   16.30    2.81
  -1  -9  20   15.70    2.46
  -1  -9  21  176.35    6.38
  -1   9 -21  183.02    6.44
  -1  -9  21  175.77    6.21
  -1  -9  22   87.92    4.16
  -1   9 -22   91.96    4.19
  -1  -9  22   92.47    3.97
  -1  -9  23    0.58    2.39
  -1   9 -23    2.10    2.41
  -1  -9  23    2.70    2.12
  -1  -9  24   38.85    2.82
  -1   9 -24   37.45    2.83
  -1  -9  24   40.42    2.63
  -1  -9  25   23.23    2.48
  -1   9 -25   29.37    2.47
   1   9  25   31.70    2.09
  -1  -9  25   27.46    2.23
  -1  -9  26   63.66    3.06
  -1   9 -26   65.10    3.02
   1   9  26   68.44    2.75
  -1  -9  26   65.18    2.83
  -1  -9  27   14.34    1.92
  -1   9 -27   12.50    1.82
   1   9  27   14.11    1.52
  -1  -9  27   16.04    1.63
  -1   9 -28   64.85    2.49
  -1  -9  28   63.27    2.33
   1   9  28   63.97    2.31
   1 -10  27   16.43    1.38
   1 -10  26    5.38    1.44
   1  10 -25   13.88    1.30
   1 -10  25   57.08    2.22
   1  10 -24    5.49    1.61
   1 -10  24    3.12    1.86
   1  10 -23    6.46    1.86
   1 -10  23    7.54    2.03
   1  10 -22   65.86    3.15
   1  10 -21   62.11    3.21
   1 -10  21   57.99    3.33
   1  10 -20   89.29    4.05
   1 -10  20  100.02    4.26
   1  10 -19    8.55    2.53
   1 -10  19   11.92    2.64
   1  10 -18    4.71    2.65
   1 -10  18    3.20    2.57
   1 -10  18    4.40    2.49
   1  10 -17   39.91    3.26
   1 -10  17   39.92    3.23
   1 -10  17   39.60    3.08
   1  10 -16  140.64    5.57
   1 -10  16  142.49    5.62
   1 -10  16  141.84    5.43
  -1 -10 -15   15.85    2.69
   1 -10  15   16.17    2.71
  -1  10  15   14.48    3.18
   1  10 -15   17.00    2.94
   1 -10  15   18.88    2.89
   1  10 -14   81.06    5.66
  -1  10  14   97.92    5.29
   1  10 -14   91.41    4.48
   1 -10  14   93.91    4.35
  -1  10  13   63.97    4.43
   1  10 -13   55.98    4.83
   1  10 -13   61.17    3.85
   1 -10  13   58.05    3.39
  -1  10  12  208.30    8.34
   1  10 -12  209.92    8.87
   1  10 -12  198.08    7.23
   1 -10  12  205.11    7.09
   1  10 -11    6.89    3.47
  -1  10  11    6.13    3.14
   1  10 -11    8.36    2.83
   1 -10  11    8.98    2.49
   1 -10  10   23.57    2.67
  -1 -10 -10   25.64    2.78
   1  10 -10   23.39    3.78
  -1  10  10   24.19    3.51
   1  10  -9    6.76    3.50
  -1  10   9   11.89    3.26
   1  10  -8   68.29    5.26
  -1  10   8   84.87    5.08
   1  10  -7  118.74    6.41
  -1  10   7  116.84    5.95
   1  10  -6   45.07    4.29
  -1  10   6   37.65    4.06
   1  10  -5   29.25    3.96
  -1  10   5   23.27    3.47
   1  10  -4   91.27    5.69
  -1  10   4  103.12    5.71
  -1  10   3   34.18    3.91
   1  10  -3   33.10    3.98
  -1  10   2   71.75    4.86
   1  10  -2   78.91    5.08
  -1  10   1  193.65    8.16
   1  10  -1  189.44    8.25
   1  10   0  238.75    9.54
  -1  10   0  250.97    9.63
   1  10   1  200.73    8.23
  -1  10  -1  195.00    8.45
   1  10   2   69.13    4.75
  -1  10  -2   71.07    4.92
  -1  10  -3   34.71    4.11
   1  10   3   36.14    3.93
  -1  10  -4   91.43    5.76
   1  10   4   94.69    5.52
  -1  10  -5   30.34    4.17
   1  10   5   26.86    3.58
   1  10   6   46.56    4.15
  -1  10  -6   47.38    4.49
  -1  10  -7  118.42    6.61
   1  10   7  117.30    5.98
  -1  10  -8   80.17    5.59
   1  10   8   79.33    5.01
  -1  10  -9    7.25    3.67
   1  10   9    6.29    3.02
  -1  10 -10   24.56    3.02
   1 -10 -10   24.82    3.19
  -1  10 -10   22.46    3.90
   1  10  10   22.78    2.94
   1 -10 -10   23.91    2.39
  -1 -10  10   27.16    2.72
   1  10  10   25.23    3.72
  -1  10 -11    7.52    2.87
  -1  10 -11    6.11    3.67
   1 -10 -11    5.75    2.87
  -1 -10  11   10.46    2.38
   1  10  11    6.84    3.11
   1  10  11    4.92    2.73
  -1  10 -12  197.78    7.17
   1 -10 -12  203.03    7.12
  -1 -10  12  201.27    6.98
  -1  10 -12  185.38    8.74
   1  10  12  197.88    8.13
   1  10  12  203.29    7.11
  -1  10 -13   61.52    3.85
   1 -10 -13   55.76    3.68
  -1 -10  13   54.48    3.44
   1  10  13   48.73    4.18
  -1  10 -13   53.41    4.91
   1  10  13   55.73    3.62
  -1  10 -14   94.41    4.59
   1  10  14   90.23    4.38
   1 -10 -14   90.15    4.36
   1  10  14   92.87    5.34
  -1  10 -14   94.69    5.99
  -1 -10  14   92.35    4.27
  -1 -10  15   18.76    2.66
   1 -10 -15   14.91    2.91
  -1 -10  15   11.30    2.80
  -1  10 -15   17.09    3.06
   1  10  15   18.75    3.33
  -1 -10  16  127.48    5.41
  -1 -10  16  145.40    5.36
   1 -10 -16  136.02    5.33
  -1  10 -16  138.99    5.62
  -1 -10  17   35.29    3.09
  -1 -10  17   37.27    2.92
   1 -10 -17   36.17    2.98
  -1  10 -17   35.18    3.26
  -1 -10  18    4.07    2.56
  -1 -10  18    3.72    2.34
  -1  10 -18    7.43    2.77
  -1 -10  19    7.49    2.53
  -1 -10  19    8.60    2.35
  -1 -10  20   92.75    4.20
  -1 -10  20   99.36    4.13
  -1 -10  21   61.47    3.35
  -1 -10  21   64.32    3.21
  -1  10 -22   68.71    3.43
  -1 -10  22   61.65    3.12
  -1  10 -23    7.45    2.25
  -1 -10  23    9.35    1.89
  -1 -10  24    3.30    1.62
  -1  10 -24    0.27    1.90
   1  10  24    3.14    1.50
  -1  10 -25   58.45    2.71
   1  10  25   56.92    2.36
  -1 -10  25   57.62    2.44
  -1 -10  26    4.42    1.23
  -1  10 -26    4.63    1.41
   1  10  26    4.99    1.13
  -1  10 -27   15.29    1.21
   1 -11  25   10.29    1.12
   1  11 -23   28.10    1.74
   1  11 -22   83.85    3.20
   1  11 -21   76.72    3.22
   1  11 -20   42.57    2.64
   1 -11  19   92.51    3.88
   1  11 -19   88.19    3.86
   1 -11  18    5.87    2.24
   1  11 -18    4.17    2.40
   1 -11  17   22.30    2.61
   1  11 -17   21.92    2.72
   1 -11  16   28.70    2.75
  -1 -11 -16   22.86    2.53
   1  11 -16   29.19    2.96
   1 -11  15   49.60    3.18
  -1 -11 -15   50.03    3.13
   1  11 -15   48.09    3.41
   1 -11  14   10.73    2.52
  -1 -11 -14   12.85    2.62
   1  11 -14   11.84    2.86
   1 -11  13   98.18    4.32
  -1 -11 -13   95.86    4.42
   1  11 -13  100.62    4.60
   1 -11  12   72.33    3.70
   1 -11  11   19.32    2.57
  -1  11  11   15.34    3.29
   1  11 -11   11.36    3.42
   1 -11  10   48.13    3.14
   1  11 -10   42.73    4.40
  -1  11  10   49.80    4.12
   1 -11   9  147.49    5.38
   1  11  -9  138.24    5.68
   1  11  -9  134.92    6.83
  -1  11   9  136.11    6.55
  -1 -11  -9  138.54    5.46
   1 -11   8  141.50    5.37
  -1 -11  -8  140.54    5.44
   1  11  -8  139.31    5.77
   1  11  -8  131.02    6.91
  -1  11   8  148.34    6.67
   1  11  -7   16.00    3.65
  -1 -11  -7   16.35    2.66
   1 -11   7   20.33    2.60
   1  11  -7   18.98    3.12
  -1  11   7   12.51    3.26
   1  11  -6   29.09    3.96
   1 -11   6   21.14    2.60
  -1 -11  -6   26.69    2.88
   1  11  -6   21.70    3.05
  -1  11   6   24.49    3.59
  -1 -11  -5   17.27    2.72
   1  11  -5   16.85    3.65
   1  11  -5   18.30    3.07
  -1  11   5   14.99    3.48
   1 -11   4    3.77    2.26
   1  11  -4   -0.79    3.06
   1  11  -4    2.51    2.88
  -1  11   4    2.46    3.13
   1 -11   3   83.13    4.07
   1  11  -3   86.97    4.35
  -1  11   3   81.84    5.27
   1  11  -3   84.13    5.40
   1 -11   3   81.65    3.90
   1 -11   2   69.88    3.92
   1 -11   2   70.38    3.51
   1  11  -2   72.05    3.94
  -1  11   2   64.16    4.76
   1  11  -2   71.03    5.04
   1  11  -1   29.94    4.01
  -1  11   1   36.74    4.09
   1  11  -1   38.83    3.31
   1 -11   1   33.89    3.10
   1 -11   1   29.38    2.72
   1 -11   0    7.68    2.24
  -1 -11   0    4.36    2.36
   1  11   0    7.10    3.20
  -1  11   0    8.04    3.38
   1 -11   0    7.01    2.81
   1 -11  -1   34.97    2.78
  -1 -11   1   34.73    2.93
   1  11   1   33.54    4.07
  -1  11  -1   42.35    4.21
   1 -11  -1   30.83    3.29
   1 -11  -2   74.62    3.62
  -1 -11   2   75.08    3.73
   1  11   2   76.43    5.08
  -1  11  -2   77.72    5.23
   1 -11  -2   73.42    4.08
   1 -11  -3   80.77    4.35
  -1 -11   3   82.43    4.02
   1 -11  -3   81.71    3.72
  -1  11  -3   78.57    3.98
   1  11   3   77.70    5.12
  -1  11  -3   84.35    5.38
  -1  11  -4    2.64    3.38
   1 -11  -4    3.38    2.96
   1 -11  -4    2.75    2.19
  -1 -11   4    1.43    2.39
  -1  11  -4    1.03    2.47
   1  11   4    2.24    3.08
  -1  11  -5   18.24    3.81
   1 -11  -5   23.26    3.10
  -1 -11   5   16.59    2.77
   1 -11  -5   19.83    2.41
   1  11   5   18.49    3.52
  -1  11  -5   22.63    2.90
  -1  11  -6   23.54    3.79
   1  11   6   22.93    3.61
   1  11   6   23.56    2.90
   1 -11  -6   21.33    2.50
  -1 -11   6   21.77    2.79
  -1  11  -6   24.13    3.01
  -1  11  -7   18.63    2.90
   1 -11  -7   20.79    3.22
  -1  11  -7   23.69    4.04
   1  11   7   12.74    3.29
   1 -11  -7   16.38    2.38
  -1 -11   7   16.80    2.67
   1  11   7   15.53    2.72
  -1  11  -8  138.31    5.67
   1  11   8  137.02    5.58
   1 -11  -8  143.33    5.28
   1 -11  -8  148.40    5.89
  -1  11  -8  139.51    7.13
   1  11   8  146.64    6.70
  -1 -11   8  151.99    5.57
  -1  11  -9  146.07    5.69
   1  11   9  140.61    5.57
   1 -11  -9  134.58    5.17
  -1 -11   9  147.31    5.52
  -1  11  -9  135.91    7.02
   1  11   9  143.46    6.67
   1 -11  -9  156.20    5.78
   1 -11 -10   56.61    3.70
  -1  11 -10   45.41    3.56
   1  11  10   49.32    3.48
  -1 -11  10   50.45    3.32
  -1  11 -10   47.38    4.71
   1  11  10   48.22    4.17
   1 -11 -11   22.36    3.13
  -1  11 -11   19.39    3.73
  -1  11 -11   16.92    2.98
   1  11  11   14.54    3.13
  -1 -11  11   19.18    2.63
   1  11  11   14.64    2.83
   1 -11 -12   76.13    3.97
  -1 -11  12   69.72    3.76
   1  11  12   66.06    3.90
  -1  11 -12   70.01    4.01
  -1 -11  13  108.07    4.50
  -1  11 -13   98.31    4.64
   1 -11 -13   99.48    4.60
  -1 -11  14   13.09    2.57
  -1  11 -14   12.11    2.83
   1 -11 -14   14.28    2.69
  -1 -11  15   55.43    3.30
  -1  11 -15   52.99    3.59
   1 -11 -15   56.75    3.44
  -1 -11  16   26.87    2.66
  -1  11 -16   25.30    3.02
   1 -11 -16   24.96    2.66
  -1 -11  17   20.62    2.47
  -1  11 -17   20.86    2.88
   1 -11 -17   21.47    2.49
  -1 -11  18    3.34    2.12
  -1  11 -18    8.51    2.62
   1 -11 -18    4.56    2.07
  -1 -11  19   86.45    3.68
  -1  11 -19   87.55    3.98
  -1 -11  20   46.33    2.61
  -1  11 -20   40.41    2.86
  -1 -11  21   71.97    3.10
  -1 -11  22   75.11    3.04
   1  11  23   31.76    1.75
  -1 -11  23   29.42    1.89
  -1  11 -23   32.68    2.07
  -1 -11  24   90.46    3.10
   1  11  24   87.85    2.98
  -1  11 -25   11.59    1.15
   1 -12  21   15.62    1.48
   1 -12  20    8.38    1.63
   1  12 -20    8.23    1.64
   1 -12  19   23.76    2.00
   1  12 -19   22.18    2.00
   1 -12  18  144.07    4.83
   1  12 -18  136.82    4.85
   1 -12  17   76.01    3.29
   1  12 -17   72.64    3.39
   1 -12  16   30.90    2.43
   1  12 -16   30.61    2.61
  -1 -12 -16   30.07    2.24
   1 -12  15   29.73    2.48
   1  12 -15   27.48    2.70
  -1 -12 -15   29.21    2.40
   1 -12  14   17.09    2.36
   1  12 -14   14.17    2.64
  -1 -12 -14   17.03    2.39
   1 -12  13   45.66    2.94
  -1 -12 -13   42.90    2.97
   1 -12  12   23.05    2.51
   1  12 -12   24.17    2.46
  -1 -12 -12   23.90    2.79
   1 -12  11   13.40    2.44
   1  12 -11   18.58    2.54
  -1 -12 -11   15.28    2.72
  -1 -12 -10   11.04    2.82
   1  12 -10    8.95    2.78
   1 -12  10   10.90    2.41
   1  12  -9    8.47    2.76
   1 -12   9    8.24    2.31
   1  12  -8    4.74    2.72
   1 -12   8    1.89    2.27
   1  12  -7   49.42    3.53
   1 -12   7   52.61    3.13
  -1 -12  -7   50.81    3.28
   1  12  -6  132.60    5.41
   1 -12   6  133.42    5.08
  -1 -12  -6  135.54    5.23
   1  12  -5   40.10    3.36
   1 -12   5   40.96    2.94
  -1 -12  -5   35.76    3.02
   1 -12   4   -0.96    2.24
   1  12  -4    4.15    2.76
   1 -12   3  192.89    6.67
   1 -12   3  197.37    6.75
   1 -12   2   76.61    3.66
   1 -12   2   73.48    3.88
   1 -12   1  218.37    7.49
   1 -12   1  214.18    7.21
   1 -12   0    2.76    2.21
   1 -12   0    5.24    2.60
   1 -12  -1  227.34    7.61
   1 -12  -1  213.93    7.17
  -1 -12   1  210.55    7.38
   1 -12  -2   74.62    4.01
   1 -12  -2   76.33    3.59
  -1 -12   2   75.75    3.76
   1 -12  -3  185.48    6.39
   1 -12  -3  192.68    6.92
  -1 -12   3  190.36    6.66
  -1  12  -3  187.20    6.60
   1 -12  -4    0.41    2.86
  -1  12  -4    3.05    2.47
   1 -12  -4    2.77    2.17
  -1 -12   4   -0.15    2.58
   1 -12  -5   40.14    2.76
   1 -12  -5   46.10    3.58
  -1 -12   5   37.75    3.12
  -1  12  -5   40.62    3.16
   1 -12  -6  130.66    4.85
  -1 -12   6  132.49    5.16
  -1  12  -6  132.25    5.21
   1 -12  -7   51.73    2.94
  -1 -12   7   51.28    3.31
   1  12   7   46.71    3.20
  -1  12  -7   54.71    3.40
   1 -12  -8    3.82    2.87
  -1 -12   8    3.77    2.41
   1  12   8    0.93    2.39
  -1  12  -8    3.62    2.61
   1 -12  -9   13.79    2.84
  -1 -12   9   10.82    2.51
   1  12   9    8.78    2.46
  -1  12  -9   11.50    2.79
  -1  12 -10   12.83    2.73
  -1 -12  10    9.58    2.54
   1 -12 -10    9.91    2.92
  -1  12 -11   11.51    2.72
  -1 -12  11   15.28    2.53
   1 -12 -11   11.74    2.87
  -1 -12  12   19.18    2.53
   1 -12 -12   23.14    2.75
  -1  12 -13   39.17    3.11
  -1 -12  13   43.13    2.93
   1 -12 -13   45.06    3.12
  -1  12 -14   19.16    2.73
  -1 -12  14   12.40    2.32
   1 -12 -14   13.88    2.45
  -1  12 -15   26.33    2.81
  -1 -12  15   27.18    2.47
   1 -12 -15   28.11    2.59
  -1  12 -16   31.32    2.73
  -1 -12  16   34.40    2.55
   1 -12 -16   32.97    2.48
  -1  12 -17   77.74    3.48
  -1 -12  17   73.64    3.27
   1 -12 -17   70.34    3.13
  -1 -12  18  134.64    4.61
   1 -12 -18  125.85    4.46
  -1  12 -19   23.91    2.18
  -1 -12  19   18.53    1.94
  -1  12 -20    7.85    1.85
  -1 -12  20   10.37    1.50
  -1  12 -21   13.70    1.57
   1  12  21   14.38    1.17
  -1 -12  21   13.09    1.44
  -1 -12  22   31.26    1.43
   1 -13  18   56.91    2.20
   1 -13  17    2.96    1.40
   1 -13  16   24.62    1.77
  -1 -13 -16   20.43    1.55
   1 -13  15   44.13    2.23
  -1 -13 -15   34.08    2.07
   1 -13  14   50.30    2.49
  -1 -13 -14   47.14    2.49
   1 -13  13   30.04    2.19
  -1 -13 -13   29.09    2.29
   1 -13  12    8.19    1.95
  -1 -13 -12    9.31    2.11
  -1 -13 -11    5.43    2.23
   1 -13  11    5.88    1.96
   1  13 -11    5.13    1.91
  -1 -13 -10   11.16    2.41
   1 -13  10   11.34    2.04
   1  13 -10   10.16    2.08
  -1 -13  -9   -0.35    2.37
   1 -13   9    1.91    1.99
   1  13  -9    3.50    2.24
  -1 -13  -8    3.58    2.49
   1 -13   8    4.35    2.05
   1  13  -8    6.01    2.44
   1 -13   7   23.64    2.30
  -1 -13  -7   20.29    2.78
   1 -13   6   30.70    2.55
  -1 -13  -6   35.64    3.05
  -1 -13  -5   13.46    2.38
   1 -13   5   10.66    2.12
  -1 -13  -4    2.43    2.29
   1 -13   4    1.68    2.00
   1 -13   3   54.56    2.96
   1 -13   3   54.38    3.02
   1 -13   2    4.36    2.07
   1 -13   2    4.73    2.23
   1 -13   1   91.65    3.78
   1 -13   1   92.13    4.03
   1 -13   0  267.19    8.24
   1 -13   0  257.80    8.44
   1 -13  -1   94.75    3.83
   1 -13  -1   96.14    4.24
   1 -13  -2    4.57    2.02
  -1 -13   2    4.38    2.38
   1 -13  -2    6.30    2.60
   1 -13  -3   54.40    2.89
  -1 -13   3   55.03    3.19
   1 -13  -3   58.87    3.44
   1 -13  -4    2.93    1.88
  -1 -13   4    4.50    2.30
   1 -13  -4    1.28    2.60
   1 -13  -5   10.94    1.96
  -1 -13   5   12.71    2.42
   1 -13  -5    9.52    2.73
  -1 -13   5   13.02    2.21
  -1  13  -6   27.38    2.60
  -1 -13   6   28.44    2.60
   1 -13  -6   28.39    2.92
   1  13   7   23.13    2.73
  -1  13  -7   21.35    2.46
  -1 -13   7   21.04    2.50
   1  13   8   10.28    2.41
  -1  13  -8    6.13    2.29
  -1 -13   8    4.46    2.25
  -1  13  -9    2.22    2.28
   1  13   9    1.60    2.18
   1 -13  -9   -0.60    2.38
  -1 -13   9    2.10    2.21
   1 -13 -10    8.52    2.51
  -1 -13  10   12.37    2.25
  -1  13 -10   12.72    2.39
   1 -13 -11    3.58    2.26
  -1 -13  11    4.93    2.03
  -1  13 -11    6.36    2.28
   1 -13 -12   12.33    2.27
  -1 -13  12    6.42    2.06
  -1  13 -12   10.80    2.23
   1 -13 -13   31.06    2.40
  -1 -13  13   31.38    2.32
  -1  13 -13   29.34    2.48
   1 -13 -14   44.65    2.63
  -1 -13  14   51.54    2.56
  -1  13 -14   50.24    2.75
   1 -13 -15   41.51    2.26
  -1 -13  15   39.49    2.30
  -1  13 -15   41.30    2.47
   1 -13 -16   21.75    1.80
  -1 -13  16   26.95    1.83
  -1  13 -16   25.60    2.09
   1 -13 -17    5.35    1.25
  -1  13 -17    3.77    1.58
  -1 -13  17    3.28    1.41
  -1 -13  18   55.99    2.24
  -1  13 -18   60.08    2.35
  -1  13 -19    6.74    1.09
   1 -14  13   18.56    1.30
  -1 -14 -13   16.18    1.32
   1 -14  12   44.25    1.96
  -1 -14 -12   40.94    2.05
   1 -14  11   28.81    1.72
  -1 -14 -11   27.17    1.89
   1  14 -10    5.06    1.25
  -1 -14 -10    7.34    1.74
   1 -14  10    8.75    1.49
  -1 -14  -9   52.13    2.57
   1  14  -9   43.73    2.36
   1 -14   9   51.55    2.28
   1  14  -8   12.45    1.94
  -1 -14  -8    9.39    2.01
   1 -14   8   13.56    1.62
   1  14  -7    8.24    1.96
  -1 -14  -7    5.81    2.02
   1 -14   7    6.50    1.57
   1  14  -6    9.42    2.13
   1 -14   6    9.87    1.65
   1  14  -5   26.56    2.50
   1 -14   5   25.42    1.99
   1  14  -4    9.14    2.34
  -1 -14  -4    7.34    2.16
   1 -14   4   10.66    1.70
  -1 -14  -3   98.14    3.90
   1 -14   3   94.54    3.51
   1  14  -3   97.52    4.07
   1 -14   2   37.22    2.22
  -1 -14  -2   47.08    2.69
  -1 -14  -2   40.99    2.54
   1 -14   2   39.53    2.27
   1 -14   1   34.15    2.23
  -1 -14  -1   42.15    2.60
   1  14  -1   36.58    2.86
   1 -14   1   37.14    2.13
   1  14   0   10.47    2.51
  -1 -14   0    9.58    2.02
   1 -14   0    7.28    1.90
   1 -14   0    8.87    1.61
   1 -14  -1   35.65    2.39
  -1 -14   1   34.44    2.45
   1 -14  -1   34.65    2.05
   1  14   1   36.37    2.86
   1  14   2   46.87    2.95
   1 -14  -2   40.42    2.63
  -1 -14   2   43.15    2.43
   1  14   3   89.66    3.85
   1 -14  -3   93.79    3.73
  -1 -14   3   89.03    3.39
   1  14   4    9.76    2.26
   1 -14  -4    7.12    2.08
  -1 -14   4    5.36    1.61
  -1 -14   4    9.15    1.95
   1 -14  -5   25.90    2.38
   1  14   5   30.70    2.39
  -1 -14   5   24.27    2.22
   1  14   6    8.97    2.04
   1 -14  -6    5.80    2.06
  -1 -14   6   10.08    1.94
   1  14   7    5.46    1.82
   1 -14  -7    7.39    2.09
  -1 -14   7    7.10    1.81
   1  14   8   10.81    1.82
  -1 -14   8    9.95    1.86
  -1 -14   9   53.71    2.56
   1 -14  -9   55.38    2.74
  -1  14 -10    7.00    1.28
   1 -14 -10    7.59    1.81
  -1 -14  10    6.50    1.67
  -1 -14  11   25.17    1.89
   1 -14 -11   31.60    1.97
  -1 -14  12   49.82    2.15
   1 -14 -12   42.51    2.17
  -1 -14  13   20.76    1.49
   1 -14 -13   17.50    1.52
   1 -14 -14    1.64    1.03
  -1 -14  14    1.92    1.06
   1  15  -5    7.33    1.24
  -1 -15  -5   10.46    1.24
   1  15  -4    1.22    1.37
  -1  15   4    2.00    1.26
  -1 -15  -4    0.90    1.23
   1  15  -3   26.14    1.82
  -1  15   3   30.88    1.71
  -1 -15  -3   26.46    1.59
  -1  15   2   21.79    1.67
  -1 -15  -2   16.27    1.40
  -1  15   1   16.08    1.64
   1  15  -1   12.66    1.66
  -1 -15  -1   11.12    1.23
   1  15   0    0.27    1.48
   1  15   1   11.27    1.64
   1  15   2   15.53    1.58
   1  15   3   24.28    1.70
  -1  15  -3   26.08    1.77
   1  15   4    0.65    1.26
  -1  15  -4    5.11    1.31
  -1  15  -5    8.96    1.23
  -1 -15   5    7.20    1.11
  -1 -15   6   17.28    1.19
   2   0   0 2548.04   77.97
   2   0  -1  146.56   11.42
   2   0   1  166.80   11.41
   2   0   2    2.11    2.09
   2   0   2    4.95    2.05
  -2   0   2    6.11    2.04
   2   0   3    2.01    2.99
  -2   0   3    1.94    2.97
   2   0   4  407.96   15.60
  -2   0   4  443.36   16.00
   2   0   5   52.75    6.07
  -2   0   5   49.49    6.25
   2   0   6  551.66   21.69
  -2   0   6  592.34   22.37
   2   0   7   53.84    7.14
  -2   0   7   49.23    7.54
   2   0   8   51.91    7.22
  -2   0   8   46.08    8.12
   2   0  -8   40.99    2.64
   2   0  -9 1501.02   42.46
  -2   0   9 1573.94   52.63
   2   0   9 1477.04   51.13
   2   0  10   20.91    7.40
  -2   0  10   27.98    8.66
   2   0 -10   33.21    2.67
   2   0  10   31.59    2.29
   2   0 -11   82.95    3.95
   2   0  11   80.42    3.57
  -2   0  11   85.62    3.59
   2   0 -12    2.62    2.31
  -2   0  12    2.37    1.92
   2   0  12    3.04    1.95
   2   0 -13  159.75    6.07
  -2   0  13  151.22    5.67
   2   0  13  157.13    5.74
   2   0 -14    8.94    2.50
  -2   0  14   13.34    2.34
   2   0  14   10.80    2.36
   2   0 -15  547.30   16.76
   2   0  15  545.15   16.52
  -2   0  15  537.68   16.49
   2   0 -16   -1.01    2.37
  -2   0  16    0.56    2.30
   2   0  16    3.17    2.34
   2   0 -17  352.73   11.68
   2   0  17  341.20   11.43
  -2   0  17  348.91   11.46
   2   0 -18    0.87    2.70
  -2   0  18   -2.23    2.60
   2   0  18    3.31    2.86
   2   0 -19   14.01    2.97
  -2   0  19   12.56    2.90
   2   0  19   14.20    2.82
   2   0 -20    0.50    2.79
  -2   0  20    0.60    2.73
   2   0  20    1.67    2.57
   2   0 -21   48.88    4.17
   2   0  21   53.17    4.06
  -2   0  21   49.36    3.98
   2   0 -22   34.31    3.93
  -2   0  22   32.91    3.76
   2   0  22   31.83    3.51
   2   0 -23  218.69    8.84
  -2   0  23  203.18    8.51
   2   0  23  216.00    8.65
   2   0 -24   21.55    3.70
   2   0 -25  180.93    7.99
   2   0  25  180.19    6.45
   2   0 -26  131.79    6.78
   2   0  26  138.42    5.39
   2   0 -27  123.92    6.49
   2   0  27  131.92    5.14
   2   0 -28    5.93    3.45
   2   0  28    0.98    2.38
   2   0  29   57.93    3.39
   2   0  30    1.39    2.26
   2   0  31  202.71    6.79
   2   0  32    4.71    2.12
   2   0  33    1.31    1.84
   2   0 -33    2.32    1.86
  -2   0  33    1.85    1.68
   2   0  34    4.13    1.64
   2   0 -34    4.28    1.68
  -2   0  34    2.95    1.49
   2   0  34    4.75    1.54
  -2   0  35   33.21    1.54
   2   0  35   34.65    1.60
   2   1 -35    3.04    1.22
  -2   1  35    2.49    1.02
   2  -1  35    3.04    1.07
   2   1 -34    4.78    1.61
  -2   1  34    5.86    1.47
   2  -1  34    5.59    1.52
   2  -1  34    3.25    1.65
   2   1 -33    5.81    1.90
   2  -1  33    4.36    1.87
   2  -1  33    8.60    1.85
   2  -1  32   12.12    2.16
   2  -1  32   11.36    2.06
   2  -1  31   26.07    2.60
   2  -1  30   19.06    2.56
   2  -1  29   14.43    2.55
   2  -1  28   25.55    2.83
   2   1 -27   19.04    3.78
   2  -1  27   17.60    2.59
   2  -1  26   26.05    2.80
   2   1 -26   30.50    4.15
  -2   1  26   27.87    3.56
   2  -1  25   44.56    3.00
  -2   1  25   47.56    4.26
   2   1 -25   42.21    4.39
  -2   1  24  728.35   22.78
   2   1 -24  734.88   23.05
  -2   1  23  550.22   17.83
   2   1 -23  554.32   18.11
  -2   1  22   67.16    4.61
   2   1 -22   60.30    4.60
  -2   1  21   25.51    3.55
   2   1 -21   26.19    3.64
  -2   1  20    7.28    2.88
   2   1 -20   12.85    3.27
   2  -1  19   74.68    4.44
  -2   1  19   70.41    4.34
   2   1 -19   73.99    4.50
   2  -1  18   57.80    3.94
  -2   1  18   53.99    3.75
   2   1 -18   58.73    4.09
   2  -1  17   30.03    3.10
  -2   1  17   33.48    3.19
   2   1 -17   29.55    3.25
  -2   1  16   76.41    4.10
   2   1 -16   81.03    4.53
  -2   1  15  268.75    9.12
   2  -1  15  273.76    9.26
   2   1 -15  279.28    9.49
   2  -1  14   86.40    4.21
  -2   1  14   89.29    4.12
   2   1 -14   90.57    4.46
  -2   1  13  553.77   16.73
   2  -1  13  576.99   16.83
   2   1 -13  548.83   16.99
  -2   1  12  470.10   14.53
   2  -1  12  501.01   14.61
   2   1 -12  483.82   14.84
   2  -1  11  280.92    8.65
  -2   1  11  267.20    8.56
   2   1 -11  260.13    8.89
  -2   1  10  278.73    8.97
   2  -1  10  292.61    9.05
   2  -1  10  290.96    9.06
   2  -1  10  259.67   16.85
   2   1 -10  292.39    9.29
  -2   1  10  316.11   18.96
   2  -1   9  900.44   35.28
   2   1  -9  942.33   27.13
   2  -1   8  473.96   21.69
  -2   1   8  517.22   23.22
   2   1  -8  510.74   15.05
  -2   1   7   22.66    6.82
   2  -1   7   16.85    5.73
   2  -1   7   11.90    6.41
  -2   1   6  644.35   24.12
   2  -1   6  588.83   23.82
  -2   1   5  863.51   29.09
   2  -1   5  827.88   29.05
  -2   1   5  809.60   31.93
   2  -1   4   84.51    6.67
  -2  -1  -4   79.94    6.94
  -2   1   4   77.54    9.00
  -2  -1  -3 2305.87   67.30
   2  -1   3 2301.48   67.37
  -2   1   3 2282.08   71.78
  -2  -1  -2 1661.17   48.71
   2  -1   2 1664.10   48.70
  -2   1   2 1662.62   53.70
   2  -1   2 1617.87   53.63
  -2  -1  -1 1392.23   40.53
  -2   1   1 1382.15   40.45
   2   1  -1 1392.75   46.04
   2  -1   1 1375.82   45.87
  -2   1   0 4379.45  121.42
  -2  -1   0 4352.89  121.36
   2  -1   0 4286.74  121.28
   2   1   0 4303.48  121.42
   2   1   0 4304.68  127.33
   2  -1   0 4503.97  127.61
   2  -1  -1 1388.50   39.92
   2   1   1 1368.75   40.14
   2   1   1 1375.48   45.63
   2  -1  -1 1308.98   45.57
  -2  -1   2 1633.46   47.21
   2  -1  -2 1590.65   46.90
  -2  -1   2 1566.94   52.14
   2   1   2 1597.13   52.16
   2  -1  -3 2212.10   65.10
  -2  -1   3 2259.94   65.53
  -2  -1   3 2240.54   70.14
  -2  -1   4   77.65    6.57
   2  -1  -4   78.21    6.17
  -2  -1   4   76.43    9.36
  -2  -1   5  820.51   28.68
   2   1   5  852.02   28.81
  -2  -1   5  796.21   31.76
  -2  -1   6  547.15   22.37
   2   1   6  602.64   22.70
   2   1   7   19.55    6.05
  -2  -1   7   22.22    6.69
  -2  -1   7   15.76    6.21
  -2  -1   8  479.60   21.97
   2   1   8  493.62   21.90
  -2  -1   8  502.67   22.15
   2  -1  -8  479.89   14.39
  -2  -1   9  949.80   37.31
   2   1   9  998.90   37.40
   2  -1  -9  987.98   28.23
  -2  -1  10  296.78   18.17
   2  -1 -10  278.22    9.20
   2   1  10  282.81   17.81
   2   1  10  287.52    8.89
  -2  -1  10  286.70    8.91
   2  -1 -11  280.59    9.03
  -2  -1  11  273.42    8.69
   2   1  11  272.18    8.68
   2  -1 -12  514.46   14.97
   2   1  12  475.79   14.63
  -2  -1  12  482.60   14.65
   2  -1 -13  575.96   17.02
  -2  -1  13  565.02   16.76
   2   1  13  542.93   16.71
  -2  -1  14   89.26    4.15
   2   1  14   81.84    4.13
  -2  -1  15  254.40    8.89
   2   1  15  253.73    8.87
   2  -1 -16   87.07    4.47
  -2  -1  16   76.61    4.10
   2   1  16   91.68    4.34
   2   1  17   27.38    2.98
   2  -1 -17   26.45    3.18
  -2  -1  17   33.46    3.05
   2  -1 -18   55.77    4.00
  -2  -1  18   61.32    3.84
   2   1  18   61.54    3.87
   2  -1 -19   76.11    4.57
   2   1  19   77.78    4.33
  -2  -1  19   66.67    4.31
   2  -1 -20    9.06    3.08
   2   1  20   10.13    2.76
   2  -1 -21   21.00    3.51
   2   1  21   20.86    3.23
   2   1  22   72.47    4.62
   2  -1 -22   63.74    4.76
   2   1  23  584.58   18.41
   2  -1 -23  561.93   18.58
   2   1  24  712.95   22.45
   2  -1 -24  723.65   22.64
   2  -1 -25   55.20    4.61
   2   1  25   41.93    4.09
   2   1  25   49.37    3.26
   2   1  26   23.05    3.61
   2   1  26   28.81    2.74
   2  -1 -26   27.06    4.04
   2   1  27   20.48    2.67
   2  -1 -27   18.32    3.17
   2  -1 -27   21.41    3.64
   2   1  28   19.66    2.67
   2   1  29   13.54    2.49
   2   1  30   21.25    2.61
   2   1  31   20.59    2.44
   2   1  32   13.99    2.20
  -2  -1  32   10.61    2.06
   2  -1 -33    5.42    1.94
   2   1  33    7.88    1.92
  -2  -1  33    7.49    1.74
   2  -1 -34    4.79    1.65
   2   1  34    7.49    1.66
   2   1  34    5.53    1.52
  -2  -1  34    4.64    1.49
   2  -1 -35    1.39    1.23
   2   1  35    3.73    1.23
   2   1  35    3.14    1.07
  -2  -1  35    1.55    1.01
   2   2 -35    1.75    1.03
   2   2 -34   11.13    1.53
   2  -2  34   12.20    1.46
   2   2 -33   13.81    1.83
   2  -2  33   15.56    1.85
   2  -2  32   15.89    2.24
   2  -2  32   20.44    2.15
   2  -2  31   13.30    2.31
   2  -2  31   17.50    2.27
   2  -2  30    2.79    2.36
   2  -2  30    9.06    2.33
   2  -2  29   30.39    2.87
   2  -2  28    6.82    2.47
   2   2 -27    8.04    3.52
  -2   2  27   10.86    3.19
   2  -2  27    8.98    2.48
   2   2 -26  100.63    5.75
  -2   2  26   91.80    5.29
   2  -2  26   94.17    4.32
  -2   2  25    6.92    3.03
   2   2 -25    8.45    3.54
  -2   2  24  242.69    9.23
   2   2 -24  222.99    9.37
  -2   2  23  140.78    6.75
   2   2 -23  147.79    6.93
  -2   2  22   10.20    3.14
   2   2 -22   10.68    3.43
  -2   2  21  107.34    5.51
   2   2 -21  108.63    5.70
  -2   2  20   21.23    3.29
   2   2 -20   23.81    3.52
   2   2 -19  151.26    6.57
  -2   2  19  144.36    6.23
   2   2 -18  314.90   11.04
  -2   2  18  322.92   10.88
   2   2 -17   41.85    3.50
  -2   2  17   40.80    3.29
   2   2 -16  219.63    8.15
  -2   2  16  223.55    7.90
   2   2 -15  326.75   10.86
  -2   2  15  324.54   10.61
   2   2 -14  157.43    6.23
  -2   2  14  159.48    6.03
   2   2 -13  305.46   10.14
  -2   2  13  310.76    9.89
   2   2 -12  312.79   10.22
   2   2 -12  307.79    9.81
  -2   2  12  323.23    9.93
   2   2 -11  201.86    7.13
  -2   2  11  203.75    6.83
   2   2 -11  202.16    6.74
   2   2 -10  248.01    8.11
   2   2 -10  233.99    7.70
  -2   2  10  249.59    7.81
   2  -2   9  339.58   19.87
  -2   2   9  377.54   20.63
   2   2  -9  353.01   10.94
  -2   2   9  351.97   10.65
  -2  -2  -8  191.16   13.86
   2  -2   8  199.04   14.86
  -2   2   8  215.10   14.80
   2   2  -8  197.24    6.69
   2  -2   7  160.05   12.49
  -2  -2  -7  163.10   11.93
   2   2  -7  168.34    5.79
   2  -2   6  588.25   24.38
  -2  -2  -6  551.95   23.41
  -2   2   6  606.16   25.83
  -2  -2  -5  667.24   25.77
   2  -2   5  676.12   26.30
  -2   2   5  707.49   28.12
  -2  -2  -4   56.50    7.16
   2  -2   4   60.84    7.37
  -2   2   4   57.58    8.07
   2  -2   3 3183.42   91.88
  -2  -2  -3 3003.32   91.20
  -2   2   3 3148.65   94.25
  -2   2   2 6196.61  175.87
   2   2  -2 6159.14  175.95
  -2  -2  -2 6146.97  175.61
  -2   2   2 6175.01  178.60
   2  -2   2 6293.35  178.88
   2   2  -1 2673.50   77.04
  -2   2   1 2591.23   76.75
  -2  -2  -1 2546.31   76.56
   2  -2   1 2590.80   79.67
   2   2   0 1075.36   34.57
  -2   2   0 1084.38   34.58
   2  -2   0 1098.54   37.44
   2   2   0 1013.72   37.11
   2   2   1 2538.40   76.56
  -2   2  -1 2642.77   76.82
   2  -2  -1 2600.42   76.43
   2   2   1 2591.64   79.41
   2  -2  -2 6314.84  175.11
  -2   2  -2 6044.66  175.35
  -2  -2   2 6248.80  178.23
   2   2   2 6045.35  177.88
   2  -2  -3 3031.75   89.95
  -2  -2   3 3006.59   90.43
  -2  -2   3 3180.34   93.16
   2  -2  -4   53.72    6.69
  -2  -2   4   46.99    6.86
  -2  -2   4   61.71    8.73
   2  -2  -5  682.59   25.48
  -2  -2   5  705.79   26.18
  -2  -2   5  626.47   27.42
  -2  -2   6  591.32   24.55
   2  -2  -6  603.46   23.89
  -2  -2   6  594.54   25.95
   2  -2  -7  163.46   11.51
  -2  -2   7  150.36   12.01
   2  -2  -7  159.46    5.56
   2  -2  -8  183.33   13.11
  -2  -2   8  188.66   14.05
   2   2   8  195.48   14.24
   2  -2  -8  195.01    6.53
  -2  -2   9  361.28   20.61
   2   2   9  335.24   19.76
   2   2   9  344.97   10.57
   2  -2  -9  352.44   10.78
   2  -2 -10  246.33    8.20
   2   2  10  248.64    7.87
   2  -2 -11  203.18    7.29
   2   2  11  217.32    7.02
   2  -2 -12  325.95   10.43
   2   2  12  320.73   10.20
   2  -2 -13  330.43   10.57
   2   2  13  318.34   10.29
   2  -2 -14  168.11    6.39
   2   2  14  162.42    6.10
   2  -2 -15  302.56   10.35
   2   2  15  311.35   10.13
   2  -2 -16  213.07    7.91
   2   2  16  212.77    7.72
   2  -2 -17   37.42    3.44
   2   2  17   44.08    3.32
   2  -2 -18  315.15   11.15
   2   2  18  335.78   11.04
   2  -2 -19  142.69    6.31
   2   2  19  138.75    6.18
   2  -2 -20   20.51    3.30
   2   2  20   25.01    3.13
   2  -2 -21  111.64    5.76
   2   2  21  105.46    5.56
   2  -2 -22   10.78    3.32
   2   2  22   12.73    3.13
   2   2  23  143.25    6.60
   2  -2 -23  137.73    6.75
   2  -2 -24  246.76    9.48
   2   2  24  227.09    9.22
   2   2  25    7.37    2.50
   2   2  25    6.74    3.15
   2  -2 -25    9.26    3.34
   2  -2 -26   97.23    5.63
   2   2  26   93.40    4.29
   2   2  26   85.48    5.30
   2   2  27    8.89    2.52
   2  -2 -27   10.18    3.41
   2   2  27   10.37    3.22
   2   2  28   10.93    2.55
   2   2  29   29.92    2.75
   2   2  30    8.43    2.29
  -2  -2  30    7.47    2.29
   2   2  31   15.74    2.31
  -2  -2  31   15.35    2.23
   2   2  32   21.15    2.18
  -2  -2  32   16.29    2.12
   2   2  33   13.34    1.87
   2  -2 -33   13.78    1.86
  -2  -2  33   15.23    1.82
   2  -2 -34    7.71    1.47
  -2  -2  34   10.98    1.46
   2  -2 -35    0.66    1.08
   2   2  35    3.22    1.16
   2   3 -34    4.97    1.14
   2  -3  34    5.88    1.24
   2   3 -33   27.12    1.81
   2  -3  33   30.86    1.99
   2   3 -32   56.99    2.75
   2  -3  32   65.10    2.90
   2   3 -31   19.30    2.20
   2  -3  31   27.49    2.38
   2  -3  30    6.11    2.25
   2  -3  30    4.11    2.28
   2  -3  29   44.36    3.07
   2  -3  29   49.95    3.19
   2  -3  28   94.67    4.20
   2  -3  28   90.20    4.22
   2  -3  27   18.60    2.70
   2  -3  27   19.63    2.74
  -2   3  26   29.15    3.71
   2   3 -26   26.06    3.77
  -2   3  25  273.45   10.23
   2   3 -25  278.93   10.44
  -2   3  24  273.60   10.45
   2   3 -24  295.72   10.79
  -2   3  23  126.46    6.33
   2   3 -23  134.08    6.44
  -2   3  22  222.66    8.86
   2   3 -22  224.69    8.90
  -2   3  21  130.63    6.19
   2   3 -21  123.44    6.16
  -2   3  20  106.13    5.54
   2   3 -20  106.40    5.70
  -2   3  19   51.41    3.89
   2   3 -19   57.30    4.13
  -2   3  18    6.04    2.54
   2   3 -18    7.93    2.87
  -2   3  17    7.72    2.41
   2   3 -17   11.10    2.81
  -2   3  16  682.42   20.51
   2   3 -16  675.05   20.67
  -2   3  15  187.31    6.79
   2   3 -15  179.78    7.03
  -2   3  14   69.12    3.73
   2   3 -14   69.02    3.89
  -2   3  13  158.93    5.99
   2   3 -13  163.76    6.25
  -2   3  12  206.88    6.95
   2   3 -12  193.32    7.06
  -2   3  11  141.94    5.29
   2   3 -11  142.10    5.54
   2   3 -10   36.16    2.41
  -2   3  10   45.05    2.70
   2   3 -10   44.61    3.00
   2   3  -9  131.68    4.83
  -2   3   9  138.88    4.90
   2   3  -9  133.81    5.11
   2   3  -8  240.39    7.98
   2  -3   8  245.09   17.26
   2   3  -8  255.82    8.11
  -2   3   8  259.69    7.95
  -2   3   7  560.32   25.74
   2   3  -7  558.35   16.39
  -2  -3  -7  529.08   24.84
   2  -3   7  555.36   26.05
   2   3  -7  562.15   16.41
  -2   3   6  687.14   27.71
   2  -3   6  666.58   27.76
  -2  -3  -6  596.87   26.46
   2   3  -6  621.54   18.27
  -2   3   5  325.26   17.69
  -2  -3  -5  333.66   17.41
   2  -3   5  350.07   18.52
  -2   3   4  147.06   11.23
   2  -3   4  133.15   11.13
  -2  -3  -4  123.35   10.28
   2  -3   3  440.39   19.95
  -2   3   3  461.86   20.22
   2   3  -3  440.41   20.11
  -2  -3  -3  439.91   19.80
   2  -3   2 1694.59   55.99
  -2   3   2 1792.51   56.58
   2   3  -2 1704.04   56.37
  -2  -3  -2 1794.54   56.23
   2  -3   1   88.85    8.65
  -2   3   1   82.83    8.49
   2   3  -1   85.46    8.56
   2   3   0   11.52    5.43
  -2   3   0    4.03    5.52
   2   3   1   82.26    8.35
  -2   3  -1   85.24    8.68
   2   3   1   92.62    8.69
   2   3   2 1703.76   55.53
   2   3   2 1763.91   56.05
  -2   3  -2 1699.96   55.87
   2  -3  -2 1726.80   55.41
   2   3   3  469.72   20.68
  -2  -3   3  468.61   20.73
  -2   3  -3  442.80   20.87
   2  -3  -3  486.14   20.61
  -2  -3   4  140.38   11.10
  -2  -3   4  139.30   11.28
   2  -3  -4  141.99   11.08
  -2  -3   5  361.53   18.62
  -2  -3   5  327.16   18.25
   2  -3  -5  373.65   18.02
  -2  -3   6  643.79   27.53
   2  -3  -6  634.91   26.62
  -2  -3   6  669.72   27.96
   2   3   6  629.18   18.49
   2  -3  -7  535.10   24.63
  -2  -3   7  536.07   25.37
   2   3   7  535.31   16.19
   2  -3  -7  559.61   16.15
  -2  -3   7  540.30   25.30
   2   3   7  555.76   16.00
   2  -3  -8  252.23    8.15
   2   3   8  256.16    7.98
   2  -3  -8  224.59   15.69
   2   3   8  252.82    8.08
  -2  -3   8  254.92   17.37
   2   3   9  134.39    4.88
   2  -3  -9  138.53    5.20
   2   3  10   45.39    2.76
   2  -3 -10   40.39    2.90
   2  -3 -11  139.39    5.36
   2   3  11  139.94    5.26
   2  -3 -12  189.95    6.84
   2   3  12  189.22    6.64
   2  -3 -13  155.90    6.11
   2   3  13  165.39    5.95
   2  -3 -14   70.26    3.98
   2   3  14   70.61    3.72
   2  -3 -15  182.55    6.89
   2   3  15  176.61    6.75
   2  -3 -16  666.83   20.87
   2   3  16  713.42   20.82
   2  -3 -17    7.02    2.68
   2   3  17   12.28    2.68
   2  -3 -18    6.42    2.84
   2   3  18    5.46    2.65
   2  -3 -19   58.47    4.18
   2   3  19   64.11    4.21
   2  -3 -20  116.30    5.77
   2   3  20  106.02    5.49
   2  -3 -21  130.86    6.21
   2   3  21  129.22    6.11
   2  -3 -22  229.07    9.10
   2   3  22  239.53    9.10
   2  -3 -23  131.83    6.49
   2   3  23  133.60    6.33
   2  -3 -24  274.11   10.58
   2   3  24  278.96   10.51
   2   3  24  292.72    9.23
   2  -3 -25  278.50   10.22
   2   3  25  274.57    8.78
   2   3  25  251.07   10.09
   2   3  26   27.93    3.76
   2   3  26   27.81    2.85
   2  -3 -26   26.55    3.76
   2   3  27   22.67    2.68
  -2  -3  27   23.58    2.82
   2   3  28   99.65    4.25
  -2  -3  28   94.84    4.25
   2   3  29   44.24    3.05
  -2  -3  29   54.17    3.19
  -2  -3  30    5.89    2.24
   2   3  30    4.04    2.28
  -2  -3  31   21.00    2.23
   2   3  31   22.03    2.27
   2  -3 -31   16.55    2.16
   2  -3 -32   57.00    2.77
   2   3  32   66.06    2.94
  -2  -3  32   63.35    2.86
   2  -3 -33   31.89    1.98
  -2  -3  33   33.56    1.99
   2   3  33   35.32    2.13
  -2  -3  34    6.18    1.18
   2  -3 -34    3.58    1.18
   2   3  34    5.04    1.39
   2   3  35   17.75    1.15
   2  -4  33   12.10    1.53
   2  -4  32   24.77    1.96
   2   4 -31   17.92    1.83
   2  -4  31   18.77    2.08
   2  -4  30   20.72    2.32
   2   4 -30   20.93    2.12
   2  -4  29   35.87    2.92
   2  -4  28   15.37    2.64
   2  -4  28   16.99    2.59
   2  -4  27    9.35    2.57
  -2   4  26   96.96    5.37
   2  -4  26  106.26    4.59
  -2   4  25   16.94    3.39
   2  -4  25   16.25    2.81
  -2   4  24   67.35    4.66
   2  -4  24   67.56    3.81
   2  -4  23  274.25    9.07
   2  -4  23  287.71    9.16
  -2   4  23  269.83   10.26
   2   4 -23  277.30   10.31
  -2   4  22  217.08    8.62
   2   4 -22  218.38    8.64
  -2   4  21   43.57    3.98
   2   4 -21   40.56    4.05
  -2   4  20  122.79    5.78
   2   4 -20  109.61    5.72
  -2   4  19   86.75    4.99
   2   4 -19   89.34    4.97
  -2   4  18  338.11   11.37
   2   4 -18  329.05   11.39
  -2   4  17   44.49    3.50
   2   4 -17   37.96    3.53
  -2   4  16  299.73   10.12
   2   4 -16  289.37   10.10
  -2   4  15  121.80    5.19
   2   4 -15  106.58    5.09
  -2   4  14   16.01    2.57
   2   4 -14   12.03    2.43
  -2   4  13  248.92    8.26
   2   4 -13  230.83    8.25
   2   4 -12    5.33    2.17
  -2   4  12    4.02    2.18
   2   4 -11   44.29    2.66
  -2   4  11   40.32    2.83
   2   4 -10  164.54    6.03
  -2   4  10  177.86    6.10
   2   4  -9  474.56   14.46
  -2   4   9  483.34   14.40
  -2   4   8  104.75    4.14
  -2   4   7  223.82    7.28
  -2   4   6  162.42    5.54
  -2   4   5   56.26    2.71
  -2   4   4  486.64   24.57
   2   4  -4  495.61   24.55
  -2  -4  -4  478.49   23.84
   2  -4   4  501.64   21.99
  -2   4   4  513.29   14.93
  -2   4   3 1172.09   44.13
  -2  -4  -3 1171.64   43.61
   2   4  -3 1263.01   44.85
   2  -4   3 1196.36   41.26
   2   4  -2 1382.27   50.37
  -2   4   2 1453.28   50.92
  -2  -4  -2 1457.52   50.66
   2  -4   2 1475.53   47.98
   2   4  -1   51.63    8.80
  -2   4   1   57.31    9.66
  -2   4   0  658.12   28.44
   2   4   0  655.16   28.04
  -2   4  -1   39.34    8.13
   2   4   1   41.91    8.56
  -2   4  -2 1429.91   50.76
   2   4   2 1411.64   50.59
   2  -4  -2 1472.83   50.37
  -2   4  -3 1196.66   43.97
   2   4   3 1247.82   44.27
   2  -4  -3 1113.95   42.74
   2   4   3 1179.99   33.36
   2  -4  -4  471.49   23.43
  -2   4  -4  532.92   25.05
  -2  -4   4  528.65   22.45
   2  -4  -4  501.21   14.85
   2   4   4  511.22   14.91
  -2  -4   5   48.30    9.99
   2  -4  -5   51.02    9.32
  -2  -4   5   53.36    7.64
   2   4   5   61.97    2.85
   2  -4  -5   55.30    2.93
   2   4   6  149.54    5.19
  -2  -4   6  141.80   11.89
   2   4   7  224.14    7.27
  -2  -4   7  204.55   14.75
   2   4   8   97.37    3.96
   2   4   9  472.57   14.61
   2   4   9  492.54   14.56
   2  -4  -9  489.53   14.55
   2   4  10  190.28    6.57
   2  -4 -10  186.09    6.53
   2   4  11   46.42    2.85
   2  -4 -11   39.88    2.81
   2  -4 -12    4.12    2.06
   2   4  12    1.48    1.96
   2   4  13  229.81    8.10
   2  -4 -13  238.22    8.16
   2  -4 -14    5.57    2.20
   2   4  14   13.03    2.44
   2   4  15  115.12    5.10
   2  -4 -15  113.95    5.13
   2   4  16  307.07   10.21
   2  -4 -16  292.43   10.22
   2   4  17   34.50    3.33
   2  -4 -17   43.91    3.49
   2   4  18  347.33   11.58
   2  -4 -18  329.55   11.56
   2   4  19   88.45    4.88
   2  -4 -19   93.95    5.01
   2   4  20  117.61    5.86
   2  -4 -20  119.54    5.85
   2   4  21   45.74    3.96
   2  -4 -21   38.77    3.93
   2   4  22  217.50    8.62
   2  -4 -22  211.01    8.52
   2   4  23  266.10   10.11
  -2  -4  23  268.44    8.82
   2  -4 -23  268.91   10.07
  -2  -4  24   68.99    3.74
   2  -4 -24   64.90    4.57
   2   4  24   63.88    4.67
   2   4  24   65.42    3.56
   2  -4 -25   19.10    3.55
  -2  -4  25   17.72    2.79
   2   4  25   20.94    2.64
   2   4  25   16.06    3.35
   2   4  26   93.65    5.39
   2   4  26  104.84    4.38
  -2  -4  26   95.71    4.36
  -2  -4  27   15.00    2.58
   2   4  27   12.22    2.48
  -2  -4  28   21.88    2.73
   2   4  28   17.33    2.55
  -2  -4  29    8.25    2.30
   2   4  29    7.96    2.28
  -2  -4  30   22.54    2.41
   2   4  30   21.93    2.34
   2  -4 -30   22.99    2.11
  -2  -4  31   21.29    2.17
   2   4  31   21.25    2.14
   2  -4 -31   15.26    1.79
  -2  -4  32   16.92    1.88
   2  -4 -32   14.07    1.56
   2   4  33   13.43    1.49
  -2  -4  33   14.11    1.50
   2   4  34    3.59    1.13
   2  -5  33   26.01    1.43
   2  -5  32   23.25    1.75
   2  -5  31    8.33    1.83
   2  -5  30   26.42    2.25
   2  -5  29   23.91    2.44
   2  -5  28   14.11    2.40
   2  -5  27    6.87    2.38
   2  -5  26   10.84    2.58
  -2   5  25    8.83    3.02
   2  -5  25    5.82    2.54
  -2   5  24  327.94   11.71
   2  -5  24  324.08   10.46
   2  -5  24  335.66   10.53
  -2   5  23  160.53    7.24
   2  -5  23  167.18    6.15
   2  -5  23  168.16    6.17
  -2   5  22  219.75    8.64
   2  -5  22  216.56    7.55
   2  -5  22  219.81    7.54
  -2   5  21   32.45    3.64
  -2   5  20   39.67    3.91
  -2   5  19  133.80    6.26
  -2   5  18   40.30    3.61
  -2   5  17   85.62    4.63
  -2   5  16   67.47    4.06
  -2   5  15    5.27    2.54
  -2   5  14   31.28    3.05
  -2   5  13  263.41    9.04
  -2   5  12   23.41    2.63
   2   5 -11  171.82    6.21
  -2   5  11  163.47    6.22
  -2   5  10   16.27    2.22
  -2   5   9  148.84    5.60
  -2   5   8  122.91    4.85
  -2   5   7  249.45    8.17
  -2   5   6    3.95    1.88
  -2   5   5  429.88   13.04
  -2   5   4  480.70   14.40
  -2   5   3 1465.67   41.42
  -2   5   2  204.93    6.91
  -2   5   1  722.24   21.16
   2   5  -1  732.77   21.19
   2   5   0  383.89   11.92
  -2   5   0  391.17   11.87
   2   5   1  732.43   21.23
  -2   5  -1  728.29   21.30
   2   5   2  205.01    6.92
   2  -5  -3 1373.03   39.78
   2   5   3 1474.38   40.10
   2  -5  -4  455.73   13.73
   2   5   4  470.97   13.97
   2  -5  -5  428.62   12.90
   2   5   5  429.39   13.04
   2  -5  -6    3.80    1.94
   2   5   6    3.10    1.98
   2   5   7  249.77    8.19
   2   5   8  121.49    4.84
   2   5   9  150.96    5.66
   2   5  10   16.37    2.34
   2   5  11  161.59    6.09
   2   5  12   17.95    2.45
   2   5  13  249.67    8.72
   2   5  14   35.25    3.09
   2   5  15    3.33    2.41
   2   5  16   64.36    4.16
   2   5  17   83.39    4.67
   2   5  18   43.98    3.85
   2   5  19  125.85    6.01
   2   5  20   32.34    3.59
   2   5  21   30.39    3.72
  -2  -5  22  213.45    7.28
   2   5  22  207.12    8.52
  -2  -5  23  161.24    6.09
   2   5  23  168.89    7.24
  -2  -5  24  324.48   10.46
   2   5  24  332.63   10.39
   2   5  24  331.27   11.72
  -2  -5  25    5.26    2.56
   2   5  25    1.55    2.95
   2   5  25   10.50    2.48
  -2  -5  26    7.87    2.53
   2   5  26    8.53    2.46
  -2  -5  27    5.22    2.38
   2   5  27    7.63    2.38
  -2  -5  28   17.78    2.50
   2   5  28   19.48    2.43
  -2  -5  29   31.94    2.56
   2   5  29   31.27    2.47
  -2  -5  30   26.19    2.30
   2   5  30   26.13    2.26
  -2  -5  31    8.20    1.74
   2   5  31    8.96    1.79
  -2   5 -32   22.59    1.62
  -2  -5  32   23.26    1.67
   2   5  32   24.97    1.76
  -2  -5  33   26.74    1.46
   2   5  33   34.22    1.62
   2  -6  32    7.79    1.13
   2  -6  31   38.73    2.00
   2  -6  30   98.86    3.64
   2  -6  29   14.17    2.04
   2  -6  28    4.03    2.13
   2  -6  27    6.01    2.33
   2  -6  26   15.97    2.59
   2  -6  25   11.18    2.53
   2  -6  24   54.40    3.40
   2  -6  23   30.56    3.01
  -2   6  23   32.88    3.58
   2  -6  22   29.69    2.93
  -2   6  22   29.30    3.56
   2  -6  21   39.47    3.12
  -2   6  21   39.86    3.69
  -2   6  20  209.65    8.34
  -2   6  19  123.83    5.89
  -2   6  18   58.17    4.10
  -2   6  17   98.96    5.09
  -2   6  16   46.37    3.72
  -2   6  15   90.53    4.76
  -2   6  14   33.47    3.23
  -2   6  13   31.75    3.10
  -2   6  12   90.49    4.47
  -2   6  11  103.20    4.74
  -2   6  10   66.92    3.77
  -2   6   9  205.37    7.31
  -2   6   8  140.62    5.56
  -2   6   7  132.85    5.25
  -2   6   6   81.27    3.90
  -2   6   5  428.59   13.26
  -2   6   4  116.39    4.78
  -2   6   3  403.10   12.52
   2   6  -2  643.05   19.26
  -2   6   2  641.88   19.10
  -2   6   1  451.64   13.92
   2   6  -1  452.53   13.93
   2   6   0 2261.57   63.12
  -2   6   0 2224.18   63.13
   2   6   1  457.09   13.86
  -2   6  -1  442.95   13.92
  -2   6  -2  684.35   20.31
   2   6   2  680.88   20.20
   2   6   3  405.44   12.62
   2   6   4  113.88    4.79
   2   6   5  429.78   13.34
   2  -6  -6   67.47    3.37
   2   6   6   77.59    3.75
   2  -6  -7  127.96    5.02
   2   6   7  134.01    5.25
   2  -6  -8  140.98    5.47
   2   6   8  143.53    5.67
   2   6   9  197.30    7.11
   2   6  10   67.53    3.72
   2   6  11  101.15    4.66
   2   6  12   98.72    4.74
   2   6  13   25.94    3.04
   2   6  14   24.72    2.97
   2   6  15   93.26    4.85
   2   6  16   44.29    3.71
   2   6  17   94.07    5.16
   2   6  18   59.84    4.34
   2   6  19  126.86    6.18
   2   6  20  205.29    8.28
  -2  -6  21   39.98    3.17
   2   6  21   41.37    3.93
  -2  -6  22   26.44    2.94
   2   6  22   26.78    3.53
  -2  -6  23   29.97    2.99
   2   6  23   34.31    3.70
  -2  -6  24   50.18    3.35
  -2  -6  25   12.12    2.61
   2   6  25   13.44    2.52
  -2  -6  26    9.28    2.54
   2   6  26    9.18    2.36
  -2  -6  27    6.07    2.30
   2   6  27    4.93    2.15
  -2  -6  28    0.99    2.08
   2   6  28    5.53    2.12
  -2  -6  29   10.31    2.02
   2   6  29   12.02    2.01
   2   6  30   99.16    3.64
  -2  -6  30   96.49    3.63
  -2  -6  31   36.49    1.98
  -2   6 -31   35.53    1.93
   2   6  31   33.51    2.02
  -2   6 -32    8.43    1.08
   2   6  32    7.03    1.27
  -2  -6  32    8.33    1.12
   2  -7  30    4.09    1.42
   2  -7  29   12.53    1.80
   2  -7  28   12.14    1.92
   2  -7  27   36.56    2.56
   2  -7  26   55.51    3.11
   2  -7  25   20.94    2.59
   2  -7  24   16.78    2.65
   2  -7  23   29.66    2.95
  -2   7  22   32.97    3.60
   2  -7  22   36.51    3.14
  -2   7  21   84.91    5.09
   2  -7  21   93.30    4.38
  -2   7  20    9.35    3.05
   2  -7  20    8.02    2.60
  -2   7  19  232.96    8.89
   2  -7  19  227.43    7.81
  -2   7  18  131.17    6.16
  -2   7  17   65.07    4.39
  -2   7  16  177.42    7.29
  -2   7  15  101.86    5.21
  -2   7  14   91.06    4.96
  -2   7  13   40.69    3.50
  -2   7  12  268.66    9.52
  -2   7  11   21.51    2.87
  -2   7  10   86.67    4.52
  -2   7   9  145.66    5.98
  -2   7   8  111.83    5.02
  -2   7   7   90.24    4.40
  -2   7   6    8.56    2.37
  -2   7   5  402.89   12.88
   2   7  -4  544.90   16.85
  -2   7   4  540.82   16.70
   2   7  -3  312.19   10.42
  -2   7   3  300.27   10.19
   2   7  -2  502.11   15.56
  -2   7   2  493.37   15.43
   2   7  -1   48.87    3.51
  -2   7   1   55.03    3.47
   2   7   0    4.86    2.42
  -2   7   0    9.23    2.50
  -2   7  -1   49.47    3.52
   2   7   1   47.69    3.39
  -2   7  -2  473.33   15.09
   2   7   2  488.59   15.04
  -2   7  -3  310.21   10.45
   2   7   3  299.42   10.20
  -2   7  -4  567.66   16.90
   2   7   4  512.48   16.49
   2   7   5  405.06   12.95
   2   7   6   13.18    2.62
   2   7   7   90.62    4.47
   2   7   8  106.56    4.93
   2   7   9  138.55    5.88
   2   7  10   80.87    4.33
   2  -7 -11   21.75    2.71
   2   7  11   23.72    2.92
   2   7  12  272.51    9.71
   2   7  13   35.35    3.34
   2   7  14   90.23    4.88
   2   7  15  106.22    5.52
   2   7  16  163.97    7.06
   2   7  17   62.93    4.43
   2   7  18  122.24    6.00
   2   7  19  218.28    8.56
  -2  -7  19  217.37    7.42
  -2  -7  20    4.98    2.50
   2  -7 -20    5.81    2.87
   2   7  20    3.10    2.74
   2   7  21  105.01    5.35
   2  -7 -21   90.07    5.35
  -2  -7  21   91.53    4.37
  -2  -7  22   38.28    3.07
   2  -7 -22   33.21    3.68
   2   7  22   34.95    3.66
  -2  -7  23   29.45    2.84
  -2  -7  24   17.40    2.56
  -2  -7  25   24.40    2.63
   2   7  25   21.98    2.43
  -2  -7  26   47.49    2.99
   2   7  26   54.67    2.95
  -2  -7  27   35.22    2.57
   2   7  27   34.95    2.49
  -2  -7  28    9.27    1.93
  -2   7 -28   11.11    2.03
   2   7  28   12.56    1.95
   2   7  29   11.95    1.75
  -2   7 -29   12.15    1.85
  -2  -7  29    9.67    1.71
   2   7  30    6.29    1.50
  -2   7 -30    5.27    1.46
  -2  -7  30    4.41    1.40
   2   7  31    1.69    1.13
  -2   7 -31    1.94    1.07
   2  -8  28   50.76    2.31
   2  -8  28   47.64    2.42
   2  -8  27    8.05    1.82
   2  -8  26    0.19    1.98
   2  -8  25   13.24    2.27
   2  -8  24   77.33    3.66
   2  -8  23   32.64    2.83
   2  -8  22   50.69    3.24
   2  -8  21   91.75    4.22
  -2   8  20  334.31   11.80
   2  -8  20  346.92   10.82
   2   8 -19  190.47    6.58
  -2   8  19  189.39    7.76
   2  -8  19  189.49    6.75
   2   8 -18  172.90    6.23
  -2   8  18  169.73    7.36
   2  -8  18  182.47    6.44
   2   8 -17   47.71    3.19
  -2   8  17   49.29    4.03
   2  -8  17   47.87    3.33
  -2   8  16    9.56    2.99
   2   8 -16    7.39    2.46
   2  -8  16   12.43    2.62
  -2   8  15  202.50    8.05
  -2   8  14   95.11    5.05
  -2   8  13   54.93    4.03
  -2   8  12  120.77    5.78
  -2   8  11   96.64    5.08
  -2   8  10    7.46    2.64
  -2   8   9    4.23    2.70
  -2   8   8  225.29    8.39
  -2   8   7  102.41    5.04
  -2   8   6   -0.56    2.43
   2   8  -6    0.32    2.57
   2   8  -5  166.76    7.03
  -2   8   5  164.63    6.69
   2   8  -4   37.51    3.61
  -2   8   4   37.42    3.42
  -2   8   3  201.21    7.58
   2   8  -3  189.62    7.65
   2   8  -2  168.07    6.94
  -2   8   2  174.82    6.95
   2   8  -1  170.40    7.08
  -2   8   1  185.95    7.22
   2   8   0   37.53    3.48
  -2   8   0   31.38    3.41
  -2   8  -1  185.92    7.38
   2   8   1  180.15    7.21
  -2   8  -2  180.67    7.06
   2   8   2  160.58    6.75
  -2   8  -3  200.05    7.90
   2   8   3  195.22    7.56
   2   8   4   42.61    3.52
  -2   8  -4   30.22    3.44
  -2   8  -5  170.95    7.27
   2   8   5  171.32    6.83
   2   8   6    3.24    2.53
  -2   8  -6    0.16    2.87
   2   8   7   99.84    5.03
   2   8   8  215.66    8.11
   2   8   9    4.70    2.74
   2   8  10   10.68    2.67
   2   8  11   90.81    4.92
   2   8  12  122.67    5.89
   2   8  13   53.93    4.19
   2   8  14   88.32    5.02
   2   8  15  211.08    8.35
   2   8  16    8.44    2.69
   2   8  16   11.72    2.99
  -2  -8  16    9.57    2.52
  -2  -8  16    8.41    2.32
   2  -8 -16   11.11    2.69
  -2  -8  17   51.24    3.20
  -2  -8  17   48.76    3.00
   2   8  17   46.71    3.89
   2   8  17   45.37    3.38
  -2  -8  18  172.01    6.30
  -2  -8  18  172.88    6.06
   2   8  18  172.61    7.27
  -2  -8  19  195.04    6.74
   2   8  19  191.94    7.76
   2  -8 -19  174.03    7.53
  -2  -8  20  344.20   10.77
   2   8  20  340.54   11.92
  -2  -8  21   86.51    4.12
  -2  -8  22   46.35    3.16
  -2  -8  23   35.31    2.86
  -2  -8  24   64.44    3.33
  -2  -8  25   12.01    2.23
   2   8  25   17.39    2.22
  -2   8 -25   15.25    2.53
  -2  -8  26    1.75    1.91
   2   8  26    2.66    1.91
  -2   8 -26    1.50    2.10
  -2  -8  27    7.22    1.82
  -2   8 -27   10.26    2.00
   2   8  27    9.13    1.83
  -2  -8  28   46.30    2.29
   2   8  28   45.48    2.29
  -2   8 -28   46.61    2.40
   2   8  29   22.26    1.52
  -2   8 -29   22.58    1.64
   2   8  30    7.23    1.04
   2  -9  28    1.30    1.20
   2  -9  27    4.24    1.46
   2  -9  26   13.46    1.85
   2  -9  25   33.88    2.28
   2  -9  24  136.80    4.89
   2  -9  24  138.97    4.85
   2  -9  23   94.31    3.90
   2  -9  23   91.60    3.85
   2  -9  22    3.44    2.21
   2  -9  22    4.08    2.22
   2  -9  21  111.83    4.38
   2   9 -21   97.34    4.06
   2  -9  20   27.73    2.76
   2   9 -20   24.60    2.53
   2  -9  19   20.12    2.65
   2   9 -19   19.74    2.54
   2  -9  18   71.89    3.80
   2   9 -18   76.27    3.70
   2  -9  17   10.28    2.67
   2   9 -17   10.66    2.53
  -2   9  17    7.10    2.89
   2   9 -16   39.43    3.17
   2  -9  16   38.17    3.08
  -2   9  16   37.43    3.74
  -2   9  15   37.44    3.73
   2   9 -15   41.64    3.21
   2  -9  15   39.60    3.02
   2  -9  14   16.41    2.51
  -2   9  14   15.95    3.13
   2   9 -14   17.42    2.74
   2  -9  14   14.30    2.64
   2  -9  13    6.90    2.35
  -2   9  13    5.24    2.81
   2   9 -13    6.49    2.68
   2  -9  13    3.79    2.39
  -2   9  12   61.98    4.40
  -2   9  11   24.36    3.33
  -2   9  10   42.71    3.88
   2   9 -10   43.53    4.14
   2   9  -9   25.86    3.55
  -2   9   9   23.29    3.36
   2   9  -8   17.05    3.37
  -2   9   8   14.36    3.12
   2   9  -7  115.41    5.97
  -2   9   7  108.63    5.59
   2   9  -6   43.09    4.18
  -2   9   6   40.10    3.81
   2   9  -5   68.34    4.65
  -2   9   5   66.25    4.38
   2   9  -4   12.17    3.01
  -2   9   4   13.35    2.91
   2   9  -3  144.63    6.71
  -2   9   3  150.98    6.57
  -2   9   2   74.45    4.65
   2   9  -2   67.23    4.59
  -2   9   1  213.16    8.33
   2   9  -1  211.66    8.44
   2   9   0    9.11    3.01
  -2   9   0   16.14    3.31
   2   9   1  213.22    8.33
  -2   9  -1  216.33    8.50
   2   9   2   68.17    4.55
  -2   9  -2   70.70    4.74
  -2   9  -3  159.95    7.01
   2   9   3  143.86    6.53
  -2   9  -4   11.42    3.18
   2   9   4    9.88    2.90
  -2   9  -5   70.37    4.85
   2   9   5   62.93    4.34
  -2   9  -6   43.05    4.21
   2   9   6   39.92    3.75
  -2   9  -7  113.56    6.23
   2   9   7  116.08    5.72
  -2   9  -8   18.89    3.41
   2   9   8   14.84    3.12
  -2   9  -9   18.08    3.62
   2   9   9   22.99    3.38
   2   9  10   44.64    3.91
  -2   9 -10   43.05    4.38
   2   9  11   22.30    3.43
   2   9  12   67.52    4.56
   2   9  13    3.07    2.73
  -2  -9  13    6.53    2.33
   2   9  13    5.78    2.92
  -2  -9  13    4.67    2.13
   2  -9 -13    3.27    2.77
  -2   9 -13    6.67    2.70
   2   9  14   13.08    2.74
  -2  -9  14   17.02    2.72
   2   9  14   15.72    3.24
  -2   9 -14   15.77    3.02
   2  -9 -14   16.81    2.90
  -2  -9  14   18.22    2.51
  -2  -9  15   41.49    2.91
  -2   9 -15   43.32    3.42
  -2  -9  15   42.01    3.09
   2   9  15   36.54    3.70
   2  -9 -15   38.76    3.30
   2   9  16   41.13    3.80
  -2  -9  16   39.41    3.10
   2  -9 -16   38.30    3.21
  -2  -9  16   38.41    2.90
  -2   9 -16   39.86    3.42
  -2  -9  17   10.76    2.58
   2  -9 -17   10.70    2.67
  -2   9 -17    8.35    2.97
  -2  -9  17   14.84    2.42
   2   9  17    7.33    2.92
  -2   9 -18   75.82    4.11
  -2  -9  18   75.31    3.58
  -2  -9  18   72.87    3.77
  -2  -9  19   19.98    2.42
  -2   9 -19   22.69    2.99
  -2  -9  19   24.63    2.77
  -2  -9  20   24.64    2.40
  -2   9 -20   23.12    2.97
  -2  -9  20   25.24    2.67
  -2  -9  21   97.51    4.25
  -2  -9  21  101.12    4.04
  -2   9 -21  109.46    4.62
  -2  -9  22    2.34    2.27
  -2  -9  22    3.61    1.90
  -2   9 -22    4.28    2.54
  -2  -9  23   92.30    3.83
  -2   9 -23   93.20    4.07
  -2  -9  24  125.75    4.55
   2   9  25   34.65    2.25
   2   9  26   19.17    1.78
  -2   9 -26   19.54    2.03
   2   9  27    2.22    1.39
  -2   9 -27    2.33    1.63
   2   9  28    2.18    1.05
  -2   9 -28    1.28    1.27
   2 -10  26   25.51    1.50
   2 -10  25   55.08    2.33
   2 -10  24   24.36    1.90
   2 -10  23    7.59    1.81
   2  10 -22  126.00    4.39
   2 -10  22  141.41    4.72
   2  10 -21   18.36    2.01
   2 -10  21   17.52    2.19
   2  10 -20  175.42    5.96
   2 -10  20  187.26    6.17
   2  10 -19   57.28    3.18
   2 -10  19   65.16    3.28
   2  10 -18   53.87    3.15
   2 -10  18   50.77    3.16
   2  10 -17   93.07    4.07
   2 -10  17   86.74    4.01
   2  10 -16  135.17    5.32
   2 -10  16  141.58    5.28
   2  10 -15   38.45    3.13
   2 -10  15   37.24    2.94
   2  10 -14  120.38    5.15
   2 -10  14  132.77    5.04
  -2  10  14  129.51    6.04
   2  10 -14  124.20    6.33
   2  10 -13   -0.19    3.24
  -2  10  13    3.21    2.94
   2 -10  13    0.88    2.29
   2  10 -13    3.56    2.70
  -2  10  12   44.23    3.92
   2  10 -12   45.12    4.15
   2 -10  12   47.60    3.14
   2  10 -12   46.92    3.52
   2  10 -11   49.59    3.59
  -2  10  11   42.53    3.98
   2  10 -11   50.47    4.36
   2  10 -11   58.04    3.49
   2 -10  11   57.43    3.24
   2  10 -11   46.05    4.16
  -2  10  10  121.66    5.75
   2  10 -10  113.95    6.10
   2  10 -10  105.66    5.88
   2  10 -10  105.88    4.98
   2 -10  10  115.33    4.55
   2 -10   9  152.49    5.59
  -2 -10  -9  156.12    5.81
   2  10  -9  161.51    7.16
  -2  10   9  150.08    6.77
   2  10  -9  148.39    5.90
   2  10  -8    9.94    3.23
   2 -10   8   16.23    2.38
  -2 -10  -8   15.12    2.59
  -2  10   8   16.88    3.24
   2  10  -8   15.55    3.02
   2 -10   7   50.11    2.93
   2  10  -7   45.99    4.13
  -2  10   7   54.95    4.10
   2  10  -7   49.59    3.58
  -2 -10  -7   49.69    3.34
   2  10  -6   15.75    3.41
  -2  10   6   18.39    3.24
   2  10  -5    5.38    2.95
  -2  10   5    3.32    2.82
   2  10  -4   15.80    3.45
  -2  10   4   16.52    3.36
   2  10  -3   22.92    3.43
  -2  10   3   18.79    3.41
   2  10  -2    0.54    3.03
  -2  10   2    1.43    2.97
  -2  10   1  190.56    7.89
   2  10  -1  181.42    7.77
   2  10   0  199.00    8.17
  -2  10   0  191.61    8.12
   2  10   1  193.98    8.03
  -2  10  -1  196.98    8.22
  -2  10  -2    3.74    2.97
   2  10   2    0.35    2.95
  -2  10  -3   23.32    3.60
   2  10   3   29.72    3.65
  -2  10  -4   14.24    3.50
   2  10   4   19.88    3.37
  -2  10  -5    4.10    3.22
   2  10   5    5.34    2.73
  -2  10  -6   19.02    3.57
   2  10   6   21.44    3.37
   2  10   7   53.46    3.62
  -2 -10   7   55.18    3.34
  -2  10  -7   58.50    4.84
   2  10   7   57.85    4.19
   2 -10  -8   13.45    2.98
  -2  10  -8   12.65    3.64
   2  10   8   15.20    2.96
  -2 -10   8   12.99    2.52
  -2  10  -8   13.22    2.71
   2  10   8   12.31    3.14
   2 -10  -9  157.45    6.08
   2  10   9  155.08    5.90
  -2 -10   9  154.93    5.80
  -2  10  -9  157.52    5.97
  -2  10  -9  153.98    7.54
   2  10   9  160.13    6.88
   2 -10 -10  113.10    5.07
   2  10  10  115.89    4.95
  -2 -10  10  110.28    4.62
  -2  10 -10  103.96    4.81
   2  10  10  113.96    5.79
  -2  10 -10  127.08    6.43
   2 -10 -11   48.45    3.64
   2  10  11   48.30    3.49
  -2 -10  11   54.97    3.27
  -2  10 -11   51.13    3.58
   2  10  11   45.98    3.93
  -2  10 -11   47.04    4.62
   2 -10 -12   43.16    3.66
  -2  10 -12   53.90    3.63
   2  10  12   57.67    3.58
  -2 -10  12   47.31    3.15
   2  10  12   49.92    3.95
  -2  10 -12   44.78    4.61
   2 -10 -13    4.10    2.83
  -2  10 -13    2.71    3.28
   2  10  13    1.87    2.77
  -2 -10  13    4.21    2.35
   2  10  13    3.37    2.72
  -2  10 -13   -1.83    2.75
  -2  10 -14  124.28    5.30
   2  10  14  125.32    5.20
  -2 -10  14  132.94    4.99
   2 -10 -14  124.12    5.29
   2  10  14  122.23    5.93
  -2  10 -14  125.54    6.68
   2  10  15   34.64    3.25
  -2  10 -15   41.59    3.44
  -2 -10  15   41.68    2.92
   2 -10 -15   47.13    3.40
  -2  10 -16  141.99    5.62
  -2 -10  16  144.53    5.29
   2 -10 -16  139.92    5.42
  -2  10 -17   90.62    4.35
  -2 -10  17   91.20    3.90
   2 -10 -17   85.63    3.98
  -2  10 -18   56.60    3.57
  -2 -10  18   54.52    3.02
   2 -10 -18   51.73    3.17
  -2  10 -19   63.69    3.61
  -2 -10  19   63.46    3.13
  -2  10 -20  189.06    6.34
  -2 -10  20  174.27    5.93
  -2  10 -21   19.30    2.63
  -2 -10  21   16.50    1.99
  -2  10 -22  130.75    4.86
  -2 -10  22  130.95    4.45
  -2  10 -23    6.46    2.08
  -2  10 -24   25.43    2.12
   2  10  24   24.05    1.89
   2  10  25   53.25    2.22
   2  10  26   27.36    1.45
   2 -11  24   25.75    1.36
   2 -11  23   30.46    1.71
   2 -11  22   72.77    2.86
   2 -11  21    7.51    1.66
   2  11 -20   12.03    1.77
   2 -11  20   13.92    1.89
   2  11 -19   18.83    2.06
   2 -11  19   18.24    2.10
   2  11 -18    5.12    2.06
   2 -11  18    7.38    2.01
   2  11 -17   22.07    2.47
   2 -11  17   22.03    2.32
   2  11 -16   37.10    2.82
   2 -11  16   38.63    2.67
   2  11 -15   33.67    2.91
   2 -11  15   37.15    2.73
  -2 -11 -15   36.85    2.65
   2  11 -14   98.49    4.37
   2 -11  14  101.46    4.20
   2  11 -13   18.59    2.82
   2 -11  13   15.48    2.40
   2  11 -12   35.83    3.18
   2 -11  12   39.07    2.83
   2 -11  11   68.02    3.42
   2  11 -11   68.37    3.82
   2  11 -11   61.53    3.56
   2 -11  10  138.44    5.09
   2  11 -10  135.04    5.45
   2  11 -10  131.49    5.32
   2  11  -9   61.08    3.85
   2  11  -9   58.00    4.51
   2 -11   9   62.47    3.30
   2  11  -9   61.71    3.71
  -2  11   8   18.05    3.25
   2  11  -8   16.46    3.40
   2  11  -8   20.34    3.69
  -2 -11  -8   16.74    2.71
   2 -11   8   20.93    2.39
   2  11  -8   20.40    3.02
   2  11  -7   52.82    3.75
   2 -11   7   58.61    3.13
  -2  11   7   52.91    4.06
   2  11  -7   47.70    4.35
  -2 -11  -7   54.52    3.48
   2  11  -6    3.85    2.99
  -2  11   6    2.09    2.85
  -2 -11  -6    7.54    2.73
   2 -11   6    2.44    2.17
   2  11  -5   12.64    3.28
  -2 -11  -5   11.51    2.72
   2 -11   5   10.88    2.30
  -2  11   5   12.68    3.23
   2  11  -4   24.87    3.57
   2  11  -4   20.30    3.12
  -2  11   4   23.83    3.46
  -2 -11  -4   21.57    2.77
   2 -11   4   21.59    2.38
  -2  11   3  122.46    6.15
   2  11  -3  121.82    6.20
   2 -11   3  128.76    4.80
  -2 -11  -3  128.51    5.15
   2 -11   2   92.44    4.33
  -2  11   2   89.96    5.35
   2  11  -2   94.71    5.39
   2 -11   2   89.12    3.86
  -2 -11  -2   97.27    4.35
  -2 -11  -1   48.10    3.27
   2 -11   1   45.86    3.34
  -2  11   1   43.74    4.20
   2  11  -1   45.07    4.01
  -2 -11   0  444.79   13.45
  -2  11   0  436.60   14.86
   2  11   0  439.86   14.77
   2 -11   0  439.70   13.53
  -2 -11   1   46.34    3.22
   2 -11  -1   42.86    3.27
   2  11   1   38.92    4.02
  -2  11  -1   38.87    4.03
  -2 -11   2   97.83    4.30
   2 -11  -2   89.60    4.49
   2  11   2   83.48    5.10
  -2  11  -2   91.27    5.56
   2  11   2  103.76    4.45
   2 -11  -3  127.34    5.46
   2  11   3  135.53    5.34
  -2 -11   3  134.61    5.25
   2  11   3  132.78    6.35
  -2  11  -3  125.21    6.49
   2 -11  -4   20.59    3.09
   2  11   4   22.97    2.91
  -2 -11   4   19.95    2.63
  -2  11  -4   23.33    3.51
   2  11   4   17.70    3.30
   2 -11  -5   13.27    3.16
   2  11   5   19.87    3.07
  -2 -11   5    8.92    2.49
   2  11   5   11.36    3.15
   2 -11  -6    3.34    2.77
  -2  11  -6    5.07    3.25
   2  11   6    4.55    2.68
  -2 -11   6    2.30    2.40
   2  11   6    7.33    3.05
   2  11   7   57.06    4.23
  -2  11  -7   52.71    4.53
   2  11   7   54.34    3.52
   2  11   7   54.87    4.61
  -2 -11   7   54.40    3.36
  -2  11  -7   52.89    3.38
  -2  11  -8   20.14    2.82
   2  11   8   18.45    3.19
  -2  11  -8   18.05    3.63
   2  11   8   22.45    3.56
   2  11   8   18.42    2.92
   2  11   8   22.92    3.05
  -2 -11   8   20.37    2.65
   2  11   9   63.78    3.69
  -2 -11   9   62.02    3.45
   2 -11  -9   63.03    3.98
  -2  11  -9   58.67    3.61
   2  11   9   60.50    3.71
   2  11   9   64.42    4.37
  -2 -11  10  140.66    5.32
   2 -11 -10  147.12    5.66
  -2  11 -10  132.50    5.44
   2  11  10  135.37    5.44
  -2 -11  11   67.08    3.52
   2 -11 -11   69.76    3.94
  -2  11 -11   60.89    3.69
   2  11  11   64.51    3.83
  -2 -11  12   39.05    2.92
   2 -11 -12   39.63    3.31
  -2  11 -12   35.88    3.17
   2  11  12   38.07    3.18
  -2 -11  13   15.66    2.47
   2 -11 -13   14.58    2.68
  -2  11 -13   21.80    2.83
   2  11  13   15.52    2.83
  -2 -11  14   99.64    4.19
   2 -11 -14  104.13    4.51
  -2  11 -14   95.28    4.49
   2  11  14  103.03    4.46
  -2  11 -15   39.50    3.14
   2 -11 -15   37.01    3.00
  -2 -11  15   38.87    2.73
  -2  11 -16   40.43    3.08
   2 -11 -16   36.90    2.90
  -2 -11  16   38.47    2.64
  -2  11 -17   21.51    2.73
   2 -11 -17   25.16    2.46
  -2 -11  17   22.80    2.21
  -2  11 -18    8.78    2.45
   2 -11 -18    8.74    2.10
  -2 -11  18    7.95    1.93
  -2  11 -19   15.68    2.43
   2 -11 -19   17.42    1.93
  -2 -11  19   14.76    1.90
  -2  11 -20   12.55    2.24
  -2 -11  20   11.74    1.72
  -2  11 -21    9.59    2.04
  -2 -11  21    6.47    1.48
  -2  11 -22   72.88    2.97
  -2 -11  22   64.33    2.44
  -2  11 -23   33.48    2.02
   2  11  23   33.09    1.75
  -2  11 -24   28.06    1.52
   2  11  24   25.68    1.38
   2 -12  20    4.90    1.22
   2 -12  19   41.35    2.01
   2 -12  18   17.30    1.69
   2 -12  17   38.83    2.23
   2 -12  16   85.46    3.34
  -2 -12 -15   89.73    3.59
   2 -12  15   96.55    3.63
  -2 -12 -14   27.80    2.34
   2 -12  14   30.75    2.29
   2  12 -13  118.54    4.58
  -2 -12 -13  110.95    4.39
   2 -12  13  119.54    4.32
  -2 -12 -12   19.47    2.53
   2 -12  12   21.17    2.27
   2  12 -12   18.61    2.25
   2  12 -12   24.14    2.69
   2 -12  11   50.52    2.81
   2  12 -11   45.23    2.92
   2  12 -11   53.50    3.29
   2  12 -10   21.99    2.64
   2 -12  10   21.30    2.28
   2  12  -9   45.70    3.14
   2 -12   9   42.41    2.70
   2  12  -8   40.17    3.14
   2 -12   8   34.96    2.56
   2  12  -7    8.19    2.82
   2 -12   7    7.04    2.14
  -2 -12  -6   43.92    3.11
   2  12  -6   38.98    3.36
   2 -12   6   44.94    2.76
   2  12  -5   17.52    3.11
  -2 -12  -5   14.16    2.67
   2 -12   5   12.66    2.15
   2 -12   4   99.00    4.01
  -2 -12  -4  100.93    4.37
  -2 -12  -3   75.10    3.81
   2 -12   3   78.30    3.43
   2 -12   2   41.52    3.05
  -2 -12  -2   39.26    3.04
   2 -12   2   39.12    2.59
  -2 -12  -1   25.07    2.76
   2 -12   1   20.09    2.76
   2 -12   1   24.46    2.27
   2 -12   0   37.35    3.10
  -2 -12   0   34.06    2.97
  -2 -12   1   24.51    2.75
   2 -12  -1   22.33    2.89
   2  12   2   44.57    3.08
   2 -12  -2   39.71    3.28
  -2 -12   2   39.44    3.08
   2  12   3   77.59    3.75
   2 -12  -3   75.83    3.95
  -2 -12   3   71.24    3.74
  -2 -12   4   98.61    4.30
   2 -12  -4  103.87    4.67
   2  12   4   93.69    4.78
   2  12   4   99.33    4.31
  -2 -12   5   17.36    2.62
   2 -12  -5   14.29    2.94
   2  12   5   19.14    3.15
   2  12   5   12.99    2.66
  -2 -12   6   41.44    2.96
   2 -12  -6   41.59    3.40
   2  12   6   43.76    3.43
   2  12   6   40.46    3.07
  -2 -12   7    7.50    2.37
   2 -12  -7   10.36    2.92
   2  12   7    9.58    2.78
   2  12   7    4.75    2.53
  -2 -12   8   41.99    2.93
   2  12   8   36.60    3.14
  -2  12  -8   39.50    2.90
   2  12   8   37.05    3.03
   2  12   9   37.16    3.02
   2 -12  -9   41.25    3.32
  -2 -12   9   40.43    2.88
  -2  12  -9   40.52    2.95
   2  12   9   46.53    3.14
  -2 -12  10   23.68    2.50
   2 -12 -10   21.13    2.80
  -2  12 -10   21.94    2.62
   2  12  10   24.08    2.68
  -2 -12  11   52.67    2.98
   2 -12 -11   48.57    3.31
  -2  12 -11   51.60    3.14
   2  12  11   48.57    3.17
  -2 -12  12   22.88    2.40
   2 -12 -12   20.38    2.73
  -2  12 -12   19.33    2.59
  -2 -12  13  113.76    4.30
   2 -12 -13  111.46    4.52
  -2  12 -13  112.66    4.48
  -2 -12  14   30.86    2.38
   2 -12 -14   31.98    2.71
  -2  12 -14   32.21    2.65
  -2 -12  15   94.60    3.69
   2 -12 -15   93.29    3.89
  -2  12 -15   98.69    3.94
  -2 -12  16   79.23    3.25
   2 -12 -16   80.19    3.38
  -2  12 -16   80.64    3.55
  -2 -12  17   33.18    2.11
   2 -12 -17   40.40    2.29
  -2  12 -17   40.69    2.50
  -2 -12  18   11.56    1.53
   2 -12 -18   15.46    1.65
  -2  12 -18   16.38    2.02
  -2 -12  19   38.39    1.83
   2 -12 -19   35.91    1.80
  -2  12 -19   41.07    2.24
  -2 -12  20    6.64    1.04
  -2  12 -20    7.61    1.56
   2  12  21    7.54    1.07
  -2  12 -21    7.85    1.23
   2 -13  16   14.25    1.21
   2 -13  15   31.90    1.61
  -2 -13 -15   24.91    1.53
   2 -13  14   14.83    1.46
  -2 -13 -14   12.49    1.56
   2 -13  13   29.23    1.81
  -2 -13 -13   27.52    2.01
   2 -13  12    8.68    1.59
  -2 -13 -12    7.91    1.85
   2 -13  11    4.30    1.60
   2  13 -11    2.55    1.66
  -2 -13 -11    6.47    1.98
   2 -13  10   31.92    2.08
   2  13 -10   30.55    2.29
  -2 -13 -10   30.31    2.50
  -2 -13  -9   67.25    3.21
   2 -13   9   64.01    2.76
   2  13  -9   57.36    3.09
   2  13  -8   14.16    2.34
   2 -13   8   13.06    1.82
   2 -13   7   26.02    2.05
   2  13  -7   28.31    2.68
   2  13  -6    4.74    2.50
   2 -13   6    8.60    1.77
   2 -13   5   91.11    3.50
   2  13  -5   88.77    4.15
   2 -13   4   39.25    2.30
  -2 -13  -4   41.58    2.81
   2  13  -4   43.30    3.21
  -2 -13  -3   66.68    3.40
   2 -13   3   69.70    2.95
   2  13  -3   68.65    3.75
   2 -13   2    2.94    1.98
  -2 -13  -2    2.98    2.26
   2 -13   2    1.63    1.66
   2 -13   1   36.68    2.67
  -2 -13  -1   38.71    2.80
   2  13  -1   38.61    3.32
  -2 -13   0    1.82    2.29
   2  13   0    4.74    2.82
   2 -13   0   -0.91    2.22
   2 -13  -1   31.62    2.72
  -2 -13   1   38.62    2.75
   2  13   1   36.97    3.18
  -2 -13   2    3.83    2.15
   2  13   2    2.57    2.81
   2 -13  -2    1.03    2.36
  -2 -13   3   71.26    3.42
   2  13   3   69.62    3.86
   2 -13  -3   71.39    3.60
  -2 -13   4   41.86    2.80
   2 -13  -4   42.74    3.05
   2  13   4   39.11    3.17
  -2 -13   5   98.22    3.94
   2 -13  -5   93.12    4.13
   2  13   5   92.44    3.76
   2  13   5   88.27    4.13
  -2 -13   6    8.81    2.16
   2 -13  -6    5.92    2.50
   2  13   6    5.20    2.08
   2  13   6    6.81    2.47
  -2 -13   7   27.26    2.43
   2 -13  -7   25.57    2.74
   2  13   7   21.79    2.56
   2  13   7   25.05    2.37
   2  13   8   13.60    2.29
  -2 -13   8   14.14    2.13
  -2 -13   9   67.05    3.04
  -2  13  -9   65.47    3.00
   2 -13 -10   35.52    2.69
  -2 -13  10   31.56    2.35
  -2  13 -10   31.13    2.34
  -2  13 -11    2.10    1.86
  -2 -13  11    6.52    1.83
   2 -13 -11    3.94    2.13
  -2  13 -12    9.17    1.88
   2 -13 -12    9.42    2.13
  -2 -13  12   11.84    1.83
   2 -13 -13   30.96    2.29
  -2 -13  13   31.83    2.00
  -2  13 -13   28.75    2.15
  -2  13 -14   18.05    1.83
   2 -13 -14   12.28    1.86
  -2 -13  14   15.46    1.65
  -2 -13  15   30.56    1.80
  -2  13 -15   31.83    1.99
   2 -13 -15   31.20    2.01
  -2 -13  16   14.53    1.28
   2 -13 -16   16.48    1.45
  -2  13 -16   15.72    1.55
  -2  13 -17    4.31    1.21
  -2 -14 -11    2.52    1.21
  -2 -14 -10    8.07    1.50
   2  14  -9    6.58    1.36
  -2 -14  -9   11.19    1.66
   2  14  -8   10.92    1.60
  -2 -14  -8   13.55    1.81
   2  14  -7   55.49    2.18
  -2 -14  -7   52.06    2.20
   2  14  -6   15.97    2.01
  -2 -14  -6   17.89    2.03
   2  14  -5   11.73    2.11
   2  14  -4   48.01    2.76
   2  14  -3   13.66    2.28
  -2 -14  -3   15.75    2.13
  -2 -14  -2   38.20    2.51
   2  14  -1   31.64    2.48
  -2 -14  -1   32.52    2.17
   2  14   0    3.32    2.26
  -2 -14   0    5.55    1.88
   2 -14   0    3.17    1.47
  -2 -14   0    6.37    1.82
   2 -14  -1   28.27    1.99
  -2 -14   1   32.78    2.26
  -2 -14   1   30.80    2.17
   2  14   1   31.04    2.54
   2 -14  -2   37.26    2.23
  -2 -14   2   37.90    2.32
   2  14   2   35.28    2.63
  -2 -14   2   38.72    2.34
   2  14   3   11.06    2.18
  -2 -14   3   15.52    1.80
   2 -14  -3   13.32    1.91
  -2 -14   3   18.39    1.90
   2 -14  -4   52.92    2.57
   2  14   4   47.52    2.71
  -2 -14   4   54.54    2.50
   2  14   5   14.14    2.00
   2 -14  -5   15.08    1.97
  -2 -14   5   13.86    1.77
   2  14   6   12.84    1.92
   2 -14  -6   13.08    1.97
  -2 -14   6   17.22    1.80
   2 -14  -7   59.88    2.66
   2  14   7   49.90    2.46
  -2 -14   7   59.85    2.51
   2  14   8    9.53    1.47
   2 -14  -8   15.16    1.87
  -2 -14   8   14.48    1.58
  -2 -14   9    9.56    1.55
   2 -14 -10   11.26    1.61
  -2 -14  10    8.93    1.40
   2 -14 -11    2.92    1.38
  -2 -14  11    2.47    1.19
   2 -14 -12    9.30    1.30
  -2 -14  12   11.12    1.08
   2  15  -1   36.93    1.72
   2  15   0   19.66    1.40
   2  15   1   34.54    1.69
   3   0   0   -1.82    7.38
   3   0   0    0.06    1.62
   3   0   1   65.42    3.19
   3   0  -1   60.55    2.98
   3   0   1   69.06    3.02
   3   0   1   61.04   10.06
   3   0   2   24.60    2.14
   3   0   2   21.59    2.33
   3   0  -2   21.19    2.13
   3   0   3  861.69   25.36
   3   0  -3  897.79   25.22
   3   0  -4   99.98    3.99
   3   0   4  104.51    4.21
   3   0  -5   16.92    2.14
   3   0   5   17.22    3.56
   3   0   5   16.23    3.52
   3   0   5   16.79    2.37
   3   0  -6   88.41    3.84
   3   0   6   83.61    7.00
   3   0   6   75.63    6.86
   3   0   6   86.74    4.13
   3   0  -7   54.77    3.19
   3   0   7   61.57    6.49
   3   0   7   54.67    3.37
   3   0  -8  432.29   13.02
   3   0   8  417.76   13.14
   3   0  -9   27.75    2.66
   3   0  -9   28.05    2.80
   3   0   9   23.18    2.69
   3   0 -10   16.11    2.44
   3   0  10   14.16    2.61
   3   0 -10   12.29    2.60
   3   0 -11   49.38    3.31
   3   0 -11   57.03    3.55
   3   0  11   52.17    3.43
   3   0 -12  508.97   15.59
   3   0  12  513.93   15.70
   3   0 -12  505.65   15.81
   3   0 -13    0.22    2.34
   3   0  13    0.23    2.53
   3   0 -13    2.38    2.52
   3   0  13    1.58    1.81
   3   0  14  269.74    8.64
   3   0 -14  242.62    8.79
   3   0 -14  261.14    9.16
   3   0  14  250.90    8.97
   3   0 -15   93.76    4.54
   3   0  15   83.65    4.11
   3   0 -15   91.75    4.78
   3   0  15   87.44    4.62
   3   0  16   35.00    2.94
   3   0 -16   31.20    3.19
   3   0 -16   33.27    3.49
   3   0  16   30.48    3.24
   3   0 -17  229.04    8.55
   3   0 -17  213.44    8.16
   3   0  17  213.81    7.88
   3   0 -18    9.11    3.14
   3   0 -18   10.54    2.74
   3   0  18   10.58    2.59
   3   0 -19  173.39    7.49
   3   0  19  168.52    6.91
   3   0 -19  176.20    7.10
   3   0 -20  375.64   12.85
   3   0 -20  368.76   12.39
   3   0  20  352.13   12.28
   3   0 -21  229.84    9.07
   3   0 -21  210.54    8.53
   3   0 -22   69.71    5.05
   3   0 -22   69.02    4.58
   3   0 -23    4.84    2.92
   3   0 -23    6.07    3.52
   3   0 -24  137.09    6.75
   3   0  24  131.14    5.15
   3   0 -24  120.20    6.03
   3   0  25  126.79    5.10
   3   0 -25  126.77    6.70
   3   0  26  229.49    7.74
   3   0 -26  228.26    9.33
   3   0  27   83.18    3.96
   3   0  28  272.63    8.77
   3   0  29   56.90    3.20
   3   0 -29   48.17    3.23
   3   0 -30    6.00    2.34
   3   0  31    0.73    1.62
   3   0 -31    1.63    2.18
   3   0  32    0.61    1.31
   3   0 -32    0.60    1.90
   3   0 -32   -0.14    1.55
   3   0 -33    4.65    1.66
   3   0 -33    5.79    1.30
   3   0 -34   64.23    2.50
   3   1 -34    2.42    1.29
   3   1 -33   35.49    2.16
   3   1 -32    3.52    1.87
   3  -1  32    1.94    1.20
   3   1 -31   37.79    2.68
   3  -1  31   38.70    2.23
   3   1 -31   40.62    2.29
   3   1 -30   30.42    2.68
   3   1 -30   31.45    2.33
   3  -1  30   31.89    2.28
   3  -1  30   32.39    2.67
   3   1 -29    0.13    2.31
   3  -1  29    4.91    2.30
   3  -1  28   48.76    3.17
   3  -1  27   12.50    2.53
   3   1 -26  111.75    6.39
   3  -1  26  131.41    5.05
   3  -1  25   19.13    2.63
   3   1 -25   17.03    3.86
   3   1 -24  219.95    9.09
   3  -1  24  213.95    7.37
   3   1 -23  298.20   11.25
   3   1 -22   57.43    4.72
   3   1 -21  167.95    7.57
   3   1 -20    9.96    2.81
   3   1 -20   15.08    3.62
   3   1 -19   79.81    5.00
   3   1 -19   77.36    4.39
   3   1 -18   26.90    3.15
   3   1 -18   30.53    3.70
   3   1 -17   18.93    2.73
   3   1 -17   19.94    3.22
   3   1 -16   12.08    2.54
   3   1 -16    4.56    2.83
   3   1 -15  157.83    6.22
   3   1 -15  153.11    6.55
   3   1 -14  253.65    8.80
   3   1 -14  259.79    9.13
   3   1 -13  381.20   12.10
   3   1 -13  378.32   12.44
   3  -1  13  384.61   12.19
   3   1 -12  276.43    9.41
   3   1 -12  293.51    9.79
   3  -1  12  291.48    9.53
   3   1 -11 1006.44   29.55
   3   1 -11 1041.33   29.89
   3  -1  11 1031.83   29.68
   3   1 -10   79.03    3.82
   3   1 -10   80.54    4.17
   3  -1  10   84.56    3.99
   3   1  -9  115.43    4.64
   3   1  -9  124.17    5.04
   3  -1   9  109.80    4.81
   3   1  -8  505.77   15.01
   3  -1   8  495.99   15.13
   3  -1   7  115.17    4.75
   3   1  -7  115.80    4.62
   3  -1   7  131.54    9.92
   3  -1   7  116.27    8.88
   3  -1   6  227.30    7.42
   3   1  -6  208.24    7.20
   3  -1   6  232.95   11.96
   3  -1   6  218.05   11.34
   3  -1   5  199.45    9.59
   3  -1   5  193.55    9.75
   3  -1   5  181.14    6.63
   3  -1   5  187.29    6.39
   3   1  -5  201.55    6.48
   3  -1   4  506.97   17.13
   3  -1   4  486.56   14.51
   3  -1   4  492.08   14.73
   3   1  -4  504.77   14.56
   3  -1   3  389.79   10.96
   3   1  -3  400.21   11.01
   3   1  -2   63.53    3.38
   3  -1   2   81.14    3.50
   3   1  -1   35.44    2.43
   3  -1   1   34.18    2.46
   3   1   0    2.87    2.08
   3   1   0    0.80    1.84
   3  -1   0    0.12    1.82
   3   1   0    0.91    7.70
   3   1   1   32.80    2.56
   3   1   1   29.39    2.34
   3   1   2   93.80    4.00
   3   1   3  385.47   10.74
   3   1   3  296.34   11.17
   3  -1  -4  500.52   14.95
   3   1   4  510.39   15.12
   3  -1  -5  205.47    6.66
   3   1   5  185.39    6.77
   3  -1  -6  218.84    7.13
   3   1   6  204.54    7.30
   3  -1  -7  115.70    4.71
   3   1   7  124.75    5.01
   3  -1  -8  499.02   15.05
   3  -1  -9  120.81    4.99
   3  -1 -10   77.27    4.13
   3  -1 -10   82.05    4.01
   3  -1 -11 1027.06   29.59
   3  -1 -11 1002.94   29.47
   3  -1 -12  299.61    9.88
   3  -1 -12  281.85    9.71
   3  -1 -13  378.08   12.55
   3  -1 -13  395.41   12.47
   3   1  13  387.45   12.02
   3  -1 -14  261.85    9.19
   3  -1 -14  254.18    9.05
   3   1  14  260.78    8.64
   3  -1 -15  157.37    6.57
   3   1  15  158.57    6.04
   3  -1 -15  158.53    6.45
   3  -1 -16    9.91    2.92
   3   1  16    8.44    2.27
   3  -1 -16   11.37    2.78
   3  -1 -17   22.09    3.30
   3   1  17   22.44    2.76
   3  -1 -17   20.64    3.02
   3  -1 -18   24.46    3.40
   3   1  18   25.62    3.04
   3  -1 -19   81.07    5.03
   3  -1 -19   81.59    4.85
   3   1  19   78.47    4.40
   3  -1 -20   14.88    3.34
   3  -1 -20    9.55    3.18
   3   1  20    9.40    2.78
   3  -1 -21  179.77    7.79
   3  -1 -21  175.07    7.36
   3   1  21  163.75    7.11
   3  -1 -22   66.90    4.87
   3   1  22   58.64    4.16
   3  -1 -22   53.09    4.46
   3  -1 -23  301.07   11.10
   3  -1 -23  283.62   10.65
   3   1  23  287.31   10.47
   3   1  24  223.07    7.53
   3  -1 -24  224.79    9.20
   3  -1 -24  215.90    8.70
   3  -1 -25   14.84    3.67
   3   1  25   13.26    2.60
   3  -1 -25   15.40    3.23
   3  -1 -26  118.06    6.31
   3  -1 -26  120.46    5.97
   3   1  26  127.20    5.02
   3   1  27    7.53    2.40
   3   1  28   48.79    3.14
   3  -1 -29    3.16    2.36
   3  -1 -30   27.92    2.68
   3  -1 -31   34.88    2.64
   3   1  32    3.80    1.23
   3  -1 -32    3.25    1.86
   3  -1 -33   33.26    2.11
   3  -1 -33   30.26    1.81
   3  -1 -34    1.53    1.29
   3   1  34    2.94    1.23
   3   2 -34    9.64    1.11
   3   2 -33    3.22    1.38
   3   2 -32   18.98    1.92
   3   2 -31   58.69    2.94
   3  -2  31   63.00    3.02
   3  -2  31   53.89    2.55
   3   2 -30   40.99    2.77
   3  -2  30   41.95    2.41
   3  -2  30   44.93    2.80
   3   2 -29   15.48    2.38
   3   2 -29   14.92    2.13
   3  -2  29   16.89    2.16
   3  -2  29   16.16    2.40
   3   2 -28  117.55    4.62
   3  -2  28  132.77    4.93
   3  -2  28  122.45    4.68
   3   2 -28  123.85    4.96
   3  -2  27   44.04    2.87
   3  -2  27   45.33    3.10
   3  -2  26    7.15    2.46
   3   2 -26    7.94    3.61
   3   2 -25   82.25    5.35
   3  -2  25   78.34    3.98
   3  -2  24   34.23    2.96
   3   2 -24   28.70    4.08
   3   2 -23  213.87    9.27
   3  -2  23  237.80    7.77
   3   2 -22  107.06    5.96
   3   2 -21   84.53    5.32
   3   2 -20   26.05    3.78
   3   2 -19    9.65    3.14
   3   2 -18   60.18    4.44
   3   2 -17   22.03    3.35
   3   2 -16  159.21    6.77
   3   2 -15   59.87    4.07
   3   2 -14    0.82    2.55
   3   2 -13  371.26   11.71
   3   2 -13  374.50   12.26
   3   2 -12   19.56    2.82
   3   2 -12   16.36    2.23
   3   2 -11    1.58    2.48
   3   2 -11    0.87    1.90
   3  -2  10  294.87    9.43
   3   2 -10  281.88    9.26
   3   2 -10  296.05    9.71
   3   2  -9  187.21    6.41
   3  -2   9  186.14    6.66
   3   2  -8  490.42   14.58
   3  -2   8  486.19   14.81
   3   2  -7  313.11    9.73
   3   2  -7  306.56    9.89
   3   2  -6  446.72   13.65
   3   2  -6  470.61   13.87
   3   2  -5  176.61    6.00
   3  -2   5  173.44    5.91
   3  -2   5  179.72   10.85
   3   2  -5  173.77    6.22
   3  -2   4  119.05    4.44
   3   2  -4  122.37    4.47
   3   2  -4  114.59    4.74
   3   2  -3  996.42   28.30
   3  -2   3  982.50   28.27
   3   2  -3 1005.91   28.58
   3   2  -2  272.16    8.41
   3   2  -2  265.45    8.47
   3  -2   2  265.31    8.39
   3   2  -1  380.44   11.41
   3   2  -1  371.86   11.52
   3  -2   1  376.36   11.38
   3  -2   1  388.69   14.06
   3   2   0 2164.65   60.22
   3  -2   0 2136.47   60.08
   3   2   0 2158.86   60.09
   3   2   0 2142.24   60.37
   3  -2   0 2149.24   62.66
   3   2   1  381.86   11.40
   3  -2  -1  373.04   11.40
   3   2   1  394.00   11.59
   3  -2  -1  361.60   13.66
   3   2   1  368.10   11.67
   3   2   1  362.06   13.99
   3  -2  -2  261.82    8.40
   3   2   2  263.64    8.43
   3   2   2  281.16    8.63
   3   2   2  267.07   11.41
   3  -2  -2  259.99   11.01
   3   2   2  259.43    8.68
   3   2   3 1005.15   28.56
   3  -2  -3 1004.49   28.40
   3  -2  -3  991.64   31.88
   3   2   3  965.98   28.55
   3   2   3 1020.02   32.58
   3   2   4  114.74    4.78
   3  -2  -4  111.60    4.54
   3  -2  -4  117.03    7.68
   3   2   4  130.60    8.41
   3   2   4  113.55    4.67
   3  -2  -5  188.02    6.37
   3   2   5  175.81    6.41
   3   2   6  449.13   13.65
   3  -2 -10  312.30   10.20
   3  -2 -11    2.38    2.41
   3  -2 -11    1.56    2.40
   3   2  12   17.67    2.18
   3  -2 -12   16.35    2.79
   3  -2 -12   17.64    2.74
   3  -2 -13  410.33   12.84
   3   2  13  391.86   12.35
   3  -2 -13  391.03   12.84
   3   2  14    4.66    2.07
   3  -2 -14    1.74    2.64
   3  -2 -14    5.92    2.67
   3  -2 -15   63.26    4.26
   3   2  15   66.54    3.64
   3  -2 -15   59.02    4.13
   3  -2 -16  160.99    6.83
   3   2  16  159.38    6.22
   3  -2 -16  167.40    6.91
   3   2  17   24.55    2.79
   3  -2 -17   22.25    3.39
   3  -2 -17   25.07    3.35
   3  -2 -18   61.11    4.28
   3   2  18   60.07    3.88
   3  -2 -18   61.02    4.43
   3   2  19   10.91    2.77
   3  -2 -19   15.20    3.36
   3  -2 -19   11.20    3.25
   3   2  20   20.22    3.09
   3  -2 -20   25.37    3.64
   3  -2 -20   20.77    3.66
   3  -2 -21   86.12    5.34
   3   2  21   82.45    4.74
   3  -2 -21   85.65    5.34
   3  -2 -22  107.27    6.06
   3   2  22  106.62    5.50
   3  -2 -22  119.54    6.04
   3  -2 -23  219.97    9.16
   3   2  23  225.68    7.60
   3  -2 -23  233.75    9.11
   3   2  23  222.67    8.69
   3   2  24   30.57    2.90
   3  -2 -24   31.86    3.88
   3  -2 -24   30.86    3.98
   3  -2 -25   80.40    5.05
   3   2  25   78.96    3.88
   3  -2 -25   71.28    5.16
   3  -2 -26    9.32    3.29
   3   2  26   12.79    2.51
   3  -2 -26    6.56    3.10
   3   2  27   40.06    3.03
   3  -2 -28  125.86    5.00
   3  -2 -29   15.38    2.40
   3  -2 -30   42.81    2.79
   3  -2 -31   59.34    2.97
   3   2  32   20.05    2.02
   3  -2 -32   21.19    1.96
   3  -2 -33    6.85    1.46
   3   2  33    6.30    1.61
   3   2  34   10.79    1.23
   3  -2 -34    7.58    1.10
   3   3 -33    8.51    1.17
   3   3 -32   25.38    1.83
   3  -3  31    8.35    1.51
   3   3 -31    9.37    1.77
   3  -3  30   11.21    1.76
   3   3 -30    4.79    1.89
   3   3 -29   26.59    2.45
   3  -3  29   30.62    2.67
   3  -3  29   24.88    2.26
   3   3 -28   23.20    2.54
   3  -3  28   26.01    2.64
   3  -3  28   25.56    2.36
   3   3 -27   30.03    2.74
   3  -3  27   32.29    2.79
   3  -3  27   30.59    2.58
   3  -3  26   22.86    2.54
   3   3 -26   20.72    2.49
   3  -3  26   21.97    2.70
   3   3 -26   18.01    2.66
   3  -3  25  111.89    4.67
   3  -3  25  112.51    4.56
   3   3 -25  111.73    4.58
   3  -3  24  105.97    4.58
   3   3 -24  107.22    4.54
   3   3 -24  110.35    6.10
   3  -3  23   95.01    4.27
   3   3 -23   93.18    5.72
   3   3 -22  150.22    7.05
   3   3 -21    7.18    3.33
   3   3 -20    3.12    3.26
   3   3 -19  162.91    7.16
   3   3 -18   -0.85    3.01
   3   3 -17  201.60    8.06
   3   3 -16    9.53    2.96
   3   3 -15  103.86    5.13
   3   3 -14  105.88    5.27
   3   3 -13    3.11    2.49
   3   3 -12  104.59    5.00
   3   3 -10  225.92    7.62
   3   3  -9   20.44    2.40
   3   3  -8  355.14   11.17
   3   3  -7  309.64    9.93
   3   3  -6  101.60    4.37
   3  -3   5   80.77    3.49
   3   3  -5   73.99    3.91
   3  -3   4  369.39   11.05
   3   3  -4  371.22   11.09
   3   3  -4  353.29   11.42
   3   3  -3  183.95    5.99
   3   3  -3  175.70    6.10
   3  -3   3  182.28    6.00
   3   3  -3  169.44    6.37
   3   3  -2  713.97   20.04
   3  -3   2  673.62   20.00
   3   3  -2  692.08   20.11
   3  -3   1  939.14   26.82
   3   3  -1  946.32   26.82
   3   3  -1  930.60   26.95
   3   3  -1  968.61   33.39
   3  -3   0  243.38    7.77
   3   3   0  246.82    7.94
   3   3   0  250.69    7.77
   3   3   0  230.22    8.05
   3   3   0  229.22   12.77
   3  -3   0  243.93   13.04
   3  -3  -1  924.79   26.31
   3   3   1  931.03   26.45
   3   3   1  952.05   32.84
   3  -3  -1  945.82   32.36
   3   3   1  887.85   26.55
   3  -3  -2  672.62   19.65
   3   3   2  707.11   19.90
   3   3   2  640.75   19.87
   3   3   2  719.91   26.28
   3   3   3  180.88    6.38
   3   3   3  176.10    6.41
   3  -3  -3  171.51    6.08
   3   3   4  365.59   11.71
   3  -3  -4  377.64   11.46
   3   3   5   79.96    3.95
   3  -3  -5   84.66    3.76
   3   3   6   97.05    4.40
   3  -3  -6   98.08    4.26
   3   3   7  325.22   10.31
   3  -3  -7  315.49   10.24
   3   3   8  377.08   12.17
   3  -3  -8  405.70   12.29
   3   3   9   17.63    2.28
   3  -3  -9   17.61    2.77
   3  -3 -10  237.00    8.31
   3  -3 -11   88.20    4.38
   3   3  11   83.23    3.69
   3   3  12  100.38    4.30
   3  -3 -13    4.99    2.74
   3   3  13    4.83    1.86
   3  -3 -14  109.33    5.21
   3   3  14  105.78    4.62
   3  -3 -15  101.44    5.16
   3   3  15  103.14    4.63
   3  -3 -15  105.93    5.31
   3  -3 -16   10.45    2.97
   3   3  16    7.81    2.32
   3  -3 -16   12.04    2.94
   3  -3 -17  214.48    8.14
   3  -3 -17  197.90    8.11
   3   3  17  204.90    7.70
   3  -3 -18    1.17    2.87
   3   3  18    0.70    2.52
   3  -3 -18    4.62    3.02
   3  -3 -19  172.09    7.19
   3  -3 -19  155.81    7.16
   3   3  19  162.17    6.77
   3  -3 -20    4.49    3.15
   3   3  20    5.52    2.69
   3  -3 -20    5.67    3.25
   3  -3 -21   12.00    3.41
   3   3  21    9.03    2.73
   3  -3 -21    6.54    3.10
   3  -3 -22  160.78    7.11
   3   3  22  145.75    6.54
   3  -3 -22  142.64    6.93
   3   3  23   84.53    3.98
   3  -3 -23   89.08    5.39
   3   3  23   74.63    4.72
   3  -3 -23   88.52    5.34
   3   3  24  111.37    4.59
   3  -3 -24   98.47    5.68
   3   3  25  111.66    4.66
   3  -3 -25  105.52    5.73
   3  -3 -26   20.58    2.68
   3  -3 -27   31.86    2.77
   3  -3 -28   17.86    2.41
   3  -3 -29   23.73    2.42
   3  -3 -30    7.88    1.99
   3  -3 -31    6.36    1.71
   3   3  31    7.59    1.90
   3  -3 -32   28.13    1.86
   3   3  32   26.75    2.04
   3  -3 -33    8.41    1.23
   3   3  33   10.34    1.51
   3   3  34   24.86    1.35
   3   4 -30   14.30    1.71
   3  -4  30   20.38    1.77
   3   4 -29    9.15    1.83
   3  -4  29   10.40    1.88
   3   4 -28   21.27    2.23
   3  -4  28   25.52    2.28
   3  -4  27   23.54    2.43
   3   4 -27   22.18    2.32
   3  -4  27   28.04    2.68
   3  -4  26    8.47    2.26
   3   4 -26   12.14    2.24
   3  -4  26   11.58    2.48
   3  -4  25  145.01    5.33
   3  -4  25  146.25    5.52
   3  -4  24   89.31    4.16
   3  -4  23   37.88    3.05
   3   4 -22   40.77    3.02
   3  -4  22   34.88    3.02
   3   4 -11  245.74    8.35
   3   4 -10  274.41    9.11
   3   4  -9   76.36    3.88
   3   4  -8  121.60    5.04
   3   4  -7  230.35    7.89
   3   4  -6  265.17    8.89
   3  -4   5   95.60    3.74
   3   4  -5   92.81    4.33
   3  -4   4  109.16    4.17
   3   4  -4  113.49    4.82
   3   4  -3  249.81    7.86
   3  -4   3  236.82    7.74
   3   4  -3  250.63    8.44
   3   4  -2   12.24    2.00
   3  -4   2   10.85    1.86
   3  -4   1  587.33   17.06
   3   4  -1  578.04   17.21
   3   4   0 1861.17   52.58
   3  -4   0 1864.17   52.41
   3   4   0 1889.21   52.96
   3   4   1  585.36   17.30
   3  -4  -1  582.57   17.07
   3   4   1  572.85   17.55
   3   4   2   10.54    2.21
   3   4   2   14.74    2.68
   3  -4  -2   10.47    2.10
   3   4   3  257.55    8.72
   3  -4  -3  253.88    8.27
   3   4   4  117.55    4.99
   3  -4  -4  112.32    4.53
   3   4   5   95.51    4.42
   3  -4  -5   92.50    4.15
   3   4   6  283.19    9.53
   3  -4  -6  294.01    9.39
   3   4   7  253.13    8.75
   3  -4  -7  267.76    8.73
   3   4   8  127.48    5.16
   3  -4  -8  125.87    5.21
   3   4   9   94.47    3.82
   3  -4  -9   96.19    4.43
   3  -4 -10  283.78    9.84
   3   4  10  299.96    9.43
   3  -4 -11  255.93    9.01
   3   4  11  260.99    8.56
   3  -4 -12   99.24    4.92
   3   4  12  105.56    4.51
   3   4  13  175.64    6.45
   3  -4 -13  167.36    6.91
   3  -4 -14  289.17   10.53
   3   4  14  316.58   10.15
   3  -4 -15  175.84    7.18
   3   4  15  173.51    6.66
   3   4  16  170.60    6.70
   3  -4 -16  170.50    7.21
   3   4  17  114.66    5.34
   3  -4 -17  113.87    5.84
   3   4  18   51.45    3.73
   3   4  19  280.71   10.02
   3   4  20  494.00   15.94
   3  -4 -21   64.39    4.77
   3   4  21   59.84    4.17
   3  -4 -22   33.12    3.94
   3   4  22   34.18    2.77
   3   4  22   34.23    3.55
   3  -4 -23   35.26    2.83
   3  -4 -23   37.70    4.05
   3   4  23   44.59    3.10
   3  -4 -24   77.56    3.72
   3  -4 -24   74.06    4.99
   3   4  24   80.45    3.88
   3  -4 -25  147.18    5.40
   3  -4 -26    9.37    2.17
   3  -4 -27   22.71    2.34
   3  -4 -28   22.64    2.22
   3  -4 -29    9.75    1.83
   3  -4 -30   16.95    1.75
   3   4  30   19.06    2.17
   3   4  31   19.80    1.97
   3  -4 -31   11.67    1.52
   3   4  32   20.78    1.62
   3  -4 -32    5.79    0.87
   3   4  33   17.83    1.39
   3  -5  29   19.13    1.79
   3  -5  28   79.15    3.29
   3  -5  27   81.64    3.49
   3  -5  26  106.00    4.20
   3  -5  25   29.99    2.61
   3  -5  24   44.01    2.89
   3  -5  22   22.46    2.76
   3  -5  21   80.67    3.93
   3   5 -11   21.69    2.50
   3   5 -10   71.19    3.81
   3   5  -9    3.85    2.20
   3   5  -8  119.80    5.21
   3   5  -7   64.73    3.76
   3   5  -6  326.75   10.84
   3   5  -5  524.88   16.25
   3   5  -4   12.47    2.72
   3   5  -3  111.68    5.08
   3   5  -1   14.69    2.00
   3   5  -1   14.00    2.66
   3   5   0   96.35    4.20
   3  -5   0   97.18    3.95
   3   5   0  104.26    4.80
   3   5   1   19.51    2.38
   3   5   1   14.19    2.79
   3  -5  -1   13.55    1.92
   3  -5  -2  379.13   11.91
   3   5   2  409.78   12.70
   3   5   3  115.81    5.21
   3  -5  -3  115.81    4.53
   3   5   4   16.09    2.76
   3  -5  -4   16.50    2.23
   3   5   5  506.23   16.31
   3  -5  -5  532.78   15.89
   3   5   5  537.56   15.70
   3   5   6  361.76   11.94
   3  -5  -6  360.80   11.62
   3   5   6  380.35   11.40
   3   5   7   62.78    3.78
   3  -5  -7   66.23    3.70
   3   5   7   70.68    3.31
   3  -5  -8  138.44    5.40
   3   5   8  133.09    5.01
   3   5   9    0.11    2.23
   3   5   9    1.32    1.70
   3  -5  -9   -0.12    2.46
   3   5  10   81.28    3.80
   3  -5 -10   80.28    4.34
   3   5  11   29.91    2.68
   3  -5 -11   30.11    3.11
   3  -5 -12   64.02    4.01
   3   5  12   59.90    3.50
   3  -5 -13  198.99    7.79
   3   5  13  198.45    7.30
   3   5  14   15.96    2.60
   3  -5 -14   19.31    3.25
   3   5  15   39.31    3.26
   3  -5 -15   39.75    3.75
   3  -5 -16  158.14    6.88
   3   5  16  144.67    6.20
   3  -5 -17  132.22    6.33
   3   5  17  122.03    5.57
   3  -5 -18  388.44   13.09
   3   5  18  367.68   12.58
   3   5  19  542.03   17.26
   3  -5 -19  546.10   17.71
   3  -5 -20   71.33    4.86
   3   5  20   64.82    4.26
   3  -5 -21   79.30    5.01
   3   5  21   71.42    4.59
   3  -5 -22   25.02    3.63
   3   5  23    2.29    2.38
   3  -5 -23    4.70    3.24
   3   5  28   75.05    3.43
   3   5  29   19.52    2.22
   3   5  30   16.32    1.93
   3   5  31   31.91    1.96
   3   5  32   27.67    1.69
   3  -6  28   10.75    1.65
   3  -6  27   21.70    2.04
   3  -6  26   23.33    2.26
   3  -6  25   51.47    2.94
   3  -6  24   60.36    3.23
   3  -6  23   12.76    2.38
   3  -6  22    2.67    2.22
   3   6 -11   60.32    3.74
   3   6 -10    6.62    2.46
   3   6  -9   76.04    4.19
   3   6  -8   38.21    3.43
   3   6  -7  123.02    5.62
   3   6  -6   77.68    4.35
   3   6  -5   13.47    2.82
   3   6  -5   15.16    2.22
   3   6  -4   11.82    2.76
   3   6  -4   14.46    2.31
   3   6  -3  127.96    5.91
   3   6  -3  138.85    5.36
   3   6  -2  104.95    4.47
   3   6  -1  181.97    7.45
   3   6  -1  201.46    6.86
   3   6   0   10.03    2.07
   3   6   0   10.70    2.74
   3   6   1  197.36    7.47
   3   6   1  176.63    6.65
   3   6   1  195.21    6.70
   3   6   2   89.24    4.78
   3   6   2   93.97    4.10
   3   6   3  144.22    6.20
   3   6   3  139.66    5.37
   3   6   4   11.56    2.81
   3   6   4   13.24    2.05
   3   6   5   11.66    2.79
   3   6   5   17.40    2.14
   3  -6  -5   12.75    2.05
   3   6   6   73.19    4.42
   3   6   6   81.00    3.78
   3  -6  -6   77.24    3.85
   3   6   7  128.35    5.86
   3   6   7  140.89    5.36
   3  -6  -7  138.18    5.58
   3   6   8   35.73    3.33
   3   6   8   39.23    2.85
   3  -6  -8   41.95    2.95
   3   6   9   68.62    4.02
   3  -6  -9   76.86    4.03
   3   6   9   71.66    3.78
   3  -6 -10    5.30    2.43
   3   6  10    6.29    2.13
   3  -6 -11   62.26    4.01
   3   6  11   61.46    3.60
   3  -6 -12   71.48    4.25
   3   6  12   66.79    3.84
   3  -6 -13   15.36    3.14
   3   6  13   14.11    2.65
   3  -6 -14   13.04    3.12
   3   6  14   13.98    2.67
   3  -6 -15  190.59    8.05
   3   6  15  209.41    7.73
   3   6  16  143.97    6.30
   3  -6 -16  149.98    6.69
   3  -6 -17  439.24   14.64
   3   6  17  435.32   14.25
   3  -6 -18  287.31   10.52
   3   6  18  273.76   10.02
   3   6  19  127.30    5.98
   3  -6 -19  130.34    6.31
   3  -6 -20   88.62    5.20
   3  -6 -21   45.15    4.26
   3  -6 -22    6.85    2.99
   3   6  27   20.13    2.33
   3   6  28   10.09    1.98
   3   6  29  105.85    3.86
   3   6  30    9.41    1.56
   3   6  31   11.01    1.35
  -3   6 -31   11.38    1.33
   3  -7  30   54.44    2.09
   3  -7  27   29.65    1.88
   3  -7  26   24.09    2.03
   3  -7  25   39.15    2.40
   3  -7  24   20.88    2.23
   3  -7  23   69.89    3.37
   3  -7  22   70.89    3.45
   3  -7  21   78.32    3.69
   3  -7  20   78.93    3.76
   3   7 -11   68.41    4.21
   3   7 -10  121.73    5.61
   3   7  -9   57.21    4.09
   3   7  -8   10.03    2.98
   3   7  -7   20.52    3.26
   3   7  -7   19.05    2.81
   3   7  -6   48.46    3.88
   3   7  -6   52.12    3.62
   3   7  -5  134.27    6.34
   3   7  -5  148.67    6.00
   3   7  -4    1.95    2.71
   3   7  -4    0.87    2.25
   3   7  -3  115.18    5.14
   3   7  -2   48.92    3.23
   3   7  -1  260.97    8.98
   3   7   0   12.64    2.29
   3   7   1  261.10    8.87
   3   7   2   47.27    3.09
   3   7   3  114.47    4.97
   3   7   3  124.51    5.91
   3   7   4    2.27    2.04
   3   7   4    2.79    2.91
   3   7   5  134.72    5.46
   3   7   5  131.89    6.20
   3   7   6   51.28    3.33
   3   7   6   50.06    4.01
   3   7   7   23.48    2.69
   3   7   7   20.03    3.14
   3   7   8   17.30    2.50
   3   7   8   11.80    2.97
   3   7   9   56.48    3.58
   3   7   9   53.22    4.03
   3  -7 -10  129.29    5.60
   3   7  10  133.43    5.67
   3  -7 -11   69.48    4.13
   3   7  11   71.43    4.08
   3  -7 -12   66.69    4.25
   3   7  12   73.65    4.11
   3  -7 -13    4.27    2.70
   3   7  13    4.98    2.60
   3  -7 -14   85.30    5.03
   3   7  14   98.53    4.92
   3  -7 -15   51.45    4.08
   3   7  15   44.76    3.71
   3  -7 -16  111.55    5.67
   3   7  16  116.98    5.57
   3   7  17   82.86    3.97
   3  -7 -17   86.55    5.04
   3   7  17   80.20    4.63
   3   7  18   41.17    3.07
   3  -7 -18   49.49    3.94
   3  -7 -19   22.57    3.51
   3  -7 -20   69.43    4.63
   3   7  26   23.12    2.33
   3   7  27   28.64    2.24
   3  -7 -28   34.05    1.81
   3   7  28   37.46    2.18
  -3   7 -29   36.74    2.05
   3   7  29   36.07    2.01
  -3   7 -30   56.53    2.21
   3   7  30   58.28    2.18
   3  -8  28    3.68    1.20
   3  -8  27    9.37    1.49
   3  -8  26   34.17    2.16
   3  -8  24   14.87    1.89
   3  -8  23    5.43    1.91
   3  -8  22   28.84    2.40
   3  -8  21  109.27    4.33
   3  -8  20   78.38    3.64
   3  -8  19   19.45    2.48
   3  -8  18  152.22    5.54
   3   8 -11  275.07    9.92
   3   8 -10    4.76    2.93
   3   8 -10   10.06    3.01
   3   8  -9   62.14    4.50
   3   8  -9   65.57    4.30
   3   8  -8   86.95    5.38
   3   8  -8  105.64    5.37
   3   8  -7  138.58    6.68
   3   8  -7  145.98    6.35
   3   8  -6   16.61    2.82
   3   8  -6   17.99    3.56
   3   8  -5   36.47    4.02
   3   8  -5   42.71    3.54
   3   8  -4  433.47   14.89
   3   8  -4  450.87   14.39
   3   8  -3  308.58   11.36
   3   8  -3  315.52   10.70
   3   8  -2  771.46   23.29
   3   8  -1  255.01    9.07
   3   8   0  114.53    5.16
   3   8   1  249.74    8.84
   3   8   2  724.58   23.08
   3   8   2  750.37   22.32
   3   8   3  299.94   11.17
   3   8   3  307.29   10.41
   3   8   4  455.79   15.27
   3   8   4  453.03   14.49
   3   8   5   35.31    3.98
   3   8   5   41.65    3.20
   3   8   6   14.97    3.36
   3   8   6   17.69    2.69
   3   8   7  145.37    6.94
   3   8   7  161.17    6.42
   3   8   8   93.60    5.33
   3   8   8   97.68    4.77
   3   8   9   70.70    4.67
   3   8   9   72.47    4.12
   3   8  10   10.15    2.65
   3   8  11  317.44   10.91
   3   8  12   58.39    4.01
   3   8  13  113.01    5.47
   3   8  14   66.30    4.28
   3  -8 -14   74.09    3.92
   3   8  14   68.17    3.73
   3   8  15  109.31    5.44
   3   8  15  114.09    4.77
   3  -8 -15  112.43    4.92
   3   8  16   86.11    4.16
   3  -8 -16   88.17    4.24
   3   8  17  112.77    4.74
   3  -8 -17  115.96    4.86
   3   8  18  133.15    5.24
   3  -8 -18  138.93    5.29
   3   8  24   13.47    2.18
  -3   8 -25   35.93    2.66
   3   8  25   33.41    2.41
  -3   8 -26   33.21    2.45
   3   8  26   35.20    2.23
  -3   8 -27    7.19    1.83
   3   8  27    6.10    1.58
   3  -8 -28    3.23    0.99
   3   8  28    4.35    1.29
   3   8  29    0.71    1.01
   3  -9  26   45.16    1.95
   3  -9  25    4.42    1.43
   3  -9  24   53.08    2.50
   3  -9  23    0.35    1.73
   3  -9  22   43.99    2.57
   3  -9  21   28.89    2.39
   3  -9  20    6.62    2.12
   3  -9  19   33.21    2.64
   3  -9  18   67.96    3.38
   3  -9  17   66.76    3.40
   3  -9  16  123.04    4.79
   3  -9  15    4.46    2.20
   3   9 -15    4.43    2.36
   3  -9  14   79.73    3.71
   3   9 -14   79.61    3.87
   3  -9  13   11.06    2.25
   3   9 -13   12.11    2.60
   3  -9  12   66.55    3.30
   3   9 -12   60.90    3.58
   3   9 -11   61.65    3.50
   3   9 -11   43.10    3.85
   3   9 -10   54.92    3.56
   3   9 -10   49.24    4.19
   3   9 -10   59.94    4.28
   3   9 -10   61.20    3.59
   3   9  -9  316.16   10.85
   3   9  -9  278.38   10.80
   3   9  -8   90.46    5.06
   3   9  -8   79.52    5.26
   3   9  -7    2.82    2.76
   3   9  -7    8.29    3.28
   3   9  -6   67.21    4.29
   3   9  -6   65.31    4.99
   3   9  -5   67.90    4.31
   3   9  -5   65.59    4.95
   3   9  -4   -0.48    2.74
   3   9  -4    4.87    3.42
   3   9  -3   87.24    4.78
   3   9  -3   96.29    5.76
   3   9  -2   18.46    2.89
   3   9  -1  201.70    7.72
   3   9  -1  191.10    8.55
   3   9   0  469.41   14.92
   3   9   0  443.73   15.64
   3   9   1  206.64    7.80
   3   9   1  181.80    8.44
   3   9   2   15.83    2.86
   3   9   2   18.40    3.74
   3   9   3   88.37    4.80
   3   9   3   90.55    5.74
   3   9   4    4.89    2.59
   3   9   4    0.61    3.43
   3   9   5   59.90    3.89
   3   9   5   61.06    4.77
   3   9   6   74.29    4.31
   3   9   6   76.06    5.19
   3   9   7    3.87    2.62
   3   9   7    6.58    3.38
   3   9   8   79.92    4.67
   3   9   8   92.08    5.40
   3   9   9  309.98   10.36
   3   9   9  268.34   10.57
   3  -9 -10   56.25    3.64
   3   9  10   53.69    3.88
   3  -9 -11   55.68    3.84
   3   9  11   57.54    3.98
  -3   9 -11   58.09    3.51
   3  -9 -12   62.76    3.86
  -3   9 -12   61.91    3.70
  -3   9 -13   10.01    2.79
   3  -9 -13    8.83    2.91
   3   9  13   12.78    2.69
   3  -9 -14   81.67    4.26
   3   9  14   82.36    4.19
  -3   9 -14   83.75    4.23
  -3   9 -15    1.23    2.67
   3  -9 -15   -0.08    2.74
   3   9  15    2.00    2.64
   3  -9 -16  111.56    4.82
   3   9  16  114.32    4.74
   3  -9 -17   55.92    3.44
   3   9  17   59.76    3.51
  -3   9 -17   63.74    3.74
  -3   9 -18   75.27    3.86
   3  -9 -18   63.18    3.51
  -3   9 -19   33.76    3.04
   3  -9 -19   27.78    2.57
  -3   9 -20   11.93    2.66
  -3   9 -21   42.83    3.17
  -3   9 -22   47.50    3.01
  -3   9 -23    3.51    2.13
   3   9  24   51.96    2.60
  -3   9 -24   52.09    2.78
   3   9  25    4.91    1.59
  -3   9 -25    5.84    1.81
  -3   9 -26   47.26    2.23
   3   9  26   46.12    2.17
  -3   9 -27   21.51    1.56
   3   9  27   23.49    1.39
   3 -10  24   34.28    1.62
   3 -10  23    9.24    1.38
   3 -10  22    5.85    1.58
   3 -10  21    5.32    1.62
   3 -10  20    7.45    1.83
   3 -10  19   33.04    2.35
   3 -10  18   40.05    2.57
   3  10 -17   42.00    2.62
   3 -10  17   42.49    2.65
   3  10 -16  112.67    4.44
   3 -10  16  119.86    4.44
   3  10 -15   23.98    2.57
   3 -10  15   26.99    2.42
   3  10 -14    6.54    2.39
   3 -10  14   10.89    2.17
   3  10 -13    4.37    2.45
   3 -10  13    6.26    2.08
   3  10 -12   25.50    2.83
   3 -10  12   27.19    2.41
   3  10 -11    6.19    2.55
   3  10 -11    3.63    2.51
   3  10 -10    7.81    2.92
   3  10 -10   13.00    2.79
   3  10 -10    9.37    2.75
   3  10  -9    3.89    3.13
   3  10  -9    2.66    2.64
   3  10  -9    6.59    2.85
   3  10  -8   53.74    4.59
   3  10  -8   66.50    3.99
   3  10  -8   63.52    3.75
   3  10  -7    3.21    2.50
   3  10  -7    7.90    2.97
   3  10  -7    3.68    3.10
  -3 -10  -7    6.52    2.54
   3  10  -6   20.66    2.78
  -3 -10  -6   20.73    2.67
   3  10  -6   22.23    3.30
   3  10  -6   19.48    3.67
   3  10  -5  133.78    6.82
  -3 -10  -5  132.96    5.27
   3  10  -5  137.42    5.63
   3  10  -5  137.81    5.29
   3  10  -4  309.39   11.51
  -3 -10  -4  293.79    9.63
   3  10  -4  305.26   10.05
   3  10  -4  303.12    9.57
   3  10  -3  412.84   12.74
  -3 -10  -3  405.38   12.30
   3  10  -3  401.28   12.28
  -3 -10  -2   51.74    3.11
   3  10  -2   42.57    3.95
   3  10  -2   52.02    3.36
   3  10  -1  162.03    7.04
   3  10  -1  164.20    6.13
  -3 -10  -1  171.90    6.07
   3  10  -1  176.10    6.70
   3  10  -1  155.19    7.76
   3 -10   1  171.49    6.20
   3  10   0  104.70    6.29
   3  10   0  112.83    5.29
  -3 -10   0  106.82    4.51
   3  10   0  110.63    5.52
   3 -10   0  108.84    4.75
   3  10   1  161.79    7.83
   3  10   1  172.26    6.71
  -3 -10   1  165.85    6.00
   3  10   1  173.06    7.13
   3 -10  -1  171.67    6.35
   3  10   2   51.14    4.78
   3  10   2   50.93    3.98
  -3 -10   2   48.57    3.14
   3  10   2   45.77    3.83
   3 -10  -2   52.53    3.50
   3  10   3  386.29   14.25
   3  10   3  406.58   12.85
  -3 -10   3  399.50   12.40
   3 -10  -3  428.62   12.69
   3  10   3  400.47   13.50
  -3 -10   4  306.82    9.60
   3 -10  -4  308.45    9.93
   3  10   4  307.79   10.10
  -3 -10   5  128.85    5.05
   3 -10  -5  135.08    5.48
   3  10   5  132.54    5.63
   3  10   5  139.20    6.84
  -3 -10   6   19.69    2.55
   3 -10  -6   22.36    3.00
   3  10   6   25.57    3.84
   3  10   6   29.98    3.30
   3  10   7    1.99    3.01
  -3 -10   7    1.28    2.16
   3  10   7    3.85    3.23
   3 -10  -7    3.65    2.90
   3  10   7    4.44    2.68
  -3 -10   8   61.17    3.28
   3  10   8   49.17    4.45
   3  10   8   61.20    3.77
   3  10   8   56.24    3.80
   3 -10  -9    0.17    2.99
   3  10   9    5.86    2.68
   3 -10 -10   11.88    3.04
   3  10  10   12.66    2.95
  -3  10 -11    2.21    2.50
   3 -10 -11    2.66    2.95
   3  10  11    1.96    2.82
  -3  10 -12   25.72    2.97
   3 -10 -12   25.15    3.04
   3  10  12   29.07    3.15
   3 -10 -13    6.43    2.79
  -3  10 -13    5.39    2.60
   3 -10 -14    7.89    2.79
  -3  10 -14    9.64    2.68
   3 -10 -15   26.71    3.06
  -3  10 -15   28.49    2.97
  -3  10 -16  124.91    4.84
   3 -10 -16  116.35    4.75
   3  10  16  108.86    4.67
   3 -10 -17   43.39    3.00
  -3  10 -17   49.37    3.22
   3 -10 -18   42.50    2.82
  -3  10 -18   43.37    3.08
   3 -10 -19   29.25    2.38
  -3  10 -19   32.06    2.76
  -3  10 -20    6.66    2.28
  -3  10 -21    4.83    2.12
  -3  10 -22    6.67    1.98
   3  10  23   12.06    1.69
  -3  10 -23   12.84    1.86
   3  10  24   37.34    1.95
  -3  10 -24   42.46    2.07
   3  10  25   17.72    1.27
  -3  10 -25   19.77    1.42
   3 -11  21   42.26    1.74
   3 -11  20   35.33    1.81
   3 -11  19   95.15    3.33
   3 -11  18   26.10    1.90
   3 -11  17   36.05    2.18
   3 -11  16   54.53    2.64
   3 -11  15   20.85    2.05
   3 -11  14   20.35    2.08
   3 -11  13   26.09    2.17
   3 -11  12   12.71    1.96
   3  11 -12    9.73    2.22
   3  11 -11    9.63    2.47
   3  11 -10    7.15    2.57
   3  11  -9   62.60    3.71
   3  11  -8   27.68    3.19
   3  11  -7   85.56    4.38
   3  11  -6   76.98    4.33
  -3 -11  -6   79.16    3.90
   3  11  -5   50.86    3.72
  -3 -11  -5   45.13    3.14
   3  11  -4    6.30    3.46
   3  11  -4    5.12    3.16
  -3 -11  -4    3.45    2.46
   3  11  -3   19.42    3.85
   3  11  -3   26.84    3.57
  -3 -11  -3   24.36    2.80
   3 -11   2   11.80    2.48
  -3 -11  -2   13.87    2.61
  -3 -11  -1   71.40    3.71
   3 -11   1   74.61    3.81
   3  11  -1   75.75    5.30
   3  11  -1   77.17    4.49
  -3 -11   0   47.92    3.06
   3 -11   0   44.19    3.24
   3  11   0   46.71    4.43
   3  11   0   39.13    3.78
  -3 -11   1   72.74    3.71
   3  11   1   77.40    4.46
   3 -11  -1   72.62    3.82
  -3 -11   2   10.86    2.42
   3  11   2   12.34    3.13
   3 -11  -2   13.10    2.86
   3  11   2   11.79    3.50
  -3 -11   3   24.49    2.60
   3  11   3   28.28    3.31
   3  11   3   24.13    3.78
   3 -11  -3   22.37    3.06
   3 -11  -4    4.70    2.84
   3  11   4    5.58    3.18
  -3 -11   4    2.10    2.25
   3  11   4    8.00    2.75
   3  11   4    5.48    3.46
   3  11   5   49.20    3.44
   3 -11  -5   51.49    3.54
  -3 -11   5   50.22    3.07
   3  11   5   47.51    3.64
   3  11   6   76.25    4.18
  -3 -11   6   78.32    3.75
   3  11   6   79.28    4.24
   3 -11  -6   84.30    4.23
   3  11   7   83.10    4.22
   3 -11  -7   91.89    4.40
  -3 -11   7   86.74    3.89
   3  11   7   80.83    4.36
   3  11   8   30.34    3.06
  -3 -11   8   30.31    2.63
   3  11   8   30.49    3.15
   3  11   9   68.68    3.70
   3  11   9   61.16    3.63
  -3 -11   9   62.76    3.23
   3  11  10    8.15    2.74
   3 -11 -10    4.94    2.85
  -3 -11  10    5.72    2.06
   3  11  11    7.81    2.69
   3 -11 -11    8.68    2.76
  -3 -11  11    6.99    2.10
   3  11  12   10.45    2.65
   3 -11 -12    9.18    2.70
  -3  11 -12   13.93    2.51
  -3 -11  12    8.12    2.00
   3  11  13   19.52    2.76
   3 -11 -13   21.16    2.74
  -3  11 -13   23.22    2.64
   3  11  14   13.83    2.63
   3 -11 -14   18.45    2.73
  -3  11 -14   22.08    2.62
   3 -11 -15   22.12    2.62
  -3  11 -15   25.48    2.62
   3 -11 -16   56.58    3.08
  -3  11 -16   59.23    3.20
   3 -11 -17   38.13    2.58
  -3  11 -17   39.39    2.67
   3 -11 -18   26.42    2.14
  -3  11 -18   32.82    2.40
   3 -11 -19   92.40    3.46
  -3  11 -19  102.10    3.76
  -3  11 -20   38.94    2.27
  -3  11 -21   46.29    2.23
   3  11  22   13.44    1.28
  -3  11 -22   15.50    1.42
   3  11  23   68.41    2.30
   3 -12  16    1.20    0.79
   3 -12  15    0.51    0.91
  -3 -12 -14   42.47    2.02
   3 -12  14   14.77    1.41
  -3 -12 -13   62.54    2.90
   3  12 -11   22.49    2.29
   3  12 -10   16.10    2.34
   3  12  -9    2.62    2.34
   3  12  -8   73.59    3.72
   3  12  -7   46.94    3.25
   3  12  -6    5.70    2.76
   3  12  -5   40.87    3.39
   3  12  -4    2.38    2.87
  -3 -12  -4    6.11    2.41
  -3 -12  -3   28.62    2.72
   3  12  -3   29.76    3.18
  -3 -12  -2   96.60    4.12
   3  12  -1   38.82    2.90
   3 -12   1   35.66    2.75
  -3 -12  -1   34.16    2.72
   3  12  -1   36.37    3.47
   3  12   0   55.60    3.26
   3 -12   0   47.60    3.13
  -3 -12   0   55.34    3.10
   3  12   0   57.30    3.82
   3  12   1   40.65    2.98
   3 -12  -1   34.34    2.91
  -3 -12   1   37.11    2.80
   3  12   1   43.09    3.39
   3  12   2   99.50    4.32
   3 -12  -2   99.89    4.36
  -3 -12   2  102.25    4.18
   3  12   2  103.01    4.80
   3  12   3   35.71    2.93
  -3 -12   3   38.06    2.71
   3 -12  -3   28.06    2.95
   3  12   3   26.06    3.35
   3  12   4    4.54    2.48
   3 -12  -4    2.14    2.50
   3  12   4    6.69    2.83
  -3 -12   4    4.09    2.12
   3  12   5   43.12    3.01
  -3 -12   5   40.74    2.70
   3 -12  -5   43.36    3.21
   3  12   5   35.98    3.24
   3  12   6    5.13    2.49
   3 -12  -6    2.05    2.53
   3  12   6    4.17    2.62
  -3 -12   6    4.34    2.08
   3  12   7   46.77    3.13
   3 -12  -7   52.30    3.34
  -3 -12   7   50.90    2.81
   3  12   7   43.51    3.22
   3  12   8   70.26    3.61
  -3 -12   8   79.57    3.36
   3 -12  -8   73.81    3.87
   3  12   8   65.92    3.59
  -3 -12   9    7.82    1.96
   3  12   9    4.11    2.33
   3  12   9    8.69    2.39
   3  12  10   14.89    2.49
   3 -12 -10   15.71    2.63
  -3 -12  10   15.53    2.01
   3  12  11   22.10    2.58
   3 -12 -11   26.05    2.72
  -3 -12  11   26.29    2.11
   3  12  12   20.08    2.44
  -3 -12  12   25.29    2.01
   3 -12 -12   22.64    2.58
  -3  12 -13   72.45    3.05
   3 -12 -13   72.46    3.29
   3 -12 -14   44.01    2.71
  -3  12 -14   44.92    2.49
   3 -12 -15   68.84    3.05
  -3  12 -15   65.49    2.91
   3 -12 -16   18.28    1.95
  -3  12 -16   19.12    1.91
   3 -12 -17   12.80    1.71
  -3  12 -17   16.78    1.69
   3 -12 -18    5.21    1.20
  -3  12 -18    2.02    1.34
  -3  12 -19    9.55    1.18
  -3 -13 -13    2.25    1.16
  -3 -13 -12  130.41    4.24
  -3 -13 -11   26.33    1.80
   3  13 -11   -0.49    0.87
  -3 -13 -10    3.31    1.77
   3  13 -10    2.47    1.57
   3  13  -9   12.65    1.95
   3  13  -8   63.15    2.98
   3  13  -7   95.53    3.85
   3  13  -6   64.62    3.25
   3  13  -5   20.42    2.57
   3  13  -4  107.63    4.40
   3  13  -3   46.88    3.17
   3 -13   1   33.05    2.16
   3  13  -1   37.92    3.02
   3  13   0   73.90    3.81
   3 -13   0   70.42    3.23
  -3 -13   0   78.28    3.34
   3  13   0   80.54    3.25
   3  13   1   35.05    3.04
   3 -13  -1   39.17    2.50
  -3 -13   1   39.03    2.51
   3  13   1   39.64    2.46
   3  13   2   19.87    2.74
   3 -13  -2   23.32    2.32
  -3 -13   2   24.20    2.15
   3  13   2   22.02    2.25
   3  13   3   47.59    3.11
   3 -13  -3   44.72    2.73
  -3 -13   3   46.04    2.61
   3  13   3   48.98    2.68
   3  13   4  104.15    4.35
  -3 -13   4  110.69    3.99
   3  13   4  105.34    4.06
   3 -13  -4  109.97    4.18
   3  13   5   18.86    2.47
   3  13   5   18.81    2.16
  -3 -13   5   17.05    1.94
   3 -13  -5   23.27    2.36
   3  13   6   68.10    3.34
   3 -13  -6   70.11    3.27
  -3 -13   6   66.24    2.96
   3  13   6   69.53    3.10
   3  13   7   85.84    3.72
   3 -13  -7  102.59    3.88
  -3 -13   7   98.22    3.53
   3  13   7   92.18    3.72
   3  13   8   63.57    3.03
  -3 -13   8   69.62    2.81
   3  13   8   67.72    3.05
   3 -13  -8   66.40    3.20
  -3 -13   9   16.59    1.72
   3  13   9   15.44    1.89
  -3 -13  10    1.89    1.41
   3 -13 -11   25.34    2.15
  -3 -13  11   23.81    1.58
   3 -13 -12  149.44    4.41
  -3 -13  12  116.19    3.97
   3 -13 -13    2.15    1.58
   3 -13 -14    6.33    1.49
   3 -13 -15    2.64    1.21
  -3 -14  -9    2.60    1.06
  -3 -14  -8   43.35    1.94
  -3 -14  -7   16.68    1.52
   3  14  -7   13.23    1.36
  -3 -14  -6   36.62    2.03
   3  14  -6   34.73    1.94
  -3 -14  -5   15.28    1.64
   3  14  -5   10.61    1.76
   3  14  -4   22.71    1.93
   3  14  -3   31.24    2.21
  -3 -14  -2   92.05    3.38
  -3 -14  -1   15.63    1.78
   3  14  -1    9.78    1.96
  -3 -14   0   13.08    1.64
   3  14   0    8.90    1.96
  -3 -14   1   14.80    1.76
   3  14   1   15.79    1.97
  -3 -14   2   84.98    2.95
   3  14   2   87.90    3.17
  -3 -14   3   31.87    1.81
   3 -14  -3   29.68    1.76
   3  14   3   31.93    2.20
   3 -14  -4   21.67    1.61
  -3 -14   4   17.03    1.39
   3  14   4   18.26    1.89
   3 -14  -5   11.72    1.52
   3  14   5   10.95    1.65
   3 -14  -6   37.83    1.85
   3  14   6   32.68    1.86
   3 -14  -7   15.72    1.45
   3 -14  -8   45.63    1.97
   3 -14  -9    3.41    1.22
   4   0   0  164.43    6.06
   4   0   1   14.59    2.42
   4   0  -1   12.00    2.35
   4   0   2 1011.06   30.00
   4   0  -2 1076.64   30.08
   4   0   3    1.88    2.22
   4   0  -3    2.87    2.22
   4   0   4   51.46    3.51
   4   0  -4   55.57    3.38
   4   0   5  120.10    5.36
   4   0  -5  122.75    5.05
   4   0   6   35.51    3.24
   4   0  -6   37.71    3.03
   4   0   7   71.66    4.08
   4   0  -7   70.67    3.94
   4   0   8   12.64    2.81
   4   0  -8    9.22    2.55
   4   0   9   91.67    4.83
   4   0  -9  103.88    4.72
   4   0  10  201.10    7.64
   4   0 -10  200.73    7.47
   4   0  11   34.95    3.53
   4   0 -11   33.92    3.16
   4   0  12   26.39    3.39
   4   0 -12   33.27    3.33
   4   0  13    8.16    2.93
   4   0 -13   11.23    2.86
   4   0  14   40.06    3.73
   4   0 -14   40.55    3.42
   4   0  15   69.03    4.61
   4   0 -15   78.30    4.44
   4   0  16  214.85    8.51
   4   0 -16  220.92    8.43
   4   0  17   25.08    3.47
   4   0 -17   22.99    3.31
   4   0 -18   -0.98    2.78
   4   0 -19    7.16    3.13
   4   0 -20    2.54    3.00
   4   0 -21    2.38    2.92
   4   0 -22   22.85    3.32
   4   0  22   20.17    2.53
   4   0 -22   25.22    2.95
   4   0 -23    8.15    2.91
   4   0 -23    8.12    2.66
   4   0  23    9.24    2.35
   4   0 -24    8.51    2.69
   4   0  24    4.40    2.37
   4   0  25  352.46   10.92
   4   0 -25  353.13   11.13
   4   0  26   70.66    3.50
   4   0 -26   67.70    3.79
   4   0 -27    0.50    2.43
   4   0  27    1.01    2.15
   4   0  28   33.11    2.56
   4   0 -28   31.81    2.86
   4   0  29    0.16    1.92
   4   0 -29    2.13    2.23
   4   0 -30    0.22    1.82
   4   0  30   -0.41    1.75
   4   0 -30    1.86    2.03
   4   0 -31    5.94    1.66
   4   0 -31    6.64    1.88
   4   0  31    4.77    1.67
   4   0 -32   47.06    2.25
   4   0  32   43.92    2.13
   4   0 -32   43.03    2.05
   4   0 -33    1.56    1.16
   4   1 -33    2.40    1.07
   4   1 -32    3.24    1.27
   4   1 -32    1.89    1.40
   4   1 -31   40.36    2.31
   4   1 -31   40.82    2.14
   4  -1  31   36.94    2.15
   4   1 -30   61.66    3.02
   4   1 -30   64.54    2.85
   4  -1  30   59.27    2.85
   4   1 -29   89.43    3.80
   4   1 -29   84.15    3.57
   4  -1  29   84.47    3.55
   4   1 -28   60.22    3.34
   4  -1  28   61.15    3.13
   4   1 -28   57.19    3.15
   4   1 -27   19.57    2.71
   4  -1  27   20.16    2.45
   4  -1  26  145.09    5.31
   4   1 -26  142.84    5.54
   4  -1  25   34.62    2.79
   4   1 -25   30.79    3.03
   4  -1  24  161.46    5.80
   4   1 -24  154.49    6.01
   4  -1  23   62.23    3.36
   4   1 -23   58.13    3.64
   4  -1  22  129.85    5.04
   4   1 -22  133.01    5.37
   4   1 -19  145.43    6.42
   4   1 -18   51.18    3.96
   4   1 -17  607.53   18.95
   4   1 -16  118.78    5.54
   4   1 -15   18.43    2.98
   4  -1  14  195.89    7.70
   4   1 -14  191.02    7.40
   4  -1  13  206.08    7.87
   4   1 -13  206.45    7.69
   4  -1  12  277.02    9.93
   4   1 -12  285.60    9.71
   4  -1  11   28.72    3.44
   4   1 -11   30.62    3.04
   4  -1  10   31.49    3.15
   4   1 -10   24.01    2.92
   4   1  -9  465.77   14.56
   4  -1   9  474.12   14.84
   4  -1   8   81.57    4.43
   4   1  -8   81.92    4.11
   4  -1   7  367.41   11.90
   4   1  -7  363.16   11.61
   4   1  -6   36.70    2.98
   4   1  -5  531.83   16.04
   4  -1   5  526.92   15.99
   4   1  -4  127.68    5.15
   4  -1   4  128.87    5.12
   4   1  -3  270.57    9.00
   4  -1   3  276.35    8.98
   4  -1   2  590.73   17.36
   4   1  -2  570.70   17.37
   4  -1   1   63.72    3.58
   4   1  -1   67.23    3.60
   4   1   0  211.67    7.35
   4   1   1   63.55    3.54
   4   1   2  572.27   17.13
   4  -1  -3  259.44    8.74
   4   1   3  264.81    8.72
   4  -1  -4  122.59    5.00
   4   1   4  120.60    5.29
   4   1   5  537.81   16.82
   4  -1  -5  555.28   16.60
   4   1   6   36.75    3.30
   4  -1  -6   38.06    3.00
   4   1   7  353.18   11.38
   4  -1  -7  332.90   11.07
   4   1   8   78.13    4.49
   4  -1  -8   90.23    4.34
   4   1   9  475.46   15.19
   4  -1  -9  484.89   15.03
   4   1  10   26.29    3.20
   4  -1 -10   24.59    2.91
   4   1  11   33.08    3.53
   4  -1 -11   33.24    3.27
   4   1  12  295.03   10.42
   4  -1 -12  294.19   10.19
   4   1  13  204.22    8.06
   4  -1 -13  207.72    7.97
   4   1  14  196.25    8.01
   4  -1 -14  209.67    7.97
   4   1  15   14.94    3.31
   4  -1 -15   19.90    3.16
   4   1  16  125.42    6.20
   4  -1 -16  132.79    6.22
   4   1  17  584.51   19.14
   4  -1 -17  618.97   19.11
   4   1  18   41.57    4.03
   4  -1 -18   43.97    4.16
   4   1  19  134.87    6.72
   4  -1 -19  144.31    6.64
   4  -1 -20   42.54    4.16
   4  -1 -21    1.25    3.01
   4  -1 -22  135.35    5.36
   4   1  22  127.38    5.07
   4  -1 -22  133.11    6.40
   4  -1 -23   58.49    3.58
   4   1  23   57.34    3.37
   4  -1 -23   50.51    4.20
   4  -1 -24  154.13    5.85
   4   1  24  150.82    5.59
   4  -1 -24  145.34    6.74
   4   1  25   34.94    2.89
   4  -1 -25   38.96    3.18
   4   1  26  148.22    5.31
   4  -1 -26  136.20    5.51
   4  -1 -27   18.75    2.65
   4   1  27   24.22    2.47
   4  -1 -28   63.24    3.38
   4   1  28   57.39    3.06
   4  -1 -29   77.92    3.68
   4   1  29   85.70    3.51
   4  -1 -30   59.51    2.96
   4   1  30   57.88    2.79
   4  -1 -31   37.19    2.27
   4   1  31   36.77    2.15
   4  -1 -31   35.75    2.18
   4  -1 -32    4.21    1.41
   4  -1 -32    1.08    1.42
   4   1  32    3.79    1.30
   4  -1 -33    2.96    1.05
   4   1  33    1.45    0.96
   4  -1 -33    3.81    0.96
   4   2 -32   27.98    1.40
   4   2 -32   31.02    1.66
   4   2 -31   20.57    1.67
   4   2 -31   21.22    1.78
   4   2 -30   26.39    2.16
   4   2 -30   24.23    1.92
   4  -2  30   24.00    2.01
   4   2 -29   40.57    2.65
   4  -2  29   41.86    2.55
   4   2 -29   44.41    2.52
   4   2 -28   19.57    2.27
   4  -2  28   17.41    2.28
   4   2 -28   16.38    2.39
   4   2 -27   54.68    3.24
   4   2 -27   50.92    3.04
   4  -2  27   60.25    3.13
   4   2 -26  104.56    4.42
   4  -2  26   99.68    4.24
   4   2 -26   99.11    4.26
   4   2 -25   17.84    2.69
   4  -2  25   19.69    2.47
   4   2 -25   18.39    2.72
   4  -2  24   63.77    3.45
   4   2 -24   63.24    3.66
   4  -2  23   75.99    3.76
   4   2 -23   66.90    3.91
   4  -2  22   60.89    3.36
   4   2 -22   52.89    3.50
   4  -2  21  275.46    8.95
   4   2 -21  285.76    9.21
   4   2 -14   94.50    4.56
   4   2 -13   80.57    4.23
   4   2 -12  350.48   11.41
   4   2 -11   68.09    3.86
   4   2 -10  263.21    8.99
   4   2  -9   38.24    2.91
   4   2  -8  157.20    5.95
   4   2  -7  310.46   10.07
   4   2  -6  135.49    5.32
   4   2  -5   19.99    2.46
   4  -2   5   24.82    2.61
   4   2  -4  164.84    6.04
   4  -2   4  158.06    5.95
   4   2  -3  103.13    4.44
   4  -2   3   96.36    4.30
   4   2  -2   52.71    3.30
   4  -2   2   54.05    3.22
   4   2  -1   68.62    3.54
   4  -2   1   63.41    3.47
   4  -2   0  102.66    4.58
   4   2   0  108.99    4.73
   4   2   1   73.89    3.95
   4   2   1   67.34    3.59
   4  -2  -1   63.69    3.62
   4   2   2   58.22    3.70
   4   2   2   55.55    3.32
   4  -2  -2   49.96    3.28
   4   2   3   95.22    4.59
   4  -2  -3   96.21    4.35
   4  -2  -4  161.57    6.10
   4   2   4  160.84    6.43
   4  -2  -5   22.45    2.72
   4   2   7  301.93   10.30
   4   2   8  145.90    6.22
   4  -2  -9   38.43    3.32
   4   2   9   46.60    3.78
   4  -2 -10  274.51    9.45
   4   2  10  266.70    9.65
   4  -2 -11   72.25    4.38
   4   2  11   82.23    4.78
   4  -2 -12  344.27   11.55
   4   2  12  336.88   11.75
   4  -2 -13   79.13    4.68
   4   2  13   81.09    4.87
   4  -2 -14   89.40    4.98
   4   2  14   90.89    5.16
   4  -2 -15  101.72    5.45
   4   2  15  106.37    5.76
   4  -2 -16  112.65    5.77
   4   2  16  115.97    6.04
   4  -2 -17   36.43    3.95
   4   2  17   41.77    4.14
   4  -2 -18    1.78    3.13
   4   2  18   11.21    3.55
   4  -2 -19   98.34    5.65
   4   2  19  100.05    5.73
   4  -2 -20  420.42   13.99
   4   2  20  390.34   13.94
   4  -2 -21  276.83    8.95
   4   2  21  270.72    8.77
   4  -2 -21  275.69   10.31
   4   2  21  259.06   10.32
   4  -2 -22   56.89    3.42
   4  -2 -22   53.41    3.20
   4   2  22   56.43    3.22
   4  -2 -22   59.72    4.58
   4  -2 -23   75.02    3.97
   4  -2 -23   73.38    3.63
   4   2  23   73.58    3.74
   4  -2 -23   71.80    4.93
   4  -2 -24   64.14    3.62
   4  -2 -24   66.55    4.61
   4   2  24   62.38    3.42
   4   2  25   16.44    2.46
   4  -2 -25   16.24    2.63
   4   2  26   93.84    4.09
   4  -2 -26   95.58    4.26
   4   2  27   54.36    3.04
   4  -2 -27   52.26    3.17
   4   2  28   17.08    2.22
   4  -2 -28   15.17    2.36
   4   2  29   41.38    2.54
   4  -2 -29   45.27    2.67
   4   2  30   22.88    2.03
   4  -2 -30   21.58    2.12
   4   2  31   19.72    1.81
   4  -2 -31   19.39    1.79
   4  -2 -32   31.91    1.73
   4   2  32   31.73    1.76
   4  -2 -32   32.52    1.77
   4   2  33   36.57    1.52
   4   3 -32    1.84    0.88
   4   3 -31   14.38    1.42
   4   3 -30    1.61    1.57
   4   3 -30    2.37    1.49
   4   3 -29   61.74    2.81
   4   3 -29   56.44    2.72
   4   3 -28   36.57    2.50
   4   3 -28   35.17    2.40
   4   3 -27    3.41    2.12
   4  -3  27    1.33    2.05
   4   3 -27    1.55    2.07
   4   3 -26    8.52    2.31
   4  -3  26   13.38    2.30
   4   3 -26   10.18    2.27
   4   3 -25   23.31    2.70
   4  -3  25   21.13    2.49
   4   3 -25   22.09    2.63
   4   3 -24   26.29    2.88
   4   3 -24   22.76    2.69
   4  -3  24   27.46    2.61
   4   3 -23   62.48    3.59
   4  -3  23   62.87    3.44
   4   3 -23   61.80    3.51
   4   3 -22   98.54    4.36
   4  -3  22  101.12    4.25
   4   3 -22   96.50    4.46
   4   3 -21  344.98   10.76
   4   3 -21  340.59   10.74
   4  -3  21  340.64   10.64
   4   3  -7  113.10    4.74
   4   3  -6   55.52    3.26
   4   3  -5  839.08   24.36
   4  -3   5  831.00   24.32
   4  -3   4  663.44   19.34
   4   3  -4  656.50   19.36
   4   3  -4  633.73   19.76
   4  -3   3   23.89    2.43
   4   3  -3   29.35    2.60
   4   3  -3   24.89    2.90
   4  -3   2  764.37   22.67
   4   3  -2  785.39   22.69
   4  -3   1   58.36    3.43
   4   3  -1   65.97    3.74
   4   3  -1   68.85    3.49
   4   3   0  229.31    7.95
   4  -3   0  238.07    7.98
   4   3   0  231.38    8.18
   4   3   0  247.04    8.50
   4  -3  -1   60.68    3.51
   4   3   1   68.36    3.85
   4   3   1   68.40    3.97
   4  -3  -2  746.47   22.36
   4   3   2  776.32   22.65
   4   3   2  757.97   22.75
   4   3   3   29.92    3.10
   4   3   3   27.42    3.09
   4  -3  -3   24.67    2.63
   4  -3  -4  667.90   19.92
   4   3   4  668.28   20.17
   4  -3  -5  871.46   25.37
   4   3   5  855.89   25.59
   4   3   6   54.51    3.83
   4  -3  -6   60.81    3.57
   4   3   7  116.80    5.48
   4  -3  -7  115.76    5.17
   4  -3  -8  160.17    6.43
   4  -3  -9   23.28    2.93
   4   3  10   96.98    5.26
   4  -3 -10  101.76    5.04
   4   3  11   43.11    3.93
   4   3  12  176.42    7.46
   4   3  13   15.70    3.52
   4   3  14   17.58    3.65
   4   3  15  110.93    5.86
   4  -3 -15   98.80    5.52
   4   3  16  237.70    9.60
   4  -3 -16  246.02    9.37
   4   3  17  273.67   10.74
   4  -3 -17  289.44   10.50
   4   3  18   77.18    5.43
   4  -3 -18   87.01    5.26
   4   3  19  199.61    8.67
   4  -3 -19  204.74    8.51
   4   3  20  171.69    8.02
   4  -3 -20  184.71    7.90
   4  -3 -21  337.69   12.17
   4   3  21  309.60   12.20
   4   3  21  327.95   10.51
   4  -3 -22  103.44    4.37
   4  -3 -22   92.00    5.51
   4   3  22   95.21    5.85
   4   3  22  100.40    4.28
   4  -3 -23   59.97    3.49
   4  -3 -23   58.97    4.53
   4   3  23   52.23    4.58
   4   3  23   62.40    3.45
   4  -3 -24   29.89    2.81
   4  -3 -24   34.04    2.71
   4  -3 -25   23.21    2.37
   4   3  25   22.53    2.54
   4  -3 -25   20.56    2.56
   4   3  26   10.10    2.31
   4  -3 -26   12.86    2.32
   4   3  27    3.24    2.11
   4  -3 -27    1.12    2.07
   4   3  28   33.35    2.45
   4  -3 -28   31.72    2.45
   4   3  29   59.19    2.83
   4  -3 -29   58.06    2.78
   4   3  30    0.51    1.65
   4  -3 -30    2.51    1.52
   4   3  31   15.07    1.55
   4  -3 -31   13.83    1.47
   4  -3 -32    1.66    0.91
   4  -3 -32    3.93    1.21
   4   3  32    1.86    1.19
   4   4 -28   93.97    3.54
   4   4 -28   95.44    3.54
   4   4 -27    9.38    1.87
   4   4 -27    6.73    1.92
   4   4 -26    9.74    2.05
   4   4 -26    9.86    2.12
   4   4 -25   41.65    2.73
   4   4 -25   39.28    2.86
   4   4 -24    8.26    2.47
   4  -4  24    5.26    2.24
   4   4 -24    8.30    2.19
   4  -4  23   50.40    3.06
   4   4 -23   45.66    3.23
   4  -4  22  156.03    5.76
   4   4 -22  164.01    5.95
   4  -4  21   38.16    2.81
   4   4 -21   35.60    3.12
   4  -4  20  209.22    7.06
   4   4 -20  206.34    7.21
   4   4 -19    3.35    2.57
   4   4  -8  113.66    5.23
   4   4  -7    5.40    2.43
   4   4  -6   90.90    4.62
   4   4  -5  114.16    5.27
   4  -4   4  458.79   13.75
   4   4  -4  435.12   14.33
   4  -4   3  417.56   12.77
   4   4  -3  407.33   13.35
   4  -4   2  217.84    7.46
   4  -4   1  453.91   14.01
   4   4  -1  472.07   14.23
   4   4  -1  442.30   14.52
   4  -4   0    1.52    2.03
   4   4   0    2.73    2.30
   4   4   0    4.79    2.51
   4   4   1  494.01   14.77
   4  -4  -1  471.65   14.46
   4   4   1  449.85   14.96
   4  -4  -2  235.90    7.86
   4   4   2  222.89    8.16
   4   4   2  223.77    8.37
   4   4   3  418.78   13.37
   4  -4  -3  423.78   13.11
   4   4   3  406.99   13.50
   4   4   4  464.50   14.29
   4  -4  -4  446.17   13.97
   4   4   4  433.40   14.35
   4  -4  -5  120.20    5.02
   4   4   5  116.46    5.32
   4   4   5  108.87    5.32
   4  -4  -6   93.24    4.39
   4   4   6   93.51    4.89
   4   4   6   82.37    4.63
   4  -4  -7    8.13    2.49
   4   4   7    7.51    2.75
   4   4   7    6.81    2.63
   4   4   8  142.34    6.30
   4  -4  -8  114.84    5.43
   4   4   9   46.69    4.00
   4  -4  -9   48.28    3.65
   4  -4 -10   70.35    4.32
   4  -4 -11  129.44    5.88
   4  -4 -12  274.00    9.88
   4  -4 -13   15.89    3.15
   4  -4 -14   56.77    4.30
   4  -4 -15   33.22    3.79
   4   4  16   22.19    4.00
   4  -4 -16   16.06    3.61
   4   4  17   16.34    3.88
   4  -4 -17   18.29    3.51
   4   4  18   36.07    4.49
   4   4  19    0.63    3.47
   4  -4 -20  210.61    7.05
   4   4  20  195.79    8.77
   4   4  20  206.34    7.03
   4  -4 -21   35.73    2.84
   4  -4 -21   34.68    3.96
   4   4  21   35.17    4.28
   4   4  21   32.62    2.82
   4  -4 -22  176.42    5.94
   4  -4 -22  163.52    7.27
   4   4  22  157.09    5.87
   4   4  22  148.33    7.36
   4  -4 -23   46.85    2.96
   4   4  23   44.63    3.04
   4   4  24    9.57    2.33
   4  -4 -24    9.12    2.21
   4  -4 -25   42.91    2.74
   4  -4 -25   36.66    2.69
   4   4  25   39.50    2.84
   4  -4 -26    9.07    1.99
   4   4  26    7.64    2.12
   4  -4 -26    7.35    1.97
   4   4  27    6.64    2.04
   4  -4 -27    7.51    1.84
   4   4  28   94.69    3.70
   4  -4 -28   90.76    3.46
   4   4  29   33.70    2.17
   4  -4 -29   27.44    1.82
   4   4  30    7.18    1.52
   4  -4 -30   -0.89    1.13
   4   4  31   63.32    2.45
   4   4  32   18.66    1.13
   4  -4 -32   18.58    1.22
   4   5 -26   17.43    2.04
   4   5 -25   12.56    2.16
   4   5 -24    4.52    2.27
   4   5 -23   21.68    2.60
   4   5 -22   10.81    2.52
   4   5 -21   23.97    2.88
   4   5 -20   92.50    4.17
   4   5 -19  286.03    9.24
   4   5 -18   65.17    3.62
   4   5 -10  117.91    5.43
   4   5  -9    4.76    2.67
   4   5  -8   57.02    3.85
   4   5  -7  107.32    5.24
   4   5  -6  302.18   10.53
   4   5  -5  133.67    5.96
   4   5  -4  274.39    9.75
   4   5  -3   98.82    5.05
   4   5  -1   12.18    2.66
   4  -5   1   18.36    2.27
   4   5  -1   15.45    2.41
   4   5   0    0.15    2.39
   4  -5   0   -1.06    1.90
   4   5   0    1.93    2.14
   4   5   1   17.94    2.99
   4  -5  -1   13.54    2.32
   4   5   1   16.79    2.69
   4   5   2    7.60    2.69
   4  -5  -2   10.20    2.39
   4   5   2   11.94    2.74
   4   5   3   81.62    4.67
   4  -5  -3   81.45    4.19
   4   5   4  270.76    9.94
   4  -5  -4  277.02    9.51
   4   5   4  302.63    9.98
   4   5   5  131.69    6.04
   4  -5  -5  139.34    5.56
   4   5   5  134.94    6.02
   4   5   6  312.62   11.08
   4  -5  -6  328.15   10.76
   4   5   6  330.58   11.17
   4   5   7  104.61    5.34
   4  -5  -7  114.52    5.10
   4   5   7  106.15    5.50
   4   5   8   55.19    3.94
   4  -5  -8   56.44    3.83
   4   5   8   61.87    4.27
   4   5   9    5.59    2.77
   4   5   9    2.15    2.93
   4  -5  -9    4.30    2.50
   4  -5 -10  138.23    6.11
   4  -5 -11   93.53    5.03
   4  -5 -12  104.92    5.39
   4  -5 -13  244.40    9.24
   4  -5 -14   29.73    3.57
   4  -5 -15  391.87   13.36
   4  -5 -16   24.97    3.65
   4  -5 -17  262.18   10.01
   4   5  18   60.99    5.10
   4  -5 -18   58.86    4.57
   4   5  19  257.03   10.47
   4  -5 -19  265.85   10.03
   4   5  20   82.71    5.62
   4  -5 -20   81.80    5.13
   4   5  21   13.51    3.78
   4  -5 -21   20.25    3.64
   4   5  21   17.10    2.49
   4   5  22   18.64    2.56
   4   5  23   17.99    2.43
   4   5  24    6.44    2.28
   4   5  25    8.92    2.15
   4   5  26   10.29    2.12
   4  -5 -26   13.11    2.00
   4  -5 -27   28.32    2.05
   4   5  27   27.38    2.24
   4   5  28    5.05    1.72
   4   5  29    1.06    1.55
   4   5  30   10.65    1.37
   4   5  31   12.02    1.12
   4   6 -24   15.04    2.08
   4   6 -23   19.04    2.30
   4   6 -22  107.49    4.34
   4   6 -21    2.82    2.31
   4   6 -20   73.45    3.73
   4   6 -19   23.60    2.86
   4   6 -18  235.13    7.90
   4   6 -17   80.11    3.93
   4   6 -16   56.57    3.41
   4   6 -11   22.72    3.20
   4   6 -10   41.80    3.76
   4   6  -9   77.41    4.64
   4   6  -8  259.33    9.57
   4   6  -7  214.81    8.30
   4   6  -6   98.70    5.16
   4   6  -5   68.35    4.34
   4   6  -4  155.60    6.75
   4   6  -3   54.99    3.97
   4   6  -1   62.34    4.23
   4   6   0    0.32    2.74
   4   6   1   64.95    3.89
   4   6   1   61.19    4.23
   4   6   2   85.23    4.57
   4   6   2   88.44    4.92
   4   6   3   52.83    3.79
   4   6   3   50.84    4.09
   4  -6  -4  158.14    6.03
   4   6   4  151.78    6.37
   4   6   4  147.85    6.64
   4  -6  -5   65.33    3.77
   4   6   5   64.30    4.13
   4   6   5   63.75    4.31
   4  -6  -6  105.99    4.77
   4   6   6   90.03    5.15
   4   6   6  102.55    5.29
   4  -6  -7  210.04    7.90
   4   6   7  219.11    8.32
   4   6   7  205.15    8.30
   4   6   8  274.28   10.11
   4  -6  -8  271.90    9.49
   4   6   8  259.98    9.80
   4   6   9   73.53    5.00
   4  -6  -9   68.15    4.32
   4   6   9   70.65    4.37
   4   6  10   50.66    4.40
   4  -6 -10   49.71    3.95
   4  -6 -11   23.00    3.24
   4  -6 -12   71.49    4.56
   4  -6 -13   85.32    4.97
   4  -6 -14   49.14    4.13
   4  -6 -15   33.26    3.78
   4  -6 -16   65.41    4.59
   4   6  16   57.60    3.18
   4  -6 -16   56.79    3.62
   4  -6 -17   73.74    4.86
   4  -6 -17   73.14    3.92
   4  -6 -18  220.72    8.83
   4   6  18  223.69    9.40
   4  -6 -19   25.44    3.55
   4   6  19   23.27    3.89
   4  -6 -20   58.69    4.47
   4   6  20   70.81    5.13
   4   6  22  113.37    4.49
   4   6  23   20.44    2.38
   4   6  24   16.37    2.22
   4   6  25   30.08    2.41
   4   6  26   20.37    2.08
   4  -6 -26   20.87    1.99
   4   6  27   18.21    1.88
   4  -6 -27   14.94    1.74
   4  -6 -28   19.75    1.56
   4   6  28   24.86    1.83
   4   6  29   10.61    1.33
   4   6  30   34.18    1.53
   4  -7  27   44.15    1.89
   4   7 -21    5.50    2.13
   4   7 -20    2.76    2.23
   4   7 -19   52.93    3.13
   4   7 -18   38.38    2.92
   4   7 -17   15.54    2.65
   4   7 -16  270.89    8.81
   4   7 -15  115.02    4.75
   4   7 -14   50.74    3.42
   4   7 -11   31.87    3.63
   4   7 -10   51.67    4.24
   4   7  -9  149.27    6.67
   4   7  -8  182.89    7.62
   4   7  -7   92.54    5.38
   4   7  -6   80.17    4.86
   4   7  -5  112.40    5.88
   4   7  -4   85.18    5.09
   4   7  -3  317.80   11.38
   4   7  -1   33.22    3.62
   4   7   0    6.49    2.94
   4   7   1   22.28    3.45
   4   7   2   70.07    4.65
   4   7   3  323.11   11.61
   4   7   4   90.62    4.66
   4   7   4   76.91    4.92
   4   7   5  119.96    5.59
   4   7   5  109.99    5.91
   4   7   6   92.39    5.07
   4   7   6   81.40    5.18
   4   7   7   98.15    5.47
   4   7   7  100.46    5.48
   4   7   8  197.19    8.03
   4   7   8  182.48    7.86
   4   7   9  151.44    6.98
   4   7   9  143.22    6.61
   4   7  10   63.77    4.88
   4   7  11   42.16    4.40
   4  -7 -11   41.27    3.51
   4   7  12    9.03    3.50
   4  -7 -12    7.99    2.99
   4   7  13   37.77    4.49
   4  -7 -13   34.54    3.58
   4   7  14   47.18    4.74
   4  -7 -14   45.36    3.74
   4  -7 -14   50.46    3.41
   4   7  14   44.73    3.14
   4   7  15  106.05    6.18
   4  -7 -15  101.95    5.42
   4  -7 -15  113.94    4.88
   4   7  15  108.81    4.45
   4   7  16  274.57   10.57
   4  -7 -16  275.48    9.85
   4  -7 -16  261.72    8.68
   4   7  16  256.96    8.47
   4   7  17    9.67    3.66
   4  -7 -17   12.12    3.04
   4   7  17    7.75    2.39
   4  -7 -17   15.72    2.76
   4   7  18   34.09    2.75
   4  -7 -18   39.77    3.05
   4   7  18   36.87    4.38
   4  -7 -19   49.13    3.09
   4   7  22   63.24    3.20
   4   7  23   45.02    2.73
   4   7  24   17.76    2.11
   4   7  25   12.60    1.90
   4   7  26   55.65    2.59
   4  -7 -26   54.90    2.48
   4   7  27   46.74    2.14
   4  -7 -27   42.96    2.00
   4   7  28    5.89    1.18
   4  -7 -28    4.89    0.97
  -4   7 -28    4.70    1.45
  -4   7 -29   13.53    1.15
   4  -8  25    0.47    0.87
   4  -8  24    8.95    1.42
   4  -8  23   11.35    1.61
   4  -8  22   27.39    2.00
   4  -8  21    6.96    1.72
   4  -8  20   37.65    2.35
   4   8 -18   36.27    2.75
   4   8 -17   52.81    3.17
   4   8 -16   65.65    3.50
   4   8 -15  105.55    4.50
   4   8 -14  142.92    5.48
   4   8 -13   31.47    2.91
   4   8 -12   19.76    2.75
   4   8 -11   81.04    5.14
   4   8 -11  102.75    4.28
   4   8 -10  115.79    4.74
   4   8 -10  105.89    4.69
   4   8  -9   61.80    4.66
   4   8  -8  179.17    7.77
   4   8  -7   17.41    3.43
   4   8  -6  157.14    7.27
   4   8  -5  489.00   16.22
   4   8  -4  118.62    6.21
   4   8  -3   36.74    4.11
   4   8  -1   10.33    3.24
   4   8   0   53.16    4.40
   4   8   1    9.21    3.26
   4   8   2   89.81    5.44
   4   8   3   40.70    4.14
   4   8   4  125.82    6.49
   4   8   5  488.80   16.27
   4   8   6  154.77    7.16
   4   8   7   20.52    3.74
   4   8   7   20.06    3.42
   4   8   8  173.26    7.65
   4   8   8  182.10    7.59
   4   8   9   69.11    4.80
   4   8   9   66.45    4.69
   4   8  10  101.93    5.90
   4   8  10  120.59    4.80
   4  -8 -10  105.86    4.91
   4   8  11  106.68    5.89
   4   8  11  101.40    4.50
   4  -8 -11  101.72    4.82
   4   8  12   18.60    3.77
   4   8  12   19.63    2.82
   4  -8 -12   17.63    3.02
   4   8  13   27.79    3.93
   4   8  13   28.40    2.96
   4  -8 -13   29.13    3.26
   4   8  14  135.37    6.79
   4   8  14  129.23    5.22
   4  -8 -14  140.09    5.54
   4   8  15   97.17    5.93
   4  -8 -15  110.30    4.66
   4   8  15  103.94    4.46
   4  -8 -16   67.69    3.68
   4   8  16   59.85    3.51
   4  -8 -17   50.32    3.24
   4   8  17   48.14    3.08
   4  -8 -18   34.38    2.87
   4   8  18   30.43    2.62
   4  -8 -19   34.86    2.74
   4   8  22   30.54    2.32
   4   8  23   12.05    1.94
  -4   8 -24    7.25    2.05
   4   8  24    7.71    1.76
  -4   8 -25   42.72    2.41
   4   8  25   41.99    2.14
   4   8  26   10.23    1.35
   4  -8 -26    8.63    1.34
  -4   8 -26   10.59    1.65
   4   8  27    4.51    1.06
  -4   8 -27    3.38    1.18
   4   9 -16    3.21    2.15
   4   9 -15   29.59    2.65
   4   9 -14   57.24    3.19
   4   9 -13   28.04    2.72
   4   9 -12    5.52    2.47
   4   9 -11   52.98    3.30
   4   9 -11   47.05    3.28
   4   9 -10   92.74    4.14
   4   9 -10   83.26    4.16
   4   9  -9   33.36    3.21
   4   9  -9   35.30    3.04
   4   9  -8   22.14    2.83
   4   9  -8   18.73    3.09
   4   9  -8   18.02    3.54
   4   9  -7   25.98    2.95
   4   9  -7   25.22    3.26
   4   9  -7   23.17    3.72
   4   9  -6   62.35    3.68
   4   9  -6   62.20    3.97
   4   9  -6   67.75    4.75
   4   9  -5   44.94    3.15
   4   9  -5   44.29    3.79
   4   9  -5   40.78    4.32
   4   9  -4   52.10    3.45
   4   9  -4   56.61    3.79
   4   9  -4   49.06    4.49
   4   9  -3   52.49    3.49
   4   9  -3   53.12    3.82
   4   9  -3   55.88    4.59
   4   9  -2  186.53    6.64
   4   9  -1   60.82    4.85
   4   9  -1   63.97    4.20
   4   9  -1   72.23    3.67
   4  -9   1   64.24    3.63
   4   9   0    2.46    3.16
   4   9   0    1.23    3.17
   4   9   0    1.93    2.60
   4  -9   0   -1.33    2.60
   4   9   1   63.21    4.87
   4   9   1   63.09    4.12
   4   9   1   65.46    3.72
   4  -9  -1   65.73    3.78
   4   9   2  171.80    8.06
   4   9   2  178.04    6.98
   4   9   2  186.98    6.59
   4  -9  -2  189.92    6.73
   4   9   3   47.34    4.57
   4  -9  -3   56.09    3.64
   4   9   3   54.72    4.01
   4   9   4   51.44    4.61
   4  -9  -4   59.23    3.71
   4   9   4   51.94    3.90
   4   9   5   41.07    4.42
   4  -9  -5   43.62    3.56
   4   9   5   46.46    3.79
   4   9   6   57.63    4.85
   4  -9  -6   71.50    3.98
   4   9   6   61.71    4.10
   4   9   7   20.18    3.77
   4  -9  -7   27.17    3.16
   4   9   7   23.15    3.20
   4   9   8   16.42    3.11
   4   9   8   17.03    3.71
   4   9   9   40.55    3.35
   4  -9 -10   93.29    4.57
   4   9  10   88.35    4.34
   4  -9 -11   49.23    3.59
   4   9  11   46.66    3.36
   4  -9 -12    3.26    2.82
   4   9  12    1.57    2.62
   4  -9 -13   26.77    3.14
   4   9  13   24.71    2.88
   4  -9 -14   52.48    3.55
   4   9  14   51.26    3.35
  -4   9 -15   33.13    2.88
   4  -9 -15   33.52    3.07
   4   9  15   24.28    2.82
  -4   9 -16    6.02    2.52
   4  -9 -16    0.27    2.54
   4   9  16    0.49    2.40
  -4   9 -17   23.67    2.64
   4  -9 -17   24.00    2.63
   4   9  17   18.26    2.47
   4  -9 -18   26.25    2.55
  -4   9 -18   26.04    2.70
   4  -9 -19    8.76    2.09
  -4   9 -19    8.12    2.33
   4  -9 -20   25.55    2.20
  -4   9 -20   29.06    2.51
  -4   9 -21   25.73    2.35
  -4   9 -22    5.59    1.98
   4   9  22    3.75    1.68
  -4   9 -23    5.81    1.73
   4   9  23    7.23    1.50
   4   9  24   50.83    2.17
  -4   9 -24   51.10    2.34
   4   9  25    4.90    1.03
   4  -9 -25    2.93    1.09
  -4   9 -25    3.21    1.20
   4  10 -13  137.87    4.96
   4  10 -12   30.02    2.63
   4  10 -11   56.06    3.14
   4  10 -11   46.87    3.18
   4  10 -10  154.16    5.41
   4  10 -10  138.84    5.51
   4  10  -9   15.74    2.59
   4  10  -9   15.39    2.85
   4  10  -8   52.95    3.26
   4  10  -8   50.60    3.60
   4  10  -7   75.37    3.68
   4  10  -7   61.50    4.00
   4  10  -6    2.57    2.44
   4  10  -6    3.98    3.09
   4  10  -6    8.97    3.42
   4  10  -5    9.27    2.46
   4  10  -5    5.12    3.12
   4  10  -5   12.23    3.46
   4  10  -4   94.21    4.26
   4  10  -4   89.14    4.76
   4  10  -4   86.80    5.57
   4  10  -3  110.87    4.63
   4  10  -3  112.38    5.21
   4  10  -2  106.53    4.64
   4  10  -1   30.09    3.99
   4  10  -1   26.87    3.55
   4  10  -1   28.67    2.99
   4 -10   1   25.32    2.85
   4  10   0  290.97    9.69
   4 -10   0  290.72    9.32
   4  10   0  279.50   10.91
   4  10   1   30.34    3.71
   4 -10  -1   26.50    3.07
   4  10   1   28.32    4.02
   4  10   2  109.82    5.04
   4 -10  -2  110.82    4.74
   4  10   3  105.22    5.13
   4 -10  -3  117.67    4.89
   4  10   3  106.64    6.06
   4  10   4   92.42    4.74
   4 -10  -4   96.92    4.39
   4  10   4   86.14    5.55
   4  10   5    5.69    3.13
   4 -10  -5    6.67    2.82
   4  10   5    3.90    3.28
   4  10   6    7.06    3.02
   4 -10  -6    5.61    2.74
   4  10   6    2.49    3.26
   4  10   7   62.89    4.00
   4  10   7   71.13    3.84
   4 -10  -7   68.65    3.97
   4  10   8   51.64    3.59
   4 -10  -8   50.35    3.53
   4  10   9   14.77    2.83
   4 -10 -10  145.00    5.70
   4 -10 -11   48.67    3.54
   4  10  11   54.30    3.38
   4 -10 -12   26.58    2.99
   4  10  12   21.57    2.88
   4 -10 -13  128.09    5.06
   4  10  13  125.30    4.95
   4 -10 -14   48.96    3.18
   4  10  14   45.11    3.13
   4 -10 -15   64.57    3.44
   4  10  15   57.74    3.23
   4 -10 -16   73.03    3.50
  -4  10 -16   78.38    3.43
   4  10  16   69.65    3.42
   4 -10 -17   34.75    2.59
  -4  10 -17   32.78    2.53
   4 -10 -18   25.32    2.24
  -4  10 -18   28.05    2.35
   4 -10 -19   11.07    1.90
  -4  10 -19   12.25    1.96
   4 -10 -20    6.11    1.49
  -4  10 -20   10.03    1.82
   4  10  21   50.89    2.32
  -4  10 -21   52.64    2.39
   4  10  22   14.74    1.47
  -4  10 -22   18.59    1.50
   4 -10 -23   33.92    1.63
   4  10  23   33.25    1.53
   4  11 -20   16.07    1.18
   4  11 -12   11.83    1.94
   4  11 -11   17.44    2.30
   4  11 -11   24.20    2.14
   4  11 -10    6.89    2.29
   4  11 -10    7.00    2.04
   4  11  -9   29.71    2.82
   4  11  -9   31.12    2.52
   4  11  -8   41.45    3.15
   4  11  -8   48.62    2.85
   4  11  -7   37.06    3.23
   4  11  -7   40.10    2.78
   4  11  -6   39.71    3.25
   4  11  -5   37.94    3.34
   4  11  -4  144.29    5.82
   4  11  -3  121.36    5.31
   4  11  -1    4.70    3.14
  -4 -11  -1    6.08    2.10
   4 -11   1    5.27    2.27
   4 -11   0    1.03    2.30
   4  11   0   -2.24    3.09
   4 -11  -1    5.01    2.43
   4  11   1    4.30    3.13
   4 -11  -2   39.43    3.03
   4  11   2   34.33    3.52
   4 -11  -3  112.20    4.71
   4  11   3  113.73    5.05
   4 -11  -4  144.76    5.56
   4  11   4  144.63    5.96
   4  11   4  155.12    5.65
   4 -11  -5   37.23    3.10
   4  11   5   36.67    3.44
   4  11   5   41.42    3.21
   4 -11  -6   45.65    3.29
   4  11   6   43.56    3.46
   4  11   6   47.62    3.21
   4 -11  -7   33.93    3.11
   4  11   7   32.86    3.07
   4  11   7   34.76    3.04
   4 -11  -8   41.49    3.23
   4  11   8   42.43    3.18
   4  11   8   45.45    3.18
   4  11   9   26.20    2.72
   4  11   9   27.91    2.80
   4  11  10    5.37    2.54
   4 -11 -11   15.93    2.64
   4 -11 -12   15.49    2.55
   4 -11 -13   18.02    2.49
   4 -11 -14   37.74    2.70
   4  11  14   33.16    2.57
   4 -11 -15   10.04    2.15
   4 -11 -16   13.60    2.08
   4 -11 -17   14.33    1.86
   4 -11 -18    0.89    1.50
   4  11  19   13.92    1.39
  -4  11 -19   12.72    1.27
   4 -11 -19   11.23    1.36
   4  11  20   19.63    1.27
   4  12 -17   33.88    1.54
   4  12 -11   47.72    2.32
   4  12 -10   16.79    1.93
   4  12  -9   22.18    2.22
   4  12  -8   15.38    2.26
   4  12  -7   42.28    2.87
   4  12  -6    9.74    2.45
   4  12  -5   12.16    2.57
   4  12  -4   66.99    2.95
   4  12  -4   68.20    3.65
   4  12  -3   83.66    4.06
   4  12  -1  166.04    5.72
   4  12  -1  164.91    6.05
   4  12   0   67.99    3.37
   4 -12   0   72.58    3.15
   4  12   0   67.91    3.84
   4  12   1  162.68    5.65
   4 -12  -1  158.85    5.47
   4  12   1  164.65    5.95
   4  12   2   60.39    3.20
   4 -12  -2   54.75    3.03
   4  12   2   59.35    3.61
   4  12   3   84.05    3.71
   4 -12  -3   82.24    3.65
   4  12   3   79.89    4.02
   4  12   4   71.54    3.44
   4 -12  -4   69.90    3.36
   4  12   4   67.22    3.70
   4  12   5    9.82    2.39
   4 -12  -5   13.90    2.38
   4  12   5   10.39    2.58
   4  12   6   14.13    2.39
   4 -12  -6   12.92    2.31
   4  12   6   10.77    2.46
   4  12   7   41.31    2.79
   4 -12  -7   46.58    2.83
   4  12   7   37.80    2.78
   4  12   8   17.92    2.35
   4 -12  -8   20.69    2.41
   4  12   8   16.34    2.30
   4  12   9   22.60    2.37
   4 -12  -9   22.20    2.44
   4  12   9   19.24    2.10
   4  12  10   20.33    2.25
   4  12  11   54.36    2.80
   4 -12 -11   58.82    2.90
   4  12  12   26.85    2.18
   4 -12 -12   31.78    2.33
   4 -12 -13   25.14    2.11
   4 -12 -14   19.59    1.86
   4 -12 -15   22.03    1.75
   4 -12 -16    8.04    1.31
   4  13 -11    8.37    1.03
  -4 -13 -10   13.53    1.26
   4  13 -10   10.00    1.21
  -4 -13  -9    8.58    1.39
   4  13  -9    4.51    1.17
   4  13  -9    7.31    1.22
   4  13  -8   10.52    1.28
   4  13  -8   12.59    1.53
   4  13  -7    4.64    1.14
   4  13  -7    5.45    1.71
   4  13  -6   24.21    2.03
   4  13  -5   43.39    2.51
   4  13  -4  107.96    4.10
   4  13  -4  110.45    3.68
   4  13  -3    7.97    2.11
   4  13  -3    3.19    1.57
   4  13  -2   18.98    1.83
   4  13  -1   23.72    2.45
   4  13  -1   25.36    1.94
   4  13   0  124.17    4.52
   4  13   0  120.77    4.15
   4  13   1   24.99    2.34
   4  13   1   24.26    1.86
   4 -13  -2   16.13    1.66
   4  13   2   18.71    2.29
   4  13   2   16.02    1.95
   4 -13  -3    4.05    1.65
   4  13   3    3.86    2.07
   4  13   3    3.93    1.71
   4 -13  -4  105.25    3.74
   4  13   4  106.44    4.00
   4  13   4  106.72    3.81
   4 -13  -5   40.23    2.31
   4  13   5   45.79    2.49
   4  13   5   40.33    2.35
   4 -13  -6   24.59    1.97
   4  13   6   20.47    1.95
   4  13   6   22.66    1.89
   4 -13  -7    6.92    1.73
   4  13   7    2.80    1.57
   4  13   7    4.50    1.57
   4 -13  -8   16.65    1.74
   4  13   8   13.42    1.47
   4  13   8   13.62    1.66
   4 -13  -9    8.57    1.65
   4 -13 -10   16.15    1.60
   4 -13 -12   46.23    1.95
   4  14  -1   13.38    1.31
   4  14   0   89.62    3.01
   4  14   1   16.44    1.30
   5   0   0    3.05    2.57
   5   0   1   80.43    4.29
   5   0  -1   78.39    4.41
   5   0   2  120.93    5.34
   5   0  -2  116.74    5.40
   5   0   3    2.57    2.51
   5   0  -3    2.90    2.64
   5   0  -4    1.92    2.60
   5   0  -5   73.97    4.31
   5   0  -6   63.41    4.06
   5   0  -7    4.55    2.65
   5   0  -8    0.43    2.73
   5   0  -9    1.90    2.83
   5   0  10  108.99    5.87
   5   0 -10  114.41    5.57
   5   0 -11   21.66    3.27
   5   0  11   18.82    3.55
   5   0 -12  153.39    6.63
   5   0  12  145.24    6.96
   5   0 -13   64.53    4.58
   5   0  13   70.68    4.88
   5   0  14  201.76    8.56
   5   0 -14  209.57    8.23
   5   0  15   65.21    4.89
   5   0 -15   67.35    4.51
   5   0 -16   72.98    4.88
   5   0  16   68.77    5.12
   5   0 -17  560.32   17.63
   5   0  17  527.32   17.79
   5   0 -18  151.30    6.87
   5   0 -19   -0.43    2.48
   5   0 -19   -2.96    3.00
   5   0 -19    2.37    2.40
   5   0 -20  124.15    5.19
   5   0 -20  124.97    4.94
   5   0 -20  118.46    6.02
   5   0 -21  141.81    5.52
   5   0 -21  129.01    6.37
   5   0 -21  144.79    5.33
   5   0 -22   10.80    2.69
   5   0 -22   12.18    2.43
   5   0 -23   36.41    3.03
   5   0  23   38.53    2.61
   5   0 -24   95.09    4.27
   5   0  24   90.70    3.80
   5   0  25   18.98    2.11
   5   0 -25   17.52    2.70
   5   0  26  120.38    4.40
   5   0 -26  123.85    4.78
   5   0 -26  124.74    4.71
   5   0  27   21.26    1.93
   5   0 -27   26.27    2.54
   5   0 -27   26.25    2.43
   5   0  28   34.23    2.03
   5   0 -28   35.57    2.49
   5   0 -28   33.83    2.40
   5   0  29  155.35    4.98
   5   0 -29  171.65    5.30
   5   0 -29  158.10    5.22
   5   0 -30   12.19    1.60
   5   0 -30    9.25    1.60
   5   0 -31   13.76    1.30
   5   0 -31   16.12    1.31
   5   1 -31    4.58    1.05
   5   1 -31    3.86    1.09
   5   1 -30   81.64    2.96
   5   1 -30   76.74    2.88
   5   1 -29   31.18    2.16
   5   1 -29   31.06    2.12
   5  -1  28   25.61    1.82
   5   1 -28   27.40    2.25
   5   1 -28   29.03    2.31
   5  -1  27    5.29    1.67
   5   1 -27    5.19    2.09
   5   1 -27    6.62    2.19
   5  -1  26    7.63    1.83
   5   1 -26    8.46    2.28
   5   1 -26    6.93    2.32
   5  -1  25    2.54    1.81
   5   1 -25    1.08    2.38
   5   1 -25    2.51    2.40
   5  -1  24   61.96    3.03
   5   1 -24   61.31    3.55
   5   1 -24   60.97    3.45
   5   1 -23    6.19    2.52
   5   1 -23    9.02    2.65
   5   1 -22   39.43    3.16
   5   1 -22   36.01    3.08
   5   1 -21  272.94    8.91
   5   1 -21  265.69    8.64
   5   1 -20   10.10    2.75
   5   1 -20   13.86    2.50
   5   1 -19   41.22    3.05
   5   1 -19   37.65    3.14
   5   1 -18   11.08    3.07
   5   1 -18   11.07    2.45
   5   1 -18   14.82    2.71
   5   1 -17  139.55    6.41
   5   1 -16  199.13    8.02
   5   1 -15   75.34    4.69
   5   1 -14   37.82    3.70
   5   1 -13   41.79    3.79
   5   1 -12   49.67    3.96
   5   1 -11   22.25    3.22
   5   1 -10   60.77    4.05
   5   1  -9   20.25    3.11
   5   1  -8  144.08    6.13
   5   1  -7  191.41    7.43
   5   1  -6   30.51    3.14
   5   1  -5   30.13    3.26
   5  -1   4    6.83    2.74
   5   1  -4    8.89    2.64
   5   1  -3  294.94    9.99
   5  -1   3  283.53    9.80
   5  -1   2   23.81    2.92
   5   1  -2   22.20    3.02
   5   1  -1  161.60    6.50
   5   1   0    4.28    2.51
   5   1   1  156.50    6.34
   5   1   2   22.77    2.99
   5  -1  -3  279.32    9.73
   5  -1  -4    5.18    2.65
   5  -1  -5   30.86    3.28
   5  -1  -6   30.23    3.23
   5   1   6   32.51    3.58
   5  -1  -7  193.31    7.49
   5   1   7  188.12    7.86
   5  -1  -8  153.66    6.57
   5   1   8  152.40    6.80
   5  -1  -9   16.93    3.18
   5   1   9   16.30    3.33
   5  -1 -10   52.98    4.06
   5   1  10   55.46    4.47
   5  -1 -11   31.35    3.59
   5   1  11   27.99    3.78
   5   1  12   38.92    4.15
   5  -1 -12   38.00    3.95
   5   1  13   44.97    4.45
   5  -1 -13   41.97    4.09
   5  -1 -14   33.20    3.87
   5   1  14   29.79    4.27
   5  -1 -15   76.92    4.99
   5   1  15   71.50    5.25
   5   1  16  202.08    8.54
   5  -1 -16  197.24    8.23
   5  -1 -17  144.60    6.86
   5   1  17  142.34    7.03
   5  -1 -18   10.94    2.69
   5   1  18   12.03    3.65
   5  -1 -18    8.96    3.29
   5  -1 -18   11.17    2.60
   5  -1 -19   44.08    3.15
   5  -1 -19   41.35    3.09
   5  -1 -19   41.55    4.04
   5   1  19   35.29    4.19
   5  -1 -20   10.26    2.69
   5  -1 -20    8.12    2.60
   5  -1 -20    8.99    3.31
   5  -1 -21  261.11    8.50
   5  -1 -21  252.31    9.82
   5  -1 -21  266.86    8.71
   5   1  22   38.62    2.65
   5  -1 -22   37.24    2.93
   5  -1 -22   35.43    3.12
   5  -1 -23    7.51    2.45
   5   1  23    5.99    2.06
   5  -1 -23    5.01    2.31
   5  -1 -24   59.76    3.16
   5  -1 -24   59.81    3.52
   5   1  24   61.04    3.02
   5   1  25    4.03    1.92
   5  -1 -25    1.87    2.37
   5   1  26    7.24    1.86
   5  -1 -26    2.86    2.26
   5  -1 -27    3.11    2.19
   5   1  27    5.21    1.69
   5   1  28   27.97    1.88
   5  -1 -28   29.05    2.32
   5  -1 -28   27.09    2.28
   5   1  29   27.39    1.69
   5  -1 -29   26.86    2.04
   5  -1 -29   25.11    2.09
   5   1  30   66.73    2.49
   5  -1 -30   73.82    2.83
   5  -1 -31    2.31    1.19
   5  -1 -31    3.45    1.08
   5   2 -30    4.75    1.33
   5   2 -30    6.12    1.32
   5   2 -29    7.39    1.66
   5   2 -29    7.26    1.62
   5   2 -28    5.38    1.87
   5   2 -28    4.43    1.75
   5   2 -27   24.10    2.30
   5   2 -27   24.21    2.28
   5  -2  26   52.65    2.61
   5   2 -26   54.04    3.02
   5   2 -26   53.92    3.04
   5   2 -25    9.55    2.35
   5   2 -25    8.85    2.36
   5  -2  25    9.94    1.88
   5   2 -24   58.73    3.33
   5   2 -24   54.56    3.34
   5   2 -23   78.81    4.01
   5   2 -23   88.81    3.97
   5   2 -22   69.70    3.89
   5   2 -22   72.50    3.81
   5   2 -21   35.59    3.16
   5   2 -21   40.14    3.14
   5   2 -20   12.06    2.76
   5   2 -20    8.14    2.68
   5   2 -19  191.32    6.98
   5   2 -19  204.25    7.01
   5   2 -18  137.68    5.40
   5   2 -13    8.86    2.80
   5   2 -12  183.65    7.26
   5   2 -11   90.34    4.76
   5   2 -10  141.96    6.12
   5   2  -9   76.61    4.37
   5   2  -8   16.18    2.74
   5   2  -7   80.75    4.33
   5   2  -6  273.11    9.54
   5   2  -5  120.08    5.39
   5  -2   4   47.95    3.40
   5   2  -4   43.97    3.41
   5  -2   3   94.07    4.58
   5   2  -3   87.25    4.59
   5  -2   2  140.33    6.02
   5   2  -2  135.49    5.83
   5   2  -1  324.17   10.95
   5  -2   1  328.26   10.88
   5  -2   0   65.60    3.94
   5   2   0   70.14    4.07
   5  -2  -1  335.25   11.23
   5   2   1  336.99   11.17
   5  -2  -2  154.31    6.29
   5  -2  -3   83.55    4.59
   5   2   4   34.36    3.83
   5  -2  -4   44.19    3.44
   5   2   5  115.41    5.64
   5   2   8   15.88    3.47
   5  -2  -9   78.28    4.75
   5   2   9   76.83    4.94
   5   2  10  144.34    6.82
   5  -2 -10  145.70    6.49
   5  -2 -11   90.46    5.27
   5   2  11  103.30    5.65
   5  -2 -12  175.45    7.57
   5   2  12  181.57    7.86
   5  -2 -13   11.26    3.32
   5   2  13   12.60    3.83
   5  -2 -14  139.39    6.88
   5   2  14  167.91    7.55
   5  -2 -15   70.67    4.97
   5   2  15   63.89    5.19
   5  -2 -16  751.15   22.95
   5   2  16  714.24   23.12
   5  -2 -17    6.91    3.30
   5   2  17    6.80    3.61
   5  -2 -18  130.92    5.26
   5  -2 -18  127.77    6.52
   5   2  18  131.80    6.78
   5  -2 -18  138.81    5.26
   5  -2 -19  202.22    7.05
   5  -2 -19  199.99    7.05
   5   2  19  185.28    8.54
   5   2  20   10.19    3.63
   5  -2 -20   11.79    2.65
   5  -2 -20    9.00    3.15
   5  -2 -20   11.30    2.67
   5  -2 -21   33.08    2.96
   5  -2 -21   38.20    3.04
   5  -2 -21   26.87    3.65
   5   2  21   32.39    4.18
   5   2  21   37.10    2.63
   5  -2 -22   68.29    3.58
   5   2  22   67.96    3.36
   5  -2 -23   80.61    3.75
   5   2  23   83.75    3.66
   5  -2 -23   89.11    3.96
   5  -2 -24   54.78    3.04
   5  -2 -24   54.14    3.25
   5   2  24   52.31    2.87
   5  -2 -25   10.49    2.31
   5   2  25    8.68    1.94
   5  -2 -25   10.03    2.03
   5  -2 -26   49.39    2.59
   5  -2 -26   54.67    2.97
   5   2  26   53.28    2.68
   5  -2 -27   31.21    2.35
   5   2  27   25.14    2.00
   5  -2 -28    1.68    1.73
   5   2  28    3.76    1.46
   5  -2 -29    4.83    1.68
   5  -2 -29    6.74    1.67
   5   2  29    5.37    1.33
   5  -2 -30    3.84    1.39
   5   2  30    3.36    0.99
   5  -2 -30    4.58    1.35
   5  -2 -31   85.60    2.83
   5   3 -30   32.97    1.51
   5   3 -30   27.36    1.34
   5   3 -29    2.26    1.29
   5   3 -29    1.96    1.45
   5   3 -28   60.90    2.68
   5   3 -28   61.38    2.60
   5   3 -27   11.81    1.86
   5   3 -27   13.86    1.97
   5   3 -26   33.46    2.52
   5   3 -26   30.02    2.34
   5   3 -25   16.70    2.27
   5   3 -25   18.40    2.44
   5   3 -24   31.85    2.56
   5   3 -24   26.10    2.72
   5   3 -23   14.59    2.44
   5   3 -23   18.70    2.64
   5   3 -22    6.25    2.29
   5   3 -22    4.71    2.46
   5   3 -21   44.38    3.29
   5   3 -21   46.30    3.12
   5   3 -20   58.53    3.61
   5   3 -20   56.76    3.41
   5   3 -19   51.17    3.49
   5   3 -19   50.79    3.14
   5   3 -18  133.75    5.44
   5   3 -18  145.86    5.41
   5   3 -17  163.40    6.19
   5   3 -17  166.92    6.08
   5   3  -7   70.44    4.00
   5   3  -6  353.08   11.64
   5   3  -5   84.73    4.48
   5  -3   4  190.69    7.30
   5   3  -4  203.17    7.41
   5  -3   3   88.81    4.46
   5   3  -3   86.81    4.41
   5   3  -2   80.80    4.24
   5  -3   2   76.80    4.21
   5  -3   1   61.34    3.73
   5  -3   0  133.79    5.64
   5  -3  -1   62.16    3.84
   5  -3  -2   82.10    4.40
   5   3   3   91.22    4.92
   5  -3  -3   87.29    4.56
   5   3   4  209.37    8.06
   5  -3  -4  199.18    7.64
   5  -3  -5   83.05    4.72
   5   3   5   86.78    5.03
   5  -3  -6  362.48   11.92
   5   3   6  339.30   12.16
   5   3   7   72.17    4.69
   5  -3  -7   65.22    4.33
   5  -3  -8  104.91    5.34
   5  -3  -9    8.94    2.95
   5   3  10   28.04    3.88
   5  -3 -10   32.53    3.64
   5   3  11  131.21    6.68
   5   3  12   29.59    4.15
   5   3  13   81.86    5.51
   5   3  14   98.59    5.94
   5   3  15   14.73    3.96
   5  -3 -15    9.04    3.22
   5   3  16  101.93    6.10
   5  -3 -16  103.97    5.79
   5   3  17  158.10    7.79
   5  -3 -17  171.71    6.10
   5  -3 -17  159.45    7.38
   5   3  18  135.53    7.03
   5  -3 -18  146.91    5.41
   5  -3 -18  135.82    6.78
   5  -3 -19   50.13    3.19
   5  -3 -19   43.09    4.22
   5   3  19   45.85    4.58
   5  -3 -19   49.66    3.39
   5  -3 -20   56.69    3.47
   5  -3 -20   55.74    3.32
   5  -3 -20   57.67    4.47
   5   3  20   53.97    4.66
   5   3  20   52.56    2.98
   5  -3 -21   47.04    3.24
   5  -3 -21   44.28    4.02
   5  -3 -21   41.99    3.06
   5   3  21   46.92    2.82
   5  -3 -22    5.83    2.34
   5   3  22    8.57    2.06
   5  -3 -22    6.46    2.34
   5  -3 -23   17.71    2.40
   5   3  23   14.58    2.18
   5  -3 -23   14.27    2.37
   5  -3 -24   29.82    2.54
   5  -3 -24   33.45    2.59
   5   3  24   28.81    2.35
   5  -3 -25   21.51    2.31
   5  -3 -25   23.18    2.24
   5   3  25   16.34    2.03
   5  -3 -26   34.44    2.25
   5   3  26   30.01    2.13
   5  -3 -26   29.04    2.31
   5  -3 -27   14.37    1.84
   5  -3 -27   11.14    1.69
   5   3  27   12.57    1.71
   5   3  28   56.26    2.43
   5  -3 -28   59.83    2.58
   5   3  29    1.94    1.14
   5  -3 -29    2.06    1.29
   5  -3 -30   27.96    1.34
   5   4 -29   84.29    2.79
   5   4 -28   73.23    2.76
   5   4 -27   21.60    1.90
   5   4 -26    9.38    1.67
   5   4 -26    9.29    1.93
   5   4 -25   19.09    1.95
   5   4 -25   17.30    2.24
   5   4 -24   18.12    2.05
   5   4 -24   14.93    2.42
   5   4 -23   11.02    2.05
   5   4 -23    8.81    2.39
   5   4 -22   30.63    2.49
   5   4 -22   23.19    2.81
   5   4 -21   42.31    3.18
   5   4 -21   45.47    2.87
   5   4 -20    8.11    2.71
   5   4 -19   36.97    3.12
   5   4 -18    9.27    2.80
   5   4 -17  139.48    5.47
   5   4 -16  230.71    7.84
   5  -4   3   90.64    4.48
   5  -4   2   72.63    4.03
   5  -4   1  163.28    6.41
   5  -4   0  200.33    7.50
   5  -4  -1  153.35    6.29
   5  -4  -2   73.96    4.17
   5   4   2   80.38    4.72
   5   4   3   87.39    5.00
   5  -4  -3   99.68    4.84
   5   4   4  363.35   12.28
   5  -4  -4  350.79   11.88
   5  -4  -5  458.13   14.40
   5   4   5  427.28   14.68
   5  -4  -6  169.27    6.93
   5   4   6  162.14    7.18
   5  -4  -7  164.30    6.90
   5   4   7  160.44    7.32
   5   4   8  154.10    7.12
   5  -4  -8  149.48    6.58
   5   4   9   -0.19    3.38
   5  -4  -9    3.05    2.86
   5  -4 -10   45.45    4.05
   5   4  10   50.70    4.60
   5  -4 -11   71.35    4.75
   5  -4 -12   68.38    4.74
   5   4  13   47.53    4.54
   5  -4 -13   41.25    4.02
   5   4  14   94.55    5.95
   5  -4 -14   99.39    5.53
   5   4  15   53.27    4.76
   5  -4 -15   52.25    4.40
   5  -4 -16  243.35    7.66
   5  -4 -16  223.23    7.74
   5   4  16  208.82    9.41
   5  -4 -16  218.60    8.98
   5  -4 -17  142.58    5.30
   5  -4 -17  136.21    5.51
   5  -4 -17  149.59    6.81
   5   4  17  130.00    7.12
   5  -4 -18   14.02    2.35
   5   4  18    5.72    3.74
   5  -4 -19   36.51    2.76
   5   4  19   30.08    4.13
   5   4  19   36.99    2.61
   5   4  20    5.24    3.36
   5  -4 -20    7.13    2.27
   5   4  20    8.96    2.12
   5  -4 -21   51.52    3.21
   5   4  21   43.23    2.76
   5  -4 -21   44.43    2.85
   5  -4 -22   26.75    2.68
   5  -4 -22   25.66    2.44
   5   4  22   26.70    2.39
   5  -4 -23    8.80    2.02
   5   4  23    9.57    2.00
   5  -4 -23    9.23    2.27
   5  -4 -24   18.22    2.05
   5   4  24   15.21    2.09
   5  -4 -24   15.28    2.26
   5  -4 -25   17.82    2.00
   5   4  25   19.40    1.97
   5  -4 -25   20.06    2.16
   5  -4 -26    6.29    1.56
   5   4  26    6.58    1.68
   5  -4 -26    8.93    1.81
   5  -4 -27   26.50    1.76
   5   4  27   22.68    1.77
   5  -4 -27   21.12    1.70
   5   4  28   67.31    2.46
   5  -4 -28   60.03    2.34
   5   4  29   75.78    2.62
   5  -4 -29   85.96    2.88
   5  -4 -30   18.99    1.20
   5   5 -28   20.75    1.30
   5   5 -27   31.32    1.83
   5   5 -26    2.81    1.65
   5   5 -25    4.73    1.88
   5   5 -24   24.43    2.32
   5   5 -23   37.63    2.73
   5   5 -22    7.75    2.39
   5   5 -21  173.28    6.14
   5   5 -20   11.95    2.62
   5   5 -19    1.98    2.68
   5   5 -18   31.30    3.07
   5   5 -17   24.23    2.97
   5   5 -16  101.68    4.55
   5   5 -15   70.34    3.94
   5   5 -14  106.94    4.65
   5  -5   2  186.42    7.02
   5  -5   1   17.59    2.60
   5  -5   0   22.42    2.72
   5  -5  -1   15.02    2.68
   5   5   2  179.40    7.52
   5  -5  -2  194.23    7.22
   5  -5  -3   93.90    4.72
   5   5   3   86.07    5.03
   5   5   4  248.38    9.41
   5  -5  -4  243.08    8.84
   5   5   5  478.72   15.77
   5  -5  -5  484.09   15.43
   5  -5  -6  326.18   11.18
   5   5   6  324.12   11.57
   5  -5  -7  248.46    9.13
   5   5   7  244.66    9.58
   5   5   8   15.55    3.54
   5  -5  -8   17.67    3.25
   5   5   9  234.38    9.22
   5  -5  -9  222.02    8.66
   5   5  10    2.77    3.57
   5  -5 -10    2.67    2.98
   5  -5 -11   70.54    4.68
   5   5  11   76.44    5.29
   5  -5 -12  236.52    8.95
   5   5  12  212.29    9.32
   5   5  13    6.74    3.66
   5  -5 -13   -0.36    3.09
   5  -5 -14  103.74    4.73
   5  -5 -14  109.86    5.78
   5  -5 -15   68.16    3.86
   5  -5 -15   69.93    4.71
   5  -5 -16   93.03    4.42
   5  -5 -16   91.59    5.33
   5   5  16   89.05    5.88
   5  -5 -17   20.63    2.96
   5  -5 -17   23.25    3.50
   5   5  17   15.74    3.84
   5   5  18   34.37    4.32
   5  -5 -18   32.58    3.10
   5  -5 -18   32.13    3.73
   5   5  18   31.88    2.48
   5   5  19    6.79    2.14
   5   5  20   12.75    2.15
   5   5  21  163.39    5.60
   5   5  22    8.44    2.01
   5  -5 -22   10.50    2.41
   5  -5 -23   40.49    2.76
   5   5  23   38.73    2.40
   5  -5 -24   26.29    2.37
   5   5  24   24.53    2.05
   5   5  25    2.24    1.60
   5  -5 -25    3.62    1.87
   5   5  26    4.13    1.46
   5  -5 -26    5.29    1.57
   5   5  27   31.00    1.69
   5  -5 -27   29.93    1.80
   5   5  28   19.18    1.22
   5  -5 -28   16.74    1.21
   5   6 -26   19.91    1.45
   5   6 -25    9.51    1.58
   5   6 -24   66.06    2.89
   5   6 -23   70.24    3.15
   5   6 -22   12.59    2.19
   5   6 -21   66.63    3.30
   5   6 -20   94.31    4.09
   5   6 -19  242.25    7.95
   5   6 -18   54.36    3.39
   5   6 -17   13.43    2.70
   5   6 -16   90.21    4.15
   5   6 -15  148.61    5.72
   5   6 -14  109.68    4.81
   5   6 -13   38.44    3.23
   5   6 -12   35.86    3.23
   5   6 -11  201.77    7.11
   5   6  -3   28.22    3.82
   5   6  -1    0.97    3.13
   5   6   0   44.22    4.16
   5   6   1    3.71    3.12
   5   6   2   18.10    3.19
   5   6   2   22.81    3.76
   5   6   3   33.91    3.53
   5   6   3   36.38    4.11
   5  -6  -4  172.30    6.76
   5   6   4  154.80    7.11
   5  -6  -5  271.74    9.80
   5   6   5  288.30   10.34
   5  -6  -6   16.08    2.87
   5   6   6   10.62    3.49
   5   6   7  119.61    6.18
   5  -6  -7  123.76    5.75
   5  -6  -8  245.05    8.86
   5   6   8  222.44    9.32
   5  -6  -9    7.86    3.08
   5   6   9    9.97    3.68
   5  -6 -10  373.01   12.89
   5   6  10  392.02   13.51
   5   6  11  203.52    8.75
   5  -6 -11  205.97    8.24
   5  -6 -11  208.39    7.38
   5  -6 -12   39.30    3.76
   5   6  12   36.75    4.32
   5  -6 -12   37.59    3.29
   5  -6 -13   42.87    4.02
   5   6  13   47.08    4.80
   5  -6 -13   49.11    3.62
   5  -6 -14  112.64    5.70
   5   6  14  109.61    6.25
   5  -6 -14  112.58    4.91
   5  -6 -15  137.24    6.44
   5   6  15  135.92    7.07
   5  -6 -15  139.53    5.60
   5   6  16   89.27    5.68
   5  -6 -16   90.93    5.17
   5  -6 -16   83.15    4.29
   5  -6 -17   13.81    2.78
   5  -6 -18   48.48    3.20
   5  -6 -19  226.71    7.61
   5   6  19  237.69    7.43
   5   6  20   88.30    3.63
   5   6  21   64.95    3.03
   5   6  22    8.26    1.77
   5  -6 -22   14.08    2.28
   5  -6 -23   64.00    3.11
   5   6  23   62.08    2.78
   5  -6 -24   67.63    2.97
   5   6  24   60.73    2.70
   5   6  25    5.86    1.50
   5  -6 -25    8.65    1.72
   5  -6 -26   21.73    1.66
   5   6  26   20.15    1.51
   5  -6 -27    0.99    1.08
   5   6  27    1.28    0.94
  -5   6 -28    4.03    1.06
   5   7 -24   33.74    1.87
   5   7 -23   63.65    2.73
   5   7 -22   98.18    3.69
   5   7 -21   20.53    1.80
   5   7 -21   24.27    2.22
   5   7 -20   32.23    2.54
   5   7 -19   10.46    2.35
   5   7 -18    2.87    2.26
   5   7 -17   86.93    4.02
   5   7 -16   58.82    3.48
   5   7 -15   22.18    2.86
   5   7 -14   19.62    2.73
   5   7 -13   65.09    3.75
   5   7 -12  112.60    4.87
   5   7 -11    2.17    2.44
   5   7 -11    6.44    2.71
   5   7 -10   44.32    3.26
   5   7 -10   44.90    3.22
   5   7  -9   28.46    3.10
   5   7  -9   26.26    2.91
   5   7  -8  476.87   14.40
   5   7  -8  474.33   14.50
   5   7  -7   61.75    3.66
   5   7  -7   62.10    3.86
   5   7  -5   28.21    3.91
   5   7  -4  140.54    6.87
   5   7  -3   44.16    4.33
   5   7  -1   65.26    4.92
   5   7   0   21.41    3.72
   5   7   1   66.52    5.00
   5   7   2   60.42    4.77
   5   7   3   36.49    4.18
   5   7   4  132.63    6.76
   5   7   5   23.50    3.52
   5   7   6  138.16    6.58
   5  -7  -7   75.94    4.15
   5   7   7   64.95    4.75
   5   7   7   64.39    4.02
   5   7   8  468.29   15.72
   5   7   8  471.86   14.40
   5   7   9   32.11    3.97
   5  -7 -10   47.65    3.49
   5   7  10   34.75    4.19
   5  -7 -11    7.89    2.92
   5   7  11    8.42    2.50
   5   7  11    4.38    3.45
   5  -7 -12  120.77    4.98
   5   7  12  104.20    4.46
   5   7  12  104.41    6.16
   5  -7 -13   67.68    3.95
   5   7  13   61.18    3.36
   5  -7 -13   61.02    4.15
   5   7  13   59.25    4.78
   5  -7 -14   24.74    3.16
   5   7  14   19.50    2.41
   5   7  14   18.38    3.80
   5   7  15   19.84    2.38
   5  -7 -15   27.39    3.12
   5   7  16   53.86    2.93
   5  -7 -16   55.19    3.43
   5  -7 -17   81.69    3.95
   5  -7 -18    6.04    2.54
   5   7  19    8.87    1.93
   5  -7 -19    7.45    2.33
   5  -7 -20   24.38    2.40
   5   7  20   28.72    2.11
   5   7  21   21.27    1.97
   5  -7 -22   95.43    3.79
   5   7  22   94.49    3.51
   5  -7 -23   63.34    2.89
   5   7  23   62.45    2.64
   5  -7 -24   35.20    2.16
   5   7  24   34.61    1.85
   5   7  25    1.39    1.09
  -5   7 -25    2.32    1.53
   5  -7 -25    1.13    1.33
   5  -7 -26   17.89    1.35
  -5   7 -26   20.13    1.42
   5   8 -22   23.27    1.65
   5   8 -21   43.36    2.13
   5   8 -21   54.50    2.38
   5   8 -20   52.34    2.63
   5   8 -19    1.25    1.89
   5   8 -18   55.56    2.95
   5   8 -17   23.61    2.49
   5   8 -16    5.24    2.37
   5   8 -15   52.14    3.20
   5   8 -14   15.51    2.60
   5   8 -13    3.47    2.48
   5   8 -12   12.29    2.63
   5   8 -11   37.32    3.05
   5   8 -11   39.39    3.03
   5   8 -10   34.00    3.14
   5   8 -10   32.27    3.06
   5   8  -9    3.73    2.63
   5   8  -9    7.49    2.60
   5   8  -8   32.75    3.22
   5   8  -8   32.57    3.17
   5   8  -7    9.40    3.05
   5   8  -7    8.94    2.71
   5   8  -6   75.70    3.82
   5   8  -6   65.37    4.18
   5   8  -5  180.40    6.49
   5   8  -5  180.23    6.79
   5   8  -5  174.81    7.99
   5   8  -4   11.21    3.21
   5   8  -4   15.82    3.78
   5   8  -4   12.01    2.79
   5   8  -3   69.36    3.79
   5   8  -3   65.90    4.20
   5   8  -3   60.23    4.87
   5   8  -1   34.62    4.18
   5  -8   0  179.44    6.32
   5   8   0  174.25    6.23
   5   8   0  169.11    6.31
   5   8   0  176.57    6.71
   5   8   0  182.00    8.05
   5  -8  -1   36.65    3.23
   5   8   1   33.32    2.80
   5   8   1   33.76    3.11
   5   8   1   36.55    3.68
   5  -8  -2  131.44    5.11
   5   8   2  119.70    4.75
   5   8   2  122.01    4.98
   5   8   2  114.81    5.30
   5  -8  -3   67.68    3.89
   5   8   3   71.28    3.47
   5   8   3   58.87    4.08
   5   8   3   64.67    4.96
   5   8   3   63.72    3.59
   5  -8  -4    8.34    2.83
   5   8   4    9.29    3.06
   5   8   4   12.44    3.53
   5   8   4   11.07    2.67
   5   8   5  182.76    6.82
   5   8   5  163.33    7.85
   5  -8  -5  181.44    6.61
   5   8   6   71.92    4.21
   5  -8  -6   65.81    4.03
   5   8   7    5.68    2.85
   5  -8  -7    7.64    2.82
   5   8   8   30.12    3.20
   5  -8  -8   30.40    3.24
   5   8   9    6.67    2.72
   5   8   9    5.36    3.10
   5   8  10   27.00    3.78
   5   8  10   35.61    2.95
   5  -8 -10   36.22    3.33
   5   8  11   36.68    3.00
   5  -8 -11   40.61    3.44
   5   8  12   18.45    2.59
   5  -8 -12   15.89    2.98
   5   8  13    5.37    2.32
   5  -8 -13    5.69    2.88
   5   8  14   14.09    2.37
   5  -8 -14   16.81    2.93
   5   8  15   51.83    3.11
   5  -8 -15   72.99    3.79
   5   8  16    3.52    1.99
   5  -8 -16    6.70    2.55
   5  -8 -17   17.98    2.59
   5  -8 -18   56.74    3.08
   5   8  19    0.90    1.64
   5  -8 -19    0.34    2.02
   5  -8 -20   46.20    2.55
   5   8  20   47.15    2.37
  -5   8 -20   51.12    2.68
   5  -8 -21   50.89    2.65
   5   8  21   48.62    2.30
  -5   8 -21   51.66    2.59
   5  -8 -22   23.78    1.97
   5   8  22   20.99    1.60
  -5   8 -22   21.39    1.91
   5   8  23    7.02    1.21
  -5   8 -23    9.84    1.52
   5  -8 -23    6.81    1.56
  -5   8 -24   12.53    1.31
   5  -8 -24   12.85    1.47
   5  -8 -25   27.02    1.33
   5  -9  22   19.00    1.34
   5   9 -21   34.95    1.60
   5   9 -20   10.98    1.49
   5   9 -20   12.77    1.43
   5   9 -19   13.05    1.75
   5   9 -19   17.64    1.70
   5   9 -18   10.32    1.80
   5   9 -17   21.49    2.10
   5   9 -16    6.68    2.00
   5   9 -15   11.51    2.18
   5   9 -14    0.11    2.13
   5   9 -13    6.41    2.31
   5   9 -12    9.50    2.32
   5   9 -11  130.44    5.03
   5   9 -11  134.28    5.10
   5   9 -10   27.88    2.83
   5   9 -10   28.83    2.81
   5   9  -9    4.00    2.47
   5   9  -9    3.36    2.66
   5   9  -8   58.75    3.45
   5   9  -8   55.27    3.65
   5   9  -7  171.46    6.11
   5   9  -7  169.81    6.36
   5   9  -6   50.80    3.31
   5   9  -6   52.83    3.74
   5   9  -5   21.32    3.10
   5   9  -5   21.01    2.89
   5   9  -5   26.73    3.81
   5   9  -4   39.57    3.67
   5   9  -4   40.39    3.05
   5   9  -4   36.29    4.20
   5   9  -3   11.76    3.28
   5   9  -3    9.13    3.54
   5   9  -3   12.96    2.73
   5   9  -2   37.39    3.16
   5   9  -1    2.89    2.32
   5   9  -1    5.19    3.28
   5   9  -1    5.16    3.52
   5   9  -1    8.58    2.46
   5   9   0   22.17    2.63
   5  -9   0   28.86    2.80
   5   9   0   22.50    3.55
   5   9   0   27.37    4.02
   5   9   1    7.57    2.26
   5  -9  -1    6.86    2.60
   5   9   1    4.56    3.56
   5   9   1    6.03    3.34
   5  -9  -2   35.07    3.13
   5   9   2   26.14    3.94
   5   9   2   35.93    3.61
   5  -9  -3    9.10    2.78
   5   9   3   10.82    3.50
   5   9   3    5.47    3.12
   5  -9  -4   43.51    3.21
   5   9   4   38.15    4.31
   5   9   4   37.96    3.71
   5  -9  -5   25.71    2.91
   5   9   5   21.48    3.07
   5  -9  -6   48.57    3.65
   5   9   6   47.00    3.53
   5  -9  -7  181.59    6.57
   5   9   7  179.24    6.68
   5  -9  -8   50.90    3.62
   5   9   8   54.48    3.60
   5   9   8   58.85    3.43
   5   9   9    1.46    2.63
   5   9   9    9.42    2.53
   5   9  10   27.11    2.88
   5  -9 -11  137.25    5.38
   5   9  11  128.50    5.04
   5  -9 -12   12.99    2.82
   5   9  12    8.48    2.38
   5  -9 -13    6.34    2.67
   5   9  13    6.04    2.27
   5  -9 -14    6.52    2.63
   5   9  14   -2.56    2.14
   5  -9 -15   10.04    2.52
   5   9  15    5.52    2.06
   5  -9 -16    8.16    2.37
   5   9  16    5.30    1.96
   5  -9 -17   18.94    2.36
   5  -9 -18   12.78    2.09
   5   9  18   11.62    1.64
   5   9  19   16.31    1.60
   5  -9 -19   16.42    1.96
   5   9  20   15.02    1.46
   5  -9 -20   14.01    1.59
   5  -9 -20   12.20    1.76
   5   9  21   36.29    1.67
   5  -9 -23    2.99    0.98
   5  10 -19   25.37    1.53
   5  10 -18   39.71    1.98
   5  10 -17  102.64    3.37
   5  10 -17   96.92    3.57
   5  10 -16   17.89    1.73
   5  10 -15   28.20    2.05
   5  10 -14   14.23    1.91
   5  10 -13   45.56    2.58
   5  10 -12    3.82    1.98
   5  10 -11   21.38    2.33
   5  10 -11   28.20    2.44
   5  10 -10   23.60    2.56
   5  10 -10   28.70    2.51
   5  10  -9   36.99    2.90
   5  10  -9   35.36    2.68
   5  10  -8   51.21    3.32
   5  10  -8   48.95    2.96
   5  10  -7   32.04    3.11
   5  10  -7   35.60    2.82
   5  10  -6    9.52    2.84
   5  10  -6    8.04    2.36
   5  10  -5   39.91    3.44
   5  10  -5   43.42    2.96
   5  10  -4   32.93    3.39
   5  10  -4   37.72    2.97
   5  10  -3    2.40    3.04
   5  10  -3    5.54    2.54
   5  10  -3    6.52    2.31
   5  10  -2    7.29    2.56
   5  10  -2    7.00    2.26
   5  10  -1    7.60    2.21
   5  10  -1    8.88    3.16
   5 -10   0    9.10    2.31
   5  10   0    7.09    2.16
   5  10   0    9.99    3.19
   5 -10  -1    8.90    2.42
   5  10   1    8.82    3.16
   5 -10  -2    9.11    2.50
   5  10   2    8.33    3.14
   5 -10  -3    7.42    2.60
   5  10   3    4.67    3.08
   5 -10  -4   36.25    2.96
   5  10   4   34.34    3.45
   5 -10  -5   38.60    3.07
   5  10   5   43.86    3.47
   5  10   6   15.15    2.72
   5 -10  -6   11.46    2.63
   5  10   6    8.82    2.92
   5  10   7   34.69    2.94
   5 -10  -7   31.30    3.02
   5  10   7   30.77    3.00
   5  10   8   53.04    3.29
   5 -10  -8   49.56    3.31
   5  10   8   46.52    3.23
   5  10   9   35.29    2.89
   5 -10  -9   40.90    3.03
   5  10   9   32.08    2.82
   5  10  10   25.16    2.65
   5  10  11   20.55    2.48
   5 -10 -11   27.11    2.76
   5  10  12    2.07    2.12
   5 -10 -12    5.47    2.44
   5  10  13   42.42    2.62
   5 -10 -13   43.09    2.92
   5  10  14   10.20    2.04
   5 -10 -14    9.60    2.32
   5 -10 -15   24.85    2.36
   5 -10 -16   17.49    2.10
   5  10  17   96.65    3.25
   5 -10 -17   95.02    3.61
   5  10  18   36.91    1.70
   5 -10 -18   40.07    2.15
   5 -10 -18   37.97    2.01
   5 -10 -19   26.60    1.62
   5 -10 -19   28.13    1.64
   5 -10 -20   26.44    1.44
   5  11 -17   10.29    1.10
   5  11 -14   50.95    2.41
   5  11 -13   67.34    2.86
   5  11 -12   25.14    2.05
   5  11 -11   16.59    2.00
   5  11 -10   12.87    2.04
   5  11 -10   14.30    1.89
   5  11  -9   15.47    2.10
   5  11  -9   16.95    2.14
   5  11  -8   16.81    2.12
   5  11  -8   19.83    2.35
   5  11  -7   81.44    3.47
   5  11  -7   79.94    3.66
   5  11  -6   19.31    2.22
   5  11  -6   21.47    2.63
   5  11  -5   15.13    2.13
   5  11  -5   15.62    2.67
   5  11  -4    8.47    2.03
   5  11  -4    7.76    2.68
   5  11  -3   61.06    2.96
   5  11  -3   58.47    3.59
   5  11  -2   32.18    2.29
   5  11  -1   18.94    2.06
   5  11  -1   23.27    2.94
   5 -11   0   38.05    2.42
   5  11   0   35.76    3.21
   5 -11  -1   21.45    2.22
   5  11   1   17.61    2.96
   5 -11  -2   35.14    2.54
   5  11   2   34.04    3.15
   5  11   3   54.11    3.49
   5 -11  -3   58.29    3.09
   5  11   3   65.34    3.37
   5  11   4    4.15    2.59
   5 -11  -4    9.03    2.26
   5  11   4    9.68    2.44
   5  11   5   22.82    2.76
   5 -11  -5   23.25    2.47
   5  11   5   25.67    2.63
   5 -11  -6   24.24    2.48
   5  11   6   18.77    2.60
   5 -11  -7   84.31    3.71
   5  11   7   89.01    3.82
   5 -11  -8   18.57    2.35
   5  11   8   19.64    2.40
   5  11   9   15.20    2.14
   5 -11  -9   17.48    2.33
   5  11   9   15.01    2.31
   5  11  10   13.95    2.18
   5  11  11   13.06    2.04
   5  11  12   22.63    1.97
   5 -11 -12   29.85    2.25
   5  11  13   70.28    2.54
   5 -11 -13   60.31    2.69
   5 -11 -14   49.89    2.44
   5 -11 -14   42.67    1.89
   5 -11 -15   22.08    1.34
   5 -11 -15   26.27    1.84
   5 -11 -16   11.91    1.50
   5 -11 -17    7.35    1.13
   5  12 -13   31.07    1.47
   5  12 -12    6.67    1.14
   5  12 -11   33.68    1.74
   5  12 -10   12.63    1.20
   5  12 -10    7.20    1.32
   5  12  -9    3.87    1.33
   5  12  -8   24.84    1.78
   5  12  -7   10.40    1.88
   5  12  -7   11.51    1.58
   5  12  -6    2.91    1.94
   5  12  -6    4.93    1.41
   5  12  -5   27.15    2.32
   5  12  -5   26.25    1.73
   5  12  -4   32.65    2.46
   5  12  -4   27.37    1.82
   5  12  -3   27.93    2.49
   5  12  -3   29.12    2.18
   5  12  -2   14.35    2.02
   5  12  -1  105.67    4.23
   5  12  -1  110.63    4.00
   5  12   0   10.24    2.36
   5  12   0   12.64    2.11
   5  12   1  105.00    4.22
   5  12   1  109.43    3.99
   5  12   2   11.61    2.31
   5  12   2   13.91    2.02
   5 -12  -2   11.22    1.71
   5  12   3   32.34    2.52
   5  12   3   26.68    2.26
   5 -12  -3   25.76    2.03
   5  12   4   30.67    2.41
   5  12   4   30.58    2.23
   5 -12  -4   24.06    2.05
   5  12   5   23.25    2.24
   5  12   5   26.72    2.20
   5 -12  -5   25.98    1.99
   5  12   6    1.13    1.78
   5 -12  -6    3.39    1.73
   5  12   6    5.19    1.90
   5 -12  -7   10.78    1.80
   5  12   7   11.93    1.81
   5 -12  -8   25.38    1.99
   5 -12  -9    3.44    1.61
   5 -12 -10    9.71    1.61
   5 -12 -13   30.98    1.57
   5  13  -2    6.46    1.09
   5  13  -1   54.91    2.10
   5  13   0    4.23    1.16
   5  13   1   56.53    2.19
   5  13   2    4.14    1.11
   5  13   3   26.93    1.47
   5  13   4   27.57    1.51
   5  13   5    7.10    1.10
   6   0   0  136.51    6.28
   6   0   1   62.57    4.35
   6   0  -1   64.21    4.48
   6   0  -2   89.77    5.34
   6   0  -3  200.32    8.08
   6   0  -4   15.16    3.36
   6   0  -5  151.94    6.77
   6   0  -6    1.84    3.20
   6   0  -7  614.46   19.49
   6   0  -8    5.18    3.10
   6   0  -9  184.36    7.81
   6   0 -10    6.01    3.35
   6   0 -11   23.62    3.69
   6   0 -12    9.00    3.43
   6   0 -13  140.81    6.65
   6   0 -14  290.95    9.42
   6   0  14  289.76    9.47
   6   0 -14  304.22    9.62
   6   0 -14  284.88   10.72
   6   0 -14  298.10    9.52
   6   0 -15  138.75    5.32
   6   0  15  128.53    5.30
   6   0 -15  145.54    5.47
   6   0 -15  139.51    6.61
   6   0 -15  138.04    5.47
   6   0 -16   67.55    3.71
   6   0  16   62.05    3.64
   6   0 -16   67.76    4.61
   6   0 -16   65.56    3.71
   6   0 -16   68.42    3.70
   6   0 -17  393.18   11.96
   6   0 -17  385.53   12.11
   6   0 -17  373.01   13.19
   6   0 -17  393.52   12.06
   6   0 -18   20.41    2.74
   6   0 -18   21.32    3.28
   6   0 -18   20.08    2.80
   6   0 -18   23.29    2.91
   6   0 -19  160.51    5.95
   6   0 -19  165.58    6.03
   6   0 -19  161.39    5.99
   6   0 -20   -0.53    2.56
   6   0 -20    3.90    2.49
   6   0 -20    2.05    2.47
   6   0 -21    1.86    2.45
   6   0 -21    3.32    2.36
   6   0 -22  101.80    4.21
   6   0 -22   99.98    4.34
   6   0 -23   10.21    2.41
   6   0 -23   12.04    2.38
   6   0 -24   -0.06    2.20
   6   0 -24    0.83    2.09
   6   0 -25   26.44    2.29
   6   0 -25   25.78    2.37
   6   0 -26   22.85    2.09
   6   0 -27    3.84    1.64
   6   0 -28   26.16    1.68
   6   0 -29  117.74    3.61
   6   0 -29  115.51    3.59
   6   1 -29    4.97    1.00
   6   1 -28    0.83    1.29
   6   1 -28    0.97    1.35
   6   1 -27   47.29    2.38
   6   1 -27   53.15    2.34
   6   1 -26   51.85    2.65
   6   1 -26   54.48    2.63
   6   1 -25    2.08    1.96
   6   1 -24   22.27    2.41
   6   1 -23  100.55    4.19
   6   1 -22    1.05    2.34
   6   1 -22   -1.91    2.36
   6   1 -21   14.12    2.57
   6   1 -21   18.07    2.50
   6   1 -20   53.49    3.36
   6   1 -20   51.26    3.40
   6   1 -19   23.56    2.88
   6   1 -19   24.17    2.80
   6   1 -18   11.75    2.68
   6   1 -18   12.22    2.58
   6   1 -17    1.66    2.57
   6   1 -17    3.07    2.58
   6   1 -16   19.76    2.78
   6  -1  16   22.27    2.82
   6   1 -16   14.56    2.62
   6   1 -16   18.54    2.69
   6   1 -16   18.75    3.26
   6   1 -15  367.24   11.32
   6  -1  15  352.15   11.26
   6   1 -15  361.62   11.40
   6   1 -15  365.41   12.48
   6   1 -15  367.20   11.37
   6   1 -14   72.57    3.67
   6   1 -14   66.73    3.74
   6  -1  14   65.08    3.77
   6   1 -14   58.12    4.40
   6   1 -14   69.55    3.70
   6   1 -13   36.86    3.74
   6   1 -13   37.49    3.26
   6   1 -13   39.11    3.14
   6   1 -12   21.78    3.52
   6   1 -11  335.45   11.79
   6   1 -10   91.25    5.21
   6   1  -9    8.66    3.12
   6   1  -8   64.57    4.46
   6   1  -7   28.27    3.77
   6   1  -6   19.25    3.41
   6   1  -5  138.65    6.34
   6   1  -4  156.75    6.86
   6   1  -3  117.94    5.88
   6  -1   2   71.96    4.64
   6   1  -2   73.52    4.67
   6   1  -1    7.09    3.14
   6   1   0   54.82    4.22
   6  -1  -3  104.72    5.54
   6  -1  -4  162.20    7.11
   6  -1  -5  132.86    6.32
   6  -1  -6   14.94    3.38
   6  -1  -7   34.61    3.86
   6  -1  -8   60.39    4.52
   6  -1  -9    9.62    3.61
   6  -1 -10   92.34    5.41
   6  -1 -11  346.08   12.26
   6  -1 -12   19.08    3.43
   6  -1 -13   39.62    3.18
   6  -1 -13   37.85    4.09
   6  -1 -14   66.68    3.55
   6   1  14   66.87    3.74
   6  -1 -14   64.85    4.86
   6  -1 -14   72.33    3.81
   6  -1 -14   74.78    3.77
   6   1  15  362.77   11.32
   6  -1 -15  363.83   11.50
   6  -1 -15  351.45   12.76
   6  -1 -15  380.60   11.46
   6  -1 -16   14.37    3.49
   6  -1 -16   16.11    2.89
   6  -1 -16   16.94    2.71
   6  -1 -17    3.08    3.03
   6  -1 -17    0.16    2.57
   6  -1 -17    1.68    2.57
   6  -1 -18   13.32    2.56
   6  -1 -18   11.09    3.26
   6  -1 -18    9.99    2.55
   6  -1 -18   11.51    2.66
   6  -1 -19   23.81    2.72
   6  -1 -19   26.92    2.76
   6  -1 -19   24.57    2.78
   6  -1 -20   51.51    3.24
   6  -1 -20   46.41    3.29
   6  -1 -20   50.94    3.24
   6  -1 -21   14.71    2.44
   6  -1 -21   14.12    2.49
   6  -1 -21   16.40    2.49
   6  -1 -22    3.44    2.19
   6  -1 -22    0.46    2.19
   6  -1 -22    0.46    2.36
   6  -1 -23   93.48    3.91
   6  -1 -23   92.53    3.97
   6  -1 -23   93.06    3.80
   6  -1 -24   23.55    2.34
   6  -1 -25    0.53    1.96
   6  -1 -25    1.74    1.89
   6  -1 -26   54.09    2.62
   6  -1 -26   51.43    2.59
   6  -1 -27   44.88    1.88
   6  -1 -27   53.76    1.90
   6  -1 -28    1.37    1.27
   6  -1 -28   -0.77    1.31
   6   2 -28   52.14    2.18
   6   2 -28   56.38    2.03
   6   2 -27   38.38    2.02
   6   2 -27   36.34    1.95
   6   2 -26    2.39    1.53
   6   2 -26    2.03    1.72
   6   2 -25    4.42    1.83
   6   2 -25    1.98    1.90
   6   2 -24    2.38    1.97
   6   2 -24    1.15    2.11
   6   2 -23   32.88    2.54
   6   2 -22   42.79    2.90
   6   2 -21   34.54    2.80
   6   2 -20   65.73    3.60
   6   2 -20   63.20    3.53
   6   2 -19    8.68    2.43
   6   2 -19    9.28    2.64
   6   2 -18   10.82    2.48
   6   2 -18   13.65    2.61
   6   2 -17   -1.76    2.56
   6   2 -17    0.98    2.66
   6  -2  17    3.97    2.60
   6  -2  16   65.69    3.74
   6   2 -16   68.18    3.81
   6   2 -16   69.47    3.75
   6  -2  15  167.22    6.22
   6   2 -15  171.87    6.25
   6   2 -15  166.47    6.20
   6  -2  14  161.05    6.04
   6   2 -14  164.02    5.95
   6   2 -14  153.19    5.94
   6   2 -13   15.85    2.78
   6   2 -13   11.61    2.64
   6  -2  13   17.76    2.93
   6   2 -12  125.52    5.93
   6   2 -11  114.11    5.72
   6   2 -10   68.75    4.53
   6   2  -9   51.37    4.10
   6   2  -8   66.25    4.51
   6   2  -7  106.79    5.51
   6   2  -6  144.88    6.51
   6   2  -5   38.10    3.79
   6   2  -4  194.51    7.79
   6   2  -3    8.62    3.10
   6   2  -2  135.15    6.26
   6  -2   2  132.67    6.16
   6  -2   1   14.04    3.19
   6  -2   0   52.67    4.03
   6  -2  -1   14.95    3.22
   6  -2  -2  138.47    6.36
   6  -2  -3    0.81    3.01
   6  -2  -4  198.31    7.99
   6  -2  -9   57.77    4.54
   6  -2 -10   65.14    4.75
   6  -2 -11  111.36    6.00
   6  -2 -12  125.17    6.44
   6   2  13   16.30    2.76
   6  -2 -13   13.49    2.66
   6  -2 -13   11.14    3.41
   6  -2 -14  168.22    7.47
   6  -2 -14  165.43    6.04
   6   2  14  161.49    5.97
   6   2  15  168.17    6.07
   6  -2 -15  169.73    6.20
   6  -2 -15  165.07    6.24
   6  -2 -15  165.85    7.43
   6  -2 -16   75.91    3.93
   6  -2 -16   67.12    4.99
   6  -2 -16   73.47    3.98
   6  -2 -17    1.82    2.47
   6  -2 -17    1.98    2.66
   6  -2 -17   -0.92    2.99
   6  -2 -18   11.28    2.73
   6  -2 -18   15.37    2.59
   6  -2 -19    8.39    2.65
   6  -2 -19    5.54    2.34
   6  -2 -20   57.98    3.36
   6  -2 -20   59.05    3.43
   6  -2 -21   35.51    2.86
   6  -2 -21   45.49    3.04
   6  -2 -22   43.06    2.87
   6  -2 -22   42.61    2.77
   6  -2 -22   39.83    2.81
   6  -2 -23   26.02    2.43
   6  -2 -23   28.19    2.41
   6  -2 -23   26.78    2.39
   6  -2 -24    3.35    1.96
   6  -2 -24    2.69    1.92
   6  -2 -24    1.68    1.94
   6  -2 -25    4.47    1.80
   6  -2 -25    5.86    1.87
   6  -2 -26    0.96    1.55
   6  -2 -26    1.74    1.63
   6  -2 -27   36.64    1.93
   6  -2 -27   34.18    1.92
   6  -2 -28   56.78    2.10
   6  -2 -28   50.53    2.01
   6   3 -28   54.66    2.00
   6   3 -27   23.73    1.59
   6   3 -27   21.87    1.28
   6   3 -26   65.12    2.74
   6   3 -26   63.56    2.52
   6   3 -25  120.51    4.24
   6   3 -25  118.82    4.09
   6   3 -24   10.65    1.81
   6   3 -24    8.43    2.04
   6   3 -23    8.63    1.94
   6   3 -23    8.00    2.22
   6   3 -22   48.83    3.04
   6   3 -22   51.05    2.81
   6   3 -21   18.08    2.32
   6   3 -21   15.77    2.60
   6   3 -20   17.75    2.43
   6   3 -19   53.87    3.19
   6   3 -18  133.42    5.09
   6   3 -17   65.14    3.71
   6   3 -17   65.87    3.55
   6   3 -16  110.77    4.78
   6   3 -16  110.47    4.63
   6   3 -15   15.81    2.70
   6   3 -15   16.05    2.58
   6   3 -14   24.45    3.03
   6   3 -14   24.18    2.63
   6  -3  14   27.30    3.10
   6   3 -13   28.79    2.82
   6   3 -13   28.32    3.04
   6  -3  13   30.00    3.22
   6  -3  12  138.76    5.73
   6   3 -12  141.23    5.58
   6   3 -12  151.38    5.56
   6   3  -7   63.56    4.23
   6   3  -6   44.43    3.82
   6   3  -5   44.30    3.79
   6  -3   2  154.89    6.67
   6  -3   1   12.69    3.15
   6  -3   0   73.94    4.61
   6  -3  -1    7.68    3.05
   6  -3  -2  143.90    6.58
   6  -3  -3   90.36    5.05
   6  -3  -4    7.09    3.11
   6  -3  -5   51.42    4.12
   6  -3  -6   50.70    4.24
   6  -3  -7   56.35    4.41
   6  -3  -8  206.01    8.37
   6  -3  -9    7.93    3.25
   6  -3 -10    5.13    3.29
   6   3  11  134.61    7.05
   6  -3 -12  142.90    5.80
   6  -3 -12  144.13    5.47
   6   3  12  139.52    5.45
   6  -3 -12  139.98    5.46
   6  -3 -12  143.15    5.53
   6   3  12  141.29    7.20
   6  -3 -13   28.72    3.08
   6  -3 -13   23.05    3.25
   6  -3 -13   25.74    2.79
   6   3  13   27.90    4.25
   6   3  13   24.68    2.74
   6  -3 -14   21.86    2.94
   6  -3 -14   22.23    2.59
   6  -3 -14   26.73    3.12
   6   3  14   25.71    4.15
   6   3  14   17.76    2.79
   6   3  15   20.86    2.79
   6  -3 -15   20.18    3.22
   6  -3 -15   15.12    3.59
   6   3  15   10.49    3.94
   6  -3 -15   13.51    2.59
   6  -3 -16  109.57    5.88
   6   3  16  103.24    6.20
   6  -3 -16  108.63    4.66
   6  -3 -16  120.69    4.89
   6  -3 -17   65.07    4.69
   6  -3 -17   67.33    3.77
   6  -3 -17   65.76    3.52
   6  -3 -18  135.34    5.41
   6  -3 -18  142.66    5.26
   6  -3 -19   51.88    3.34
   6  -3 -19   50.96    3.10
   6  -3 -20   17.07    2.64
   6  -3 -20   15.59    2.38
   6  -3 -21   21.53    2.57
   6  -3 -21   21.35    2.39
   6  -3 -22   52.20    2.87
   6  -3 -22   53.06    3.00
   6  -3 -23    6.82    1.97
   6  -3 -23    8.39    1.91
   6  -3 -23    9.64    2.09
   6  -3 -24    7.64    1.83
   6  -3 -24    7.52    1.88
   6  -3 -24    8.19    1.75
   6  -3 -25  121.77    4.18
   6  -3 -25  120.88    4.18
   6  -3 -25  126.18    4.15
   6  -3 -26   60.26    2.53
   6  -3 -26   59.16    2.44
   6  -3 -27   21.40    1.51
   6  -3 -27   19.73    1.31
   6   4 -27    1.89    1.04
   6   4 -26   15.19    1.55
   6   4 -25    3.87    1.68
   6   4 -24   36.75    2.37
   6   4 -23    0.82    1.47
   6   4 -23   -0.14    1.98
   6   4 -22  100.84    4.04
   6   4 -22   98.59    3.73
   6   4 -21   70.73    3.45
   6   4 -21   67.20    3.07
   6   4 -20  147.34    5.54
   6   4 -20  155.51    5.28
   6   4 -19   68.79    3.62
   6   4 -19   67.82    3.23
   6   4 -18  288.60    9.30
   6   4 -18  292.21    9.07
   6   4 -17    3.03    2.09
   6   4 -15   17.98    2.73
   6   4 -14    1.86    2.01
   6   4 -14    2.61    2.70
   6   4 -13   12.18    2.24
   6   4 -13   10.85    2.75
   6   4 -12  100.09    4.22
   6   4 -12  100.46    4.59
   6   4 -11  239.74    7.90
   6   4 -11  238.61    8.01
   6   4 -10    1.38    2.46
   6   4 -10    0.30    2.26
   6  -4   1   20.13    3.05
   6  -4   0    2.13    2.76
   6  -4  -1   21.02    3.18
   6  -4  -2   95.44    5.19
   6  -4  -3  331.13   11.62
   6  -4  -4  170.46    7.26
   6  -4  -5  281.34   10.30
   6  -4  -6   25.82    3.71
   6  -4  -7  614.39   19.46
   6  -4  -8  203.15    8.24
   6   4   9   30.78    4.28
   6  -4  -9   30.27    3.85
   6  -4 -10    3.97    2.49
   6  -4 -10    3.06    2.90
   6  -4 -10    0.61    2.50
   6  -4 -10    1.25    2.18
   6  -4 -10    3.25    3.11
   6   4  10   -0.99    2.80
   6   4  10   -1.06    3.50
   6  -4 -11  229.84    8.25
   6  -4 -11  242.34    7.98
   6  -4 -11  248.77    7.85
   6   4  11  230.29    8.08
   6  -4 -11  240.45    8.03
   6   4  11  235.83    9.76
   6  -4 -11  238.95    9.30
   6  -4 -12  105.52    4.81
   6  -4 -12  103.00    4.56
   6   4  12  100.63    4.66
   6  -4 -12  107.61    4.37
   6  -4 -12  103.03    4.63
   6  -4 -12  103.58    5.63
   6   4  13   11.83    2.72
   6  -4 -13   13.20    2.74
   6  -4 -13   15.98    3.16
   6  -4 -13   12.81    2.31
   6  -4 -13   15.95    3.40
   6   4  14    2.82    2.44
   6  -4 -14   -1.31    2.61
   6  -4 -14    4.18    3.01
   6  -4 -14    3.18    2.18
   6   4  14    0.43    3.63
   6  -4 -14    3.28    3.31
   6   4  15   16.86    2.49
   6  -4 -15   19.40    3.08
   6  -4 -15   16.58    2.36
   6  -4 -15   16.47    2.83
   6  -4 -15   18.58    3.43
   6   4  15   11.63    3.80
   6  -4 -16   74.05    3.56
   6  -4 -16   72.09    4.02
   6  -4 -17    3.25    2.07
   6  -4 -18  308.52    9.45
   6  -4 -18  297.76    9.59
   6  -4 -19   69.24    3.32
   6  -4 -19   71.86    3.67
   6  -4 -20  144.62    5.07
   6  -4 -20  145.56    5.32
   6  -4 -21   66.92    3.05
   6  -4 -21   67.91    3.38
   6  -4 -22   97.72    3.68
   6  -4 -22  100.58    3.97
   6  -4 -23    0.16    1.66
   6  -4 -23    2.03    1.90
   6  -4 -23    1.64    1.53
   6  -4 -24   34.05    1.99
   6  -4 -24   33.80    1.85
   6  -4 -24   38.13    2.25
   6  -4 -25    2.50    1.13
   6  -4 -25    2.80    1.58
   6  -4 -25    3.28    1.42
   6  -4 -26   13.69    1.34
   6   5 -26    2.43    1.06
   6   5 -25   11.58    1.49
   6   5 -24    9.34    1.71
   6   5 -23   21.55    2.06
   6   5 -22   26.50    2.31
   6   5 -21   14.45    2.25
   6   5 -20  118.20    4.55
   6   5 -19  127.44    4.87
   6   5 -18   82.42    3.94
   6   5 -17   71.90    3.66
   6   5 -16   19.01    2.16
   6   5 -16   22.37    2.77
   6   5 -15   23.97    2.38
   6   5 -14    0.85    2.15
   6   5 -13   45.51    2.98
   6   5 -12   10.84    2.32
   6   5 -12    9.63    2.70
   6   5 -11   24.39    2.72
   6   5 -11   24.76    3.01
   6   5 -10   61.50    3.65
   6   5 -10   60.83    3.50
   6   5  -9  129.02    5.17
   6   5  -9  123.93    5.07
   6   5  -8  310.06   10.19
   6   5  -8  333.21   10.22
   6   5  -7  193.14    6.74
   6   5  -7  189.91    6.79
   6   5  -6  110.47    4.68
   6   5  -6  112.35    4.74
   6  -5   1  125.69    5.80
   6  -5   0   24.86    3.15
   6  -5  -1  122.78    5.76
   6  -5  -2    0.76    2.74
   6  -5  -3   53.91    4.09
   6  -5  -4   72.02    4.51
   6  -5  -5   60.19    4.17
   6  -5  -6  113.41    4.64
   6  -5  -6  112.70    4.95
   6   5   6  102.14    4.53
   6  -5  -6  109.92    5.53
   6  -5  -7  185.44    6.75
   6  -5  -7  186.31    6.97
   6  -5  -7  181.95    6.52
   6   5   7  197.45    6.57
   6  -5  -7  198.58    7.90
   6  -5  -8  319.13   10.33
   6  -5  -8  337.87   11.66
   6   5   8  321.75   12.01
   6  -5  -8  331.60   10.27
   6  -5  -9  122.52    5.09
   6   5   9  112.96    6.42
   6  -5  -9  131.21    6.18
   6  -5  -9  120.83    5.32
   6  -5  -9  124.10    4.96
   6  -5 -10   57.45    3.49
   6   5  10   61.20    5.10
   6  -5 -10   58.91    4.34
   6  -5 -10   55.68    3.78
   6  -5 -10   58.84    3.40
   6  -5 -11   25.89    2.85
   6  -5 -11   23.96    3.33
   6  -5 -11   28.06    2.90
   6   5  11   22.50    3.83
   6  -5 -11   27.61    3.57
   6  -5 -12   14.01    3.16
   6   5  12    8.85    3.75
   6  -5 -12   12.02    2.54
   6   5  12    6.89    2.67
   6  -5 -12   11.37    3.12
   6  -5 -13   49.03    3.30
   6  -5 -13   53.51    3.66
   6   5  13   38.92    3.08
   6   5  13   43.62    4.49
   6  -5 -13   48.90    4.15
   6  -5 -14    2.79    2.51
   6  -5 -14    6.69    2.75
   6   5  14   -0.41    2.39
   6   5  14    3.53    3.46
   6  -5 -15   28.37    2.97
   6   5  15   30.40    2.64
   6  -5 -15   27.38    3.17
   6  -5 -16   21.61    2.89
   6  -5 -16   22.83    2.68
   6  -5 -17   80.39    4.03
   6  -5 -19  130.46    4.96
   6  -5 -20  114.16    4.45
   6  -5 -21   16.67    2.32
   6  -5 -22   33.74    2.40
   6  -5 -22   29.45    1.94
   6  -5 -23   19.41    2.01
   6  -5 -23   17.02    1.58
   6  -5 -24    8.70    1.29
   6  -5 -24    9.89    1.66
   6  -5 -25    3.55    0.80
   6  -5 -25   12.84    1.49
   6   6 -24    4.03    1.29
   6   6 -23   23.39    1.85
   6   6 -22   11.10    1.80
   6   6 -21   13.13    2.00
   6   6 -20   75.75    3.33
   6   6 -19    0.89    2.18
   6   6 -18   47.61    2.43
   6   6 -18   45.68    2.94
   6   6 -17   30.70    2.26
   6   6 -17   32.23    2.75
   6   6 -16   18.75    2.20
   6   6 -16   14.29    2.62
   6   6 -15    1.85    2.06
   6   6 -15    4.64    2.54
   6   6 -14    2.23    2.19
   6   6 -14    1.67    2.39
   6   6 -13  160.04    5.77
   6   6 -13  162.75    6.00
   6   6 -12   93.50    4.13
   6   6 -11    8.64    2.56
   6   6 -10   13.06    2.70
   6   6 -10   18.02    2.84
   6   6  -9  155.18    5.82
   6   6  -9  156.34    5.87
   6   6  -8   38.51    3.13
   6   6  -8   42.05    3.12
   6   6  -7  215.13    7.43
   6   6  -7  215.29    7.43
   6   6  -6  121.47    5.02
   6   6  -5  105.74    4.94
   6   6  -5  102.67    4.56
   6  -6   5  105.41    4.77
   6   6  -4  189.62    6.79
   6   6  -4  196.16    7.14
   6   6  -4  194.31    6.81
   6  -6   4  194.48    7.06
   6   6  -3   66.35    3.55
   6   6  -3   62.02    4.07
   6   6  -3   66.64    3.66
   6  -6   3   66.37    3.85
   6  -6   2   20.69    2.84
   6   6  -2   27.62    2.70
   6   6  -2   25.67    2.93
   6   6  -1   22.25    2.65
   6  -6   1   16.76    2.88
   6   6  -1   20.48    2.63
   6  -6   0   93.96    4.38
   6  -6   0   97.76    4.53
   6   6   0   93.12    4.23
   6   6   0   92.77    4.88
   6   6   0   94.99    4.29
   6  -6  -1   23.24    3.01
   6  -6  -1   18.60    2.74
   6   6   1   21.07    2.59
   6   6   1   19.80    3.27
   6   6   1   18.27    2.54
   6  -6  -2   26.36    2.99
   6  -6  -2   29.42    2.99
   6   6   2   25.69    2.58
   6   6   2   26.85    3.48
   6   6   2   27.91    2.88
   6  -6  -3   60.25    3.82
   6  -6  -3   65.35    3.73
   6   6   3   62.09    3.37
   6   6   3   65.70    4.17
   6   6   3   60.70    3.46
   6  -6  -4  197.34    6.99
   6  -6  -4  204.14    6.92
   6   6   4  186.94    6.60
   6   6   4  183.97    7.21
   6   6   4  201.27    6.77
   6  -6  -5  107.51    4.85
   6   6   5  105.19    4.27
   6  -6  -5  104.91    4.53
   6   6   5  102.86    4.96
   6   6   5   98.46    4.37
   6  -6  -6  126.03    4.99
   6  -6  -6  119.26    5.31
   6   6   6  119.56    4.84
   6  -6  -6  128.02    5.83
   6  -6  -7  213.31    7.31
   6  -6  -7  214.08    7.52
   6   6   7  211.22    7.11
   6  -6  -7  208.04    8.26
   6  -6  -8   50.78    3.24
   6  -6  -8   42.28    3.80
   6  -6  -8   47.17    3.75
   6  -6  -8   39.54    2.93
   6  -6  -9  158.15    5.75
   6  -6  -9  160.37    6.76
   6   6   9  138.70    7.02
   6  -6  -9  149.83    5.55
   6  -6 -10   16.59    2.64
   6  -6 -10   16.67    3.26
   6  -6 -10   16.93    2.73
   6  -6 -10   16.16    3.12
   6   6  10   17.37    3.78
   6  -6 -11    8.94    3.03
   6  -6 -11    8.36    2.45
   6   6  11    7.60    3.51
   6  -6 -12  126.65    5.21
   6  -6 -12  105.20    4.69
   6  -6 -13  167.22    5.96
   6  -6 -13  164.90    6.29
   6   6  13  166.44    5.96
   6  -6 -14    3.83    2.71
   6  -6 -14    4.17    2.38
   6   6  14    2.23    2.26
   6  -6 -15    3.13    2.72
   6  -6 -15    1.83    2.42
   6   6  15    3.68    2.27
   6  -6 -16   15.57    2.76
   6  -6 -16   19.61    2.53
   6  -6 -17   34.42    2.92
   6  -6 -17   33.11    2.77
   6  -6 -18   53.05    3.08
   6  -6 -20   75.62    3.35
   6  -6 -21   12.58    2.02
   6  -6 -22    9.74    1.86
   6  -6 -23   25.41    1.88
  -6   6 -24    4.68    1.08
   6  -6 -24    5.12    1.30
   6  -6 -25   16.36    1.17
   6   7 -23  127.62    3.91
   6   7 -22   47.16    2.13
   6   7 -21   15.10    1.72
   6   7 -20   86.77    3.35
   6   7 -19   93.45    3.50
   6   7 -19   83.20    3.11
   6   7 -18    1.62    1.54
   6   7 -18    3.15    2.05
   6   7 -17   38.64    2.70
   6   7 -17   39.10    2.32
   6   7 -16    9.45    1.96
   6   7 -16    9.35    2.35
   6   7 -15   36.34    2.81
   6   7 -15   28.52    2.46
   6   7 -14   63.60    3.47
   6   7 -14   64.88    3.31
   6   7 -13   26.39    2.82
   6   7 -13   22.80    2.61
   6   7 -12    8.04    2.37
   6   7 -12    7.60    2.57
   6   7 -11   79.66    3.94
   6   7 -11   78.83    3.87
   6   7 -10   59.52    3.53
   6   7  -9  125.82    5.10
   6  -7   7  114.07    5.01
   6   7  -7  119.48    4.92
   6   7  -6   66.85    3.99
   6  -7   6   61.93    3.83
   6   7  -6   66.27    3.63
   6   7  -6   65.24    3.56
   6   7  -5  107.50    5.04
   6  -7   5  113.73    5.00
   6   7  -5  114.29    4.89
   6   7  -5  117.21    4.78
   6   7  -4  145.56    6.15
   6  -7   4  158.13    5.91
   6   7  -4  156.15    5.85
   6   7  -4  153.64    5.76
   6   7  -3   66.60    4.27
   6  -7   3   67.88    3.91
   6   7  -3   67.45    3.60
   6   7  -3   73.04    3.82
   6  -7   2   24.06    3.02
   6   7  -2   21.80    2.92
   6  -7   1    8.86    2.74
   6   7  -1    9.34    2.60
   6   7  -1   10.80    2.68
   6   7   0   16.53    2.74
   6  -7   0   17.08    2.74
   6   7   0   25.10    3.55
   6   7   0   23.40    2.80
   6  -7   0   18.68    2.72
   6   7   1   11.76    2.65
   6  -7  -1    8.92    2.74
   6   7   1   11.62    3.37
   6   7   1   11.07    2.64
   6  -7  -1   10.10    2.65
   6   7   2   22.32    2.66
   6  -7  -2   27.57    3.11
   6   7   2   22.84    3.38
   6   7   2   21.27    2.68
   6  -7  -2   25.92    2.76
   6   7   3   66.74    3.48
   6  -7  -3   68.00    3.90
   6   7   3   69.87    4.25
   6   7   3   64.34    3.58
   6  -7  -3   66.23    3.60
   6   7   4  161.81    5.66
   6  -7  -4  148.44    6.02
   6   7   4  160.25    5.70
   6  -7  -4  156.05    5.76
   6   7   4  152.25    6.27
   6  -7  -5  119.38    4.96
   6   7   5  109.10    4.56
   6  -7  -5  116.91    4.66
   6   7   5  107.31    5.01
   6  -7  -6   70.61    3.88
   6   7   6   67.25    3.41
   6   7   6   64.38    3.96
   6  -7  -6   63.03    3.54
   6  -7  -7  127.68    5.22
   6  -7  -7  113.70    4.74
   6  -7  -8   30.73    3.22
   6  -7  -8   29.03    2.77
   6  -7  -8   26.44    2.48
   6  -7  -9  124.96    4.90
   6  -7  -9  134.80    5.02
   6   7   9  133.86    4.89
   6  -7 -10   59.81    3.22
   6   7  10   59.68    3.09
   6  -7 -11   77.73    3.60
   6  -7 -11   74.24    4.04
   6   7  11   75.87    3.39
   6  -7 -12    8.84    2.85
   6  -7 -12   10.70    2.32
   6  -7 -13   23.73    2.95
   6   7  13   21.12    2.53
   6  -7 -13   20.71    2.50
   6  -7 -14   64.24    3.63
   6  -7 -14   67.17    3.25
   6  -7 -15   30.98    2.60
   6  -7 -15   32.21    2.94
   6  -7 -16    9.96    2.21
   6  -7 -16   12.73    2.52
   6  -7 -17   44.55    2.86
   6  -7 -17   39.82    2.67
   6  -7 -18    4.41    2.02
   6  -7 -18    7.68    2.16
   6  -7 -19   92.78    3.64
   6  -7 -22   49.43    2.27
   6  -7 -23  133.49    4.17
   6  -8  21    8.93    1.36
   6   8 -21    9.80    1.08
   6  -8  20    9.96    1.68
   6   8 -20   13.46    1.49
   6   8 -19   46.67    2.00
   6  -8  19   49.81    2.59
   6   8 -18    4.74    1.44
   6   8 -18    5.67    1.70
   6   8 -17   60.14    2.78
   6   8 -17   56.84    2.57
   6   8 -16   26.39    2.24
   6   8 -16   18.95    1.96
   6   8 -15   19.57    2.12
   6   8 -15   16.92    2.24
   6   8 -14   12.98    2.17
   6   8 -14   13.36    2.30
   6   8 -13    9.98    2.17
   6   8 -13    8.44    2.33
   6   8 -12   65.45    3.39
   6  -8  12   69.36    3.53
   6   8 -12   64.74    3.37
   6   8 -11   31.26    2.79
   6  -8  11   30.97    2.86
   6   8 -11   28.94    2.71
   6  -8  10   33.00    2.95
   6   8 -10   38.42    2.95
   6   8  -9   21.94    2.64
   6  -8   9   15.34    2.64
   6   8  -8    5.05    2.50
   6   8  -8    5.88    2.59
   6  -8   8    4.54    2.45
   6   8  -7   47.74    3.43
   6  -8   7   48.03    3.23
   6   8  -7   45.71    3.18
   6   8  -6  138.81    5.70
   6  -8   6  143.62    5.46
   6   8  -6  149.42    5.51
   6   8  -5   28.16    3.28
   6   8  -5   28.71    2.97
   6  -8   5   27.31    2.85
   6   8  -4    9.89    3.07
   6  -8   4   11.82    2.54
   6   8  -4    5.73    2.58
   6   8  -4    9.53    2.61
   6   8  -3    6.69    3.06
   6  -8   3    5.59    2.46
   6   8  -3    5.14    2.54
   6   8  -3    4.77    2.62
   6  -8   2   18.16    2.60
   6   8  -2   17.53    2.71
   6   8  -2   18.66    2.56
   6   8  -1   35.78    3.42
   6  -8   1   27.50    2.79
   6   8  -1   29.56    2.87
   6   8  -1   27.33    2.87
   6   8   0    5.51    2.44
   6  -8   0    4.36    2.41
   6   8   0    2.09    2.91
   6   8   0    5.27    2.44
   6  -8   0    1.91    2.33
   6   8   1   30.66    2.79
   6  -8  -1   27.75    2.93
   6   8   1   30.04    3.52
   6   8   1   30.74    2.82
   6  -8  -1   32.25    2.72
   6   8   2   19.65    2.64
   6  -8  -2   18.19    2.85
   6   8   2   23.45    2.62
   6  -8  -2   18.75    2.47
   6   8   2   19.46    3.27
   6  -8  -3    3.11    2.61
   6   8   3    4.14    2.23
   6  -8  -3    1.80    2.29
   6   8   3    5.80    3.09
   6  -8  -4    6.17    2.74
   6   8   4    7.80    2.21
   6   8   4   12.49    3.02
   6  -8  -5   25.58    3.02
   6   8   5   30.29    2.53
   6   8   5   27.27    3.28
   6  -8  -6  139.37    5.44
   6   8   6  134.47    5.52
   6  -8  -7   47.48    3.48
   6  -8  -8    9.78    2.98
   6   8   8   11.71    2.44
   6  -8  -9   20.16    2.21
   6  -8  -9   23.93    3.06
   6   8   9   23.67    2.47
   6  -8 -10   32.10    2.43
   6   8  10   31.12    2.51
   6  -8 -11   28.10    2.38
   6  -8 -11   30.35    3.08
   6   8  11   29.83    2.39
   6  -8 -12   60.10    3.01
   6  -8 -12   63.23    3.63
   6   8  12   61.09    2.93
   6   8  13    7.48    2.07
   6  -8 -13   10.06    2.02
   6  -8 -13   13.07    2.63
   6   8  13    7.97    1.83
   6   8  14   11.23    2.03
   6  -8 -14   14.06    2.55
   6  -8 -14   14.49    2.04
   6  -8 -15   21.23    2.48
   6  -8 -15   17.31    2.09
   6  -8 -16   23.59    2.11
   6  -8 -16   27.90    2.45
   6  -8 -17   58.17    2.92
   6  -8 -17   61.73    2.78
   6  -8 -18    8.84    1.84
   6  -8 -18    4.26    1.69
   6  -8 -19   55.30    2.50
   6  -8 -20   13.67    1.56
   6  -8 -21    8.89    1.22
   6  -9  18   15.56    1.38
   6   9 -18   21.06    1.44
   6   9 -18   19.37    1.22
   6  -9  17   16.72    1.61
   6   9 -17   20.58    1.60
   6   9 -17   17.52    1.47
   6  -9  16    4.34    1.62
   6   9 -16    6.04    1.58
   6   9 -16    5.31    1.55
   6  -9  15    4.00    1.65
   6   9 -15    6.84    1.74
   6   9 -15    4.91    1.71
   6  -9  14   28.19    2.19
   6   9 -14   30.03    2.22
   6   9 -14   33.63    2.25
   6  -9  13   36.35    2.39
   6   9 -13   37.49    2.44
   6   9 -13   38.12    2.50
   6  -9  12    0.72    1.87
   6   9 -12    1.77    2.00
   6   9 -12    2.29    2.03
   6   9 -11   76.75    3.44
   6  -9  11   75.27    3.34
   6  -9  10    6.89    2.12
   6   9 -10    7.14    2.22
   6   9 -10    5.98    2.23
   6  -9   9   33.40    2.55
   6   9  -9   31.69    2.66
   6   9  -9   33.77    2.69
   6  -9   8   24.41    2.36
   6   9  -8   23.46    2.54
   6   9  -8   22.63    2.59
   6  -9   7    2.66    2.09
   6   9  -7    0.62    2.38
   6   9  -7    3.07    2.31
   6   9  -6    0.75    2.64
   6  -9   6    0.11    2.01
   6   9  -6    1.74    2.33
   6   9  -6    0.38    2.30
   6   9  -5   93.85    4.09
   6   9  -5   94.21    4.13
   6   9  -5   98.08    4.47
   6   9  -4   46.40    3.11
   6   9  -4   51.41    3.44
   6   9  -3   11.81    2.48
   6   9  -3    9.31    2.96
   6   9  -2   55.75    3.22
   6   9  -1   10.51    2.45
   6   9  -1    5.81    2.32
   6   9  -1    7.19    3.05
   6  -9   0   50.15    2.89
   6   9   0   49.36    2.99
   6   9   0   52.45    3.73
   6  -9  -1    7.03    2.32
   6   9   1    6.18    2.20
   6   9   1    8.83    3.03
   6  -9  -2   57.39    3.27
   6   9   2   65.06    3.11
   6   9   2   55.23    3.86
   6  -9  -3   12.67    2.47
   6   9   3   13.12    2.10
   6   9   3   12.09    3.00
   6  -9  -4   51.89    3.24
   6   9   4   50.80    3.59
   6  -9  -5   95.82    4.11
   6   9   5   87.22    4.35
   6  -9  -6    0.19    2.43
   6  -9  -7    2.32    2.48
   6   9   7    7.10    2.34
   6  -9  -8   25.88    2.81
   6   9   8   30.22    2.54
   6  -9  -9   33.72    2.91
   6   9   9   35.26    2.57
   6   9  10   11.87    2.14
   6  -9 -11   73.55    2.97
   6   9  11   76.09    3.21
   6   9  12    0.95    1.85
   6  -9 -12    1.75    1.63
   6   9  12    1.73    1.74
   6  -9 -12    4.97    2.32
   6   9  13   33.60    2.15
   6   9  13   30.92    2.06
   6  -9 -13   32.30    2.61
   6  -9 -13   33.78    2.03
   6  -9 -14   30.10    1.94
   6  -9 -14   32.43    2.50
   6  -9 -15    6.69    1.49
   6  -9 -15   10.41    2.04
   6  -9 -16    6.73    1.45
   6  -9 -16    6.64    1.85
   6  -9 -17   18.02    1.74
   6  -9 -17   16.94    1.47
   6  -9 -18   24.57    1.42
   6  -9 -19   29.17    1.39
   6  10 -16   28.78    1.37
   6  10 -15   10.01    1.30
   6  10 -14   69.26    2.60
   6  10 -14   69.97    2.64
   6  10 -13   23.45    1.80
   6  10 -12   60.25    2.63
   6  10 -11   12.81    1.78
   6  10 -11   12.59    1.87
   6  10 -10    5.75    1.81
   6  10 -10    2.39    1.85
   6  10  -9    8.73    1.94
   6  10  -9    8.37    1.97
   6  10  -8   36.35    2.40
   6  10  -8   30.32    2.41
   6  10  -7   36.38    2.44
   6  10  -7   30.59    2.42
   6  10  -6    7.89    2.09
   6  10  -6    8.50    2.12
   6  10  -5   44.85    2.69
   6  10  -4   37.02    2.52
   6  10  -3   22.60    2.79
   6  10  -3   20.83    2.25
   6  10  -2    0.84    1.96
   6  10  -1    7.69    2.75
   6  10  -1    6.82    1.97
   6  10   0   28.87    3.06
   6  10   0   25.23    2.18
   6  10   1    6.68    2.75
   6  10   1    7.04    1.82
   6 -10  -1    6.03    1.89
   6  10   2   -0.69    2.63
   6 -10  -2    1.52    1.93
   6  10   3   22.93    2.82
   6 -10  -3   20.27    2.24
   6 -10  -4   34.74    2.56
   6  10   4   45.25    2.80
   6 -10  -5   48.18    2.78
   6  10   5   50.11    2.85
   6 -10  -6    8.58    2.21
   6  10   6    9.85    2.18
   6 -10  -7   33.27    2.56
   6  10   7   34.73    2.45
   6 -10  -8   34.10    2.54
   6  10   8   34.96    2.41
   6 -10  -9    8.71    2.15
   6  10   9    9.61    1.86
   6 -10 -10    6.31    2.08
   6  10  10    6.14    1.70
   6  10  11   11.09    1.72
   6  10  11    9.03    1.73
   6 -10 -12   58.87    2.74
   6  10  12   51.80    2.35
   6  10  12   55.89    2.35
   6 -10 -13   23.35    2.02
   6 -10 -14   68.57    2.81
   6 -10 -15   11.85    1.49
   6  11 -12   34.09    1.57
   6  11 -11    5.82    1.24
   6  11 -10   28.12    1.67
   6  11  -9    8.68    1.44
   6  11  -8   12.66    1.54
   6  11  -7    5.39    1.54
   6  11  -6   19.28    1.75
   6  11  -5   15.82    1.61
   6  11  -4    7.09    1.48
   6  11  -3   13.12    1.64
   6  11  -2   12.42    1.60
   6  11  -1   14.23    1.49
   6  11   0   69.82    3.07
   6 -11  -2    1.62    0.92
   6 -11  -3   15.09    1.65
   6  11   4    3.38    1.83
   6 -11  -4    4.05    1.63
   6  11   5   14.05    1.87
   6 -11  -5   14.74    1.77
   6  11   6   16.64    1.84
   6 -11  -6   19.44    1.75
   6  11   7    4.18    1.60
   6 -11  -7    7.62    1.67
   6  11   8    9.33    1.58
   6 -11  -8   12.97    1.61
   6  11   9    8.72    1.46
   6  11   9    7.54    1.44
   6 -11  -9    9.13    1.64
   6  11  10   25.52    1.53
   6  11  10   23.96    1.48
   6 -11 -10   24.69    1.76
   6 -11 -11    5.85    1.31
   6  12  -4    8.50    1.09
   6  12  -3    5.91    1.14
   6  12  -2   13.51    1.25
   6  12  -1   22.03    1.41
   6  12   0    2.28    1.23
   6  12   1   18.36    1.39
   6  12   2   12.61    1.32
   6  12   4    3.72    1.08
   7   0   0    2.64    3.00
   7   0   0    3.89    2.32
   7   0   0    1.06    2.43
   7   0   0    2.02    2.50
   7   0   0   -0.08    2.41
   7   0   1    2.93    3.02
   7   0   1    0.60    2.32
   7   0   1    3.89    2.29
   7   0  -1    1.90    2.20
   7   0  -1    3.32    2.51
   7   0   1    3.11    2.65
   7   0   1   -0.15    2.26
   7   0  -1    0.70    2.25
   7   0  -2  321.85   10.66
   7   0   2  328.73   10.68
   7   0   2  308.77   10.12
   7   0  -2  331.55   10.16
   7   0   2  325.41   10.11
   7   0   2  319.93   10.24
   7   0  -2  318.00   10.19
   7   0  -2  331.58   10.21
   7   0   2  325.86   10.36
   7   0  -2  314.05   11.55
   7   0   3  117.08    5.36
   7   0  -3  117.86    5.25
   7   0   3  113.15    4.68
   7   0  -3  102.77    4.62
   7   0   3  113.75    4.65
   7   0   3  114.13    4.71
   7   0  -3  111.78    4.67
   7   0  -3  114.23    6.01
   7   0   3  108.82    4.92
   7   0  -3  122.02    4.68
   7   0   4    8.63    2.89
   7   0   4    6.99    2.53
   7   0   4    6.22    3.02
   7   0  -4    3.63    3.07
   7   0  -4    7.13    2.42
   7   0  -4    7.27    2.45
   7   0   4    6.97    2.43
   7   0  -4    8.18    3.28
   7   0   5   17.93    2.90
   7   0   5   16.22    3.32
   7   0  -5   17.26    3.19
   7   0  -5   19.44    2.64
   7   0  -5   16.34    2.64
   7   0  -5   14.34    2.62
   7   0  -5   18.42    3.63
   7   0   6    6.17    3.06
   7   0  -6    8.80    3.04
   7   0  -6    4.30    2.45
   7   0  -6    7.02    2.50
   7   0  -6    7.81    2.50
   7   0  -6   10.04    3.36
   7   0   7  466.18   14.86
   7   0  -7  487.31   14.86
   7   0  -7  493.46   14.67
   7   0  -7  482.56   14.59
   7   0  -7  498.43   14.72
   7   0  -7  461.96   16.01
   7   0   7  504.10   14.87
   7   0   8    2.70    2.86
   7   0  -8   -0.70    2.48
   7   0   8    4.82    2.92
   7   0  -8    2.50    2.74
   7   0  -8    6.51    2.51
   7   0  -8    1.85    2.47
   7   0  -8    2.92    3.13
   7   0  -9   26.61    3.10
   7   0   9   23.74    3.12
   7   0  -9   21.34    2.64
   7   0  -9   20.02    2.84
   7   0   9   28.09    3.25
   7   0  -9   25.67    3.69
   7   0 -10  138.79    5.42
   7   0 -10  136.70    6.66
   7   0 -10  140.05    5.51
   7   0  10  145.87    5.76
   7   0 -10  142.22    5.46
   7   0 -11   44.74    3.11
   7   0 -11   46.65    3.31
   7   0 -11   39.69    4.10
   7   0  11   44.25    3.52
   7   0 -12   69.10    4.73
   7   0  12   73.87    3.98
   7   0 -12   72.29    3.84
   7   0 -13   31.27    2.63
   7   0 -13   34.70    2.97
   7   0  13   31.41    3.24
   7   0 -14    3.17    2.16
   7   0 -14    1.83    2.52
   7   0  14    0.86    2.61
   7   0 -15    1.02    2.15
   7   0 -15    1.56    2.48
   7   0  15    3.58    2.58
   7   0 -16   14.55    2.35
   7   0 -16   18.16    2.62
   7   0 -17   71.74    3.41
   7   0 -17   77.55    3.72
   7   0  17   72.68    3.52
   7   0 -18    1.45    2.08
   7   0  18    4.22    2.16
   7   0 -18   -0.32    2.25
   7   0 -19  130.90    4.81
   7   0 -19  119.38    4.52
   7   0 -20   12.88    2.03
   7   0 -20   13.73    2.33
   7   0 -21   23.06    2.35
   7   0 -21   23.98    2.14
   7   0 -22    3.53    1.68
   7   0 -22    0.84    1.84
   7   0 -22   -0.67    1.55
   7   0 -23   12.62    1.67
   7   0 -23   11.37    1.75
   7   0 -23   10.80    1.49
   7   0 -24   13.37    1.64
   7   0 -24   17.19    1.54
   7   0 -24   14.94    1.34
   7   0 -25   10.96    1.25
   7   0 -25   12.40    1.22
   7   1 -25   13.29    1.21
   7   1 -25   13.22    1.25
   7   1 -25   10.56    1.12
   7   1 -24    0.53    1.41
   7   1 -24    0.30    1.31
   7   1 -24   -0.70    1.31
   7   1 -23    1.99    1.61
   7   1 -23    3.45    1.65
   7   1 -23    1.34    1.48
   7   1 -22   11.61    1.88
   7   1 -22   10.03    1.87
   7   1 -21    6.71    1.89
   7   1 -21    3.14    1.99
   7   1 -20   38.72    2.62
   7   1 -20   33.10    2.45
   7   1 -19   32.70    2.67
   7   1 -19   35.14    2.56
   7   1 -18  101.63    4.28
   7   1 -18  106.35    4.16
   7   1 -17   31.82    2.74
   7   1 -17   31.12    2.63
   7   1 -16    4.18    2.27
   7  -1  16    6.57    2.57
   7   1 -16    3.86    2.45
   7   1 -15   43.31    2.91
   7  -1  15   45.50    3.24
   7   1 -15   45.46    3.18
   7   1 -14  114.14    4.59
   7  -1  14  114.84    4.89
   7   1 -14  118.59    4.86
   7   1 -13  106.75    4.47
   7   1 -13  117.94    4.72
   7  -1  13  109.47    4.85
   7   1 -12  120.29    4.76
   7   1 -12  127.56    5.04
   7   1 -12  120.90    5.99
   7  -1  12  126.41    5.15
   7  -1  12  120.73    4.97
   7  -1  11   24.57    3.13
   7  -1  11   17.47    2.70
   7   1 -11   19.07    2.76
   7   1 -11   19.39    2.68
   7   1 -11   15.17    3.33
   7   1 -11   18.18    2.43
   7  -1  10  138.78    5.55
   7   1 -10  147.74    5.61
   7   1 -10  146.59    5.59
   7  -1  10  144.88    5.84
   7   1 -10  151.35    6.75
   7  -1   9   22.37    3.37
   7   1  -9   20.91    2.96
   7  -1   9   20.08    2.76
   7   1  -9   20.45    2.78
   7   1  -9   19.28    3.45
   7   1  -8   94.49    4.45
   7   1  -8   82.88    4.19
   7  -1   8   88.02    4.17
   7   1  -8   89.31    4.19
   7  -1   8   87.86    4.60
   7   1  -8   93.95    5.25
   7   1  -7  151.97    5.86
   7  -1   7  161.50    5.99
   7   1  -7  162.53    5.92
   7  -1   7  163.67    6.31
   7   1  -7  160.87    6.21
   7   1  -7  159.88    7.18
   7   1  -6  143.25    5.47
   7  -1   6  144.39    5.61
   7   1  -6  142.92    5.32
   7   1  -6  149.36    5.56
   7   1  -6  143.55    6.76
   7  -1   6  149.72    5.99
   7   1  -6  139.01    5.86
   7  -1   5   15.70    3.02
   7  -1   5   21.80    3.40
   7   1  -5   10.43    3.05
   7   1  -5   11.96    2.54
   7  -1   5   14.34    2.72
   7   1  -5   15.95    2.65
   7   1  -5   12.17    3.42
   7  -1   4  192.90    7.33
   7   1  -4  208.21    7.41
   7   1  -4  206.36    7.02
   7  -1   4  197.21    7.00
   7  -1   4  201.08    6.89
   7   1  -4  201.86    6.96
   7  -1   4  199.38    7.20
   7   1  -4  192.97    8.26
   7  -1   3   33.08    2.93
   7   1  -3   39.74    2.97
   7  -1   3   42.03    3.73
   7   1  -3   36.13    3.58
   7  -1   3   38.47    3.08
   7   1  -3   32.66    2.79
   7  -1   3   34.39    3.24
   7  -1   3   34.13    2.92
   7   1  -3   35.82    2.90
   7  -1   2   70.13    3.61
   7   1  -2   65.86    3.58
   7  -1   2   70.35    4.30
   7   1  -2   62.47    4.26
   7  -1   2   72.76    3.69
   7  -1   2   69.36    3.88
   7   1  -2   74.22    3.72
   7  -1   2   67.62    3.69
   7   1  -2   70.34    3.64
   7  -1   1   63.99    3.48
   7   1  -1   60.89    3.41
   7  -1   1   60.48    4.11
   7  -1   1   59.03    3.57
   7  -1   1   62.40    3.74
   7   1  -1   65.05    3.61
   7  -1   1   59.25    3.46
   7   1  -1   59.12    3.41
   7  -1   0   94.50    4.28
   7   1   0   95.26    4.19
   7  -1   0   97.26    4.78
   7   1   0   91.56    4.79
   7  -1   0   96.13    4.31
   7  -1   0   88.13    4.26
   7   1   0   99.84    4.46
   7   1   0   97.86    4.30
   7  -1   0   94.33    4.29
   7   1   1   64.40    3.62
   7  -1  -1   62.30    3.56
   7   1   1   58.02    4.04
   7  -1  -1   62.96    3.46
   7   1   1   68.75    3.77
   7  -1  -1   65.85    3.64
   7   1   1   60.14    3.49
   7  -1  -1   67.86    3.49
   7   1   2   71.91    3.59
   7  -1  -2   71.17    3.71
   7  -1  -2   69.33    4.35
   7   1   2   73.61    4.34
   7  -1  -2   73.04    3.74
   7   1   2   68.04    3.72
   7  -1  -2   63.92    3.66
   7  -1  -2   66.95    3.70
   7   1   2   75.77    3.95
   7  -1  -3   35.26    2.95
   7   1   3   35.01    3.30
   7  -1  -3   42.09    3.71
   7   1   3   38.92    3.75
   7   1   3   37.13    2.89
   7  -1  -3   35.49    2.88
   7  -1  -3   38.50    3.06
   7   1   3   32.90    2.89
   7  -1  -3   30.16    2.91
   7  -1  -3   34.53    3.91
   7  -1  -4  206.54    7.35
   7   1   4  199.66    7.35
   7   1   4  186.66    6.78
   7  -1  -4  199.70    6.91
   7  -1  -4  205.29    6.94
   7   1   4  192.55    6.81
   7  -1  -4  198.52    6.84
   7  -1  -4  195.29    8.25
   7   1   4  197.98    7.09
   7   1   5   12.71    2.86
   7  -1  -5   19.16    3.07
   7   1   5   12.01    3.23
   7   1   5   10.45    2.52
   7  -1  -5   16.71    2.67
   7  -1  -5   15.49    2.63
   7  -1  -5   16.12    2.64
   7  -1  -5   14.27    3.54
   7  -1  -6  139.02    5.49
   7  -1  -6  138.16    5.57
   7  -1  -6  152.79    5.54
   7  -1  -6  147.19    6.91
   7  -1  -6  148.30    5.91
   7   1   6  143.58    5.95
   7  -1  -7  160.66    6.23
   7   1   7  171.37    6.40
   7  -1  -7  164.17    5.99
   7  -1  -7  153.68    5.99
   7  -1  -7  167.38    5.99
   7  -1  -7  150.18    7.21
   7   1   7  167.20    6.20
   7   1   8   95.43    4.53
   7  -1  -8   86.18    4.25
   7  -1  -8   86.07    4.08
   7  -1  -8   87.70    4.28
   7  -1  -8   92.39    4.21
   7  -1  -8   84.07    5.18
   7   1   8   92.39    4.55
   7   1   9   20.58    2.93
   7   1   9   17.61    3.11
   7  -1  -9   17.03    2.84
   7  -1  -9   16.51    2.66
   7  -1  -9   18.52    2.87
   7  -1  -9   17.47    2.81
   7  -1  -9   22.01    3.56
   7  -1 -10  140.93    5.46
   7  -1 -10  139.22    6.78
   7  -1 -10  148.74    5.59
   7   1  10  148.01    5.77
   7  -1 -10  139.81    5.61
   7  -1 -11   20.59    2.76
   7  -1 -11   16.89    2.52
   7  -1 -11   18.01    2.72
   7   1  11   21.51    2.95
   7  -1 -11   15.11    3.43
   7  -1 -12  118.25    4.86
   7  -1 -12  119.02    6.06
   7  -1 -12  127.27    5.05
   7   1  12  126.31    5.07
   7  -1 -12  118.68    4.99
   7  -1 -13  110.17    4.59
   7  -1 -13  106.41    4.71
   7  -1 -13  105.96    4.67
   7   1  14  110.68    4.79
   7  -1 -14  117.23    4.67
   7  -1 -14  121.07    4.88
   7  -1 -15   48.96    2.96
   7  -1 -15   42.72    2.75
   7  -1 -15   45.83    3.20
   7  -1 -15   49.40    3.33
   7   1  15   45.82    3.17
   7  -1 -16    3.88    2.16
   7  -1 -16    5.95    2.08
   7  -1 -16   10.11    2.70
   7  -1 -16    7.25    2.46
   7   1  16    5.04    2.45
   7   1  17   27.00    2.56
   7  -1 -17   28.97    2.47
   7  -1 -17   29.62    2.42
   7  -1 -17   28.57    2.73
   7  -1 -18  108.05    4.13
   7  -1 -18  111.02    4.11
   7  -1 -18  101.79    4.32
   7  -1 -19   33.38    2.33
   7  -1 -19   30.06    2.28
   7  -1 -20   35.32    2.19
   7  -1 -20   31.53    2.28
   7  -1 -21    5.69    1.63
   7  -1 -21    6.00    1.80
   7  -1 -22    8.82    1.48
   7  -1 -22   10.50    1.67
   7  -1 -22   10.24    1.86
   7  -1 -23    2.31    1.17
   7  -1 -23    2.37    1.48
   7  -1 -23    2.62    1.65
   7  -1 -24    1.37    1.18
   7  -1 -24    1.21    1.31
   7  -1 -25   13.93    1.13
   7  -1 -25   15.11    1.26
   7   2 -25    7.01    1.05
   7   2 -25    6.40    1.11
   7   2 -25    7.21    0.92
   7   2 -24    5.52    1.29
   7   2 -24    6.13    1.35
   7   2 -24    6.70    1.18
   7   2 -23   18.94    1.73
   7   2 -23   17.20    1.69
   7   2 -23   20.21    1.62
   7  -2  22    4.29    1.40
   7   2 -22    4.99    1.74
   7   2 -22    5.39    1.61
   7   2 -21   39.33    2.43
   7  -2  21   36.84    2.20
   7   2 -21   37.91    2.34
   7   2 -20   15.49    2.14
   7   2 -20   18.20    2.11
   7   2 -19   48.96    2.83
   7   2 -19   45.20    2.78
   7   2 -18    5.94    2.18
   7   2 -18    6.25    2.13
   7   2 -17   13.39    2.40
   7   2 -17   12.98    2.36
   7   2 -16  113.40    4.57
   7   2 -16  111.97    4.50
   7   2 -15  132.48    5.05
   7   2 -15  128.73    4.97
   7   2 -14   58.83    3.36
   7  -2  14   62.53    3.60
   7   2 -14   63.20    3.46
   7   2 -13   25.18    2.70
   7   2 -13   24.54    2.70
   7  -2  13   20.63    3.06
   7   2 -12   96.47    4.30
   7   2 -12   89.50    4.12
   7  -2  12  102.22    4.66
   7   2 -11  103.77    4.44
   7   2 -11  112.79    4.58
   7   2 -11  108.96    4.61
   7  -2  11  106.33    4.87
   7  -2  10   25.26    3.05
   7  -2  10   29.49    3.50
   7   2 -10   37.12    3.09
   7   2 -10   27.99    2.90
   7   2 -10   24.59    3.48
   7   2 -10   24.87    2.74
   7  -2   9   40.65    3.59
   7   2  -9   39.48    3.32
   7   2  -9   39.31    2.82
   7   2  -9   41.03    3.09
   7   2  -9   38.65    3.13
   7   2  -9   42.81    3.80
   7  -2   9   36.25    3.28
   7   2  -9   45.64    2.89
   7  -2   8   53.52    3.83
   7   2  -8   45.08    3.55
   7   2  -8   46.43    3.37
   7   2  -8   47.29    3.25
   7   2  -8   44.00    3.91
   7  -2   8   48.15    3.49
   7   2  -8   50.50    2.99
   7   2  -7   64.55    4.02
   7   2  -7   64.58    3.65
   7   2  -7   73.92    3.56
   7   2  -7   66.90    4.49
   7  -2   7   59.52    3.80
   7   2  -7   68.18    3.50
   7   2  -6   54.18    3.82
   7   2  -6   51.95    3.36
   7  -2   6   53.35    3.87
   7   2  -6   57.03    3.30
   7  -2   6   53.95    3.46
   7   2  -6   58.46    3.30
   7   2  -5  186.55    7.25
   7   2  -5  186.25    6.85
   7  -2   5  203.05    7.22
   7   2  -5  198.85    6.89
   7  -2   5  211.75    7.06
   7   2  -5  197.35    6.83
   7   2  -4   64.53    4.21
   7   2  -4   67.91    3.68
   7  -2   4   75.82    4.05
   7   2  -4   62.49    3.44
   7   2  -4   70.53    3.55
   7  -2   4   71.28    3.89
   7   2  -4   68.85    3.71
   7   2  -3  244.35    8.70
   7   2  -3  248.73    8.28
   7  -2   3  255.54    8.47
   7   2  -3  256.87    8.21
   7  -2   3  247.87    8.20
   7   2  -3  248.61    8.27
   7  -2   3  256.06    8.44
   7   2  -3  249.40    8.27
   7  -2   2   58.49    3.37
   7   2  -2   59.89    3.42
   7  -2   2   62.23    3.71
   7   2  -2   54.67    3.42
   7  -2   2   55.54    3.35
   7   2  -2   55.40    3.39
   7  -2   2   60.36    3.63
   7   2  -2   57.88    3.54
   7  -2   1   15.93    2.74
   7  -2   1   14.12    2.56
   7   2  -1   12.63    2.47
   7  -2   1   13.40    2.95
   7   2  -1   15.55    2.69
   7  -2   1   19.07    2.63
   7   2  -1   17.19    2.59
   7  -2   0   23.40    2.75
   7   2   0   18.35    2.64
   7   2   0   17.37    3.23
   7  -2   0   19.69    2.77
   7   2   0   19.09    2.60
   7  -2   0   18.48    2.53
   7  -2   0   21.60    2.99
   7   2   0   14.21    2.73
   7  -2  -1   18.31    2.75
   7   2   1   12.75    2.72
   7   2   1   12.99    3.23
   7  -2  -1   15.44    2.54
   7   2   1   15.82    2.52
   7  -2  -1   19.45    2.85
   7   2   1   12.95    2.57
   7  -2  -1   11.60    2.51
   7  -2  -1   16.30    3.44
   7   2   2   55.55    4.06
   7   2   2   56.50    3.28
   7  -2  -2   58.73    3.24
   7  -2  -2   59.49    3.59
   7   2   2   54.03    3.34
   7  -2  -2   54.23    3.35
   7  -2  -2   54.49    4.41
   7  -2  -2   59.52    3.46
   7   2   2   57.42    3.56
   7   2   3  241.30    8.70
   7   2   3  244.03    8.10
   7  -2  -3  259.03    8.19
   7  -2  -3  250.84    8.21
   7   2   3  255.94    8.19
   7  -2  -3  236.05    8.18
   7  -2  -3  252.58    9.57
   7   2   3  240.40    8.38
   7   2   4   69.84    4.22
   7   2   4   69.03    3.56
   7  -2  -4   70.47    3.49
   7  -2  -4   66.80    3.82
   7  -2  -4   63.74    3.54
   7  -2  -4   60.67    4.66
   7   2   4   66.59    3.94
   7   2   5  188.75    6.67
   7  -2  -5  201.37    6.76
   7   2   5  201.81    7.35
   7  -2  -5  191.01    6.88
   7  -2  -5  197.15    6.85
   7  -2  -5  194.32    6.68
   7  -2  -6   57.51    3.26
   7   2   6   57.66    4.02
   7  -2  -6   61.94    3.52
   7  -2  -6   53.93    3.24
   7  -2  -6   55.54    3.40
   7  -2  -7   61.75    3.63
   7  -2  -7   67.27    3.56
   7   2   7   64.32    3.98
   7  -2  -7   66.49    3.76
   7  -2  -7   65.62    3.54
   7   2   7   67.99    4.10
   7  -2  -8   45.30    3.16
   7  -2  -8   43.93    3.03
   7   2   8   48.73    3.62
   7  -2  -8   44.29    3.36
   7  -2  -8   54.45    3.19
   7   2   8   47.98    3.67
   7  -2  -9   36.99    3.96
   7  -2  -9   42.28    3.12
   7  -2  -9   40.52    3.02
   7   2   9   41.47    3.48
   7  -2  -9   42.83    3.27
   7  -2  -9   40.97    3.12
   7   2   9   39.59    3.38
   7  -2 -10   30.94    3.04
   7  -2 -10   30.00    2.89
   7  -2 -10   23.87    2.67
   7   2  10   28.46    3.17
   7  -2 -10   28.88    2.84
   7  -2 -10   27.61    3.69
   7  -2 -11  105.52    4.39
   7  -2 -11  106.22    4.67
   7  -2 -11  110.60    4.50
   7   2  11  105.39    4.75
   7  -2 -11  108.10    5.67
   7  -2 -12   88.48    4.05
   7  -2 -12   92.47    4.26
   7  -2 -12   95.11    4.37
   7   2  13   22.26    2.76
   7  -2 -13   21.53    2.85
   7  -2 -13   22.04    2.46
   7  -2 -13   19.08    2.66
   7  -2 -14   60.80    3.20
   7   2  14   60.76    3.44
   7  -2 -14   62.79    3.49
   7  -2 -14   65.51    3.61
   7  -2 -15  139.80    5.21
   7  -2 -15  136.79    4.97
   7   2  15  134.80    5.20
   7  -2 -16  118.75    4.63
   7   2  16  111.07    4.54
   7  -2 -16  118.29    4.36
   7  -2 -17   17.93    2.42
   7  -2 -17   13.65    1.96
   7   2  17   15.67    2.28
   7  -2 -17   11.13    2.48
   7  -2 -17   13.28    2.02
   7  -2 -18    9.71    1.82
   7  -2 -18   12.85    2.42
   7  -2 -18    6.31    1.76
   7  -2 -18    7.98    2.18
   7  -2 -19   44.50    2.42
   7  -2 -19   51.44    2.49
   7  -2 -19   48.93    3.00
   7  -2 -19   49.12    2.82
   7  -2 -20   15.75    1.60
   7  -2 -20   15.32    1.84
   7  -2 -20   11.27    2.01
   7  -2 -21   29.54    1.71
   7  -2 -21   36.51    2.01
   7  -2 -21   37.78    2.28
   7  -2 -22    4.22    1.45
   7  -2 -22    6.58    1.63
   7  -2 -23   18.12    1.49
   7  -2 -23   20.67    1.64
   7  -2 -24    5.18    1.02
   7  -2 -24    6.32    1.18
   7  -2 -25    6.72    0.90
   7   3 -24    2.88    1.19
   7   3 -23   58.84    2.34
   7   3 -23   57.85    2.12
   7  -3  22    2.15    1.53
   7   3 -22    2.10    1.67
   7   3 -22    4.35    1.41
   7   3 -21   20.93    1.82
   7   3 -21   20.67    2.04
   7   3 -20   11.80    2.04
   7   3 -20   10.54    1.78
   7   3 -19   67.86    3.00
   7   3 -19   66.72    3.20
   7   3 -18   22.59    2.38
   7   3 -18   21.43    2.19
   7   3 -17   61.33    3.05
   7   3 -17   57.99    3.17
   7   3 -16   42.62    2.77
   7   3 -16   42.39    2.90
   7   3 -15   24.81    2.66
   7   3 -15   28.02    2.54
   7   3 -14   65.46    3.32
   7   3 -14   61.87    3.42
   7   3 -13   20.40    2.43
   7   3 -13   18.99    2.53
   7   3 -12   59.48    3.31
   7   3 -12   54.55    3.37
   7   3 -12   63.15    3.02
   7   3 -11   79.18    3.89
   7   3 -11   81.25    3.80
   7   3 -11   73.30    3.80
   7  -3  11   87.97    4.43
   7   3 -11   84.52    3.63
   7   3 -10   54.29    3.44
   7   3 -10   49.73    3.21
   7   3 -10   50.48    3.14
   7  -3  10   50.39    3.71
   7   3 -10   53.89    3.03
   7  -3   9    9.24    3.08
   7   3  -9    5.96    2.70
   7   3  -9    5.09    2.38
   7   3  -9    9.88    2.44
   7   3  -9    5.25    2.30
   7  -3   9    4.03    2.80
   7   3  -9    7.15    2.36
   7  -3   8  541.14   16.52
   7   3  -8  538.42   16.49
   7   3  -8  542.95   16.34
   7   3  -8  536.98   16.17
   7   3  -8  563.80   16.27
   7  -3   8  548.38   16.51
   7   3  -8  562.59   16.26
   7   3  -7   19.77    3.01
   7   3  -7   20.62    2.71
   7   3  -7   25.71    2.54
   7   3  -7   21.19    2.60
   7  -3   7   23.60    3.00
   7   3  -7   25.58    2.80
   7   3  -6   52.84    3.81
   7   3  -6   55.12    3.34
   7   3  -6   53.01    3.11
   7  -3   6   62.26    3.95
   7   3  -6   59.60    3.28
   7  -3   6   54.34    3.66
   7   3  -6   53.48    3.30
   7   3  -5    3.60    2.84
   7   3  -5    5.05    2.48
   7  -3   5    9.48    3.02
   7   3  -5    9.40    2.40
   7  -3   5    9.29    2.80
   7   3  -5    7.97    2.55
   7   3  -4   62.31    4.14
   7   3  -4   67.29    3.58
   7  -3   4   68.12    4.05
   7   3  -4   61.20    3.44
   7   3  -4   66.73    3.38
   7  -3   4   66.76    3.86
   7   3  -4   69.80    3.66
   7   3  -3   64.20    4.36
   7   3  -3   73.54    3.71
   7  -3   3   71.00    4.14
   7   3  -3   72.27    3.73
   7   3  -3   75.10    3.64
   7  -3   3   75.83    4.00
   7   3  -3   68.80    3.83
   7   3  -2   25.46    2.73
   7  -3   2   26.21    3.02
   7   3  -2   23.39    2.79
   7   3  -2   23.36    2.64
   7  -3   2   25.98    2.63
   7  -3   2   24.21    2.93
   7   3  -2   25.17    2.79
   7  -3   1   41.92    2.99
   7   3  -1   41.12    2.95
   7  -3   1   38.85    3.32
   7   3  -1   40.08    3.19
   7  -3   1   41.75    3.01
   7   3  -1   41.26    2.91
   7  -3   1   41.91    3.38
   7   3  -1   42.17    3.20
   7  -3   0    4.19    2.32
   7   3   0    1.86    2.23
   7   3   0    1.28    3.14
   7  -3   0    0.75    2.73
   7   3   0    2.47    2.23
   7  -3   0    2.25    2.13
   7  -3   0    2.13    2.67
   7   3   0    1.04    2.51
   7  -3  -1   39.52    3.16
   7   3   1   38.72    3.26
   7  -3  -1   39.43    2.84
   7   3   1   45.92    2.97
   7   3   1   36.14    3.76
   7  -3  -1   46.50    3.34
   7   3   1   40.19    2.95
   7  -3  -1   36.51    2.92
   7  -3  -1   39.40    3.85
   7  -3  -2   27.78    2.87
   7   3   2   25.34    3.02
   7   3   2   24.37    3.26
   7   3   2   29.01    2.70
   7  -3  -2   26.28    2.64
   7  -3  -2   26.43    2.89
   7  -3  -2   22.85    2.65
   7   3   2   24.65    2.64
   7  -3  -2   25.08    3.57
   7   3   3   67.47    4.24
   7   3   3   76.49    3.65
   7  -3  -3   76.68    3.61
   7  -3  -3   74.70    3.96
   7  -3  -3   71.46    3.69
   7   3   3   68.83    4.01
   7  -3  -3   73.57    4.83
   7   3   4   64.47    4.18
   7   3   4   68.52    3.43
   7  -3  -4   62.93    3.45
   7  -3  -4   69.63    3.76
   7  -3  -4   65.74    3.51
   7  -3  -4   69.86    4.69
   7   3   4   63.56    3.93
   7  -3  -5    6.53    2.29
   7  -3  -5    7.05    2.29
   7  -3  -5    5.34    2.38
   7  -3  -5    6.17    3.14
   7   3   5    2.75    3.06
   7  -3  -6   55.29    3.30
   7  -3  -6   54.38    3.14
   7  -3  -6   57.53    4.43
   7  -3  -6   54.12    3.22
   7   3   6   64.02    4.08
   7   3   6   55.24    3.77
   7   3   7   20.96    3.19
   7  -3  -7   21.66    2.69
   7  -3  -7   24.03    2.54
   7  -3  -7   23.75    2.56
   7  -3  -7   20.90    3.57
   7   3   7   17.46    3.07
   7  -3  -8  531.85   16.14
   7  -3  -8  550.73   16.09
   7  -3  -8  535.14   17.64
   7  -3  -8  562.29   16.20
   7   3   8  545.06   16.45
   7   3   8  542.37   16.40
   7   3   9    7.07    2.73
   7  -3  -9    5.93    2.49
   7  -3  -9    7.29    2.17
   7   3   9    5.56    2.93
   7  -3  -9    6.47    2.44
   7  -3  -9    6.09    3.20
   7  -3 -10   52.22    3.02
   7  -3 -10   55.51    3.30
   7  -3 -10   58.38    3.23
   7   3  10   53.49    3.58
   7  -3 -11   78.43    3.56
   7   3  11   79.30    4.10
   7  -3 -11   81.61    3.73
   7  -3 -11   73.07    3.91
   7  -3 -12   55.46    3.02
   7   3  12   59.34    3.50
   7  -3 -12   59.18    3.27
   7  -3 -12   59.93    3.50
   7   3  13   16.66    2.70
   7  -3 -13   22.38    2.76
   7  -3 -13   19.59    2.19
   7  -3 -13   20.95    2.43
   7  -3 -14   66.42    3.14
   7   3  14   67.17    3.58
   7  -3 -14   66.06    3.44
   7   3  15   28.98    2.66
   7  -3 -15   27.07    2.84
   7  -3 -15   29.02    2.53
   7   3  16   40.42    2.72
   7  -3 -16   39.42    2.72
   7   3  17   57.38    3.01
   7  -3 -17   62.21    3.06
   7  -3 -18   22.85    2.17
   7  -3 -18   25.29    2.56
   7  -3 -19   67.93    3.00
   7  -3 -19   65.83    3.25
   7  -3 -20    7.62    2.08
   7  -3 -20   10.86    1.80
   7  -3 -21    0.43    0.97
   7  -3 -21   20.21    1.70
   7  -3 -22    0.57    0.80
   7  -3 -22    3.41    1.31
   7  -3 -23   59.78    2.23
   7   4 -24   27.56    1.37
   7  -4  23   24.47    1.57
   7   4 -23   33.90    1.60
   7  -4  22   13.50    1.67
   7   4 -22   18.73    1.60
   7  -4  21   10.36    1.83
   7   4 -19    5.90    1.47
   7   4 -19    4.77    1.97
   7   4 -18    9.64    1.70
   7   4 -18   10.11    2.11
   7   4 -17   69.72    3.36
   7   4 -17   73.47    3.03
   7   4 -16   69.78    3.41
   7   4 -16   68.09    3.07
   7   4 -15   45.71    2.99
   7   4 -15   46.37    2.62
   7   4 -14   45.89    2.71
   7   4 -14   50.31    2.58
   7   4 -14   48.89    2.99
   7   4 -13   16.09    2.17
   7   4 -13   20.12    2.23
   7   4 -12   44.22    2.71
   7   4 -12   47.36    2.77
   7   4 -12   47.39    3.09
   7   4 -11   15.47    2.15
   7   4 -11   15.00    2.55
   7   4 -11   15.29    2.50
   7   4 -11   17.78    2.28
   7   4 -10  153.47    5.79
   7   4 -10  163.34    5.57
   7  -4  10  160.18    6.08
   7   4 -10  156.09    5.73
   7   4 -10  153.52    5.67
   7   4 -10  158.91    5.64
   7   4  -9  117.27    4.67
   7   4  -9  118.64    4.64
   7  -4   9  117.87    5.08
   7   4  -9  115.15    4.60
   7   4  -9  106.06    4.84
   7   4  -8   33.77    2.89
   7   4  -8   34.48    2.93
   7  -4   8   35.95    3.37
   7   4  -8   34.15    2.81
   7   4  -8   28.71    3.15
   7   4  -7   58.50    3.27
   7   4  -7   45.89    3.12
   7  -4   7   54.08    3.62
   7   4  -7   56.08    3.27
   7   4  -7   45.39    3.62
   7   4  -6  207.62    6.99
   7   4  -6  195.88    6.88
   7   4  -6  207.10    7.42
   7  -4   6  208.47    7.35
   7   4  -6  205.35    7.08
   7   4  -5   15.47    2.44
   7   4  -5   19.46    2.65
   7   4  -5   11.84    3.17
   7   4  -5   18.54    2.53
   7  -4   5   14.10    3.02
   7   4  -5   19.76    2.85
   7   4  -4    3.54    2.26
   7   4  -4   -1.26    2.29
   7   4  -4    1.01    2.51
   7   4  -4    4.47    2.25
   7   4  -3   16.76    2.43
   7   4  -3   14.53    2.73
   7   4  -3   14.29    2.82
   7   4  -3   13.74    2.33
   7   4  -2   47.57    3.35
   7   4  -2   51.58    3.41
   7   4  -1    2.71    2.72
   7  -4   1    8.40    2.24
   7   4  -1    5.40    2.26
   7  -4   0   14.38    2.30
   7   4   0    9.84    3.08
   7   4   0   15.14    2.91
   7   4   0   10.91    2.36
   7   4   1    5.04    2.24
   7   4   1    3.48    2.79
   7  -4  -1    6.02    2.12
   7  -4  -1    5.03    2.62
   7   4   1    5.76    2.48
   7  -4  -2   35.96    3.76
   7  -4  -2   42.47    2.77
   7   4   2   36.11    2.76
   7   4   2   30.00    3.27
   7  -4  -2   35.70    2.72
   7  -4  -2   39.46    3.23
   7   4   2   36.04    3.12
   7  -4  -3   12.87    3.17
   7  -4  -3   15.57    2.25
   7   4   3   13.87    2.99
   7  -4  -3   13.15    2.23
   7  -4  -3   17.82    2.98
   7   4   3   13.96    2.68
   7   4   4   -3.82    2.87
   7   4   4   -1.13    2.93
   7  -4  -4    3.27    2.55
   7  -4  -4    3.28    2.08
   7  -4  -4    2.37    2.07
   7  -4  -4    6.50    3.06
   7  -4  -5   13.89    2.92
   7  -4  -5   19.31    3.37
   7   4   5   12.68    3.20
   7  -4  -5   19.93    2.46
   7  -4  -6  205.67    7.29
   7   4   6  212.47    7.45
   7  -4  -6  217.49    7.02
   7  -4  -6  207.45    6.95
   7   4   6  202.84    7.56
   7  -4  -6  205.92    8.26
   7  -4  -7   60.95    3.67
   7   4   7   55.16    3.73
   7  -4  -7   57.21    3.17
   7  -4  -7   58.59    3.21
   7   4   7   53.45    3.69
   7  -4  -7   54.32    4.16
   7  -4  -8   36.13    3.13
   7   4   8   30.69    3.27
   7  -4  -8   33.48    2.68
   7  -4  -8   33.36    2.84
   7   4   8   31.65    3.27
   7  -4  -8   36.04    3.87
   7  -4  -9  116.97    4.94
   7   4   9  115.62    4.95
   7   4   9  108.21    4.85
   7  -4  -9  112.39    4.52
   7  -4  -9  125.81    4.72
   7   4  10  157.82    6.00
   7  -4 -10  156.07    5.84
   7  -4 -10  172.52    5.74
   7  -4 -10  158.50    5.97
   7   4  11   14.09    2.68
   7  -4 -11   22.29    2.60
   7  -4 -11   19.85    2.35
   7   4  12   43.46    3.15
   7  -4 -12   45.22    2.77
   7  -4 -12   48.09    3.06
   7   4  13   18.78    2.69
   7  -4 -13   13.83    2.57
   7  -4 -13   14.40    2.18
   7   4  14   47.19    2.98
   7  -4 -14   46.79    2.73
   7  -4 -14   52.32    3.12
   7   4  15   49.50    2.93
   7  -4 -15   51.74    2.72
   7  -4 -15   49.66    3.05
   7   4  16   66.16    3.17
   7  -4 -16   69.49    3.08
   7  -4 -16   70.78    3.42
   7  -4 -17   72.48    3.12
   7  -4 -17   77.90    3.51
   7  -4 -18   10.23    1.70
   7  -4 -19    6.99    1.55
   7  -4 -20    4.83    1.88
   7  -4 -20    3.96    1.36
   7  -4 -21   15.95    1.91
   7  -4 -21   16.62    1.30
   7  -4 -22    1.22    0.63
   7  -5  22    8.81    1.37
   7   5 -22    8.88    1.11
   7   5 -22   12.58    1.32
   7   5 -21   83.83    2.90
   7   5 -21   84.57    3.01
   7  -5  21   77.09    3.08
   7   5 -20   74.53    2.79
   7  -5  20   68.13    3.07
   7   5 -19   70.29    2.87
   7  -5  19   69.58    3.18
   7   5 -18   83.39    3.28
   7   5 -17   78.66    3.26
   7   5 -17   78.25    3.42
   7   5 -16   15.52    2.08
   7   5 -16   16.19    2.24
   7   5 -15   91.02    3.70
   7   5 -15   92.17    3.85
   7   5 -15   89.46    3.43
   7   5 -14    8.75    2.11
   7   5 -14   11.16    1.94
   7   5 -14    9.73    2.29
   7   5 -13   61.28    3.18
   7   5 -13   66.75    3.39
   7   5 -13   68.78    3.13
   7   5 -12    2.09    2.14
   7   5 -12    3.91    2.04
   7   5 -12    1.84    2.32
   7   5 -11   67.28    3.42
   7   5 -11   69.56    3.52
   7   5 -11   73.61    3.41
   7   5 -11   68.01    3.57
   7   5 -10  189.86    6.62
   7   5 -10  187.45    6.72
   7   5 -10  200.20    6.58
   7   5 -10  203.02    6.68
   7   5  -9  110.48    4.51
   7   5  -9  109.89    4.35
   7   5  -9  109.98    4.44
   7   5  -9  104.06    4.60
   7   5  -8   23.57    2.48
   7  -5   8   20.49    3.00
   7   5  -8   25.06    2.68
   7   5  -8   18.33    2.91
   7   5  -8   23.77    2.69
   7   5  -7  262.00    8.29
   7   5  -7  250.84    8.33
   7   5  -7  256.99    8.45
   7   5  -7  262.31    8.65
   7  -5   7  263.45    8.70
   7   5  -6  105.87    4.39
   7   5  -6  100.51    4.23
   7   5  -6  100.84    4.53
   7  -5   6  109.22    4.74
   7   5  -5   13.81    2.27
   7   5  -5   10.04    2.34
   7   5  -5    9.75    2.67
   7   5  -5   11.71    2.47
   7  -5   5   10.89    2.87
   7   5  -4    3.47    2.36
   7   5  -4    8.05    2.35
   7   5  -4    5.62    2.59
   7  -5   4    9.18    2.77
   7   5  -3   69.77    3.71
   7  -5   3   74.96    4.02
   7   5  -3   76.73    3.57
   7   5  -2   31.59    2.94
   7  -5   2   39.59    3.34
   7   5  -2   32.76    2.70
   7   5  -2   36.33    2.98
   7  -5   1    4.30    2.69
   7   5  -1    4.44    2.19
   7   5  -1    5.16    2.58
   7  -5   0    0.40    2.66
   7   5   0    1.69    2.14
   7   5   0   -0.08    2.57
   7   5   1    6.02    2.59
   7  -5  -1    6.61    2.73
   7   5   2   38.20    3.09
   7  -5  -2   35.36    3.18
   7   5   3   67.92    4.08
   7   5   3   78.51    3.86
   7  -5  -3   75.58    3.95
   7  -5  -3   73.84    4.05
   7  -5  -4   10.97    2.68
   7  -5  -4    8.02    2.97
   7  -5  -5    9.00    2.80
   7  -5  -5   11.18    2.87
   7  -5  -6  100.97    4.57
   7  -5  -6  102.90    4.72
   7   5   6   93.25    4.59
   7  -5  -7  249.03    7.99
   7  -5  -7  259.94    8.54
   7   5   7  250.51    8.44
   7  -5  -7  256.79    8.38
   7   5   7  249.04    8.54
   7  -5  -8   22.18    2.42
   7  -5  -8   23.73    2.86
   7   5   8   18.98    2.95
   7   5   8   21.54    2.96
   7  -5  -9  110.22    4.31
   7  -5  -9  113.07    4.67
   7   5   9  108.49    4.68
   7   5   9   97.70    4.62
   7  -5 -10  200.62    7.03
   7  -5 -10  191.86    6.61
   7   5  10  205.94    6.91
   7  -5 -11   64.34    3.37
   7   5  11   75.59    3.76
   7   5  12    1.01    2.33
   7  -5 -12    6.25    2.27
   7  -5 -13   65.53    3.32
   7   5  13   64.91    3.35
   7   5  14   10.38    2.22
   7  -5 -14   12.62    2.29
   7  -5 -15  106.94    4.10
   7   5  15   97.66    3.89
   7   5  16   18.32    1.98
   7  -5 -16   21.37    2.29
   7  -5 -17   78.83    3.40
   7  -5 -18   77.10    3.29
   7  -5 -21   80.97    3.01
   7   6 -21   12.16    1.20
   7   6 -20   11.49    1.09
   7   6 -20   12.51    1.46
   7   6 -19    1.35    1.20
   7   6 -19   -0.16    1.51
   7   6 -18   45.31    2.40
   7   6 -18   46.35    2.14
   7  -6  18   48.75    2.63
   7   6 -17   70.06    2.72
   7  -6  17   67.57    3.22
   7  -6  16   98.02    3.91
   7   6 -16   97.85    3.38
   7  -6  15    6.72    2.35
   7   6 -15    5.70    1.62
   7   6 -15    4.17    1.61
   7   6 -14    1.56    2.06
   7  -6  14   -0.54    2.45
   7   6 -14   -0.39    1.71
   7   6 -14    0.13    1.73
   7  -6  13   23.03    2.77
   7   6 -13   23.78    2.15
   7   6 -13   26.13    2.48
   7   6 -13   23.54    2.05
   7   6 -12    3.22    2.18
   7  -6  12    3.37    2.54
   7   6 -12    4.77    2.06
   7   6 -12    2.31    1.81
   7  -6  11   19.65    2.84
   7   6 -11   22.38    2.47
   7   6 -11   19.65    2.34
   7   6 -11   22.61    2.37
   7   6 -10   37.87    2.85
   7  -6  10   40.00    3.15
   7   6 -10   43.01    2.80
   7   6 -10   36.78    2.84
   7  -6   9    3.17    2.60
   7   6  -9    1.99    2.29
   7   6  -9    1.41    2.36
   7   6  -9    3.62    2.40
   7   6  -8  108.34    4.37
   7  -6   8  101.67    4.63
   7   6  -8  109.56    4.43
   7   6  -7   32.18    2.78
   7   6  -7   32.38    2.93
   7  -6   7   30.47    3.12
   7   6  -6    7.60    2.08
   7   6  -6    9.42    2.42
   7   6  -6    8.18    2.46
   7  -6   6    6.39    2.79
   7   6  -5  381.14   11.73
   7   6  -5  385.06   11.78
   7  -6   5  403.62   12.08
   7   6  -4  249.32    8.05
   7  -6   4  251.05    8.33
   7  -6   3   10.87    2.81
   7   6  -3   11.15    2.37
   7   6  -3   12.21    2.61
   7  -6   2   92.97    4.40
   7   6  -2   95.80    4.01
   7   6  -2   98.63    4.34
   7  -6   1   46.44    3.39
   7   6  -1   43.92    2.85
   7   6  -1   44.81    3.15
   7  -6   0    7.02    2.68
   7   6   0    5.70    2.24
   7   6   0    6.50    2.60
   7  -6  -1   47.24    3.24
   7   6   1   44.81    3.18
   7   6   1   42.31    2.75
   7  -6  -2   99.41    4.42
   7   6   2  105.68    4.39
   7  -6  -2   96.69    4.36
   7   6   2   97.77    3.99
   7   6   3   14.12    2.57
   7  -6  -3   18.09    2.74
   7  -6  -3   15.96    2.89
   7  -6  -4  247.62    8.18
   7  -6  -4  249.19    8.25
   7  -6  -5  392.08   11.82
   7  -6  -5  375.88   11.90
   7   6   5  388.33   11.97
   7  -6  -6    9.06    2.62
   7  -6  -6   11.11    2.92
   7   6   6    6.94    2.66
   7  -6  -7   32.27    3.12
   7   6   7   23.33    2.99
   7  -6  -8  116.97    4.75
   7   6   8  106.30    4.70
   7  -6  -8  110.52    4.52
   7   6   8  101.75    4.61
   7  -6  -9    3.85    1.97
   7   6   9    3.63    2.55
   7   6   9    1.15    2.38
   7  -6 -10   38.14    2.52
   7   6  10   38.26    3.04
   7  -6 -11   26.29    2.96
   7   6  11   20.60    2.61
   7  -6 -11   19.15    2.17
   7   6  12    2.98    2.18
   7  -6 -12    4.51    1.96
   7  -6 -13   26.34    2.31
   7   6  13   22.78    2.36
   7   6  14    2.64    1.91
   7  -6 -14    2.94    1.86
   7   6  15    8.14    1.76
   7  -6 -15    5.28    1.89
   7  -6 -16   97.80    3.69
   7  -6 -17   71.64    3.01
   7  -6 -18   47.11    2.34
   7  -6 -19    4.28    1.47
   7  -6 -20   13.18    1.52
   7   7 -19   68.29    2.34
   7  -7  19   58.58    2.43
   7   7 -18   22.04    1.67
   7  -7  18   21.76    1.73
   7  -7  17   95.31    2.35
   7   7 -17  100.53    2.17
   7  -7  16   24.49    2.13
   7   7 -16   26.99    1.99
   7   7 -16   25.17    1.59
   7   7 -15   32.16    1.87
   7  -7  15   36.45    2.44
   7   7 -14   50.39    2.50
   7  -7  14   56.40    2.90
   7   7 -13   10.38    1.86
   7  -7  13   11.76    2.31
   7   7 -12   16.35    2.06
   7   7 -12   18.62    2.24
   7  -7  12   17.68    2.41
   7  -7  11    4.35    2.37
   7   7 -11    7.28    2.03
   7   7 -11    9.54    2.17
   7   7 -11    3.80    1.85
   7  -7  10    3.60    2.40
   7   7 -10    3.72    2.13
   7   7 -10    3.46    2.12
   7   7 -10    0.48    2.05
   7  -7   9    2.73    2.38
   7   7  -9    4.22    2.19
   7   7  -9    1.69    2.19
   7   7  -9    4.05    2.12
   7  -7   8   55.28    3.35
   7   7  -8   61.51    3.19
   7   7  -8   61.28    3.25
   7  -7   7  100.74    4.27
   7   7  -7   99.36    4.14
   7   7  -6   -1.07    1.99
   7   7  -6   -0.79    2.16
   7  -7   6    1.64    2.41
   7  -7   5   27.72    2.79
   7   7  -5   28.76    2.66
   7   7  -5   27.24    2.82
   7  -7   4    2.26    2.36
   7   7  -4    2.83    2.25
   7   7  -4    1.05    2.37
   7  -7   3   40.70    3.00
   7   7  -3   38.87    2.81
   7   7  -3   40.47    3.03
   7  -7   2   23.99    2.69
   7   7  -2   16.87    2.37
   7   7  -2   18.77    2.71
   7  -7   1   41.48    3.01
   7   7  -1   36.71    2.68
   7   7  -1   42.80    2.98
   7  -7   0   13.76    2.57
   7   7   0   11.30    2.23
   7   7   0   13.88    2.52
   7  -7  -1   41.74    3.01
   7   7   1   38.25    2.91
   7   7   1   41.24    2.67
   7   7   2   14.94    2.48
   7  -7  -2   16.78    2.52
   7  -7  -2   22.50    2.67
   7   7   3   40.84    2.85
   7  -7  -3   37.10    2.88
   7  -7  -3   40.10    2.98
   7  -7  -4    2.57    2.38
   7  -7  -4    5.59    2.46
   7  -7  -5   31.19    2.68
   7  -7  -5   31.14    2.86
   7  -7  -6    2.82    2.21
   7  -7  -6    4.74    2.54
   7   7   6   -0.13    2.52
   7  -7  -7  111.27    4.17
   7  -7  -7  104.48    4.37
   7   7   8   52.46    3.33
   7   7   8   50.30    3.22
   7   7   9    5.36    2.35
   7  -7  -9    7.68    2.59
   7   7   9   -0.46    2.20
   7  -7 -10    5.55    1.65
   7   7  10   -0.06    2.25
   7  -7 -11    9.30    1.78
   7   7  11    3.98    2.15
   7  -7 -12   16.64    1.86
   7   7  12   15.61    2.12
   7  -7 -13    8.75    1.69
   7   7  13    9.53    1.87
   7  -7 -14   52.54    2.48
   7   7  14   49.60    2.49
   7  -7 -15   34.80    1.98
   7   7  15   32.71    1.96
   7  -7 -16   28.83    1.80
   7  -7 -17   97.05    3.35
   7  -7 -18   26.96    1.55
   7  -7 -19   62.93    2.24
   7   8 -17   41.07    1.69
   7  -8  17   37.61    1.69
   7   8 -16   32.28    1.67
   7  -8  16   28.51    1.70
   7  -8  15   13.45    1.69
   7   8 -15   15.98    1.55
   7   8 -15   16.03    1.25
   7  -8  14   18.75    1.84
   7   8 -14   19.53    1.76
   7   8 -14   16.82    1.59
   7  -8  13   11.98    1.89
   7   8 -13   11.29    1.72
   7   8 -13   11.43    1.67
   7  -8  12    4.47    1.82
   7   8 -12    5.41    1.75
   7  -8  11   25.14    2.21
   7   8 -11   25.78    2.06
   7  -8  10   10.32    2.07
   7   8 -10   11.06    2.01
   7   8 -10    4.26    1.70
   7  -8   9    7.34    2.03
   7   8  -9    6.42    1.92
   7   8  -9    7.66    2.04
   7  -8   8   28.07    2.37
   7   8  -8   22.19    2.34
   7   8  -8   23.84    2.30
   7  -8   7   10.86    2.17
   7   8  -7    9.38    2.20
   7   8  -7   12.05    2.12
   7   8  -6   61.47    2.86
   7  -8   6   71.86    3.25
   7   8  -6   67.25    3.37
   7   8  -6   69.34    3.19
   7   8  -5   11.45    1.96
   7  -8   5    8.49    2.17
   7   8  -5    8.40    2.14
   7   8  -5   12.02    2.36
   7  -8   4   62.69    3.18
   7   8  -4   64.84    3.14
   7   8  -4   64.77    3.31
   7  -8   3    6.90    2.14
   7   8  -3    5.89    2.08
   7   8  -3    6.37    2.26
   7   8  -2   16.76    2.23
   7   8  -2   17.85    2.39
   7   8  -1    7.27    2.22
   7  -8   1    8.20    2.15
   7   8   0   39.58    2.71
   7  -8   0   39.24    2.63
   7   8   1    8.03    2.16
   7  -8  -1    5.47    2.08
   7   8   2   19.08    2.29
   7  -8  -2   21.66    2.30
   7  -8  -3    5.46    2.01
   7  -8  -3    6.83    2.17
   7  -8  -4   65.32    3.05
   7  -8  -4   63.19    3.23
   7   8   5   10.45    1.96
   7  -8  -5   14.63    2.12
   7  -8  -5   17.49    2.40
   7   8   6   71.69    2.96
   7  -8  -6   67.95    3.32
   7   8   6   60.50    3.41
   7   8   7   14.16    1.74
   7  -8  -7   13.92    2.33
   7   8   7    8.03    2.31
   7  -8  -8   30.02    2.56
   7   8   8   25.86    1.89
   7   8   8   25.46    2.52
   7   8   8   23.30    2.35
   7   8   9    3.88    2.09
   7   8   9    3.47    1.91
   7  -8  -9    9.26    2.23
   7  -8 -10   13.74    2.28
   7   8  10    6.29    2.01
   7   8  11   24.46    2.10
   7  -8 -12    1.07    0.84
   7   8  12    3.19    1.65
   7  -8 -13    4.93    0.98
   7   8  13   11.93    1.57
   7  -8 -14   18.48    1.32
   7   8  14   20.40    1.46
   7  -8 -15   11.53    1.13
   7   9 -13    1.21    1.04
   7   9 -13    0.80    1.16
   7  -9  12    5.54    1.16
   7   9 -12    5.61    1.34
   7   9 -12    6.80    1.41
   7  -9  11    6.08    1.33
   7   9 -11    6.28    1.51
   7   9 -11    7.64    1.47
   7  -9  10   29.62    1.56
   7   9 -10   31.47    1.75
   7   9  -9   10.18    1.57
   7  -9   9   17.03    1.64
   7   9  -8   21.57    1.94
   7  -9   8   21.76    1.71
   7  -9   7   25.02    1.84
   7   9  -7   24.13    2.10
   7   9  -6    6.94    1.86
   7  -9   6    8.65    1.59
   7   9  -6    6.40    1.40
   7   9  -6    8.80    1.82
   7  -9   5    4.20    1.61
   7   9  -5    0.03    1.57
   7   9  -5    3.00    1.88
   7  -9   4   33.60    2.02
   7   9  -4   26.94    2.03
   7   9  -4   30.54    2.29
   7  -9   3   32.81    2.03
   7   9  -3   29.69    2.19
   7   9  -3   33.53    2.30
   7  -9   2   11.32    1.78
   7   9  -2   13.70    2.03
   7  -9   1   26.37    1.94
   7   9  -1   29.20    2.16
   7   9   0   11.21    1.86
   7   9   3   35.17    2.21
   7   9   4   35.96    2.19
   7   9   4   27.89    2.46
   7   9   5    2.60    1.63
   7   9   5    2.60    2.03
   7   9   6    8.73    1.64
   7   9   6    6.71    2.02
   7   9   7   24.26    1.71
   7   9   7   20.28    2.17
   7   9   7   17.26    1.96
   7   9   8   19.55    1.53
   7   9   8   21.60    2.00
   7   9   8   16.41    1.88
   7   9   9    0.26    0.76
   7   9   9   15.74    1.86
   7   9  10   25.94    1.80
   7   9  11    6.08    1.44
   7   9  12    6.43    1.13
   7  10  -9    3.74    1.03
   7  10  -8   79.78    2.75
   7  10  -7    2.09    1.28
   7  10  -7    0.21    1.11
   7  10  -6    5.27    1.27
   7  10  -6    0.08    1.29
   7  10  -5   26.18    1.58
   7  10  -5   19.18    1.78
   7  10  -4   19.65    1.36
   7  10  -4   22.98    1.65
   7  10  -4   17.77    1.82
   7  10  -3   28.46    1.66
   7  10  -2    6.91    1.45
   7  10  -1   77.32    2.96
   7  10  -1   85.31    3.05
   7  10   0   12.42    1.72
   7  10   0   18.01    1.61
   7  10   1   73.65    3.00
   7  10   1   79.11    2.92
   7  10   2    8.97    1.65
   7  10   2   12.15    1.57
   7  10   3   26.85    2.06
   7  10   3   35.40    1.80
   7  10   4   23.50    1.85
   7  10   4   25.66    1.55
   7  10   5   23.76    1.71
   7  10   5   21.73    1.47
   7  10   6   -0.78    1.24
   7  10   6    2.03    1.07
   7  10   6    0.35    1.48
   7  10   7    0.05    1.25
   7  10   8   84.66    2.88
   8   0   0  179.75    6.13
   8   0   0  187.63    6.57
   8   0   0  166.47    5.89
   8   0   0  167.34    6.13
   8   0   0  164.02    6.06
   8   0  -1   75.30    3.68
   8   0   1   74.13    3.78
   8   0   1   81.41    4.30
   8   0  -1   68.71    3.43
   8   0   1   64.57    3.37
   8   0  -1   73.49    3.73
   8   0   1   71.91    3.61
   8   0  -2    9.80    2.36
   8   0   2    8.96    2.74
   8   0  -2    9.98    2.33
   8   0   2   10.91    2.26
   8   0  -2   11.02    2.50
   8   0   2   15.13    3.16
   8   0  -3   21.69    2.45
   8   0   3   14.98    2.89
   8   0  -3   16.37    2.38
   8   0  -3   13.13    2.64
   8   0  -3   17.64    3.21
   8   0   4   78.10    4.09
   8   0  -4   79.26    3.68
   8   0  -4   79.65    3.96
   8   0   4   85.23    4.27
   8   0  -4   93.24    4.41
   8   0   5    6.52    2.85
   8   0  -5    8.35    2.58
   8   0  -6   16.69    2.66
   8   0   6   20.39    3.10
   8   0  -6   17.02    2.43
   8   0  -7   13.55    2.49
   8   0  -7   15.12    2.48
   8   0  -8    0.80    2.41
   8   0   8    4.47    2.77
   8   0  -8    3.14    2.29
   8   0  -9  186.87    6.48
   8   0   9  186.05    6.63
   8   0  -9  187.03    6.36
   8   0 -10   24.52    2.69
   8   0  10   26.37    3.01
   8   0 -10   30.40    2.61
   8   0 -11    3.70    2.30
   8   0  11    6.64    2.67
   8   0 -11    2.97    2.14
   8   0 -12   22.24    2.54
   8   0  12   22.82    2.77
   8   0 -12   21.46    2.33
   8   0 -13  258.83    8.23
   8   0  13  263.88    8.27
   8   0 -13  258.27    8.14
   8   0 -14    9.02    2.23
   8   0  14   12.64    2.37
   8   0 -14   10.04    2.03
   8   0 -15    1.74    2.05
   8   0  15    2.82    2.08
   8   0 -15    0.32    1.75
   8   0 -16   71.22    3.00
   8   0 -16   68.65    3.15
   8   0 -17   63.38    2.71
   8   0 -17   62.43    2.86
   8   0 -18   27.41    1.86
   8   0 -18   31.63    2.05
   8   0 -19   25.09    1.53
   8   0 -19   23.15    1.76
   8   0 -20   10.93    1.09
   8   0 -20    9.03    1.42
   8   0 -21    0.97    0.99
   8   1 -21    6.26    0.99
   8   1 -20   23.68    1.44
   8   1 -20   21.80    1.48
   8   1 -19    6.32    1.35
   8   1 -19    4.23    0.91
   8   1 -19    6.79    1.52
   8   1 -18   18.09    1.77
   8   1 -18   14.62    1.38
   8   1 -18   18.61    1.80
   8   1 -17   52.29    2.45
   8   1 -17   47.55    2.14
   8   1 -17   48.53    2.52
   8   1 -16    5.32    1.80
   8   1 -16    3.60    1.42
   8   1 -16    2.77    1.87
   8   1 -15   66.76    3.06
   8   1 -15   66.68    2.97
   8   1 -15   60.55    2.63
   8   1 -14   17.83    2.28
   8   1 -14   16.35    2.13
   8  -1  13   17.21    2.58
   8   1 -13   13.73    2.29
   8   1 -12   59.52    3.23
   8  -1  12   59.80    2.88
   8   1 -11  103.05    4.18
   8  -1  11  106.15    4.46
   8  -1  11   94.12    3.89
   8   1 -10   90.79    4.06
   8  -1  10  102.66    4.43
   8  -1  10   92.43    3.81
   8   1  -9  161.49    5.77
   8  -1   9  158.51    5.53
   8  -1   9  160.97    5.98
   8   1  -8  102.68    4.34
   8  -1   8   92.97    3.99
   8   1  -8  102.10    4.31
   8   1  -8   97.61    4.15
   8   1  -7   14.81    2.78
   8  -1   7    9.05    2.19
   8   1  -7    6.05    2.41
   8   1  -7   11.05    2.44
   8  -1   6   69.62    3.93
   8   1  -6   71.72    3.85
   8  -1   6   63.35    3.38
   8   1  -6   78.28    3.72
   8   1  -6   65.56    3.57
   8  -1   5  150.62    5.73
   8   1  -5  150.77    5.81
   8  -1   5  142.54    5.36
   8   1  -5  153.79    5.59
   8   1  -5  153.47    5.52
   8  -1   4  248.64    8.24
   8   1  -4  253.59    8.34
   8  -1   4  237.66    7.92
   8   1  -4  252.54    8.12
   8   1  -4  245.83    8.03
   8  -1   3   31.18    3.20
   8   1  -3   28.63    2.61
   8   1  -3   34.54    3.31
   8  -1   3   30.32    2.69
   8   1  -3   26.53    2.80
   8   1  -3   32.57    2.78
   8   1  -2   11.94    2.44
   8  -1   2    9.71    2.42
   8  -1   2   10.65    2.70
   8   1  -2    7.74    2.41
   8   1  -2   12.32    2.52
   8   1  -1    9.89    2.52
   8  -1   1    7.35    2.37
   8  -1   1    9.84    2.70
   8   1  -1    3.81    2.37
   8   1  -1   10.65    2.37
   8  -1   0   56.11    3.36
   8   1   0   52.55    3.29
   8   1   0   59.89    3.92
   8  -1   0   47.06    3.16
   8   1   0   55.87    3.33
   8  -1   0   54.73    3.33
   8  -1   0   55.68    3.23
   8   1   0   56.38    3.28
   8  -1  -1    9.34    2.44
   8   1   1   13.50    2.63
   8   1   1   13.02    3.20
   8  -1  -1   11.02    2.43
   8  -1  -1    8.96    2.55
   8   1   1   10.01    2.45
   8  -1  -1    8.74    2.32
   8  -1  -2   12.80    2.41
   8   1   2   13.66    2.73
   8   1   2   11.35    2.99
   8  -1  -2   12.77    2.47
   8  -1  -2    9.06    2.44
   8  -1  -2   10.67    2.47
   8  -1  -3   28.56    2.57
   8   1   3   26.88    2.98
   8   1   3   32.08    3.25
   8  -1  -3   28.24    2.75
   8  -1  -3   25.52    2.86
   8  -1  -3   30.72    2.72
   8   1   4  248.32    8.12
   8   1   4  252.09    8.40
   8  -1  -4  235.35    7.92
   8  -1  -4  245.67    8.06
   8  -1  -4  246.79    7.98
   8   1   5  150.81    5.77
   8   1   5  156.82    5.84
   8  -1  -5  143.04    5.46
   8  -1  -5  153.83    5.59
   8  -1  -5  151.17    5.45
   8  -1  -6   75.99    3.75
   8   1   6   72.66    3.95
   8  -1  -6   71.60    3.62
   8  -1  -7    9.16    2.46
   8   1   7   14.37    2.93
   8  -1  -7   11.24    2.38
   8  -1  -8   99.54    4.04
   8   1   8   93.91    4.40
   8  -1  -8   88.31    4.14
   8  -1  -9  163.86    5.60
   8   1   9  159.01    5.90
   8  -1  -9  153.05    5.70
   8  -1 -10   93.01    3.86
   8   1  10   95.29    4.27
   8  -1 -10   91.38    4.08
   8  -1 -11  107.37    4.18
   8   1  11  110.34    4.56
   8  -1 -11  104.62    4.31
   8  -1 -12   64.07    3.03
   8   1  12   65.35    3.49
   8  -1 -12   57.29    3.22
   8  -1 -13   14.06    2.03
   8   1  13   15.85    2.53
   8  -1 -14   17.03    2.01
   8   1  14   21.12    2.41
   8  -1 -15   63.03    2.79
   8   1  15   67.74    3.09
   8  -1 -16    2.30    1.59
   8   1  16    6.12    1.86
   8  -1 -16    0.71    1.87
   8  -1 -17   47.48    2.23
   8  -1 -17   49.24    2.52
   8  -1 -18   16.23    1.48
   8  -1 -18   16.75    1.83
   8  -1 -19    7.29    1.11
   8  -1 -19    5.04    1.48
   8  -1 -20   21.72    1.46
   8  -1 -21    6.86    0.99
   8   2 -20   13.38    1.12
   8   2 -19  110.06    3.47
   8   2 -19  110.03    3.62
   8   2 -18   44.93    2.01
   8   2 -18   47.92    2.13
   8   2 -17   46.97    2.05
   8   2 -17   41.84    1.75
   8   2 -16   19.12    1.93
   8   2 -16   18.32    1.73
   8   2 -16   22.57    1.99
   8  -2  16   21.33    1.70
   8   2 -15   46.32    2.48
   8  -2  15   40.33    2.30
   8   2 -15   45.09    2.54
   8   2 -15   42.35    2.20
   8   2 -14    2.75    1.92
   8   2 -14    4.79    1.64
   8  -2  14    1.31    1.82
   8   2 -14    1.78    1.97
   8   2 -13   14.84    2.21
   8   2 -13   18.65    1.80
   8  -2  13   14.21    2.04
   8   2 -13   11.97    2.17
   8  -2  12   33.06    2.47
   8   2 -12   35.71    2.59
   8   2 -12   35.84    2.58
   8   2 -12   34.11    2.17
   8  -2  11   60.90    3.12
   8   2 -11   66.77    3.24
   8   2 -11   63.33    3.22
   8  -2  10   55.93    3.15
   8   2 -10   60.95    3.22
   8   2 -10   58.15    3.24
   8   2  -9   33.30    2.74
   8  -2   9   32.87    3.18
   8  -2   9   29.26    2.62
   8   2  -9   30.21    2.65
   8   2  -9   30.09    2.68
   8   2  -8   76.64    3.69
   8  -2   8   73.41    3.56
   8   2  -8   73.39    3.52
   8   2  -8   69.13    3.54
   8   2  -7   98.71    4.31
   8  -2   7   97.92    4.18
   8   2  -7  101.79    4.18
   8   2  -7   98.41    4.19
   8  -2   6   64.15    3.87
   8   2  -6   67.72    3.81
   8  -2   6   64.83    3.51
   8   2  -6   72.14    3.49
   8   2  -6   68.91    3.44
   8  -2   5   80.25    4.30
   8  -2   5   84.23    4.07
   8   2  -5   95.09    4.14
   8   2  -5   87.67    4.09
   8  -2   4   63.52    3.77
   8   2  -4   62.79    3.09
   8   2  -4   67.69    3.90
   8  -2   4   65.42    3.46
   8   2  -4   64.60    3.45
   8   2  -4   60.29    3.40
   8  -2   3   40.26    3.22
   8   2  -3   32.64    2.62
   8   2  -3   39.57    3.33
   8  -2   3   39.30    2.94
   8   2  -3   37.39    2.87
   8   2  -3   39.40    2.85
   8   2  -2   11.49    2.35
   8  -2   2   11.63    2.54
   8  -2   2   12.40    2.70
   8   2  -2   12.08    2.31
   8   2  -2   10.94    2.37
   8   2  -1   11.13    2.46
   8  -2   1   15.00    2.56
   8  -2   1   10.66    2.62
   8   2  -1   14.11    2.44
   8   2  -1   10.69    2.39
   8   2   0   13.26    3.15
   8  -2   0   10.32    2.63
   8  -2   0   13.02    2.58
   8   2   0   13.06    2.51
   8   2   0   10.01    2.40
   8  -2  -1   11.92    2.47
   8   2   1   11.12    2.52
   8   2   1    7.97    2.98
   8  -2  -1   11.40    2.54
   8  -2  -1   12.55    2.45
   8   2   1   12.38    2.39
   8   2   2   10.26    2.62
   8   2   2   15.11    3.22
   8  -2  -2    9.03    2.50
   8  -2  -2   11.91    2.35
   8  -2  -2   12.79    2.39
   8   2   3   37.37    3.08
   8   2   3   37.90    3.49
   8  -2  -3   37.81    2.98
   8  -2  -3   40.08    2.92
   8  -2  -3   37.04    2.79
   8   2   4   60.21    3.64
   8   2   4   61.99    3.98
   8  -2  -4   60.77    3.46
   8  -2  -4   63.26    3.38
   8  -2  -4   61.14    3.22
   8   2   5   79.94    4.09
   8   2   5   85.13    4.38
   8  -2  -5   87.45    4.03
   8  -2  -5   86.70    3.90
   8  -2  -5   84.79    3.78
   8   2   6   71.86    3.95
   8  -2  -6   70.48    3.62
   8  -2  -6   73.17    3.60
   8  -2  -6   69.73    3.38
   8  -2  -7  108.67    4.30
   8   2   7  100.34    4.53
   8  -2  -7  102.60    4.13
   8   2   8   70.12    3.64
   8   2   8   71.86    3.79
   8  -2  -8   68.86    3.49
   8  -2  -8   71.65    3.32
   8  -2  -9   27.48    2.40
   8   2   9   33.17    3.00
   8  -2  -9   29.44    2.63
   8  -2 -10   58.08    2.95
   8   2  10   56.60    3.43
   8  -2 -10   57.75    3.13
   8  -2 -11   59.97    2.88
   8   2  11   55.58    3.40
   8  -2 -11   64.20    3.16
   8  -2 -12   35.03    2.30
   8   2  12   33.82    2.82
   8  -2 -12   32.99    2.53
   8  -2 -13   16.14    1.91
   8   2  13   17.25    2.47
   8  -2 -13   17.19    2.19
   8  -2 -14    3.77    1.55
   8   2  14    5.01    2.10
   8  -2 -14    1.05    1.90
   8  -2 -15   45.33    2.19
   8   2  15   44.03    2.57
   8  -2 -15   47.45    2.50
   8  -2 -16   19.27    1.60
   8   2  16   24.75    2.05
   8  -2 -16   21.96    1.99
   8  -2 -17   49.96    2.35
   8  -2 -17   42.12    1.86
   8   2  17   46.00    2.24
   8  -2 -18   47.17    2.16
   8  -2 -19  120.99    3.87
   8  -2 -20   13.44    1.17
   8   3 -20   12.40    1.06
   8   3 -19    8.57    1.10
   8   3 -19    8.04    1.23
   8   3 -18   19.35    1.37
   8   3 -18   19.55    1.67
   8   3 -18   17.78    1.46
   8  -3  18   16.69    1.32
   8   3 -17   23.24    1.58
   8   3 -17   22.02    1.78
   8   3 -17   20.28    1.64
   8  -3  17   18.15    1.68
   8   3 -16   31.31    1.86
   8  -3  16   28.14    1.96
   8   3 -16   29.38    2.04
   8   3 -16   27.42    1.84
   8   3 -15   17.10    1.72
   8   3 -15   14.23    1.72
   8   3 -15   14.98    1.91
   8  -3  15   15.95    1.87
   8   3 -14   22.96    1.96
   8  -3  14   22.68    2.12
   8   3 -14   21.09    2.11
   8   3 -14   21.94    1.90
   8   3 -13    6.34    1.78
   8   3 -13    3.48    1.66
   8  -3  13    2.29    1.94
   8   3 -13    2.19    1.94
   8  -3  12   86.66    3.64
   8   3 -12   84.11    3.60
   8   3 -12   82.88    3.30
   8   3 -12   88.94    3.48
   8   3 -11   65.83    3.30
   8   3 -11   67.23    3.04
   8   3 -11   79.24    3.20
   8  -3  11   74.18    3.41
   8   3 -11   74.39    3.23
   8   3 -10   14.62    2.23
   8   3 -10   17.64    2.19
   8   3 -10   18.16    2.18
   8  -3  10   16.22    2.39
   8   3 -10   16.45    1.95
   8   3  -9   54.86    3.07
   8  -3   9   47.21    3.06
   8   3  -9   54.62    2.87
   8   3  -9   45.90    2.88
   8   3  -9   50.20    2.57
   8   3  -8   79.04    3.78
   8  -3   8   81.29    3.75
   8   3  -8   83.83    3.58
   8   3  -8   80.05    3.60
   8   3  -7   31.89    2.93
   8  -3   7   29.69    2.77
   8   3  -7   30.83    2.52
   8   3  -7   28.73    2.50
   8   3  -6   16.71    2.79
   8  -3   6   13.32    2.54
   8   3  -6   16.09    2.25
   8   3  -6   13.75    2.34
   8   3  -5    7.27    2.76
   8  -3   5    4.66    2.46
   8   3  -5    9.27    2.23
   8   3  -5    7.23    2.27
   8   3  -4   37.99    2.57
   8   3  -4   34.94    3.24
   8  -3   4   35.84    2.93
   8   3  -4   42.01    2.81
   8   3  -4   37.96    2.74
   8   3  -3  169.22    5.89
   8   3  -3  174.48    6.48
   8  -3   3  175.10    6.17
   8   3  -3  180.32    6.00
   8   3  -3  173.85    6.03
   8   3  -2   69.59    3.37
   8  -3   2   65.87    3.55
   8   3  -2   69.81    3.39
   8   3  -2   65.87    3.31
   8  -3   1   53.07    3.25
   8   3  -1   47.20    3.05
   8   3  -1   45.66    2.92
   8   3   0   20.54    3.28
   8  -3   0   22.29    2.80
   8   3   0   20.24    2.68
   8   3   0   27.20    2.54
   8   3   1   45.19    3.66
   8  -3  -1   47.37    3.23
   8   3   1   43.58    3.10
   8   3   1   48.44    2.92
   8   3   2   63.54    3.57
   8  -3  -2   72.49    3.70
   8  -3  -2   73.37    3.38
   8   3   2   62.79    3.90
   8   3   3  169.91    6.14
   8  -3  -3  169.20    6.11
   8  -3  -3  176.10    5.94
   8   3   3  174.65    6.42
   8   3   4   39.04    3.08
   8   3   4   36.66    3.34
   8  -3  -4   35.84    3.03
   8  -3  -4   40.44    2.75
   8   3   5    6.79    2.62
   8   3   5    5.72    2.65
   8  -3  -5   12.28    2.63
   8  -3  -5    8.98    2.26
   8  -3  -5   14.49    2.19
   8   3   6   16.80    2.82
   8  -3  -6   16.18    2.65
   8  -3  -6   14.98    2.24
   8  -3  -6   14.56    2.10
   8   3   7   34.31    3.01
   8   3   7   33.07    3.02
   8  -3  -7   37.44    2.96
   8  -3  -7   32.30    2.58
   8  -3  -7   32.55    2.39
   8   3   8   82.19    3.88
   8   3   8   86.30    3.97
   8  -3  -8   81.92    3.57
   8  -3  -8   79.49    3.39
   8   3   9   57.64    3.13
   8  -3  -9   49.12    2.65
   8   3   9   55.84    3.27
   8  -3  -9   46.18    2.81
   8  -3 -10   15.96    1.93
   8   3  10   20.13    2.65
   8  -3 -10   15.92    2.16
   8  -3 -11   74.73    3.02
   8   3  11   79.22    3.62
   8  -3 -11   72.67    3.28
   8  -3 -12   90.04    3.27
   8   3  12   85.36    3.81
   8  -3 -12   89.72    3.57
   8  -3 -13    6.20    1.42
   8   3  13    2.07    2.13
   8  -3 -13    4.85    1.80
   8   3  14   25.51    2.25
   8  -3 -14   22.02    1.99
   8   3  15   14.78    1.98
   8  -3 -15   17.64    1.76
   8   3  16   31.84    1.98
   8  -3 -16   28.31    1.91
   8  -3 -17   23.39    1.54
   8   3  17   18.29    1.59
   8  -3 -18   21.91    1.40
   8  -3 -19    7.57    0.93
   8   4 -19   39.65    1.59
   8   4 -18   15.69    1.21
   8   4 -18   14.88    1.26
   8  -4  18   12.48    1.21
   8   4 -17   49.12    2.06
   8   4 -17   45.45    2.02
   8  -4  17   42.96    2.10
   8   4 -16    4.35    1.36
   8   4 -16    1.31    1.45
   8  -4  16    0.97    1.46
   8   4 -15   64.37    2.73
   8   4 -15   66.58    2.60
   8  -4  15   60.15    2.85
   8   4 -14  112.69    4.00
   8   4 -14  111.69    3.92
   8  -4  14  116.53    4.11
   8   4 -13  117.63    3.83
   8  -4  13  118.20    4.22
   8   4 -13  109.13    4.06
   8   4 -13  106.45    3.89
   8   4 -12   13.59    1.67
   8   4 -12    9.23    1.80
   8  -4  12   12.28    2.17
   8   4 -12   11.49    1.91
   8   4 -11   83.31    3.44
   8   4 -11   81.71    3.29
   8   4 -11   80.69    3.28
   8  -4  11   85.16    3.65
   8   4 -11   86.39    3.21
   8   4 -10    7.69    1.98
   8   4 -10   11.67    2.05
   8   4 -10    8.21    1.71
   8  -4  10    7.85    2.27
   8   4 -10    6.66    1.77
   8   4  -9   10.60    2.03
   8   4  -9   16.15    2.27
   8   4  -9   15.72    1.93
   8  -4   9   10.04    2.39
   8   4  -9   11.41    1.82
   8   4  -8   90.71    3.93
   8  -4   8   93.61    3.99
   8   4  -8   95.86    3.62
   8   4  -8   88.46    3.54
   8   4  -8   93.10    3.75
   8   4  -7   54.75    3.26
   8  -4   7   59.44    3.32
   8   4  -7   59.87    2.82
   8   4  -7   55.01    2.71
   8   4  -7   58.00    2.97
   8   4  -6  161.41    5.86
   8  -4   6  166.72    5.80
   8   4  -6  155.09    5.38
   8   4  -6  162.86    5.52
   8   4  -5   48.61    3.30
   8  -4   5   44.92    3.15
   8   4  -5   49.38    2.65
   8   4  -5   47.69    2.80
   8   4  -4   22.29    3.01
   8  -4   4   31.32    2.92
   8   4  -4   25.49    2.24
   8   4  -4   27.32    2.35
   8   4  -3   58.73    3.73
   8  -4   3   62.89    3.43
   8   4  -3   57.36    3.04
   8   4  -3   62.67    3.07
   8  -4   2   35.59    2.90
   8   4  -2   33.77    2.61
   8   4  -2   37.31    2.53
   8  -4   1   40.74    3.01
   8   4  -1   32.85    2.72
   8   4  -1   40.04    2.58
   8   4   0   23.86    3.15
   8  -4   0   23.84    2.80
   8   4   0   19.99    2.53
   8   4   0   23.91    2.26
   8   4   1   32.25    2.76
   8   4   1   32.66    3.29
   8   4   2   32.56    2.84
   8   4   2   32.25    3.13
   8   4   3   54.87    3.32
   8   4   3   56.63    3.54
   8   4   4   23.58    2.73
   8  -4  -4   28.84    2.26
   8   4   4   21.09    3.03
   8   4   5   46.46    3.18
   8  -4  -5   48.85    2.63
   8   4   5   46.77    3.30
   8  -4  -6  160.32    5.37
   8   4   6  156.80    5.85
   8   4   7   60.64    3.38
   8  -4  -7   61.61    3.32
   8   4   7   58.32    3.34
   8  -4  -7   58.55    2.84
   8   4   8   89.76    3.99
   8  -4  -8   94.30    3.62
   8   4   8   95.03    4.09
   8   4   9   16.62    2.30
   8   4   9   14.59    2.50
   8  -4  -9   13.73    1.89
   8   4  10   10.05    2.35
   8  -4 -10    7.80    1.72
   8   4  11   85.98    3.65
   8  -4 -11   80.36    3.20
   8   4  12   16.29    2.18
   8  -4 -12   13.12    1.63
   8   4  13  112.52    4.12
   8  -4 -13  113.57    3.85
   8   4  14  116.22    4.09
   8  -4 -14  117.15    3.83
   8   4  15   63.89    2.65
   8  -4 -15   63.92    2.38
   8   4  16    2.83    1.41
   8  -4 -16    2.90    0.93
   8  -5  17    8.61    1.19
   8   5 -17    8.52    1.11
   8  -5  16    9.89    1.41
   8   5 -16   10.00    1.27
   8   5 -16   10.78    1.18
   8  -5  15    5.56    1.59
   8   5 -15    8.15    1.37
   8   5 -15    8.78    1.23
   8  -5  14   -0.98    1.69
   8   5 -14    2.49    1.48
   8   5 -14    4.08    1.35
   8  -5  13    9.47    1.91
   8   5 -13   10.15    1.60
   8   5 -13   12.07    1.52
   8  -5  12   17.57    2.09
   8   5 -12   15.76    1.78
   8   5 -12   17.49    1.76
   8  -5  11   24.99    2.35
   8   5 -11   27.79    1.84
   8   5 -11   25.92    2.00
   8   5 -11   26.38    1.92
   8  -5  10    4.48    2.12
   8   5 -10    6.54    1.72
   8   5 -10    5.27    1.71
   8   5 -10    4.34    1.66
   8   5  -9   24.59    2.27
   8   5  -9   23.77    2.05
   8   5  -8   48.37    2.87
   8   5  -8   48.09    2.54
   8   5  -8   53.90    2.56
   8   5  -7   39.52    2.83
   8   5  -7   39.10    2.27
   8   5  -7   40.13    2.32
   8   5  -6   59.11    3.28
   8   5  -6   57.86    2.68
   8   5  -6   59.95    2.75
   8   5  -5   43.20    3.02
   8   5  -5   41.46    2.31
   8   5  -5   41.71    2.33
   8   5  -5   45.25    2.42
   8   5  -4   64.66    3.66
   8   5  -4   62.90    2.89
   8   5  -4   61.25    2.76
   8   5  -4   66.26    2.85
   8   5  -3    4.81    2.61
   8  -5   3   11.63    2.44
   8   5  -3    9.33    2.01
   8   5  -3   12.95    1.88
   8   5  -2    8.26    2.06
   8  -5   2   12.10    2.52
   8   5  -1    6.04    2.74
   8   5  -1    9.73    2.16
   8  -5   1   11.64    2.48
   8   5   0    5.44    2.72
   8   5   0    9.63    2.22
   8  -5   0    9.76    2.55
   8   5   1    6.56    2.59
   8   5   1    5.57    2.25
   8  -5  -1    6.29    2.49
   8   5   2    8.66    2.76
   8   5   2    9.99    2.33
   8  -5  -2    7.71    2.46
   8   5   3    9.69    2.70
   8   5   3   13.02    2.47
   8  -5  -3   12.07    2.53
   8   5   4   67.23    3.56
   8   5   4   62.35    3.37
   8  -5  -4   67.01    3.44
   8   5   5   38.98    3.03
   8  -5  -5   44.37    2.88
   8   5   6   54.35    3.29
   8  -5  -6   62.56    3.21
   8   5   7   36.96    2.80
   8   5   7   38.65    2.83
   8   5   8   53.67    2.93
   8   5   8   53.36    3.07
   8   5   9   27.98    2.24
   8   5   9   24.31    2.44
   8   5  10    2.08    2.06
   8   5  11   30.00    2.30
   8   5  12   22.09    2.05
   8   5  13    6.66    1.73
   8   5  14    4.11    1.63
   8   5  15    7.29    1.40
   8   6 -15   34.41    1.58
   8   6 -14    4.62    1.20
   8   6 -13   29.79    1.66
   8  -6  12    6.61    1.79
   8   6 -12    7.24    1.49
   8  -6  11   16.95    1.94
   8   6 -11   16.32    1.60
   8  -6  10   68.45    3.00
   8   6 -10   57.74    2.55
   8   6 -10   67.27    2.63
   8  -6   9   53.16    2.81
   8   6  -9   52.49    2.48
   8   6  -9   49.21    2.39
   8  -6   8   19.72    2.21
   8   6  -8   17.56    2.04
   8   6  -8   19.56    1.77
   8  -6   7    5.22    2.14
   8   6  -7    2.71    1.99
   8   6  -7    4.93    1.57
   8  -6   6   14.09    2.28
   8   6  -6   10.94    2.23
   8   6  -6   12.91    1.77
   8   6  -5   22.30    2.51
   8  -6   5   25.56    2.44
   8   6  -5   23.19    1.76
   8   6  -5   22.07    1.92
   8   6  -4   33.58    2.80
   8  -6   4   33.51    2.58
   8   6  -4   31.95    2.13
   8   6  -4   33.61    2.02
   8   6  -3   41.10    3.04
   8  -6   3   45.25    2.76
   8   6  -3   37.53    2.30
   8   6  -3   41.22    2.22
   8   6  -2   74.43    3.18
   8  -6   2   74.12    3.42
   8   6  -1   33.18    2.84
   8   6  -1   32.75    2.39
   8  -6   1   34.82    2.63
   8   6   0    2.68    2.47
   8   6   0    4.73    1.99
   8  -6   0    4.60    2.20
   8   6   1   30.67    2.93
   8   6   1   36.63    2.54
   8  -6  -1   32.63    2.64
   8   6   2   72.67    3.77
   8   6   2   73.31    3.41
   8  -6  -2   84.04    3.54
   8   6   3   38.57    2.93
   8   6   3   36.97    2.67
   8  -6  -3   44.24    2.76
   8   6   4   33.29    2.80
   8   6   4   33.53    2.62
   8  -6  -4   37.58    2.62
   8   6   5   20.75    2.53
   8  -6  -5   27.99    2.36
   8   6   6   11.01    2.23
   8   6   6   12.16    2.27
   8   6   7    2.60    2.08
   8   6   7    7.01    2.09
   8   6   8   18.38    2.25
   8   6   8   18.26    2.11
   8   6   9   52.96    2.75
   8   6   9   49.56    2.42
   8   6  10   73.69    3.07
   8   6  11   18.88    1.87
   8   6  12    8.88    1.66
   8   6  13   27.70    1.79
   8   6  14    8.15    1.23
   8  -7  13    8.51    1.13
   8  -7  12   21.48    1.56
   8   7 -12   20.67    1.28
   8  -7  11   68.74    2.56
   8   7 -11   60.36    2.37
   8  -7  10   15.11    1.72
   8   7 -10   15.72    1.47
   8  -7   9   31.41    1.95
   8   7  -9   25.51    1.61
   8   7  -9   33.31    1.78
   8   7  -8   78.62    3.11
   8   7  -8   83.30    3.03
   8  -7   7   54.93    2.60
   8   7  -7   50.89    2.45
   8   7  -7   50.37    2.30
   8   7  -6   42.07    2.57
   8   7  -6   47.84    2.26
   8   7  -5    1.68    1.92
   8  -7   5    6.44    1.86
   8   7  -4   51.32    2.81
   8   7  -4   51.09    2.23
   8  -7   4   54.78    2.72
   8   7  -3   19.86    1.68
   8  -7   3   19.71    2.07
   8   7  -2   26.22    1.97
   8  -7   2   34.66    2.29
   8   7  -1    5.43    2.25
   8   7  -1   10.97    1.83
   8  -7   1   10.53    1.95
   8   7   0    6.94    2.26
   8   7   0    5.90    1.88
   8  -7   0    8.95    1.99
   8   7   1    7.24    2.22
   8   7   1    8.19    1.88
   8  -7  -1   11.16    1.91
   8   7   2   29.22    2.58
   8   7   2   29.24    2.27
   8  -7  -2   34.27    2.21
   8   7   3   20.29    2.36
   8   7   3   21.94    2.16
   8  -7  -3   25.78    2.07
   8   7   4   57.51    2.83
   8   7   4   56.80    2.94
   8   7   5    3.00    1.90
   8   7   6   63.08    2.81
   8   7   6   54.75    2.72
   8   7   7   54.69    2.58
   8   7   7   47.41    2.51
   8   7   8   90.58    3.20
   8   7   8   75.40    3.03
   8   7   9   38.36    2.19
   8   7  10   16.42    1.67
   8   7  11   69.57    2.62
   8   7  12   17.90    1.35
   8  -8   8   44.37    1.84
   8   8  -7    2.26    1.08
   8  -8   7    0.92    1.24
   8   8  -6   26.23    1.63
   8  -8   6   27.37    1.58
   8   8  -5   24.50    1.85
   8  -8   5   32.07    1.77
   8   8  -4    9.48    1.64
   8  -8   4   12.87    1.49
   8   8  -3   12.20    1.76
   8   8  -3    9.04    1.15
   8  -8   3   14.01    1.52
   8   8  -2   10.94    1.36
   8  -8   2   14.08    1.47
   8   8  -1   21.88    2.02
   8   8  -1   19.71    1.62
   8   8  -1   21.23    1.32
   8   8   0    2.46    1.73
   8   8   0    1.68    1.43
   8   8   0    0.44    0.72
   8   8   1   24.78    1.75
   8   8   1   18.53    2.03
   8   8   2   10.11    1.58
   8   8   2    9.51    1.85
   8   8   3   12.74    1.71
   8   8   3   10.55    1.75
   8   8   4    8.81    1.62
   8   8   5   29.02    1.81
   8   8   6   29.40    1.75
   8   8   6   22.95    1.57
   8   8   7    4.07    1.31
   8   8   8   44.26    1.98
   8   8   9    1.98    1.04
   9   0   0    3.62    1.83
   9   0   1   39.51    2.39
   9   0   2  113.06    4.12
   9   0   3    3.01    2.03
   9   0   4    8.35    2.05
   9   0   5   19.55    2.29
   9   0   6   12.67    2.18
   9   0  -7   26.87    2.13
   9   0   7   22.71    2.35
   9   0  -7   23.71    2.02
   9   0  -8   10.70    1.81
   9   0  -8    8.98    1.73
   9   0  -9   17.12    1.87
   9   0  -9   16.31    1.76
   9   0 -10   16.07    1.75
   9   0 -10   14.24    1.62
   9   0 -11    2.19    1.47
   9   0 -11    1.13    1.39
   9   0 -12    2.23    1.36
   9   0 -12    3.07    1.24
   9   0 -13   12.42    1.44
   9   0 -13   12.28    1.28
   9   0 -14   22.08    1.37
   9   0 -15    5.18    0.90
   9   1 -14    5.23    1.02
   9   1 -14    4.19    1.06
   9   1 -13   38.78    1.85
   9   1 -13   38.58    1.75
   9   1 -12   68.92    2.61
   9   1 -11   34.48    1.94
   9   1 -10   19.19    1.76
   9   1  -9   26.33    1.95
   9   1  -8    5.77    1.75
   9   1  -8    4.88    1.65
   9   1  -7   66.67    2.88
   9   1  -6   86.72    3.38
   9  -1   4   14.78    1.45
   9  -1   3   39.03    2.07
   9   1  -2   10.12    1.64
   9  -1   2    6.58    1.60
   9   1  -1   12.88    1.84
   9   1   0    0.55    1.75
   9   1   1   11.63    1.96
   9   1   2    8.12    1.97
   9   1   3   44.02    2.60
   9   1   4   17.52    2.17
   9   1   5   31.20    2.42
   9   1   6   85.63    3.53
   9   1   7   61.67    2.98
   9  -1  -8    6.45    1.75
   9   1   9   27.04    2.21
   9  -1  -9   26.51    1.94
   9   1  10   17.82    2.08
   9  -1 -10   17.05    1.74
   9  -1 -11   30.61    1.91
   9  -1 -12   68.26    2.63
   9  -1 -13   38.22    1.80
   9  -1 -14    3.91    1.05
   9   2 -14   82.70    2.69
   9   2 -13   31.97    1.55
   9   2 -12   68.46    2.52
   9   2 -11   14.89    1.53
   9   2 -10   28.90    1.79
   9  -2   9    1.92    0.82
   9   2  -9   53.59    1.94
   9  -2   8   51.36    2.18
   9   2  -8   56.69    2.46
   9  -2   7   73.17    2.79
   9   2  -7   77.56    3.01
   9  -2   6    5.62    1.54
   9   2  -6    5.51    1.69
   9  -2   5   43.58    2.23
   9  -2   4    3.03    1.63
   9  -2   3    6.68    1.71
   9   2  -2    7.27    1.51
   9  -2   2    5.80    1.78
   9   2  -1   18.80    1.85
   9  -2   1   21.97    1.93
   9   2   0   21.37    1.98
   9  -2   0   20.93    1.94
   9   2   1   16.93    1.94
   9   2   2    6.23    1.89
   9   2   3    4.61    1.92
   9   2   4    6.43    1.98
   9   2   5   46.24    2.65
   9   2   6    7.72    2.10
   9   2   9   57.78    2.71
   9   2  10   32.42    2.08
   9   2  11   14.25    1.76
   9   2  12   63.92    2.51
   9   3 -13   34.47    1.46
   9   3 -12   17.22    1.31
   9   3 -11   93.86    3.11
   9  -3  10   33.14    1.66
   9   3 -10   43.59    1.85
   9  -3   9   40.24    1.94
   9   3  -9   50.24    2.12
   9  -3   8   37.34    1.93
   9   3  -8   41.48    2.06
   9  -3   7   34.54    2.02
   9   3  -7   39.78    2.04
   9  -3   6   34.39    2.08
   9  -3   5   28.30    1.93
   9  -3   4  118.90    4.11
   9  -3   3   28.09    2.08
   9  -3   2   13.02    1.84
   9   3  -2   12.37    1.51
   9  -3   1    9.27    1.89
   9   3  -1    6.20    1.54
   9   3   0   39.35    2.61
   9  -3   0   34.55    2.27
   9   3   0   31.49    2.07
   9   3   1   10.72    2.26
   9  -3  -1    8.38    1.91
   9   3   1    7.00    1.82
   9   3   2   15.23    1.90
   9   3   3   24.71    2.13
   9   3   4  122.72    4.28
   9   3   5   24.59    2.19
   9   3   6   35.15    2.29
   9   3   8   41.38    2.37
   9   3   9   50.70    2.42
   9   3  10   40.30    2.17
   9   3  11   90.58    3.19
   9   3  12   19.48    1.47
   9  -4  10    5.02    1.07
   9  -4   9    1.77    1.19
   9  -4   8   42.44    2.01
   9  -4   7   13.59    1.47
   9  -4   6   46.11    2.18
   9  -4   5   48.21    2.31
   9  -4   4   62.24    2.61
   9   4  -3  183.41    5.98
   9  -4   3  191.53    5.84
   9  -4   2   22.52    1.85
   9   4  -2    0.58    0.87
   9  -4   1   21.32    1.87
   9   4  -1   16.72    1.53
   9   4   0    6.25    1.94
   9  -4   0    7.64    1.74
   9   4   0    3.71    1.44
   9   4   1   23.05    2.16
   9  -4  -1   23.24    1.92
   9   4   2   30.73    2.20
   9   4   2   16.28    1.86
   9   4   3  176.31    5.63
   9   4   3  170.44    5.49
   9   4   4   55.16    2.53
   9   4   5   46.98    2.42
   9   4   6   45.18    2.28
   9   4   8   49.46    2.29
   9   4   9    3.84    1.46
   9   4  10    8.81    1.32
   9   4  11   26.83    1.44
   9  -5   8    1.38    1.05
   9  -5   7   60.67    2.26
   9  -5   6   36.94    1.86
   9  -5   5   35.03    1.83
   9   5  -4   68.93    2.66
   9  -5   4   65.51    2.65
   9   5  -3    5.61    1.55
   9  -5   3    3.89    1.54
   9   5  -1    7.72    1.09
   9   5   0    5.58    1.68
   9   5   0    2.97    1.24
   9   5   1   11.66    1.73
   9   5   1    6.33    1.28
   9   5   2   21.27    1.80
   9   5   2   12.85    1.43
   9   5   3    6.13    1.62
   9   5   3    3.71    1.39
   9   5   4   67.05    2.61
   9   5   5   34.24    1.87
   9   5   8    3.29    1.18
   9   5   9    7.83    1.11
   9  -6   4   63.50    2.25
   9   6   0    8.31    1.29
   9   6   1    7.03    1.25
   9   6   2   23.12    1.44
   0   0   0    0.00    0.00


TITL dna102_dcm_3N_auto in P2(1)2(1)2(1)
REM P2(1)2(1)2(1) (#19 in standard setting)
CELL 1.54184   7.781186  12.104726  28.984494  90.0000  90.0000  90.0000
ZERR   12.00   0.000089   0.000156   0.000431   0.0000   0.0000   0.0000
LATT -1
SYMM -x+1/2,-y, z+1/2
SYMM -x, y+1/2,-z+1/2
SYMM  x+1/2,-y+1/2,-z
SFAC C H N O
UNIT 132.00 120.00 12.00 12.00
REM  CrysAlisPro recorded range (K): Min=99.9; max=100.1; aver:100.0
TEMP -173
SIZE 0.06 0.12 0.18
TREF
HKLF 4
END
_computing_structure_solution     'SHELXT 2018/2 (Sheldrick, 2018)'
;
_shelx_hkl_checksum                49863
_olex2_submission_special_instructions  'No special instructions were received'
_oxdiff_exptl_absorpt_empirical_details
;
Empirical correction (ABSPACK) includes:
- Absorption correction using spherical harmonics
- Frame scaling
;
_oxdiff_exptl_absorpt_empirical_full_max  1.295
_oxdiff_exptl_absorpt_empirical_full_min  0.848
