# Supplementary material for: Heavy‐Atom Free Bodipy‐Borafluorene Photosensitizer Decorated with Coumarin Antenna Selectively Staining Endoplasmic Reticulum for Application in PDT
Source: Chemistry. 2025 Jul 23;31(45):e01949. doi: 10.1002/chem.202501949 (PMC12351428; doi:10.1002/chem.202501949)
Supplement: Supplementary file 2 — Supporting Information [file CHEM-31-e01949-s001.zip › COU-BDP.cif]

data_cou-bdp
_audit_creation_date               2024-12-16
_audit_creation_method
;
Olex2 1.5
(compiled 2024.02.16 svn.r378c4104 for OlexSys, GUI svn.r6928)
;
_shelx_SHELXL_version_number       '2018/3'
_audit_contact_author_address      ?
_audit_contact_author_email        ?
_audit_contact_author_name         ''
_audit_contact_author_phone        ?
_publ_contact_author_id_orcid      ?
_publ_section_references
;
Bourhis, L.J., Dolomanov, O.V., Gildea, R.J., Howard, J.A.K., Puschmann, H.
 (2015). Acta Cryst. A71, 59-75.

Dolomanov, O.V., Bourhis, L.J., Gildea, R.J, Howard, J.A.K. & Puschmann, H.
 (2009), J. Appl. Cryst. 42, 339-341.
;
_chemical_name_common              ?
_chemical_name_systematic          ?
_chemical_formula_moiety           'C44 H38 B N3 O4'
_chemical_formula_sum              'C44 H38 B N3 O4'
_chemical_formula_weight           683.58
_chemical_melting_point            ?
loop_
  _atom_type_symbol
  _atom_type_description
  _atom_type_scat_dispersion_real
  _atom_type_scat_dispersion_imag
  _atom_type_scat_source
 'C' 'C' 0.0181 0.0091 'International Tables Vol C Tables 4.2.6.8 and 6.1.1.4'
 'H' 'H' 0.0000 0.0000 'International Tables Vol C Tables 4.2.6.8 and 6.1.1.4'
 'B' 'B' 0.0090 0.0039 'International Tables Vol C Tables 4.2.6.8 and 6.1.1.4'
 'N' 'N' 0.0311 0.0180 'International Tables Vol C Tables 4.2.6.8 and 6.1.1.4'
 'O' 'O' 0.0492 0.0322 'International Tables Vol C Tables 4.2.6.8 and 6.1.1.4'

_shelx_space_group_comment
;
The symmetry employed for this shelxl refinement is uniquely defined
by the following loop, which should always be used as a source of
symmetry information in preference to the above space-group names.
They are only intended as comments.
;
_space_group_crystal_system        'triclinic'
_space_group_IT_number             2
_space_group_name_H-M_alt          'P -1'
_space_group_name_Hall             '-P 1'
loop_
  _space_group_symop_operation_xyz
 'x, y, z'
 '-x, -y, -z'

_cell_length_a                     7.5121(11)
_cell_length_b                     11.8460(14)
_cell_length_c                     20.973(3)
_cell_angle_alpha                  77.867(11)
_cell_angle_beta                   82.662(12)
_cell_angle_gamma                  71.745(12)
_cell_volume                       1729.0(4)
_cell_formula_units_Z              2
_cell_measurement_reflns_used      1300
_cell_measurement_temperature      100.00(10)
_cell_measurement_theta_max        70.9590
_cell_measurement_theta_min        3.9770
_shelx_estimated_absorpt_T_max     0.979
_shelx_estimated_absorpt_T_min     0.936
_exptl_absorpt_coefficient_mu      0.666
_exptl_absorpt_correction_T_max    1.00000
_exptl_absorpt_correction_T_min    0.93483
_exptl_absorpt_correction_type     multi-scan
_exptl_absorpt_process_details
;
CrysAlisPro 1.171.40.67a (Rigaku Oxford Diffraction, 2019)
Empirical absorption correction using spherical harmonics,
 implemented in SCALE3 ABSPACK scaling algorithm.
;
_exptl_absorpt_special_details     ?
_exptl_crystal_colour              orange
_exptl_crystal_colour_primary      orange
_exptl_crystal_density_diffrn      1.313
_exptl_crystal_density_meas        ?
_exptl_crystal_density_method      ?
_exptl_crystal_description         block
_exptl_crystal_F_000               720
loop_
  _exptl_crystal_face_index_h
  _exptl_crystal_face_index_k
  _exptl_crystal_face_index_l
  _exptl_crystal_face_perp_dist
 -1 -6 5 0.0289
 -4 0 6 0.0099
 3 -3 -4 0.0374
 1 0 13 0.0222
 -1 0 -13 0.0084
 -1 6 5 0.0389
 4 1 -6 0.0188
 3 5 -6 0.0310

_exptl_crystal_size_max            0.1
_exptl_crystal_size_mid            0.044
_exptl_crystal_size_min            0.032
_exptl_transmission_factor_max     ?
_exptl_transmission_factor_min     ?
_diffrn_reflns_av_R_equivalents    0.1321
_diffrn_reflns_av_unetI/netI       0.1453
_diffrn_reflns_Laue_measured_fraction_full  0.997
_diffrn_reflns_Laue_measured_fraction_max  0.995
_diffrn_reflns_limit_h_max         9
_diffrn_reflns_limit_h_min         -9
_diffrn_reflns_limit_k_max         14
_diffrn_reflns_limit_k_min         -13
_diffrn_reflns_limit_l_max         25
_diffrn_reflns_limit_l_min         -25
_diffrn_reflns_number              18070
_diffrn_reflns_point_group_measured_fraction_full  0.997
_diffrn_reflns_point_group_measured_fraction_max  0.995
_diffrn_reflns_theta_full          67.684
_diffrn_reflns_theta_max           71.992
_diffrn_reflns_theta_min           3.995
_diffrn_ambient_temperature        95.15
_diffrn_detector_area_resol_mean   10.0000
_diffrn_detector_type              HyPix
_diffrn_measured_fraction_theta_full  0.997
_diffrn_measured_fraction_theta_max  0.995
_diffrn_measurement_details
;
List of Runs (angles in degrees, time in seconds):

  # Type    Start    End  Width  t~exp~   \w     \q     \k     \f   Frames
--------------------------------------------------------------------------
  1  \w    -60.00 -35.00   0.50    5.00    --    0.00 119.00 -12.00   50
  2  \w    -66.00 -41.00   0.50    5.00    --    0.00 156.00 143.00   50
  3  \w     75.00 114.00   0.50   10.00    --   66.57 156.00 143.00   78
  4  \w    103.00 128.00   0.50   10.00    --   66.57 119.00 -12.00   50
  5  \w     44.00  70.00   0.50   10.00    --   66.57-119.00 -97.00   52
  6  \w    119.00 147.00   0.50   10.00    --   66.57 156.00 143.00   56
  7  \w    118.00 156.00   0.50   10.00    --  121.75 119.00 -12.00   76
  8  \w     91.00 122.00   0.50   10.00    --  121.75-156.00 106.00   62
  9  \w    109.00 134.00   0.50   10.00    --  121.75 156.00 143.00   50
 10  \w     74.00 110.00   0.50   10.00    --  121.75-119.00 -97.00   72
 11  \w     18.00  51.00   0.50    5.00    --    0.00 -99.00-180.00   66
 12  \w    -34.00  27.00   0.50    5.00    --    0.00  57.00-120.00  122
 13  \w     17.00  51.00   0.50    5.00    --    0.00 -99.00  60.00   68
 14  \w      4.00  40.00   0.50    5.00    --    0.00 -99.00  90.00   72
 15  \w     33.00  80.00   0.50    5.00    --    0.00  57.00-120.00   94
 16  \w    -14.00  51.00   0.50   10.00    --   66.57 -30.00 150.00  130
 17  \w     75.00 135.00   0.50   10.00    --   66.57 -30.00 150.00  120
 18  \w     50.00  83.00   0.50   10.00    --   66.57  45.00  90.00   66
 19  \w     39.00  92.00   0.50   10.00    --   66.57  61.00  30.00  106
 20  \w    118.00 148.00   0.50   10.00    --   66.57 125.00  60.00   60
 21  \w    110.00 148.00   0.50   10.00    --   66.57 125.00-150.00   76
 22  \w     95.00 147.00   0.50   10.00    --   66.57 125.00 -90.00  104
 23  \w     42.00 145.00   0.50   10.00    --   66.57  61.00-150.00  206
 24  \w     67.00  92.00   0.50   10.00    --   66.57-156.00 106.00   50
 25  \w     87.00 151.00   0.50   10.00    --   66.57  45.00  90.00  128
 26  \w     57.00 111.00   0.50   10.00    --   66.57-125.00 -60.00  108
 27  \w    106.00 143.00   0.50   10.00    --   66.57 125.00  90.00   74
 28  \w     97.00 132.00   0.50   10.00    --   66.57 125.00   0.00   70
 29  \w     34.00 137.00   0.50   10.00    --   66.57  61.00 120.00  206
 30  \w     62.00 100.00   0.50   10.00    --   66.57-125.00-150.00   76
 31  \w     46.00 104.00   0.50   10.00    --  121.75 -91.00   0.00  116
 32  \w     39.00  76.00   0.50   10.00    --  121.75-111.00 -90.00   74
 33  \w     39.00  74.00   0.50   10.00    --  121.75-111.00 120.00   70
 34  \w    102.00 174.00   0.50   10.00    --  121.75 -25.00 -60.00  144
 35  \w     50.00  94.00   0.50   10.00    --  121.75 -25.00 -60.00   88
 36  \w     58.00  95.00   0.50   10.00    --  121.75 -91.00-180.00   74
 37  \w     72.00  99.00   0.50   10.00    --  121.75 -91.00 120.00   54
 38  \w     79.00 108.00   0.50   10.00    --  121.75-111.00 -90.00   58
 39  \w     35.00  61.00   0.50   10.00    --  121.75 -77.00-180.00   52
 40  \w     32.00  67.00   0.50   10.00    --  121.75 -91.00 120.00   70
 41  \w    119.00 145.00   0.50   10.00    --  121.75  38.00 -90.00   52
 42  \w     82.00 177.00   0.50   10.00    --  121.75  77.00  60.00  190
 43  \w     46.00  72.00   0.50   10.00    --  121.75 -77.00  60.00   52
 44  \w     82.00 108.00   0.50   10.00    --  121.75  38.00 -90.00   52
 45  \w     83.00 108.00   0.50   10.00    --  121.75-111.00-150.00   50
 46  \w     66.00 105.00   0.50   10.00    --  121.75 178.00  60.00   78
 47  \w     75.00 108.00   0.50   10.00    --  121.75-111.00 -30.00   66
 48  \w     85.00 160.00   0.50   10.00    --  121.75  63.00 -30.00  150
 49  \w     64.00 112.00   0.50   10.00    --  121.75 178.00  30.00   96
 50  \w    113.00 143.00   0.50   10.00    --  121.75 178.00  60.00   60
 51  \w    126.00 177.00   0.50   10.00    --  121.75  25.00-150.00  102
 52  \w    142.00 175.00   0.50   10.00    --  121.75  77.00-180.00   66
 53  \w     82.00 134.00   0.50   10.00    --  121.75  77.00-180.00  104
 54  \w     94.00 164.00   0.50   10.00    --  121.75 -77.00  60.00  140
 55  \w     38.00 111.00   0.50   10.00    --  121.75  25.00-150.00  146
 56  \w     68.00 157.00   0.50   10.00    --  121.75 -63.00-150.00  178
 57  \w    115.00 165.00   0.50   10.00    --  121.75 111.00  30.00  100
 58  \w     54.00 105.00   0.50   10.00    --  121.75 -91.00  30.00  102
 59  \w    101.00 126.00   0.50   10.00    --  121.75 -77.00-180.00   50
 60  \w     77.00 108.00   0.50   10.00    --  121.75-111.00 120.00   62
 61  \w    104.00 168.00   0.50   10.00    --  121.75 111.00 -90.00  128
;
_diffrn_measurement_device         'four-circle diffractometer'
_diffrn_measurement_device_type    'SuperNova, Dual, Cu at home/near, HyPix'
_diffrn_measurement_method         '\w scans'
_diffrn_radiation_type             CuK\a
_diffrn_radiation_wavelength       1.54184
_diffrn_source                     ?
_reflns_Friedel_coverage           0.000
_reflns_Friedel_fraction_full      .
_reflns_Friedel_fraction_max       .
_reflns_number_gt                  3367
_reflns_number_total               6770
_reflns_special_details
;
 Reflections were merged by SHELXL according to the crystal
 class for the calculation of statistics and refinement.
 
 _reflns_Friedel_fraction is defined as the number of unique
 Friedel pairs measured divided by the number that would be
 possible theoretically, ignoring centric projections and
 systematic absences.
;
_reflns_threshold_expression       'I > 2\s(I)'
_computing_cell_refinement         'CrysAlisPro 1.171.40.67a (Rigaku OD, 2019)'
_computing_data_collection         'CrysAlisPro 1.171.40.67a (Rigaku OD, 2019)'
_computing_data_reduction          'CrysAlisPro 1.171.40.67a (Rigaku OD, 2019)'
_computing_molecular_graphics      'Olex2 1.5 (Dolomanov et al., 2009)'
_computing_publication_material    'Olex2 1.5 (Dolomanov et al., 2009)'
_computing_structure_refinement    'olex2.refine 1.5 (Bourhis et al., 2015)'
_computing_structure_solution      'olex2.solve 1.5 (Bourhis et al., 2015)'
_refine_diff_density_max           0.463
_refine_diff_density_min           -0.460
_refine_diff_density_rms           0.103
_refine_ls_extinction_coef         0.0018(7)
_refine_ls_extinction_expression  
 'Fc^*^=kFc[1+0.001xFc^2^\l^3^/sin(2\q)]^-1/4^'
_refine_ls_extinction_method       'SHELXL-2018/3 (Sheldrick 2018)'
_refine_ls_goodness_of_fit_ref     1.056
_refine_ls_hydrogen_treatment      constr
_refine_ls_matrix_type             full
_refine_ls_number_parameters       476
_refine_ls_number_reflns           6770
_refine_ls_number_restraints       0
_refine_ls_R_factor_all            0.2161
_refine_ls_R_factor_gt             0.1339
_refine_ls_restrained_S_all        1.056
_refine_ls_shift/su_max            0.000
_refine_ls_shift/su_mean           0.000
_refine_ls_structure_factor_coef   Fsqd
_refine_ls_weighting_details      
 'w=1/[\s^2^(Fo^2^)+(0.1571P)^2^+12.2587P] where P=(Fo^2^+2Fc^2^)/3'
_refine_ls_weighting_scheme        calc
_refine_ls_wR_factor_gt            0.3819
_refine_ls_wR_factor_ref           0.4228
_refine_special_details            ?
_olex2_refinement_description
;
1. Fixed Uiso
 At 1.2 times of:
  All C(H) groups, All C(H,H) groups
 At 1.5 times of:
  All C(H,H,H) groups
2.a Secondary CH2 refined with riding coordinates:
 C12C(H12a,H12b)
2.b Aromatic/amide H refined with riding coordinates:
 C31B(H31B), C20B(H20B), C2C(H2C), C5C(H5C), C8C(H8C), C11B(H11B), C30B(H30B),
 C27B(H27B), C28B(H28B), C14B(H14B), C2B(H2B), C6C(H6C), C5B(H5B), C8B(H8B),
 C3B(H3B), C10B(H10d), C9B(H9B), C4B(H4B)
2.c Idealised Me refined as rotating group:
 C25B(H25a,H25b,H25c), C22B(H22a,H22b,H22c), C10C(H10a,H10b,H10c), C24B(H24a,
 H24b,H24c), C23B(H23a,H23b,H23c), C11C(H11a,H11c,H11d)
;
_atom_sites_solution_hydrogens     geom
_atom_sites_solution_primary       iterative
_atom_sites_solution_secondary     ?
loop_
  _atom_site_label
  _atom_site_type_symbol
  _atom_site_fract_x
  _atom_site_fract_y
  _atom_site_fract_z
  _atom_site_U_iso_or_equiv
  _atom_site_adp_type
  _atom_site_occupancy
  _atom_site_site_symmetry_order
  _atom_site_calc_flag
  _atom_site_refinement_flags_posn
  _atom_site_refinement_flags_adp
  _atom_site_refinement_flags_occupancy
  _atom_site_disorder_assembly
  _atom_site_disorder_group
 O4C O 0.7626(9) 0.3567(5) 0.2993(3) 0.0414(15) Uani 1 1 d . . . . .
 O1C O 0.6947(9) 0.0254(5) 0.5702(3) 0.0385(14) Uani 1 1 d . . . . .
 O3C O 0.9130(10) 0.3548(5) 0.3847(3) 0.0517(18) Uani 1 1 d . . . . .
 O2C O 0.6586(9) 0.1985(5) 0.6019(3) 0.0451(16) Uani 1 1 d . . . . .
 N2B N 0.8824(10) 1.0080(6) 0.1830(3) 0.0345(16) Uani 1 1 d . . . . .
 N1B N 0.6062(10) 1.0269(6) 0.1213(3) 0.0352(17) Uani 1 1 d . . . . .
 N1C N 0.7271(12) -0.3485(6) 0.5122(4) 0.046(2) Uani 1 1 d . . . . .
 C18B C 0.8863(11) 0.8872(7) 0.2085(4) 0.0300(17) Uani 1 1 d . . . . .
 C16B C 0.6221(12) 0.9051(7) 0.1464(4) 0.0321(18) Uani 1 1 d . . . . .
 C31B C 0.6427(12) 0.6892(7) 0.2742(4) 0.0347(19) Uani 1 1 d . . . . .
 H31B H 0.562744 0.755002 0.293201 0.042 Uiso 1 1 calc R U . . .
 C3C C 0.7943(11) 0.1258(7) 0.4429(4) 0.0322(18) Uani 1 1 d . . . . .
 C13B C 0.4645(11) 1.0674(7) 0.0813(4) 0.0315(18) Uani 1 1 d . . . . .
 C21B C 1.0148(12) 1.0344(7) 0.2085(4) 0.0343(19) Uani 1 1 d . . . . .
 C15B C 0.4831(12) 0.8728(7) 0.1195(4) 0.0331(19) Uani 1 1 d . . . . .
 C20B C 1.1143(13) 0.9310(7) 0.2518(4) 0.037(2) Uani 1 1 d . . . . .
 H20B H 1.215608 0.925605 0.276259 0.044 Uiso 1 1 calc R U . . .
 C4C C 0.7767(11) 0.0053(7) 0.4562(4) 0.0335(19) Uani 1 1 d . . . . .
 C9C C 0.7292(13) -0.0413(7) 0.5214(4) 0.037(2) Uani 1 1 d . . . . .
 C25B C 1.0427(13) 1.1554(7) 0.1950(4) 0.038(2) Uani 1 1 d . . . . .
 H25A H 1.052743 1.183614 0.147691 0.057 Uiso 1 1 calc R U . . .
 H25B H 1.158177 1.150967 0.213775 0.057 Uiso 1 1 calc R U . . .
 H25C H 0.935488 1.211924 0.214713 0.057 Uiso 1 1 calc R U . . .
 C2C C 0.7561(12) 0.1893(7) 0.4910(5) 0.038(2) Uani 1 1 d . . . . .
 H2C H 0.768074 0.268722 0.481045 0.045 Uiso 1 1 calc R U . . .
 C7B C 0.5746(13) 1.3164(8) 0.1535(5) 0.043(2) Uani 1 1 d . . . . .
 C5C C 0.8081(12) -0.0711(7) 0.4114(4) 0.036(2) Uani 1 1 d . . . . .
 H5C H 0.840857 -0.042541 0.366984 0.043 Uiso 1 1 calc R U . . .
 C26B C 0.7627(12) 0.7099(7) 0.2202(4) 0.0342(19) Uani 1 1 d . . . . .
 C8C C 0.7120(12) -0.1577(7) 0.5405(4) 0.037(2) Uani 1 1 d . . . . .
 H8C H 0.678315 -0.186064 0.584767 0.044 Uiso 1 1 calc R U . . .
 C11B C 0.4751(12) 1.1833(9) 0.2448(5) 0.042(2) Uani 1 1 d . . . . .
 H11B H 0.480757 1.103999 0.267476 0.050 Uiso 1 1 calc R U . . .
 C29B C 0.7608(13) 0.4772(7) 0.2734(4) 0.036(2) Uani 1 1 d . . . . .
 C30B C 0.6399(12) 0.5718(7) 0.3007(4) 0.037(2) Uani 1 1 d . . . . .
 H30B H 0.555796 0.556865 0.337071 0.044 Uiso 1 1 calc R U . . .
 C17B C 0.7612(14) 0.8385(7) 0.1900(4) 0.038(2) Uani 1 1 d . . . . .
 C27B C 0.8844(13) 0.6142(7) 0.1936(5) 0.040(2) Uani 1 1 d . . . . .
 H27B H 0.969046 0.628876 0.157382 0.048 Uiso 1 1 calc R U . . .
 C22B C 0.3908(13) 1.1974(7) 0.0470(5) 0.041(2) Uani 1 1 d . . . . .
 H22A H 0.353837 1.250693 0.079374 0.062 Uiso 1 1 calc R U . . .
 H22B H 0.281628 1.206280 0.023211 0.062 Uiso 1 1 calc R U . . .
 H22C H 0.489382 1.219131 0.016128 0.062 Uiso 1 1 calc R U . . .
 C28B C 0.8826(13) 0.4968(7) 0.2201(4) 0.036(2) Uani 1 1 d . . . . .
 H28B H 0.964237 0.430804 0.201739 0.043 Uiso 1 1 calc R U . . .
 C10C C 0.6863(13) -0.3962(7) 0.5792(4) 0.041(2) Uani 1 1 d . . . . .
 H10A H 0.789871 -0.402507 0.605119 0.061 Uiso 1 1 calc R U . . .
 H10B H 0.671075 -0.476429 0.582486 0.061 Uiso 1 1 calc R U . . .
 H10C H 0.569965 -0.342195 0.595885 0.061 Uiso 1 1 calc R U . . .
 C1C C 0.6990(13) 0.1458(8) 0.5559(4) 0.039(2) Uani 1 1 d . . . . .
 C13C C 0.8456(12) 0.3043(8) 0.3549(4) 0.037(2) Uani 1 1 d . . . . .
 C7C C 0.7445(12) -0.2325(7) 0.4940(4) 0.037(2) Uani 1 1 d . . . . .
 C19B C 1.0362(12) 0.8395(7) 0.2517(4) 0.0355(19) Uani 1 1 d . . . . .
 C14B C 0.3887(13) 0.9747(8) 0.0797(4) 0.038(2) Uani 1 1 d . . . . .
 H14B H 0.287484 0.981669 0.054747 0.045 Uiso 1 1 calc R U . . .
 C12B C 0.5831(12) 1.1985(7) 0.1857(5) 0.038(2) Uani 1 1 d . . . . .
 C2B C 0.8941(14) 1.1751(9) 0.0267(5) 0.046(2) Uani 1 1 d . . . . .
 H2B H 0.951400 1.094656 0.019446 0.056 Uiso 1 1 calc R U . . .
 C12C C 0.8453(14) 0.1742(7) 0.3718(4) 0.041(2) Uani 1 1 d . . . . .
 H12A H 0.971971 0.123232 0.359477 0.050 Uiso 1 1 calc R U . . .
 H12B H 0.756183 0.163684 0.344238 0.050 Uiso 1 1 calc R U . . .
 C24B C 1.1061(13) 0.7141(7) 0.2907(5) 0.042(2) Uani 1 1 d . . . . .
 H24A H 0.999167 0.683322 0.307646 0.063 Uiso 1 1 calc R U . . .
 H24B H 1.173267 0.716452 0.327277 0.063 Uiso 1 1 calc R U . . .
 H24C H 1.191246 0.660940 0.262635 0.063 Uiso 1 1 calc R U . . .
 C6B C 0.6955(14) 1.3149(8) 0.0917(5) 0.045(2) Uani 1 1 d . . . . .
 C6C C 0.7934(14) -0.1879(8) 0.4290(5) 0.045(2) Uani 1 1 d . . . . .
 H6C H 0.816513 -0.237652 0.396927 0.054 Uiso 1 1 calc R U . . .
 C23B C 0.4477(15) 0.7514(8) 0.1300(5) 0.045(2) Uani 1 1 d . . . . .
 H23A H 0.562294 0.691066 0.117137 0.068 Uiso 1 1 calc R U . . .
 H23B H 0.346087 0.756944 0.103388 0.068 Uiso 1 1 calc R U . . .
 H23C H 0.411831 0.727361 0.176248 0.068 Uiso 1 1 calc R U . . .
 C1B C 0.7832(12) 1.1938(8) 0.0822(4) 0.037(2) Uani 1 1 d . . . . .
 C5B C 0.7244(16) 1.4111(9) 0.0451(6) 0.056(3) Uani 1 1 d . . . . .
 H5B H 0.664080 1.491905 0.051203 0.067 Uiso 1 1 calc R U . . .
 C8B C 0.4580(15) 1.4181(9) 0.1791(6) 0.053(3) Uani 1 1 d . . . . .
 H8B H 0.449956 1.498114 0.156957 0.064 Uiso 1 1 calc R U . . .
 C3B C 0.9262(15) 1.2702(10) -0.0198(5) 0.054(3) Uani 1 1 d . . . . .
 H3B H 1.005614 1.254705 -0.057964 0.064 Uiso 1 1 calc R U . . .
 C10B C 0.3620(14) 1.2804(9) 0.2702(5) 0.050(2) Uani 1 1 d . . . . .
 H10D H 0.288030 1.268835 0.309935 0.060 Uiso 1 1 calc R U . . .
 C9B C 0.3557(14) 1.3962(10) 0.2378(6) 0.058(3) Uani 1 1 d . . . . .
 H9B H 0.278522 1.463009 0.256559 0.070 Uiso 1 1 calc R U . . .
 C11C C 0.7577(17) -0.4267(8) 0.4643(5) 0.058(3) Uani 1 1 d . . . . .
 H11A H 0.891986 -0.453818 0.451109 0.087 Uiso 1 1 calc R U . . .
 H11C H 0.687601 -0.381852 0.425920 0.087 Uiso 1 1 calc R U . . .
 H11D H 0.714074 -0.496981 0.483602 0.087 Uiso 1 1 calc R U . . .
 C4B C 0.8415(17) 1.3884(10) -0.0102(6) 0.062(3) Uani 1 1 d . . . . .
 H4B H 0.864186 1.453686 -0.041670 0.075 Uiso 1 1 calc R U . . .
 B1B B 0.7193(14) 1.1015(8) 0.1428(5) 0.032(2) Uani 1 1 d . . . . .

loop_
  _atom_site_aniso_label
  _atom_site_aniso_U_11
  _atom_site_aniso_U_22
  _atom_site_aniso_U_33
  _atom_site_aniso_U_23
  _atom_site_aniso_U_13
  _atom_site_aniso_U_12
 O4C 0.058(4) 0.030(3) 0.042(3) 0.002(3) -0.009(3) -0.023(3)
 O1C 0.044(4) 0.037(3) 0.038(3) -0.005(3) 0.000(3) -0.020(3)
 O3C 0.076(5) 0.027(3) 0.055(4) 0.008(3) -0.026(4) -0.021(3)
 O2C 0.053(4) 0.038(3) 0.048(4) -0.013(3) 0.001(3) -0.016(3)
 N2B 0.039(4) 0.025(3) 0.043(4) -0.001(3) -0.006(3) -0.017(3)
 N1B 0.045(4) 0.024(3) 0.041(4) 0.001(3) -0.004(3) -0.020(3)
 N1C 0.065(5) 0.030(4) 0.045(4) -0.006(3) -0.001(4) -0.019(4)
 C18B 0.026(4) 0.022(4) 0.038(4) 0.000(3) -0.004(3) -0.005(3)
 C16B 0.035(4) 0.021(4) 0.043(5) -0.004(3) 0.001(4) -0.014(3)
 C31B 0.032(4) 0.027(4) 0.043(5) -0.002(4) -0.006(4) -0.008(3)
 C3C 0.030(4) 0.026(4) 0.038(5) -0.002(3) -0.003(4) -0.007(3)
 C13B 0.029(4) 0.023(4) 0.041(5) 0.001(3) -0.009(4) -0.009(3)
 C21B 0.039(5) 0.018(4) 0.044(5) -0.002(3) -0.007(4) -0.006(3)
 C15B 0.038(5) 0.023(4) 0.037(5) 0.002(3) -0.001(4) -0.012(3)
 C20B 0.040(5) 0.026(4) 0.045(5) -0.010(4) -0.002(4) -0.008(4)
 C4C 0.029(4) 0.032(4) 0.039(5) 0.006(4) -0.007(4) -0.014(3)
 C9C 0.041(5) 0.023(4) 0.045(5) -0.003(4) -0.006(4) -0.007(4)
 C25B 0.040(5) 0.027(4) 0.049(5) -0.003(4) -0.009(4) -0.012(4)
 C2C 0.028(4) 0.024(4) 0.059(6) -0.004(4) -0.002(4) -0.008(3)
 C7B 0.037(5) 0.033(5) 0.061(6) -0.010(4) -0.024(5) -0.004(4)
 C5C 0.039(5) 0.028(4) 0.036(5) 0.008(4) -0.006(4) -0.011(4)
 C26B 0.037(5) 0.032(4) 0.040(5) 0.001(4) -0.010(4) -0.020(4)
 C8C 0.036(5) 0.028(4) 0.041(5) 0.003(4) 0.003(4) -0.012(4)
 C11B 0.034(5) 0.048(5) 0.051(6) -0.009(4) -0.006(4) -0.021(4)
 C29B 0.045(5) 0.017(4) 0.046(5) 0.002(3) -0.007(4) -0.013(3)
 C30B 0.041(5) 0.029(4) 0.039(5) 0.006(4) -0.006(4) -0.017(4)
 C17B 0.056(6) 0.029(4) 0.033(5) -0.006(4) 0.001(4) -0.020(4)
 C27B 0.046(5) 0.021(4) 0.050(5) -0.001(4) 0.002(4) -0.013(4)
 C22B 0.045(5) 0.030(4) 0.049(5) 0.003(4) -0.021(4) -0.012(4)
 C28B 0.043(5) 0.019(4) 0.042(5) -0.004(3) 0.001(4) -0.005(3)
 C10C 0.040(5) 0.018(4) 0.056(6) 0.006(4) -0.002(4) -0.006(4)
 C1C 0.042(5) 0.029(4) 0.043(5) -0.007(4) -0.004(4) -0.006(4)
 C13C 0.036(5) 0.041(5) 0.037(5) -0.007(4) -0.007(4) -0.014(4)
 C7C 0.036(5) 0.025(4) 0.048(5) -0.001(4) -0.001(4) -0.010(4)
 C19B 0.035(5) 0.033(4) 0.036(5) -0.007(4) 0.001(4) -0.007(4)
 C14B 0.040(5) 0.038(5) 0.041(5) -0.002(4) -0.008(4) -0.020(4)
 C12B 0.039(5) 0.024(4) 0.052(5) -0.003(4) -0.012(4) -0.011(4)
 C2B 0.046(6) 0.048(6) 0.045(5) 0.006(4) -0.013(5) -0.019(5)
 C12C 0.056(6) 0.027(4) 0.038(5) 0.002(4) -0.011(4) -0.010(4)
 C24B 0.047(5) 0.029(4) 0.050(5) 0.005(4) -0.015(4) -0.015(4)
 C6B 0.058(6) 0.027(4) 0.051(6) 0.007(4) -0.022(5) -0.015(4)
 C6C 0.055(6) 0.043(5) 0.043(5) -0.015(4) 0.002(5) -0.022(5)
 C23B 0.067(7) 0.036(5) 0.043(5) 0.002(4) -0.016(5) -0.030(5)
 C1B 0.036(5) 0.036(5) 0.040(5) 0.000(4) -0.007(4) -0.015(4)
 C5B 0.064(7) 0.033(5) 0.076(8) 0.009(5) -0.022(6) -0.026(5)
 C8B 0.055(6) 0.038(5) 0.076(7) -0.012(5) -0.016(6) -0.022(5)
 C3B 0.048(6) 0.066(7) 0.050(6) 0.006(5) -0.012(5) -0.029(5)
 C10B 0.044(6) 0.058(6) 0.057(6) -0.021(5) -0.009(5) -0.019(5)
 C9B 0.038(6) 0.054(6) 0.089(8) -0.042(6) -0.012(6) 0.000(5)
 C11C 0.090(9) 0.031(5) 0.060(7) -0.005(5) 0.001(6) -0.032(5)
 C4B 0.074(8) 0.047(6) 0.069(7) 0.027(5) -0.020(6) -0.040(6)
 B1B 0.033(5) 0.024(4) 0.039(5) -0.006(4) 0.003(4) -0.011(4)

_geom_special_details
;
 All esds (except the esd in the dihedral angle between two l.s. planes)
 are estimated using the full covariance matrix.  The cell esds are taken
 into account individually in the estimation of esds in distances, angles
 and torsion angles; correlations between esds in cell parameters are only
 used when they are defined by crystal symmetry.  An approximate (isotropic)
 treatment of cell esds is used for estimating esds involving l.s. planes.
;
loop_
  _geom_bond_atom_site_label_1
  _geom_bond_atom_site_label_2
  _geom_bond_distance
  _geom_bond_site_symmetry_2
  _geom_bond_publ_flag
 O4C C29B 1.413(9) . ?
 O4C C13C 1.331(10) . ?
 O1C C9C 1.372(10) . ?
 O1C C1C 1.404(10) . ?
 O3C C13C 1.196(10) . ?
 O2C C1C 1.214(10) . ?
 N2B C18B 1.411(9) . ?
 N2B C21B 1.332(11) . ?
 N2B B1B 1.569(12) . ?
 N1B C16B 1.400(9) . ?
 N1B C13B 1.344(10) . ?
 N1B B1B 1.563(11) . ?
 N1C C10C 1.433(11) . ?
 N1C C7C 1.389(10) . ?
 N1C C11C 1.456(12) . ?
 C18B C17B 1.376(12) . ?
 C18B C19B 1.433(11) . ?
 C16B C15B 1.431(11) . ?
 C16B C17B 1.406(12) . ?
 C31B H31B 0.9500 . ?
 C31B C26B 1.385(12) . ?
 C31B C30B 1.391(11) . ?
 C3C C4C 1.440(11) . ?
 C3C C2C 1.334(12) . ?
 C3C C12C 1.526(12) . ?
 C13B C22B 1.515(11) . ?
 C13B C14B 1.394(11) . ?
 C21B C20B 1.420(11) . ?
 C21B C25B 1.477(10) . ?
 C15B C14B 1.360(11) . ?
 C15B C23B 1.510(10) . ?
 C20B H20B 0.9500 . ?
 C20B C19B 1.386(12) . ?
 C4C C9C 1.409(12) . ?
 C4C C5C 1.387(12) . ?
 C9C C8C 1.395(11) . ?
 C25B H25A 0.9800 . ?
 C25B H25B 0.9800 . ?
 C25B H25C 0.9800 . ?
 C2C H2C 0.9500 . ?
 C2C C1C 1.413(12) . ?
 C7B C12B 1.403(12) . ?
 C7B C6B 1.484(14) . ?
 C7B C8B 1.414(13) . ?
 C5C H5C 0.9500 . ?
 C5C C6C 1.391(11) . ?
 C26B C17B 1.519(11) . ?
 C26B C27B 1.384(12) . ?
 C8C H8C 0.9500 . ?
 C8C C7C 1.400(12) . ?
 C11B H11B 0.9500 . ?
 C11B C12B 1.403(13) . ?
 C11B C10B 1.364(13) . ?
 C29B C30B 1.382(12) . ?
 C29B C28B 1.379(12) . ?
 C30B H30B 0.9500 . ?
 C27B H27B 0.9500 . ?
 C27B C28B 1.389(11) . ?
 C22B H22A 0.9800 . ?
 C22B H22B 0.9800 . ?
 C22B H22C 0.9800 . ?
 C28B H28B 0.9500 . ?
 C10C H10A 0.9800 . ?
 C10C H10B 0.9800 . ?
 C10C H10C 0.9800 . ?
 C13C C12C 1.507(11) . ?
 C7C C6C 1.401(12) . ?
 C19B C24B 1.503(11) . ?
 C14B H14B 0.9500 . ?
 C12B B1B 1.625(13) . ?
 C2B H2B 0.9500 . ?
 C2B C1B 1.358(13) . ?
 C2B C3B 1.388(13) . ?
 C12C H12A 0.9900 . ?
 C12C H12B 0.9900 . ?
 C24B H24A 0.9800 . ?
 C24B H24B 0.9800 . ?
 C24B H24C 0.9800 . ?
 C6B C1B 1.425(12) . ?
 C6B C5B 1.390(13) . ?
 C6C H6C 0.9500 . ?
 C23B H23A 0.9800 . ?
 C23B H23B 0.9800 . ?
 C23B H23C 0.9800 . ?
 C1B B1B 1.621(12) . ?
 C5B H5B 0.9500 . ?
 C5B C4B 1.384(16) . ?
 C8B H8B 0.9500 . ?
 C8B C9B 1.388(15) . ?
 C3B H3B 0.9500 . ?
 C3B C4B 1.390(15) . ?
 C10B H10D 0.9500 . ?
 C10B C9B 1.385(15) . ?
 C9B H9B 0.9500 . ?
 C11C H11A 0.9800 . ?
 C11C H11C 0.9800 . ?
 C11C H11D 0.9800 . ?
 C4B H4B 0.9500 . ?

loop_
  _geom_angle_atom_site_label_1
  _geom_angle_atom_site_label_2
  _geom_angle_atom_site_label_3
  _geom_angle
  _geom_angle_site_symmetry_1
  _geom_angle_site_symmetry_3
  _geom_angle_publ_flag
 C13C O4C C29B 117.7(7) . . ?
 C9C O1C C1C 120.4(6) . . ?
 C18B N2B B1B 123.5(6) . . ?
 C21B N2B C18B 109.6(7) . . ?
 C21B N2B B1B 125.7(6) . . ?
 C16B N1B B1B 125.2(7) . . ?
 C13B N1B C16B 106.7(6) . . ?
 C13B N1B B1B 127.8(7) . . ?
 C10C N1C C11C 118.2(7) . . ?
 C7C N1C C10C 120.8(7) . . ?
 C7C N1C C11C 121.0(8) . . ?
 N2B C18B C19B 106.1(7) . . ?
 C17B C18B N2B 120.8(7) . . ?
 C17B C18B C19B 133.1(7) . . ?
 N1B C16B C15B 108.6(7) . . ?
 N1B C16B C17B 119.3(7) . . ?
 C17B C16B C15B 132.1(7) . . ?
 C26B C31B H31B 120.1 . . ?
 C26B C31B C30B 119.8(8) . . ?
 C30B C31B H31B 120.1 . . ?
 C4C C3C C12C 116.0(7) . . ?
 C2C C3C C4C 119.4(8) . . ?
 C2C C3C C12C 124.5(7) . . ?
 N1B C13B C22B 124.3(7) . . ?
 N1B C13B C14B 110.1(7) . . ?
 C14B C13B C22B 125.4(7) . . ?
 N2B C21B C20B 109.3(7) . . ?
 N2B C21B C25B 123.8(7) . . ?
 C20B C21B C25B 126.8(8) . . ?
 C16B C15B C23B 128.6(8) . . ?
 C14B C15B C16B 105.7(7) . . ?
 C14B C15B C23B 125.6(8) . . ?
 C21B C20B H20B 126.4 . . ?
 C19B C20B C21B 107.3(8) . . ?
 C19B C20B H20B 126.4 . . ?
 C9C C4C C3C 116.9(8) . . ?
 C5C C4C C3C 126.3(8) . . ?
 C5C C4C C9C 116.7(7) . . ?
 O1C C9C C4C 122.2(7) . . ?
 O1C C9C C8C 115.6(8) . . ?
 C8C C9C C4C 122.2(8) . . ?
 C21B C25B H25A 109.5 . . ?
 C21B C25B H25B 109.5 . . ?
 C21B C25B H25C 109.5 . . ?
 H25A C25B H25B 109.5 . . ?
 H25A C25B H25C 109.5 . . ?
 H25B C25B H25C 109.5 . . ?
 C3C C2C H2C 118.0 . . ?
 C3C C2C C1C 124.1(8) . . ?
 C1C C2C H2C 118.0 . . ?
 C12B C7B C6B 111.0(8) . . ?
 C12B C7B C8B 121.2(10) . . ?
 C8B C7B C6B 127.8(9) . . ?
 C4C C5C H5C 118.8 . . ?
 C4C C5C C6C 122.4(8) . . ?
 C6C C5C H5C 118.8 . . ?
 C31B C26B C17B 119.7(8) . . ?
 C27B C26B C31B 120.5(7) . . ?
 C27B C26B C17B 119.8(8) . . ?
 C9C C8C H8C 120.1 . . ?
 C9C C8C C7C 119.7(8) . . ?
 C7C C8C H8C 120.1 . . ?
 C12B C11B H11B 119.5 . . ?
 C10B C11B H11B 119.5 . . ?
 C10B C11B C12B 121.1(9) . . ?
 C30B C29B O4C 120.6(7) . . ?
 C28B C29B O4C 117.9(7) . . ?
 C28B C29B C30B 121.4(7) . . ?
 C31B C30B H30B 120.4 . . ?
 C29B C30B C31B 119.2(8) . . ?
 C29B C30B H30B 120.4 . . ?
 C18B C17B C16B 122.7(7) . . ?
 C18B C17B C26B 119.9(8) . . ?
 C16B C17B C26B 117.3(7) . . ?
 C26B C27B H27B 120.1 . . ?
 C26B C27B C28B 119.8(8) . . ?
 C28B C27B H27B 120.1 . . ?
 C13B C22B H22A 109.5 . . ?
 C13B C22B H22B 109.5 . . ?
 C13B C22B H22C 109.5 . . ?
 H22A C22B H22B 109.5 . . ?
 H22A C22B H22C 109.5 . . ?
 H22B C22B H22C 109.5 . . ?
 C29B C28B C27B 119.3(8) . . ?
 C29B C28B H28B 120.4 . . ?
 C27B C28B H28B 120.4 . . ?
 N1C C10C H10A 109.5 . . ?
 N1C C10C H10B 109.5 . . ?
 N1C C10C H10C 109.5 . . ?
 H10A C10C H10B 109.5 . . ?
 H10A C10C H10C 109.5 . . ?
 H10B C10C H10C 109.5 . . ?
 O1C C1C C2C 116.7(7) . . ?
 O2C C1C O1C 115.2(8) . . ?
 O2C C1C C2C 128.0(8) . . ?
 O4C C13C C12C 109.6(7) . . ?
 O3C C13C O4C 123.5(8) . . ?
 O3C C13C C12C 126.9(8) . . ?
 N1C C7C C8C 120.4(8) . . ?
 N1C C7C C6C 120.8(8) . . ?
 C8C C7C C6C 118.8(7) . . ?
 C18B C19B C24B 128.9(8) . . ?
 C20B C19B C18B 107.7(7) . . ?
 C20B C19B C24B 123.4(8) . . ?
 C13B C14B H14B 125.5 . . ?
 C15B C14B C13B 109.0(8) . . ?
 C15B C14B H14B 125.5 . . ?
 C7B C12B B1B 109.8(8) . . ?
 C11B C12B C7B 118.5(8) . . ?
 C11B C12B B1B 131.6(7) . . ?
 C1B C2B H2B 119.1 . . ?
 C1B C2B C3B 121.8(10) . . ?
 C3B C2B H2B 119.1 . . ?
 C3C C12C H12A 108.0 . . ?
 C3C C12C H12B 108.0 . . ?
 C13C C12C C3C 117.3(7) . . ?
 C13C C12C H12A 108.0 . . ?
 C13C C12C H12B 108.0 . . ?
 H12A C12C H12B 107.2 . . ?
 C19B C24B H24A 109.5 . . ?
 C19B C24B H24B 109.5 . . ?
 C19B C24B H24C 109.5 . . ?
 H24A C24B H24B 109.5 . . ?
 H24A C24B H24C 109.5 . . ?
 H24B C24B H24C 109.5 . . ?
 C1B C6B C7B 110.2(7) . . ?
 C5B C6B C7B 129.5(9) . . ?
 C5B C6B C1B 120.3(10) . . ?
 C5C C6C C7C 120.1(8) . . ?
 C5C C6C H6C 119.9 . . ?
 C7C C6C H6C 119.9 . . ?
 C15B C23B H23A 109.5 . . ?
 C15B C23B H23B 109.5 . . ?
 C15B C23B H23C 109.5 . . ?
 H23A C23B H23B 109.5 . . ?
 H23A C23B H23C 109.5 . . ?
 H23B C23B H23C 109.5 . . ?
 C2B C1B C6B 118.5(8) . . ?
 C2B C1B B1B 132.0(8) . . ?
 C6B C1B B1B 109.5(8) . . ?
 C6B C5B H5B 120.2 . . ?
 C4B C5B C6B 119.6(10) . . ?
 C4B C5B H5B 120.2 . . ?
 C7B C8B H8B 121.4 . . ?
 C9B C8B C7B 117.1(9) . . ?
 C9B C8B H8B 121.4 . . ?
 C2B C3B H3B 120.1 . . ?
 C2B C3B C4B 119.7(10) . . ?
 C4B C3B H3B 120.1 . . ?
 C11B C10B H10D 120.2 . . ?
 C11B C10B C9B 119.6(10) . . ?
 C9B C10B H10D 120.2 . . ?
 C8B C9B H9B 118.8 . . ?
 C10B C9B C8B 122.5(9) . . ?
 C10B C9B H9B 118.8 . . ?
 N1C C11C H11A 109.5 . . ?
 N1C C11C H11C 109.5 . . ?
 N1C C11C H11D 109.5 . . ?
 H11A C11C H11C 109.5 . . ?
 H11A C11C H11D 109.5 . . ?
 H11C C11C H11D 109.5 . . ?
 C5B C4B C3B 120.2(9) . . ?
 C5B C4B H4B 119.9 . . ?
 C3B C4B H4B 119.9 . . ?
 N2B B1B C12B 111.8(7) . . ?
 N2B B1B C1B 115.6(7) . . ?
 N1B B1B N2B 106.6(6) . . ?
 N1B B1B C12B 110.5(7) . . ?
 N1B B1B C1B 112.8(7) . . ?
 C1B B1B C12B 99.5(6) . . ?

loop_
  _geom_torsion_atom_site_label_1
  _geom_torsion_atom_site_label_2
  _geom_torsion_atom_site_label_3
  _geom_torsion_atom_site_label_4
  _geom_torsion
  _geom_torsion_site_symmetry_1
  _geom_torsion_site_symmetry_2
  _geom_torsion_site_symmetry_3
  _geom_torsion_site_symmetry_4
  _geom_torsion_publ_flag
 O4C C29B C30B C31B 179.5(8) . . . . ?
 O4C C29B C28B C27B -179.8(8) . . . . ?
 O4C C13C C12C C3C -136.4(8) . . . . ?
 O1C C9C C8C C7C 180.0(8) . . . . ?
 O3C C13C C12C C3C 45.5(14) . . . . ?
 N2B C18B C17B C16B -1.2(13) . . . . ?
 N2B C18B C17B C26B -177.5(8) . . . . ?
 N2B C18B C19B C20B 0.9(9) . . . . ?
 N2B C18B C19B C24B -178.3(8) . . . . ?
 N2B C21B C20B C19B 0.0(10) . . . . ?
 N1B C16B C15B C14B -0.1(10) . . . . ?
 N1B C16B C15B C23B 178.1(8) . . . . ?
 N1B C16B C17B C18B -1.3(13) . . . . ?
 N1B C16B C17B C26B 175.1(7) . . . . ?
 N1B C13B C14B C15B 0.2(10) . . . . ?
 N1C C7C C6C C5C 179.2(9) . . . . ?
 C18B N2B C21B C20B 0.6(10) . . . . ?
 C18B N2B C21B C25B -176.5(8) . . . . ?
 C18B N2B B1B N1B -15.8(10) . . . . ?
 C18B N2B B1B C12B 105.0(9) . . . . ?
 C18B N2B B1B C1B -142.0(8) . . . . ?
 C16B N1B C13B C22B 176.0(8) . . . . ?
 C16B N1B C13B C14B -0.3(10) . . . . ?
 C16B N1B B1B N2B 13.5(11) . . . . ?
 C16B N1B B1B C12B -108.1(9) . . . . ?
 C16B N1B B1B C1B 141.4(8) . . . . ?
 C16B C15B C14B C13B 0.0(10) . . . . ?
 C31B C26B C17B C18B 94.2(10) . . . . ?
 C31B C26B C17B C16B -82.4(10) . . . . ?
 C31B C26B C27B C28B 2.0(13) . . . . ?
 C3C C4C C9C O1C 2.2(12) . . . . ?
 C3C C4C C9C C8C -178.7(8) . . . . ?
 C3C C4C C5C C6C 177.9(9) . . . . ?
 C3C C2C C1C O1C 4.1(13) . . . . ?
 C3C C2C C1C O2C -178.5(9) . . . . ?
 C13B N1B C16B C15B 0.2(9) . . . . ?
 C13B N1B C16B C17B 179.8(8) . . . . ?
 C13B N1B B1B N2B -173.7(8) . . . . ?
 C13B N1B B1B C12B 64.6(11) . . . . ?
 C13B N1B B1B C1B -45.8(11) . . . . ?
 C21B N2B C18B C17B 179.4(8) . . . . ?
 C21B N2B C18B C19B -1.0(9) . . . . ?
 C21B N2B B1B N1B 177.8(8) . . . . ?
 C21B N2B B1B C12B -61.3(10) . . . . ?
 C21B N2B B1B C1B 51.6(11) . . . . ?
 C21B C20B C19B C18B -0.6(9) . . . . ?
 C21B C20B C19B C24B 178.7(8) . . . . ?
 C15B C16B C17B C18B 178.1(9) . . . . ?
 C15B C16B C17B C26B -5.4(14) . . . . ?
 C4C C3C C2C C1C 0.3(13) . . . . ?
 C4C C3C C12C C13C 173.9(8) . . . . ?
 C4C C9C C8C C7C 0.8(13) . . . . ?
 C4C C5C C6C C7C 0.3(14) . . . . ?
 C9C O1C C1C O2C 177.0(8) . . . . ?
 C9C O1C C1C C2C -5.4(11) . . . . ?
 C9C C4C C5C C6C 0.3(13) . . . . ?
 C9C C8C C7C N1C -179.7(9) . . . . ?
 C9C C8C C7C C6C -0.2(13) . . . . ?
 C25B C21B C20B C19B 177.0(9) . . . . ?
 C2C C3C C4C C9C -3.5(12) . . . . ?
 C2C C3C C4C C5C 178.9(8) . . . . ?
 C2C C3C C12C C13C -2.3(13) . . . . ?
 C7B C12B B1B N2B 123.7(8) . . . . ?
 C7B C12B B1B N1B -117.7(8) . . . . ?
 C7B C12B B1B C1B 1.1(9) . . . . ?
 C7B C6B C1B C2B 177.6(8) . . . . ?
 C7B C6B C1B B1B -0.3(10) . . . . ?
 C7B C6B C5B C4B -178.5(10) . . . . ?
 C7B C8B C9B C10B -1.4(15) . . . . ?
 C5C C4C C9C O1C -179.9(8) . . . . ?
 C5C C4C C9C C8C -0.8(13) . . . . ?
 C26B C31B C30B C29B 1.6(13) . . . . ?
 C26B C27B C28B C29B -1.0(14) . . . . ?
 C8C C7C C6C C5C -0.3(14) . . . . ?
 C11B C12B B1B N2B -58.8(12) . . . . ?
 C11B C12B B1B N1B 59.8(12) . . . . ?
 C11B C12B B1B C1B 178.6(9) . . . . ?
 C11B C10B C9B C8B 1.4(15) . . . . ?
 C29B O4C C13C O3C 2.3(13) . . . . ?
 C29B O4C C13C C12C -175.9(7) . . . . ?
 C30B C31B C26B C17B 178.0(8) . . . . ?
 C30B C31B C26B C27B -2.3(13) . . . . ?
 C30B C29B C28B C27B 0.4(14) . . . . ?
 C17B C18B C19B C20B -179.5(9) . . . . ?
 C17B C18B C19B C24B 1.2(16) . . . . ?
 C17B C16B C15B C14B -179.6(9) . . . . ?
 C17B C16B C15B C23B -1.4(16) . . . . ?
 C17B C26B C27B C28B -178.4(8) . . . . ?
 C27B C26B C17B C18B -85.5(11) . . . . ?
 C27B C26B C17B C16B 97.9(10) . . . . ?
 C22B C13B C14B C15B -176.0(8) . . . . ?
 C28B C29B C30B C31B -0.7(13) . . . . ?
 C10C N1C C7C C8C -3.6(13) . . . . ?
 C10C N1C C7C C6C 176.9(9) . . . . ?
 C1C O1C C9C C4C 2.3(12) . . . . ?
 C1C O1C C9C C8C -176.9(8) . . . . ?
 C13C O4C C29B C30B -75.7(11) . . . . ?
 C13C O4C C29B C28B 104.5(10) . . . . ?
 C19B C18B C17B C16B 179.3(9) . . . . ?
 C19B C18B C17B C26B 3.0(15) . . . . ?
 C12B C7B C6B C1B 1.1(11) . . . . ?
 C12B C7B C6B C5B 178.7(10) . . . . ?
 C12B C7B C8B C9B 1.3(13) . . . . ?
 C12B C11B C10B C9B -1.0(14) . . . . ?
 C2B C1B B1B N2B 62.1(13) . . . . ?
 C2B C1B B1B N1B -60.9(13) . . . . ?
 C2B C1B B1B C12B -178.0(9) . . . . ?
 C2B C3B C4B C5B -0.6(16) . . . . ?
 C12C C3C C4C C9C -179.9(8) . . . . ?
 C12C C3C C4C C5C 2.5(12) . . . . ?
 C12C C3C C2C C1C 176.4(9) . . . . ?
 C6B C7B C12B C11B -179.3(8) . . . . ?
 C6B C7B C12B B1B -1.4(10) . . . . ?
 C6B C7B C8B C9B 179.2(9) . . . . ?
 C6B C1B B1B N2B -120.3(8) . . . . ?
 C6B C1B B1B N1B 116.7(8) . . . . ?
 C6B C1B B1B C12B -0.4(9) . . . . ?
 C6B C5B C4B C3B 1.5(16) . . . . ?
 C23B C15B C14B C13B -178.3(9) . . . . ?
 C1B C2B C3B C4B -0.8(15) . . . . ?
 C1B C6B C5B C4B -1.1(15) . . . . ?
 C5B C6B C1B C2B -0.2(14) . . . . ?
 C5B C6B C1B B1B -178.2(9) . . . . ?
 C8B C7B C12B C11B -1.0(13) . . . . ?
 C8B C7B C12B B1B 176.9(8) . . . . ?
 C8B C7B C6B C1B -177.0(9) . . . . ?
 C8B C7B C6B C5B 0.6(16) . . . . ?
 C3B C2B C1B C6B 1.2(14) . . . . ?
 C3B C2B C1B B1B 178.6(9) . . . . ?
 C10B C11B C12B C7B 0.9(13) . . . . ?
 C10B C11B C12B B1B -176.4(9) . . . . ?
 C11C N1C C7C C8C 179.1(9) . . . . ?
 C11C N1C C7C C6C -0.5(14) . . . . ?
 B1B N2B C18B C17B 11.1(12) . . . . ?
 B1B N2B C18B C19B -169.3(7) . . . . ?
 B1B N2B C21B C20B 168.6(7) . . . . ?
 B1B N2B C21B C25B -8.5(14) . . . . ?
 B1B N1B C16B C15B 174.3(7) . . . . ?
 B1B N1B C16B C17B -6.2(12) . . . . ?
 B1B N1B C13B C22B 2.1(14) . . . . ?
 B1B N1B C13B C14B -174.1(8) . . . . ?

loop_
  _diffrn_refln_index_h
  _diffrn_refln_index_k
  _diffrn_refln_index_l
  _diffrn_refln_intensity_net
  _diffrn_refln_intensity_u
  _diffrn_refln_scale_group_code
 0 0 -2 24.1251 4.90284 14
 0 0 3 3946.39 146.426 13
 0 0 -3 3863.03 146.805 14
 0 0 4 1318.08 52.2678 13
 0 0 -4 1362.01 52.9946 14
 0 0 5 412.659 19.62 13
 0 0 -5 417.301 20.926 14
 0 0 6 419.863 21.1339 13
 0 0 -6 471.991 22.8059 14
 0 0 -7 91.0151 12.6685 14
 0 0 7 102.089 10.5719 13
 0 0 8 45.4622 11.3785 25
 0 0 8 30.9514 11.7277 17
 0 0 8 28.0717 8.81749 13
 0 0 9 90.2579 14.0684 17
 0 0 9 99.3307 13.0165 25
 0 0 10 271.856 20.1105 17
 0 0 10 261.089 19.0119 25
 0 0 11 48.9888 13.6498 17
 0 0 11 57.074 12.7833 25
 0 0 12 113.981 16.3541 17
 0 0 12 90.6758 14.4362 25
 0 0 13 62.8688 15.0383 17
 0 0 13 84.6049 14.8572 25
 0 0 14 61.2522 16.5362 17
 0 0 14 82.0922 15.3325 25
 0 0 15 -4.73946 14.8132 17
 0 0 15 -10.9875 13.4839 25
 0 0 16 46.645 16.2132 29
 0 0 16 24.6375 17.122 17
 0 0 16 28.8419 15.4541 25
 0 0 17 24.853 16.6584 29
 0 0 17 30.5565 18.04 17
 0 0 17 22.2277 15.4217 25
 0 0 18 76.6619 19.6083 29
 0 0 18 104.14 21.2922 17
 0 0 18 76.9168 18.6814 25
 0 0 19 76.5636 20.1634 29
 0 0 -19 50.9375 20.0742 34
 0 0 19 70.6409 18.3852 25
 0 0 -20 20.047 18.1504 34
 0 0 20 -1.07167 15.3132 25
 0 0 20 8.91834 20.065 55
 0 0 -20 -7.96689 17.4442 22
 0 0 20 18.7686 18.4473 29
 0 0 -21 9.29337 17.2489 34
 0 0 21 12.3837 17.9877 55
 0 0 -21 4.92023 20.1909 61
 0 0 -22 9.70913 16.107 34
 0 0 22 -15.3009 17.2393 55
 0 0 -22 -7.24321 18.9722 61
 0 0 -23 16.8465 13.8967 34
 0 0 23 -1.21433 15.6507 55
 0 0 -23 19.3785 17.6188 61
 0 0 24 17.7499 13.4672 55
 0 0 -24 -15.0557 14.6703 61
 0 0 25 5.82699 10.3306 55
 0 0 -25 4.47923 11.0242 61
 0 -1 25 18.2602 9.56327 55
 0 1 -25 11.4069 8.16751 61
 0 -1 24 7.52759 12.6892 55
 0 1 -24 9.31482 12.416 61
 0 1 -23 -2.12052 12.7307 34
 0 -1 23 9.36803 15.6391 55
 0 1 -23 8.4866 15.5046 61
 0 1 -22 8.61809 14.8108 34
 0 -1 22 8.55385 17.3544 55
 0 1 -22 18.3888 18.4292 61
 0 1 -21 17.0007 16.4207 34
 0 -1 21 6.55274 18.601 55
 0 1 -21 -3.0516 19.4249 61
 0 1 -20 -1.68448 20.408 61
 0 -1 20 32.2398 18.4896 29
 0 1 -20 64.0261 19.0638 34
 0 1 -19 55.5862 20.4698 22
 0 1 -19 50.4902 18.7052 34
 0 1 -19 65.8569 22.9714 61
 0 1 -18 154.786 22.7976 34
 0 -1 18 163.482 21.7215 25
 0 1 -18 155.833 24.225 22
 0 -1 17 29.6611 17.3658 17
 0 -1 17 10.3671 15.2417 25
 0 -1 16 1.00806 15.3393 17
 0 -1 16 11.8074 14.2044 25
 0 -1 15 72.2472 17.6506 17
 0 -1 15 51.0925 15.1956 25
 0 -1 14 19.7567 14.6028 17
 0 -1 14 56.5489 14.0386 25
 0 -1 13 19.4061 14.0152 17
 0 -1 13 19.4542 11.7878 25
 0 -1 12 -2.00023 10.8787 25
 0 -1 12 0.69397 12.574 17
 0 -1 12 -3.69544 11.7206 29
 0 -1 11 -1.18173 10.2692 25
 0 -1 11 7.18807 11.2774 29
 0 -1 11 9.82162 12.7509 17
 0 -1 10 1209.4 52.2076 29
 0 -1 10 1184.75 51.3658 25
 0 -1 10 1115.37 51.5131 17
 0 -1 9 736.922 35.0667 29
 0 -1 9 716.557 34.2634 25
 0 -1 9 725.862 35.2661 17
 0 -1 8 408.548 22.6494 29
 0 -1 8 424.718 22.279 25
 0 1 -8 372.321 26.0154 14
 0 -1 8 400.033 22.6263 17
 0 1 -7 117.444 16.3124 14
 0 -1 7 108.01 13.2841 13
 0 -1 7 101.464 11.6383 29
 0 1 -6 6.76972 13.7912 14
 0 -1 6 1.66854 10.2611 13
 0 -1 5 65.4101 11.7436 13
 0 1 -5 69.6704 14.4106 14
 0 -1 5 65.828 6.57699 2
 0 1 -4 84.6776 14.0172 14
 0 -1 4 71.4491 11.6618 13
 0 1 -4 73.5995 7.33177 1
 0 -1 3 929.04 37.0792 13
 0 1 -3 907.242 36.894 13
 0 1 -3 838.138 34.1349 1
 0 1 -2 1496.75 58.911 14
 0 1 -2 1445.18 58.223 13
 0 -1 1 305.826 15.7866 13
 0 -1 1 312.564 16.156 14
 0 -1 0 2858.16 110.118 11
 0 -1 0 3004.1 110.597 14
 0 -1 -1 75.3443 6.45374 14
 0 -1 -2 432.911 16.9723 14
 0 1 2 407 17.2553 15
 0 1 3 5140.97 192.538 1
 0 1 4 1858.58 71.2601 1
 0 -1 -5 91.6333 8.11979 2
 0 -1 -6 1732.21 66.0465 2
 0 1 7 221.399 11.9504 13
 0 1 8 34.9362 6.73508 13
 0 1 8 67.2148 11.0902 25
 0 1 8 65.345 11.7411 29
 0 1 8 66.8439 11.419 17
 0 1 9 24.7149 6.21461 13
 0 1 9 82.0234 13.1305 29
 0 1 9 45.3522 11.682 25
 0 1 9 70.247 12.8919 17
 0 1 10 151.169 15.7683 29
 0 1 10 174.305 16.4447 17
 0 1 10 203.572 16.2349 25
 0 1 11 107.565 14.5524 29
 0 1 11 87.7395 14.4352 17
 0 1 11 102.033 14.1962 25
 0 1 12 48.5084 13.4053 29
 0 1 12 28.9541 12.472 25
 0 1 12 65.6558 14.3501 17
 0 1 13 149.845 17.3663 29
 0 1 13 171.719 18.8962 17
 0 1 13 177.396 18.0203 25
 0 1 14 71.3877 15.4954 29
 0 1 14 76.974 16.606 17
 0 1 14 72.461 14.8412 25
 0 1 15 44.7609 15.2593 29
 0 1 15 48.2137 14.9822 25
 0 1 15 43.83 15.6682 17
 0 1 16 211.589 22.9042 29
 0 1 16 183.719 21.4075 25
 0 1 16 243.468 23.9663 17
 0 1 17 62.3732 18.1578 29
 0 1 17 59.377 16.717 25
 0 1 17 78.6448 18.6228 17
 0 1 18 16.3829 16.6327 29
 0 1 18 -9.00854 15.8378 25
 0 1 18 -2.31445 17.5667 17
 0 -1 -19 26.1332 18.4949 34
 0 1 19 -15.2968 18.8157 17
 0 1 19 -15.4908 16.6704 29
 0 1 19 -2.28943 16.1005 25
 0 1 20 22.365 19.2864 55
 0 1 20 12.9763 17.5524 29
 0 1 20 27.0052 17.0591 25
 0 -1 -20 20.809 18.1937 34
 0 1 21 -0.80097 17.3515 55
 0 -1 -21 3.558 17.6455 34
 0 1 22 11.3635 17.3942 55
 0 -1 -22 -0.80035 16.5635 34
 0 -1 -23 10.9549 15.0474 34
 0 1 23 -10.0781 15.1788 55
 0 -1 -23 11.7968 17.6338 61
 0 1 24 19.5053 13.3423 55
 0 -1 -24 17.8596 15.4826 61
 0 1 25 8.64046 9.1651 55
 0 -1 -25 7.63817 12.5443 61
 0 1 25 27.2128 14.1245 49
 0 2 -24 -7.53085 9.49726 61
 0 2 -23 3.41486 13.2815 61
 0 2 -22 11.2507 16.362 61
 0 2 -22 -2.17051 12.4341 34
 0 2 -21 4.0812 17.7081 61
 0 2 -21 8.67639 14.8757 34
 0 2 -20 9.29949 19.608 61
 0 2 -20 17.6162 16.0905 34
 0 2 -19 21.8712 22.2455 61
 0 2 -19 19.1853 16.3616 34
 0 2 -19 16.2355 17.4381 22
 0 2 -18 -7.0088 21.8659 61
 0 2 -18 0.86932 17.1991 34
 0 -2 18 -4.77237 16.4653 29
 0 2 -18 18.1865 17.5267 22
 0 -2 17 24.7048 16.6 29
 0 2 -17 6.51142 16.8012 22
 0 -2 16 37.2206 16.6904 29
 0 2 -16 39.2364 18.1613 22
 0 -2 16 57.2152 15.6922 25
 0 -2 15 47.6063 17.0152 29
 0 2 -15 58.858 17.6075 22
 0 -2 15 44.7195 14.4068 25
 0 -2 14 13.5442 15.1406 17
 0 -2 14 32.1449 14.6093 29
 0 2 -14 29.0599 15.6608 22
 0 -2 14 21.0573 13.771 25
 0 -2 13 11.5017 12.9695 29
 0 -2 13 5.39441 13.7212 17
 0 -2 13 16.8551 12.4333 25
 0 -2 12 50.0755 13.8982 29
 0 -2 12 32.5622 14.1009 17
 0 -2 12 42.1433 12.9268 25
 0 -2 11 143.593 17.0564 17
 0 -2 11 146.783 16.3155 29
 0 -2 11 158.507 15.9656 25
 0 -2 10 156.85 16.8774 17
 0 -2 10 154.015 16.3862 29
 0 -2 10 172.225 15.8068 25
 0 -2 9 615.613 32.3522 17
 0 -2 9 690.87 33.7905 29
 0 -2 9 700.465 32.734 25
 0 -2 8 1799.85 71.9396 25
 0 -2 8 1965.55 73.1532 29
 0 -2 7 1626.02 65.0853 2
 0 -2 7 1761.9 67.6939 29
 0 -2 6 178.5 13.2579 2
 0 2 -6 174.371 21.3053 14
 0 2 -5 225.92 14.607 1
 0 2 -5 187.931 20.3566 14
 0 2 -4 160.99 13.4647 1
 0 2 -4 166.736 18.9005 14
 0 2 -4 156.542 17.0027 13
 0 2 -3 1775.45 72.1435 1
 0 2 -3 1856.65 74.3754 13
 0 2 -2 326.535 19.2855 1
 0 2 -2 330.331 19.8778 11
 0 2 -1 829.494 36.0579 11
 0 -2 0 772.919 34.9395 11
 0 -2 0 851.875 36.0006 14
 0 2 1 634.774 29.9195 14
 0 -2 -1 598.476 29.5049 14
 0 -2 -1 686.253 26.5284 12
 0 -2 -1 653.271 30.2913 11
 0 -2 -2 448.549 22.1975 14
 0 2 2 477.14 22.5239 14
 0 2 3 189.554 15.3717 1
 0 2 4 321.535 18.883 1
 0 2 4 293.226 14.4785 15
 0 2 5 11.6827 10.9563 1
 0 2 5 9.51224 7.70229 15
 0 2 6 198.698 14.884 1
 0 2 6 180.591 14.0512 15
 0 -2 -7 1036.46 42.0095 2
 0 2 7 953.666 43.8267 15
 0 2 7 952.929 42.481 25
 0 2 8 30.0553 11.7265 15
 0 2 8 25.121 11.6756 17
 0 2 8 45.4611 11.9076 29
 0 2 8 31.417 11.2032 25
 0 2 9 62.1666 13.8487 15
 0 2 9 82.2364 13.7734 17
 0 2 9 74.2718 13.0048 29
 0 2 9 85.7495 12.5757 25
 0 2 10 8.27574 11.5842 15
 0 2 10 18.2346 11.5071 29
 0 2 10 6.59786 10.4223 25
 0 2 11 60.8429 13.4427 29
 0 2 11 78.8445 14.0138 25
 0 2 12 94.0228 15.077 29
 0 2 12 95.0989 15.0075 25
 0 2 13 72.547 15.2328 29
 0 2 13 71.0525 14.2594 25
 0 2 14 32.1608 15.2094 17
 0 2 14 38.6292 14.1448 29
 0 2 14 31.1589 13.6681 25
 0 2 15 18.1893 14.8982 17
 0 2 15 11.3885 14.012 29
 0 2 15 4.76402 12.9723 25
 0 2 16 72.8931 18.4836 17
 0 2 16 57.8 16.5897 29
 0 2 16 72.3348 16.541 25
 0 2 17 27.8443 16.838 17
 0 2 17 36.6054 16.8472 29
 0 2 17 37.5744 16.4758 25
 0 2 18 31.5187 17.8298 17
 0 2 18 52.0828 17.438 25
 0 2 18 42.9729 18.1747 29
 0 2 19 24.0641 19.1142 55
 0 2 19 41.7 18.839 17
 0 2 19 34.1417 17.2753 25
 0 2 19 8.33443 16.4139 29
 0 2 20 28.9978 17.9124 25
 0 2 20 15.3749 17.2263 29
 0 2 20 34.5621 18.22 55
 0 2 21 30.5774 17.9277 55
 0 2 22 91.7261 27.6196 46
 0 2 22 63.6774 17.4359 55
 0 2 23 36.8745 23.721 46
 0 2 23 1.61754 14.6487 55
 0 -2 -24 1.10965 15.3136 61
 0 2 25 40.879 14.2671 49
 0 -2 -25 14.9632 13.6543 61
 0 2 26 0.94421 9.41639 49
 0 -2 -26 -2.59336 8.66103 61
 0 -3 24 0.8517 9.06525 55
 0 -3 23 29.3466 13.1699 55
 0 3 -23 6.24927 8.94715 61
 0 -3 22 35.1496 15.6213 55
 0 3 -22 17.4905 13.8705 61
 0 -3 21 32.2716 17.0206 55
 0 3 -21 -4.54247 16.2731 61
 0 3 -20 23.0654 18.5849 61
 0 3 -20 50.4098 14.9826 34
 0 3 -20 51.1407 17.5708 40
 0 3 -19 43.0555 15.9067 34
 0 3 -19 56.6031 21.8154 61
 0 3 -18 -1.64589 20.119 61
 0 -3 18 4.68817 16.5725 29
 0 3 -18 7.11744 16.346 34
 0 3 -17 -8.83916 17.1352 22
 0 -3 17 5.91881 16.3366 29
 0 3 -17 17.0236 20.588 61
 0 -3 16 20.8932 16.6942 29
 0 3 -16 28.9949 17.5172 22
 0 -3 15 -4.43535 14.833 29
 0 3 -15 -12.2235 16.3989 22
 0 -3 14 11.4167 14.5381 29
 0 3 -14 30.1416 16.2346 22
 0 -3 13 28.6703 13.7965 29
 0 3 -13 25.91 14.933 22
 0 -3 12 29.6674 13.0461 25
 0 3 -12 13.1852 13.7274 21
 0 -3 12 12.1858 12.8037 29
 0 3 -12 22.8289 14.5596 22
 0 -3 11 182.051 17.3314 25
 0 -3 11 184.687 18.7665 29
 0 3 -11 179.772 20.2154 22
 0 -3 10 209.924 17.4295 25
 0 -3 10 187.466 18.3249 29
 0 3 -10 184.412 19.2922 22
 0 -3 9 19.9857 11.0623 25
 0 3 -9 22.7165 12.471 22
 0 -3 9 26.4083 12.0269 29
 0 3 -8 41.93 13.1489 22
 0 -3 8 45.5015 12.3439 29
 0 -3 7 8.12308 9.64215 18
 0 -3 7 9.53641 11.1818 29
 0 3 -7 19.2646 11.8487 22
 0 3 -6 47.2579 12.8974 22
 0 -3 6 33.2157 12.2538 2
 0 3 -6 54.8052 11.27 1
 0 -3 6 40.613 11.836 29
 0 -3 6 41.8473 10.0255 18
 0 3 -5 687.415 33.9926 22
 0 3 -5 724.688 34.5608 1
 0 3 -5 678.985 40.5831 14
 0 3 -5 696.23 39.5428 13
 0 3 -4 307.622 21.5932 1
 0 3 -4 356.374 27.5753 14
 0 3 -4 342.952 23.8517 11
 0 3 -4 316.244 25.2118 13
 0 3 -3 854.19 43.0174 1
 0 3 -3 939.647 46.6873 14
 0 3 -3 935.274 46.4735 13
 0 3 -3 961.396 43.9846 11
 0 3 -2 145.754 17.3434 1
 0 3 -2 166.867 16.8096 11
 0 3 -1 57.452 15.6096 1
 0 3 -1 58.2122 13.8688 11
 0 -3 0 26.6944 13.5161 11
 0 3 0 33.9461 15.6063 14
 0 -3 0 -0.96474 8.72631 12
 0 3 1 94.2768 17.2386 1
 0 3 1 85.1566 16.8201 13
 0 -3 -1 118.154 16.0044 11
 0 3 1 104.571 15.8817 14
 0 -3 -1 102.269 9.46819 12
 0 3 2 13.7053 14.5779 1
 0 3 2 34.3606 13.5411 14
 0 -3 -2 19.1078 4.83503 12
 0 3 2 9.44402 14.023 13
 0 3 3 18.8878 14.856 1
 0 3 3 8.93662 13.4427 13
 0 3 4 84.0385 16.3536 1
 0 3 5 745.816 37.3252 1
 0 3 6 14.3748 13.6822 1
 0 3 6 21.4603 6.10362 15
 0 3 7 160.16 14.9677 29
 0 3 7 145.788 16.5459 1
 0 3 7 145.838 11.4686 15
 0 3 8 12.3365 11.2166 17
 0 3 8 16.7762 8.37463 15
 0 3 8 37.0112 12.0442 29
 0 3 8 10.0971 7.64011 13
 0 3 9 23.4096 12.096 29
 0 3 9 15.7852 12.0506 17
 0 3 10 86.5739 13.8624 29
 0 3 10 97.2584 14.7633 17
 0 3 10 89.3319 13.0331 25
 0 3 11 56.2427 13.1808 29
 0 3 11 29.4178 13.2274 17
 0 3 11 36.6258 11.9454 25
 0 3 12 127.883 15.8871 29
 0 3 12 97.9781 16.184 17
 0 3 12 140.954 16.4487 25
 0 3 13 26.2206 13.4711 29
 0 3 13 53.6898 15.2859 17
 0 3 13 41.1243 12.9874 25
 0 3 14 75.8974 16.5252 29
 0 3 14 90.216 17.198 17
 0 3 14 90.6003 15.8698 25
 0 3 15 17.3879 14.2324 29
 0 3 15 29.8202 15.5175 17
 0 3 15 45.6268 14.7875 25
 0 3 16 10.4444 14.499 29
 0 3 16 10.4345 15.989 17
 0 3 16 12.8433 14.9785 25
 0 3 17 81.5839 18.7288 29
 0 3 17 80.2118 19.0855 17
 0 3 17 32.966 16.0634 25
 0 3 18 10.4782 16.2894 29
 0 3 18 3.549 15.824 25
 0 3 19 1.18742 16.9441 29
 0 -3 -19 33.4033 19.0614 34
 0 3 19 42.0511 18.2593 25
 0 -3 -20 -6.73907 17.9405 34
 0 3 20 8.1762 16.646 29
 0 -3 -20 -0.90971 15.8097 48
 0 3 20 22.4563 17.8604 25
 0 -3 -21 20.9439 18.6974 34
 0 -3 -22 -1.65477 17.0643 34
 0 3 22 45.6396 27.4125 46
 0 3 23 3.53247 24.4515 46
 0 3 23 37.5385 18.9181 49
 0 3 24 -26.9234 21.1934 46
 0 3 24 28.7624 16.6305 49
 0 3 25 14.8245 13.6261 49
 0 -4 23 13.5311 10.3788 55
 0 -4 22 12.2618 13.093 55
 0 -4 21 42.7969 16.1975 55
 0 4 -21 19.9133 13.8185 40
 0 4 -21 5.87351 12.6119 61
 0 -4 20 91.6527 19.3884 55
 0 4 -20 122.33 19.495 40
 0 4 -19 22.984 18.1682 40
 0 4 -19 -2.6136 17.9381 61
 0 4 -18 27.9062 19.541 40
 0 4 -18 20.6035 19.9333 61
 0 4 -17 1.58233 19.4777 61
 0 -4 17 4.65975 17.0678 29
 0 4 -16 37.6562 21.7078 61
 0 4 -16 -12.2308 17.0707 22
 0 -4 16 27.0291 17.0541 29
 0 4 -15 -1.22384 16.029 22
 0 -4 15 -10.3658 16.1141 29
 0 4 -14 33.374 17.5044 22
 0 -4 14 31.9769 15.9612 29
 0 4 -13 3.96152 15.6487 21
 0 4 -13 10.2292 15.2996 22
 0 -4 13 28.9937 15.3649 29
 0 4 -12 12.3302 15.5776 21
 0 4 -12 2.13195 14.763 22
 0 -4 12 33.4593 14.5235 29
 0 4 -11 66.4374 16.6383 21
 0 4 -11 54.3218 15.9375 22
 0 -4 11 54.3277 14.6506 29
 0 4 -10 21.0105 14.9723 21
 0 4 -10 15.4215 13.0454 22
 0 -4 10 19.9227 12.8135 29
 0 4 -9 4.69745 14.0545 21
 0 4 -9 16.5641 12.8628 22
 0 -4 9 11.595 12.1992 29
 0 4 -8 109.465 16.7931 21
 0 -4 8 93.4674 14.5141 29
 0 4 -8 94.9173 15.7077 22
 0 4 -7 121.723 16.0357 22
 0 4 -7 116.486 16.8261 21
 0 -4 7 108.389 12.9607 18
 0 -4 7 141.918 15.2229 29
 0 -4 6 769.239 37.5488 29
 0 4 -6 763.052 39.5353 21
 0 -4 6 793.252 36.1772 18
 0 4 -6 760.153 38.3004 22
 0 -4 6 732.01 40.465 2
 0 4 -6 793.77 39.7251 1
 0 4 -5 1843.68 81.9797 11
 0 4 -5 1879.55 77.858 22
 0 4 -5 1769.79 77.3745 21
 0 -4 5 1943.76 75.7052 18
 0 4 -5 1912.84 80.3139 1
 0 -4 5 2000.24 81.2277 2
 0 4 -5 1752.42 76.7015 26
 0 4 -4 2.09546 12.8439 21
 0 4 -4 18.4871 12.0904 26
 0 4 -4 3.47286 9.95969 24
 0 4 -4 -0.51689 10.7528 22
 0 -4 4 11.7682 9.62979 18
 0 4 -4 11.5503 10.2495 3
 0 4 -4 0.72228 14.1189 1
 0 4 -4 16.4209 15.469 11
 0 4 -3 337.127 18.8376 24
 0 4 -3 314.486 20.0323 22
 0 4 -3 272.729 23.543 11
 0 4 -3 290.242 20.4468 26
 0 4 -3 313.064 18.686 3
 0 4 -3 320.089 24.763 1
 0 4 -3 281.005 20.925 21
 0 4 -2 67.7992 17.9889 1
 0 4 -2 84.6554 11.7045 3
 0 4 -2 83.4743 12.2023 24
 0 4 -2 70.3736 16.249 11
 0 -4 2 72.7758 13.3806 12
 0 -4 1 17.0355 9.24131 12
 0 4 -1 3.11623 16.4529 13
 0 4 -1 19.2001 17.578 14
 0 4 -1 17.5387 11.3899 24
 0 4 -1 28.629 11.516 26
 0 4 -1 24.4152 16.8942 1
 0 4 -1 24.1616 10.9986 3
 0 4 -1 23.1804 13.0948 21
 0 -4 0 233.391 16.5018 12
 0 4 0 236.396 23.1132 14
 0 -4 0 179.12 19.9985 11
 0 4 0 202.795 16.0579 26
 0 4 0 197.073 15.7393 3
 0 4 1 608.956 30.5121 3
 0 4 1 684.868 38.4505 1
 0 -4 -1 711.029 30.1679 12
 0 4 1 701.49 37.1719 14
 0 -4 -1 703.375 35.8237 11
 0 4 2 260.217 24.4241 1
 0 4 2 242.758 24.5487 13
 0 -4 -2 331.177 23.8354 11
 0 4 2 333.291 23.6896 14
 0 -4 -2 273.139 14.2202 12
 0 -4 -3 406.033 27.3162 11
 0 4 3 429.379 22.1755 27
 0 4 3 386.976 28.1642 1
 0 4 3 374.597 21.9976 3
 0 4 4 74.9807 16.472 13
 0 4 4 77.5283 12.4433 27
 0 4 4 74.3153 12.5579 24
 0 4 4 93.7787 18.093 1
 0 4 4 63.0182 12.2186 3
 0 4 5 27.7078 11.7107 29
 0 4 5 38.7887 11.1479 3
 0 4 5 34.7988 16.7472 1
 0 4 5 47.7958 15.572 13
 0 4 5 27.6038 11.5619 24
 0 4 5 44.5639 11.4415 20
 0 4 5 33.0101 11.6279 27
 0 4 6 339.01 21.116 29
 0 4 6 342.997 20.0285 3
 0 4 6 310.22 26.0327 1
 0 4 6 335.971 19.6411 24
 0 4 6 301.538 23.2078 13
 0 4 7 31.1871 16.1586 1
 0 4 7 29.6292 10.3315 3
 0 4 7 30.8533 11.2504 17
 0 4 7 44.1249 11.0337 24
 0 4 7 25.0715 11.7204 29
 0 4 7 38.3149 13.0332 13
 0 4 8 200.809 17.1723 25
 0 4 8 201.436 15.1434 24
 0 4 8 219.466 16.8764 17
 0 4 8 195.49 17.3479 29
 0 4 9 1.78057 11.8524 25
 0 4 9 -4.93745 11.2568 17
 0 4 9 3.42457 11.4728 29
 0 4 10 56.8761 13.5071 17
 0 4 10 71.3502 13.7142 29
 0 4 11 81.6772 14.5222 17
 0 4 11 100.807 15.3301 29
 0 4 12 123.944 16.7462 17
 0 4 12 125.077 16.9954 29
 0 4 13 54.4806 14.2511 25
 0 4 13 46.2994 14.9158 17
 0 4 13 44.7161 14.5155 29
 0 4 14 35.4876 14.1102 25
 0 4 14 23.8032 15.3735 17
 0 4 14 44.2588 15.3044 29
 0 4 15 4.15194 13.8057 25
 0 4 15 10.6001 15.2222 17
 0 4 15 16.9808 14.8882 29
 0 4 16 85.5863 18.6818 25
 0 4 16 89.35 18.9273 17
 0 4 16 63.07 17.5104 29
 0 4 17 2.34055 16.3722 25
 0 4 17 5.65281 15.4728 29
 0 4 17 2.20452 16.268 17
 0 4 18 23.3138 17.9501 29
 0 4 18 15.697 16.54 25
 0 4 18 19.4572 18.05 17
 0 -4 -19 -13.6004 18.8571 34
 0 4 19 -4.70083 17.555 29
 0 -4 -20 119.061 21.3061 34
 0 4 20 119.646 32.7868 46
 0 4 20 108.735 21.1683 29
 0 4 21 121.712 31.0377 46
 0 -4 -21 143.758 20.5061 48
 0 4 21 152.628 24.2105 49
 0 -4 -21 141.146 21.5149 34
 0 4 22 99.2296 21.6249 49
 0 4 22 128.744 29.6043 46
 0 -4 -22 69.4782 16.4359 48
 0 4 23 23.2437 18.0903 49
 0 -4 -23 13.4593 12.4545 48
 0 4 23 -19.8104 25.4675 46
 0 4 24 -17.4018 15.5383 49
 0 4 24 14.1818 21.4034 46
 0 4 25 19.3794 16.2536 46
 0 -4 -25 11.3726 13.2276 61
 0 4 25 -19.6954 12.5338 49
 0 -4 -26 13.2716 9.27642 61
 0 -5 22 7.73624 9.12047 55
 0 5 -21 10.1259 12.1665 40
 0 -5 21 -3.01651 12.3777 55
 0 5 -20 7.27862 14.2876 40
 0 -5 20 4.46815 15.2242 55
 0 5 -19 3.99813 14.9696 61
 0 5 -19 11.4982 16.5787 40
 0 -5 19 21.5109 17.0914 55
 0 5 -18 37.5421 17.8353 61
 0 5 -18 33.5425 19.6318 40
 0 5 -17 2.75294 17.9713 61
 0 5 -17 -8.53581 19.3324 40
 0 -5 16 275.457 27.1644 29
 0 5 -16 261.149 29.6907 61
 0 -5 15 33.6915 17.3145 29
 0 -5 14 585.964 38.2048 29
 0 -5 13 31.8926 16.1352 29
 0 5 -13 28.4246 17.4665 21
 0 5 -13 11.6787 15.4122 22
 0 -5 12 160.563 20.7136 29
 0 5 -12 191.719 23.4963 21
 0 5 -12 151.946 21.5502 22
 0 -5 11 21.4499 13.5806 29
 0 5 -11 27.8307 16.46 21
 0 5 -11 3.20401 14.6295 22
 0 -5 10 81.2408 16.0287 29
 0 5 -10 63.8052 16.8587 21
 0 5 -10 75.1571 16.4797 22
 0 -5 9 60.911 14.6617 29
 0 5 -9 88.861 18.1861 21
 0 5 -9 58.786 15.574 22
 0 -5 8 560.078 32.5617 29
 0 5 -8 594.526 34.7959 21
 0 5 -8 494.737 32.0641 22
 0 -5 7 181.247 18.1014 29
 0 5 -7 167.869 19.2344 21
 0 5 -7 171.136 18.6036 22
 0 5 -6 50.6752 15.0944 21
 0 -5 6 68.9964 13.6206 29
 0 5 -6 57.0011 14.0603 22
 0 5 -6 53.0181 12.6307 30
 0 5 -5 446.414 27.2181 22
 0 5 -5 423.349 25.4537 30
 0 5 -5 479.417 28.3955 21
 0 5 -4 -12.8035 11.8393 22
 0 5 -4 8.26795 11.1509 24
 0 5 -4 24.8002 13.9319 26
 0 5 -4 6.5871 10.6783 30
 0 5 -4 0.65656 13.2499 21
 0 5 -3 1063.76 47.248 22
 0 5 -3 1062.48 46.1283 3
 0 5 -3 968.526 45.1105 24
 0 5 -3 1041.91 47.5924 26
 0 5 -3 992.092 45.3598 30
 0 5 -2 4687.51 179.602 24
 0 5 -2 4677.4 180.42 3
 0 5 -2 4665.86 181.27 22
 0 5 -2 4655.08 179.852 30
 0 5 -1 665.917 32.9224 3
 0 5 -1 706.032 33.7455 26
 0 5 -1 677.98 32.9193 24
 0 5 -1 634.515 33.5228 21
 0 5 -1 669.516 32.6261 30
 0 5 0 1338.94 56.5247 24
 0 5 0 1352.86 56.9106 26
 0 5 0 1274.22 56.3156 30
 0 5 0 1293.44 57.3531 21
 0 5 0 1353.2 57.1052 3
 0 -5 -1 14.1696 16.4511 11
 0 5 1 5.02802 10.9429 3
 0 5 1 5.49556 11.1087 27
 0 5 1 -8.12238 12.8848 26
 0 5 1 15.3779 11.3662 24
 0 5 1 8.6147 12.2257 21
 0 5 1 2.88117 11.1801 30
 0 -5 -2 21.1337 17.1764 11
 0 5 2 38.2538 11.817 3
 0 5 2 53.774 12.245 27
 0 5 2 59.4174 12.7158 30
 0 5 2 46.2729 12.283 20
 0 5 2 42.7589 12.1748 21
 0 5 2 27.4007 12.7238 26
 0 5 2 33.9679 11.8891 24
 0 5 3 133.447 14.4113 27
 0 5 3 125.244 15.0456 26
 0 5 3 108.499 14.1707 20
 0 5 3 158.543 15.7056 30
 0 5 4 94.4567 13.7646 27
 0 5 4 97.3269 14.4659 24
 0 5 4 97.6749 12.9505 26
 0 5 4 112.365 13.4052 20
 0 5 4 72.5345 12.8724 3
 0 5 5 841.591 37.768 27
 0 5 5 745.718 36.5544 20
 0 5 5 755.028 37.0111 3
 0 5 5 795.493 36.4112 26
 0 5 5 778.286 36.8291 24
 0 5 6 10.2005 11.9467 24
 0 5 6 11.3674 11.461 26
 0 5 6 25.4167 12.0094 27
 0 5 6 12.2976 10.7561 3
 0 5 6 -7.86023 15.8272 13
 0 5 6 15.958 10.5795 20
 0 5 7 58.5443 12.943 27
 0 5 7 42.435 12.0811 20
 0 5 7 51.7039 12.9736 24
 0 5 8 136.454 14.5502 17
 0 5 8 173.799 16.3747 27
 0 5 8 166.745 16.8232 29
 0 5 8 166.359 15.5866 24
 0 5 9 -3.72031 10.8582 24
 0 5 9 -9.35333 10.5696 6
 0 5 9 -14.4863 11.436 17
 0 5 9 13.0835 11.7204 29
 0 5 10 118.638 14.9716 17
 0 5 10 108.05 16.3106 29
 0 5 11 32.2269 13.1196 17
 0 5 11 26.9446 13.8576 29
 0 5 12 59.1733 15.0672 17
 0 5 12 41.8458 14.7125 29
 0 5 13 13.6127 13.8288 17
 0 5 13 16.3255 14.0588 29
 0 5 14 10.5501 14.9599 17
 0 5 14 9.77235 14.5658 29
 0 5 15 -9.545 16.3853 17
 0 5 15 -4.17454 14.484 29
 0 5 16 166.287 21.9918 17
 0 5 16 118.871 20.2338 29
 0 5 17 166.036 22.6112 17
 0 5 17 111.869 21.5876 29
 0 5 18 8.64303 31.7557 46
 0 -5 -18 36.1906 19.495 34
 0 5 18 23.7659 16.4116 56
 0 5 18 35.9231 17.503 29
 0 5 19 82.8868 20.3986 29
 0 5 19 131.762 24.6869 49
 0 5 20 35.5848 31.0555 46
 0 5 20 -1.99331 21.4154 49
 0 5 21 131.514 30.9612 46
 0 -5 -21 43.1571 17.1864 48
 0 5 21 101.774 21.859 49
 0 -5 -22 -2.31178 14.4679 48
 0 5 22 6.37902 26.7135 46
 0 5 22 -6.3228 18.5898 49
 0 5 23 -13.4627 23.816 46
 0 -5 -23 20.3245 12.7349 48
 0 5 23 3.44705 16.5887 49
 0 -5 -24 18.2351 10.6089 48
 0 5 24 68.972 21.3274 46
 0 -5 -25 11.6101 12.6355 61
 0 5 25 3.09989 16.4088 46
 0 6 -21 6.52813 8.81716 40
 0 -6 20 -2.90369 10.8319 55
 0 6 -20 19.1799 12.5034 40
 0 -6 19 0.97868 13.8013 55
 0 6 -19 -1.34532 13.9372 40
 0 -6 18 -0.6 15.4751 55
 0 6 -18 42.8718 17.4479 40
 0 6 -17 -12.4424 18.1885 40
 0 6 -16 7.45182 19.8368 40
 0 6 -16 -2.38468 16.8589 33
 0 6 -15 52.5529 22.1614 40
 0 6 -15 35.8936 19.5462 33
 0 -6 15 15.6209 16.6508 29
 0 6 -15 1.48638 21.5145 43
 0 6 -14 32.0778 21.5671 40
 0 6 -14 15.9438 22.326 43
 0 6 -14 25.6073 20.2799 33
 0 6 -14 13.4551 18.4817 21
 0 -6 14 -2.28036 16.7947 29
 0 6 -13 36.3833 22.8144 43
 0 -6 13 14.7083 16.2997 29
 0 6 -13 20.6435 19.7296 33
 0 6 -13 1.15772 17.5034 21
 0 -6 12 185.587 22.6071 29
 0 6 -12 187.493 24.6068 21
 0 -6 11 910.738 48.9109 29
 0 6 -11 771.174 47.9083 22
 0 -6 10 8.03387 14.6407 29
 0 6 -10 -17.8655 17.1424 21
 0 6 -10 3.24898 13.786 22
 0 -6 9 14.207 13.638 29
 0 6 -9 9.64466 15.6634 21
 0 6 -9 -4.1343 13.6617 22
 0 -6 8 74.7881 16.678 29
 0 6 -8 79.5717 18.087 21
 0 6 -8 96.9681 17.3875 22
 0 -6 7 15.8024 14.2029 29
 0 6 -7 25.1124 16.7508 21
 0 6 -7 33.2899 14.226 22
 0 6 -6 23.6971 14.5947 21
 0 -6 6 11.6447 12.2582 29
 0 6 -6 27.8445 14.5234 22
 0 6 -6 23.9554 12.6103 30
 0 6 -5 105.913 16.3189 22
 0 6 -5 97.6416 15.0937 30
 0 6 -5 135.664 18.3158 21
 0 6 -4 122.995 17.888 26
 0 6 -4 121.684 15.7593 24
 0 6 -4 121.517 15.9935 22
 0 6 -4 127.943 15.2909 30
 0 6 -4 134.232 18.3465 21
 0 6 -3 574.809 32.0029 24
 0 6 -3 658.276 32.7592 30
 0 6 -2 204.373 17.9139 24
 0 6 -2 173.752 18.1447 21
 0 6 -2 173.434 17.1779 30
 0 6 -1 21.1591 11.9408 30
 0 6 -1 3.48773 12.7863 24
 0 6 -1 23.5058 13.153 26
 0 6 -1 12.2296 11.2956 3
 0 6 -1 13.5772 12.8328 21
 0 6 0 1092.87 50.7207 21
 0 6 0 1064.34 49.4401 30
 0 6 0 1085.1 49.6682 24
 0 6 0 1049.44 49.7693 26
 0 6 0 1128.66 50.7042 3
 0 6 1 1105.1 50.7807 30
 0 6 1 1166.04 51.6464 26
 0 6 1 1138.91 50.5561 24
 0 6 1 1053.85 50.8947 3
 0 6 1 1101.59 50.7068 21
 0 6 2 385.358 26.0655 21
 0 6 2 383.516 25.4286 30
 0 6 2 429.883 25.3929 27
 0 6 2 409.088 25.7194 3
 0 6 2 416.729 25.6532 24
 0 6 2 374.128 26.7168 26
 0 6 3 259.53 19.3095 27
 0 6 3 26.8736 13.5915 26
 0 6 4 76.032 16.7475 20
 0 6 4 47.1609 14.3799 3
 0 6 4 41.4761 16.2781 24
 0 6 4 41.3077 14.7193 26
 0 6 5 5.18701 11.1866 20
 0 6 5 0.62657 11.5518 27
 0 6 5 13.6309 12.3318 3
 0 6 5 9.39335 11.9847 24
 0 6 5 -10.1824 12.8717 26
 0 6 6 42.5439 12.7248 27
 0 6 6 53.3775 12.6644 20
 0 6 6 36.589 13.4194 24
 0 6 6 32.9837 12.5787 26
 0 6 7 303.654 21.9453 27
 0 6 7 307.636 21.2254 20
 0 6 7 284.546 21.1874 24
 0 6 8 29.2573 12.6722 27
 0 6 8 25.8167 12.2419 20
 0 6 8 38.1318 13.8212 24
 0 6 9 23.8033 12.6955 20
 0 6 9 7.02392 12.4766 27
 0 6 9 16.3482 12.1417 6
 0 6 9 36.241 13.0926 24
 0 6 10 9.36751 12.1482 20
 0 6 10 10.021 12.7945 27
 0 6 10 3.09793 11.9437 6
 0 6 10 6.45754 11.8796 24
 0 6 11 49.9942 14.8899 27
 0 6 11 53.5571 14.9106 20
 0 6 12 23.8366 14.1045 27
 0 6 12 8.23188 14.597 29
 0 6 12 46.3164 14.6123 20
 0 6 13 6.10009 14.1078 27
 0 6 13 -10.7178 15.3864 29
 0 6 13 4.70024 13.8949 17
 0 6 14 33.3465 15.6495 27
 0 6 14 29.0644 15.0816 17
 0 6 14 34.0417 16.126 29
 0 6 15 1.8375 15.2253 17
 0 6 15 -2.16349 15.3753 29
 0 6 16 107.448 20.665 29
 0 6 17 7.96437 16.8501 29
 0 6 17 33.8235 16.5503 56
 0 6 18 -9.40156 16.3968 56
 0 6 18 24.8156 17.6912 27
 0 6 18 -1.13122 17.0148 29
 0 6 19 21.2746 31.4833 46
 0 6 19 17.2238 18.4365 27
 0 6 19 -11.0801 15.6669 56
 0 6 20 -6.0279 14.7554 56
 0 6 20 42.2654 30.2904 46
 0 6 21 4.33093 12.911 56
 0 6 21 17.0619 28.2405 46
 0 -6 -21 14.9509 15.7331 48
 0 -6 -22 10.4924 13.7955 48
 0 6 22 -22.033 25.9079 46
 0 6 23 33.1433 23.5726 46
 0 -6 -23 23.349 13.0475 48
 0 -6 -24 3.83976 10.2209 48
 0 6 24 23.8625 19.8727 46
 0 -6 -25 2.90309 10.0198 61
 0 7 -20 4.745 8.36055 40
 0 7 -19 8.63856 11.9315 40
 0 7 -18 3.19503 14.0741 40
 0 7 -17 26.4469 14.506 33
 0 7 -17 36.8535 17.4925 40
 0 7 -16 4.14165 15.6234 33
 0 7 -16 38.3626 18.9829 40
 0 7 -15 23.0168 19.1478 33
 0 7 -15 21.4634 19.9918 40
 0 7 -14 25.1737 21.8795 43
 0 7 -14 14.8613 18.8629 33
 0 7 -13 1.15325 18.0187 21
 0 -7 13 1.10141 16.0576 29
 0 7 -13 4.92587 22.6127 43
 0 7 -13 2.90681 20.6581 33
 0 7 -12 116.581 26.9381 43
 0 7 -12 163.35 24.6425 21
 0 7 -12 154.482 25.5797 40
 0 -7 12 103.694 20.4423 29
 0 7 -12 118.437 26.68 33
 0 -7 11 927.677 52.4049 29
 0 7 -11 1026.24 53.9834 43
 0 7 -11 946.254 53.1056 58
 0 7 -11 1036.48 56.199 21
 0 7 -11 1135.93 62.5869 33
 0 7 -11 990.442 55.8111 40
 0 -7 10 209.528 23.0053 29
 0 7 -10 210.652 25.86 21
 0 -7 9 760.086 43.1545 29
 0 7 -9 771.535 45.5479 21
 0 -7 8 646.208 37.9921 29
 0 7 -8 643.531 40.509 21
 0 7 -8 570.467 37.2592 22
 0 -7 7 198.976 21.3023 29
 0 7 -7 215.883 23.4427 21
 0 7 -7 180.5 21.6252 22
 0 -7 6 50.6489 15.0594 29
 0 7 -6 56.7543 18.1888 21
 0 7 -5 59.1407 14.7796 30
 0 7 -5 70.4707 17.9644 21
 0 7 -4 14.4537 13.2363 30
 0 7 -4 10.7222 12.9737 6
 0 7 -4 30.9409 14.2324 24
 0 7 -3 44.3972 16.4849 21
 0 7 -3 69.4572 15.1138 24
 0 7 -3 27.1294 12.8272 30
 0 7 -3 40.8755 13.797 6
 0 7 -2 278.077 23.5601 21
 0 7 -2 258.235 21.6728 30
 0 7 -2 260.414 21.7905 24
 0 7 -1 404.121 28.8859 21
 0 7 -1 422.424 27.6219 30
 0 7 -1 444.606 28.6155 26
 0 7 -1 411.652 27.6343 24
 0 7 0 105.584 15.8182 30
 0 7 0 93.6 16.5651 21
 0 7 0 106.888 16.5642 26
 0 7 0 76.8192 15.6203 24
 0 7 1 165.139 17.8376 30
 0 7 1 124.492 17.9971 21
 0 7 1 126.847 17.3484 24
 0 7 1 137.724 17.3833 26
 0 7 2 971.666 45.7002 30
 0 7 2 818.226 44.3599 26
 0 7 2 911.959 44.5366 24
 0 7 3 82.6293 15.2912 26
 0 7 4 28.3612 13.0908 27
 0 7 4 2.15354 12.1979 26
 0 7 4 9.47507 13.4033 24
 0 7 5 203.282 20.0897 24
 0 7 5 182.004 18.968 27
 0 7 5 156.543 17.6224 20
 0 7 6 6.25731 12.861 26
 0 7 6 9.53543 12.883 24
 0 7 6 3.94767 12.3665 27
 0 7 6 15.82 12.9282 20
 0 7 7 11.6395 13.7508 26
 0 7 7 11.0395 13.6577 24
 0 7 7 16.1948 12.0885 20
 0 7 7 4.9221 12.629 27
 0 7 8 18.4013 14.114 24
 0 7 8 27.423 13.4202 27
 0 7 8 43.2844 13.7669 20
 0 7 8 10.9177 12.8312 6
 0 7 9 21.9492 13.8813 24
 0 7 9 34.1727 13.9512 27
 0 7 9 12.6094 13.059 20
 0 7 9 18.5775 13.143 6
 0 7 10 36.1024 14.6638 24
 0 7 10 35.0025 14.5931 27
 0 7 10 30.4751 14.192 6
 0 7 10 14.7653 12.8861 20
 0 7 11 10.2669 13.8489 20
 0 7 11 -5.98 13.9057 27
 0 7 12 94.4412 17.6521 20
 0 7 12 117.257 18.7576 27
 0 7 13 17.5484 14.9626 20
 0 7 13 48.1819 17.1465 27
 0 7 14 -1.90301 14.5755 20
 0 7 14 9.1166 16.1131 27
 0 7 15 11.7133 16.6542 27
 0 7 16 9.29287 21.6631 42
 0 7 16 8.73344 17.126 56
 0 7 16 10.6865 17.2285 27
 0 7 17 -11.5698 22.3885 42
 0 7 17 36.7555 17.2904 56
 0 7 18 -1.21124 21.122 42
 0 7 18 4.69257 15.2694 56
 0 7 19 2.17912 15.3651 56
 0 7 20 10.7252 14.9406 56
 0 -7 -21 32.63 16.3601 48
 0 7 21 -0.83222 12.6115 56
 0 7 22 29.3231 24.3383 46
 0 -7 -22 27.3943 14.0459 48
 0 7 22 7.96107 10.7128 56
 0 7 23 12.7949 21.5607 46
 0 -7 -23 16.1326 12.0481 48
 0 7 24 45.5498 16.5635 46
 0 -7 -24 1.11333 8.87171 48
 0 8 -18 41.2599 11.4932 40
 0 8 -17 3.95543 10.6813 33
 0 8 -17 25.8122 13.7734 40
 0 8 -16 2.38533 13.9372 33
 0 8 -15 9.94861 16.1074 33
 0 8 -14 23.3828 18.6437 33
 0 8 -14 29.8824 18.4765 40
 0 8 -13 23.6728 19.9214 33
 0 8 -13 -0.79681 17.8732 58
 0 8 -13 1.02276 18.4152 40
 0 8 -13 19.4218 21.6889 43
 0 8 -12 87.2546 24.0748 33
 0 8 -12 73.0236 24.45 43
 0 8 -12 61.1981 20.9918 58
 0 8 -12 67.4984 22.2105 40
 0 8 -11 -12.0874 19.7225 21
 0 -8 11 -1.06898 15.8153 29
 0 8 -11 24.1781 21.9768 33
 0 8 -11 0.85683 23.0039 43
 0 8 -11 -41.0254 21.1726 58
 0 8 -11 10.1735 20.1843 40
 0 8 -10 28.6754 19.4199 21
 0 -8 10 25.9437 17.0985 29
 0 8 -10 29.1695 24.8504 43
 0 8 -10 38.9707 21.3513 58
 0 8 -10 34.4594 22.3771 40
 0 8 -10 4.68421 20.4718 33
 0 8 -9 280.795 30.8561 40
 0 8 -9 336.663 30.3854 31
 0 -8 9 267.693 26.7636 29
 0 8 -9 264.171 29.1134 58
 0 8 -9 349.553 30.8584 21
 0 8 -9 329.186 34.9545 33
 0 8 -9 294.372 30.7952 43
 0 8 -8 21.3779 19.3443 21
 0 -8 8 41.3653 16.5807 29
 0 8 -7 48.3017 19.2432 21
 0 -8 7 36.3698 15.8832 29
 0 8 -6 174.042 24.0497 21
 0 -8 6 170.388 21.0377 29
 0 -8 5 10.7184 14.1408 29
 0 8 -4 75.2142 17.0699 30
 0 8 -4 94.3705 18.0284 6
 0 8 -3 56.5539 17.9885 21
 0 8 -3 84.4675 16.3616 30
 0 8 -3 62.1885 16.8877 6
 0 8 -3 63.7068 17.0319 24
 0 8 -2 10.426 15.1042 21
 0 8 -2 14.1182 14.0993 30
 0 8 -2 -1.84729 14.2933 6
 0 8 -2 39.9636 15.9333 24
 0 8 -2 51.0984 16.9657 26
 0 8 -1 26.0135 15.4434 21
 0 8 -1 10.6533 14.2989 30
 0 8 -1 16.7397 15.3374 6
 0 8 -1 36.0644 15.6003 26
 0 8 -1 4.37113 14.8592 24
 0 8 0 71.8756 18.261 21
 0 8 0 50.345 16.7978 26
 0 8 0 71.8873 16.8586 24
 0 8 0 73.7222 16.8664 6
 0 8 0 85.8608 16.9196 30
 0 8 1 15.8986 14.7365 6
 0 8 1 28.1254 15.2763 24
 0 8 1 34.3193 15.949 26
 0 8 2 23.4172 14.6598 6
 0 8 2 40.8059 16.2689 26
 0 8 2 42.2715 15.8029 24
 0 8 3 134.126 18.8766 6
 0 8 3 102.16 17.7973 26
 0 8 3 132.329 19.128 24
 0 8 4 85.3329 17.0287 26
 0 8 5 80.1855 16.9551 27
 0 8 5 100.539 18.4508 6
 0 8 5 79.4277 17.1103 26
 0 8 5 64.5672 16.5482 24
 0 8 6 8.39526 14.0677 27
 0 8 6 32.8713 15.9803 6
 0 8 6 0.83747 13.963 26
 0 8 6 3.5414 14.3355 24
 0 8 7 56.577 16.2225 27
 0 8 7 63.6358 16.7452 6
 0 8 7 75.9723 16.9543 24
 0 8 8 2.96829 13.8804 27
 0 8 8 -1.75506 13.3224 20
 0 8 8 12.09 14.5632 6
 0 8 8 10.5519 14.5455 24
 0 8 9 11.254 14.502 27
 0 8 9 30.4595 14.7102 20
 0 8 9 26.6198 15.7889 6
 0 8 9 46.0611 16.3487 24
 0 8 10 -2.11942 14.339 27
 0 8 10 1.79574 14.5043 6
 0 8 10 6.40576 14.0178 20
 0 8 11 9.85907 15.6633 27
 0 8 11 23.3832 15.542 20
 0 8 12 90.3733 19.2273 27
 0 8 13 6.94922 16.2049 27
 0 8 14 89.1578 24.9027 42
 0 8 14 136.563 21.689 27
 0 8 14 138.604 33.4573 46
 0 8 15 17.8252 22.6518 42
 0 8 15 9.4619 16.9635 27
 0 8 16 31.6065 18.9852 27
 0 8 16 64.7287 33.1696 46
 0 8 16 52.915 18.0642 56
 0 8 17 -6.82597 17.27 27
 0 8 17 -0.92099 31.3188 46
 0 8 17 13.0355 16.3995 56
 0 8 18 69.6621 31.2236 46
 0 8 18 55.6287 17.4071 56
 0 8 19 -25.3382 15.1308 56
 0 8 20 40.9428 15.3793 56
 0 -8 -21 4.24489 13.6821 48
 0 8 21 20.1196 12.1678 56
 0 8 22 6.96033 10.03 56
 0 -8 -23 5.21426 10.3024 48
 0 8 23 6.57408 7.29631 56
 0 -8 -24 5.81209 6.45073 48
 0 9 -16 16.1378 10.7912 40
 0 9 -15 0.70175 12.2186 33
 0 9 -15 14.2297 13.3163 40
 0 9 -14 2.67717 14.4741 33
 0 9 -14 4.13378 14.9589 40
 0 9 -13 4.24978 15.9427 33
 0 9 -13 -3.97787 16.2806 40
 0 9 -12 55.964 21.0037 43
 0 9 -12 84.4779 19.6691 58
 0 9 -12 79.9454 20.8404 33
 0 9 -12 59.4077 18.8402 40
 0 9 -11 73.7493 23.2633 43
 0 9 -11 78.0445 21.873 58
 0 9 -11 53.4377 21.5722 33
 0 9 -11 84.4661 21.7584 40
 0 9 -10 17.1012 23.2299 43
 0 9 -10 15.6204 20.0447 58
 0 9 -10 14.3427 20.0713 33
 0 9 -10 9.11969 18.7162 40
 0 9 -9 46.2919 20.5967 21
 0 9 -9 36.6296 19.617 40
 0 9 -9 5.1157 22.6784 43
 0 9 -9 33.3068 20.5945 58
 0 9 -9 6.01897 20.8486 33
 0 -9 9 31.6192 16.739 29
 0 9 -8 14.8484 20.0324 40
 0 9 -8 4.08995 21.7524 58
 0 -9 8 47.6917 17.4133 29
 0 9 -8 56.6656 20.1969 31
 0 9 -8 18.8051 19.4498 21
 0 -9 7 17.8073 16.2688 29
 0 9 -7 37.671 19.702 31
 0 9 -7 30.6647 20.3859 40
 0 9 -7 11.5081 23.1393 43
 0 9 -7 10.9872 20.9994 33
 0 9 -7 16.7946 21.4871 58
 0 9 -7 -16.5142 18.7102 21
 0 9 -6 42.6835 19.2326 31
 0 9 -6 -5.19771 19.2263 40
 0 9 -6 -7.44502 20.3838 58
 0 9 -6 -9.41599 20.6177 33
 0 9 -6 7.94395 23.3856 43
 0 -9 6 17.7686 15.3542 29
 0 -9 5 317.523 27.757 29
 0 -9 4 308.534 26.2657 29
 0 9 -4 302.382 30.0363 21
 0 9 -3 381.184 29.3883 6
 0 9 -3 382.081 32.2466 21
 0 9 -2 160.809 21.7104 6
 0 9 -1 47.7417 17.2673 6
 0 9 -1 68.0556 18.7962 24
 0 9 0 342.099 30.4183 6
 0 9 0 326.872 29.2528 24
 0 9 1 82.1712 19.6035 6
 0 9 1 103.265 22.3836 26
 0 9 1 93.8007 21.2954 24
 0 9 2 634.257 40.1967 6
 0 9 2 599.581 39.0721 26
 0 9 2 717.144 40.9859 24
 0 9 3 57.8186 18.4694 26
 0 9 3 34.8835 17.1366 24
 0 9 3 5.44316 16.0666 6
 0 9 4 84.9047 19.5673 26
 0 9 5 179.861 21.5405 26
 0 9 5 132.432 21.054 24
 0 -9 -5 99.1121 19.3818 19
 0 9 5 141.337 21.6614 6
 0 9 6 321.892 27.1082 26
 0 9 6 287.285 27.1341 24
 0 9 6 373.037 28.8698 6
 0 9 7 71.0028 18.6198 24
 0 9 7 69.709 18.7852 6
 0 9 8 51.7012 17.8147 27
 0 9 8 40.2085 17.5833 6
 0 9 9 -3.36663 16.3225 27
 0 9 9 20.702 17.0899 6
 0 9 10 6.85624 16.5813 27
 0 9 10 14.0342 16.6803 6
 0 9 11 291.338 27.6646 27
 0 9 12 11.7206 17.1407 27
 0 9 12 38.1968 17.499 56
 0 9 13 43.4878 18.1356 27
 0 9 13 22.9437 16.9027 56
 0 9 13 65.6981 31.9591 46
 0 9 14 -2.33334 17.5957 27
 0 9 14 16.8717 17.2254 56
 0 9 15 -6.8589 17.2373 27
 0 9 15 45.6236 31.228 46
 0 9 15 16.5656 16.996 56
 0 9 16 -7.90288 29.9429 46
 0 9 17 62.0996 30.0576 46
 0 9 17 17.1848 16.4099 56
 0 9 18 110.543 28.7816 46
 0 9 18 -6.90222 14.352 56
 0 9 19 25.2513 25.9967 46
 0 9 19 -9.65419 13.4745 56
 0 9 20 44.8567 23.9679 46
 0 -9 -20 28.7876 13.7168 48
 0 9 20 5.25873 11.2668 56
 0 -9 -21 10.0069 11.8979 48
 0 9 21 7.2985 10.5 56
 0 -9 -22 5.5766 9.75405 48
 0 9 22 8.47795 7.87935 56
 0 -9 -23 6.16437 6.70142 48
 0 10 -13 14.0336 12.8325 40
 0 10 -12 28.9678 14.2272 40
 0 10 -12 19.6272 15.6378 33
 0 10 -11 11.7686 15.0492 40
 0 10 -11 14.1379 15.8913 58
 0 10 -11 -4.14865 15.7103 33
 0 10 -10 0.76668 15.7908 40
 0 10 -10 25.195 19.9588 43
 0 10 -10 17.1294 16.9825 58
 0 10 -10 -2.32815 17.0158 33
 0 10 -9 -5.77803 16.2432 40
 0 10 -9 17.4833 18.6325 58
 0 10 -8 14.7496 17.1927 40
 0 10 -8 9.20579 21.8576 43
 0 10 -8 -2.71612 19.4604 58
 0 10 -7 22.6973 19.3092 33
 0 10 -7 0.89306 17.1434 40
 0 10 -7 6.39907 22.0814 43
 0 10 -7 34.4399 19.1581 31
 0 10 -7 -2.89011 19.192 58
 0 10 -6 32.4463 19.17 31
 0 10 -6 -11.4792 22.9877 43
 0 10 -6 -11.0823 20.7722 58
 0 10 -6 -5.83856 19.8069 33
 0 10 -5 18.3943 19.0952 31
 0 10 -5 1.65631 22.9737 43
 0 10 -5 37.4007 21.2933 58
 0 10 -5 -2.96097 20.7735 33
 0 10 -4 154.417 23.7591 31
 0 10 -4 74.1638 23.8926 33
 0 10 -4 145.321 27.1185 43
 0 10 -4 167.362 24.938 58
 0 10 -3 -15.3633 18.584 31
 0 10 -3 3.10875 16.3646 6
 0 10 -3 1.47064 19.8995 33
 0 10 -3 21.1658 22.9756 43
 0 10 -3 22.477 21.2615 58
 0 10 -2 8.31304 17.7499 31
 0 10 -2 12.9931 17.5037 6
 0 10 -2 23.1157 20.2225 33
 0 10 -2 50.4451 29.5082 47
 0 10 -2 33.3478 23.003 43
 0 10 -2 4.51238 21.9563 8
 0 10 -1 79.6679 21.2397 31
 0 10 -1 75.985 19.0354 6
 0 10 -1 84.1823 29.2172 9
 0 10 -1 47.6066 23.3735 8
 0 10 -1 75.062 30.1765 47
 0 10 -1 43.6431 21.0773 33
 0 10 -1 77.1928 22.9953 58
 0 10 0 129.239 22.6533 6
 0 10 0 109.986 25.6166 8
 0 10 0 122.481 33.1205 9
 0 10 0 151.343 31.113 47
 0 10 0 95.3266 23.1132 33
 0 10 0 116.118 24.1637 58
 0 10 1 66.223 20.402 6
 0 10 1 44.1871 28.5303 47
 0 10 1 63.3392 22.2957 58
 0 10 1 69.0611 25.1588 8
 0 10 1 86.6759 32.8066 9
 0 10 2 130.267 22.1978 6
 0 10 3 47.1987 20.0615 26
 0 10 3 15.3369 17.5702 6
 0 10 4 58.115 20.6373 26
 0 10 5 207.167 25.1967 26
 0 10 5 221.124 26.0994 6
 0 10 6 52.7878 19.4546 31
 0 10 6 92.0974 20.4148 6
 0 10 6 71.9213 30.0081 9
 0 10 6 64.4473 24.8379 8
 0 10 6 80.849 26.3312 38
 0 10 6 33.1013 19.7761 26
 0 10 6 31.7824 27.1195 47
 0 10 7 21.6904 24.5992 38
 0 10 7 11.4848 16.3689 6
 0 10 7 1.17032 17.5638 31
 0 -10 -7 15.079 16.4891 19
 0 10 7 -17.1083 27.5098 47
 0 10 7 12.7758 29.8207 9
 0 10 7 1.92192 23.2448 8
 0 10 8 4.70667 22.4053 38
 0 -10 -8 15.5529 16.9855 19
 0 10 8 26.9323 18.0412 6
 0 10 8 25.6473 18.3938 31
 0 10 8 46.9022 23.5875 8
 0 10 8 43.6669 27.1792 47
 0 10 9 -0.90609 21.9945 8
 0 10 9 2.3161 17.9369 31
 0 -10 -9 -13.4631 17.2598 19
 0 10 9 9.77763 17.4076 6
 0 -10 -10 58.3938 19.4483 19
 0 10 10 37.0222 16.2382 56
 0 10 10 62.246 18.9806 6
 0 10 10 71.0155 20.3973 31
 0 10 10 80.2709 22.7277 8
 0 10 11 1.0827 15.3139 56
 0 10 11 55.5948 31.018 46
 0 10 12 -13.1239 15.666 56
 0 10 12 18.1871 17.2947 27
 0 10 12 21.9191 30.1522 46
 0 10 13 -11.978 16.7191 56
 0 10 13 89.6143 31.5122 46
 0 10 14 11.7354 15.198 56
 0 10 14 91.9282 30.5307 46
 0 10 15 -2.05295 15.5821 56
 0 10 15 -3.19126 29.2105 46
 0 10 16 14.5107 14.6895 56
 0 10 16 82.9767 28.7924 46
 0 10 17 -1.78039 13.3317 56
 0 10 17 56.8645 26.892 46
 0 -10 -18 -5.88927 12.9315 48
 0 10 18 64.8039 25.1954 46
 0 10 19 11.6757 10.8958 56
 0 10 19 8.47162 11.2142 31
 0 -10 -19 4.54631 11.9791 48
 0 10 20 -1.12552 9.4502 56
 0 10 20 -3.06029 8.62375 31
 0 -10 -20 6.56795 10.6307 48
 0 10 21 1.68599 7.93804 56
 0 -10 -21 5.32019 8.2733 48
 0 11 -12 22.6484 31.684 60
 0 11 -10 28.1476 13.5735 58
 0 11 -9 15.106 15.2051 58
 0 11 -8 40.2322 17.087 58
 0 11 -8 8.08181 18.0332 43
 0 11 -7 3.0859 17.8716 58
 0 11 -7 3.33176 16.5874 33
 0 11 -7 1.8711 18.7512 43
 0 11 -6 16.523 17.802 33
 0 11 -6 28.7278 16.6927 31
 0 11 -6 4.18621 18.3283 58
 0 11 -6 9.88978 19.5046 43
 0 11 -5 14.7763 18.5212 33
 0 11 -5 17.0948 20.7487 43
 0 11 -5 -16.0479 19.615 58
 0 11 -5 3.93383 16.3918 31
 0 11 -4 7.66778 20.1864 43
 0 11 -4 -21.4992 20.2722 58
 0 11 -4 8.2393 17.4236 31
 0 11 -3 1.39867 20.042 43
 0 11 -3 4.53006 19.6611 8
 0 11 -3 9.67438 19.5044 58
 0 11 -3 38.4049 18.0556 31
 0 11 -2 8.76 17.9121 31
 0 11 -2 22.8311 21.3989 8
 0 11 -2 22.108 20.8522 43
 0 11 -1 21.5873 22.4195 8
 0 11 -1 12.061 19.7373 58
 0 11 -1 2.23157 17.672 31
 0 11 0 9.00853 22.3693 8
 0 11 0 47.3814 29.0569 47
 0 11 0 13.1522 20.442 58
 0 11 0 -24.0474 17.5859 6
 0 11 1 27.857 23.6701 8
 0 11 1 70.9274 29.1909 47
 0 11 1 26.2994 20.5774 58
 0 11 1 23.6172 18.8875 6
 0 11 2 19.8982 22.8606 8
 0 11 2 33.2168 28.5211 47
 0 11 2 -2.01067 19.8144 58
 0 11 2 10.3234 17.3381 6
 0 11 3 57.2872 19.487 31
 0 11 3 61.3341 24.3624 8
 0 11 3 74.2341 28.7759 47
 0 11 3 49.6434 20.5943 58
 0 11 3 42.8974 18.9858 6
 0 11 4 6.86158 17.4789 31
 0 11 4 17.3034 23.0628 8
 0 11 4 6.82642 19.7048 58
 0 11 4 -17.442 17.49 6
 0 11 4 38.194 28.2158 47
 0 11 5 -21.0963 27.3048 47
 0 11 5 -10.4683 19.2544 58
 0 11 5 6.8285 17.7825 31
 0 11 6 39.5239 18.8508 31
 0 11 6 19.0734 26.7403 47
 0 11 6 82.0686 25.5759 8
 0 11 6 24.887 18.3034 58
 0 11 6 54.838 19.2489 6
 0 11 7 -0.88458 17.9754 58
 0 11 7 40.8553 26.5609 47
 0 11 7 29.4867 22.9476 8
 0 11 7 7.81822 17.8697 6
 0 11 7 24.5555 18.0768 31
 0 11 8 22.2474 22.6191 8
 0 11 8 -27.4572 17.8842 31
 0 11 8 9.97794 26.1502 47
 0 11 8 8.38964 17.5316 58
 0 11 9 257.645 28.7689 8
 0 11 9 247.108 25.3549 31
 0 11 10 15.0628 20.621 8
 0 11 10 -8.53769 24.2795 47
 0 11 10 5.21705 16.2673 31
 0 11 10 -23.3643 21.1822 50
 0 11 11 15.2018 19.6698 8
 0 11 11 30.2952 24.2029 47
 0 11 11 13.0543 15.9695 31
 0 11 11 15.7386 13.7631 56
 0 11 12 -25.6792 23.613 47
 0 11 12 8.59995 15.1869 31
 0 11 12 -11.3923 14.0438 56
 0 11 13 -10.759 14.9845 31
 0 11 13 -21.5424 13.4487 56
 0 11 14 9.91904 14.0898 31
 0 11 14 7.47443 13.1738 56
 0 11 15 -1.49025 13.0984 31
 0 11 15 35.2353 12.9415 56
 0 11 16 18.2498 12.8161 31
 0 11 16 25.1984 12.2289 56
 0 -11 -17 3.69171 10.4199 48
 0 11 17 15.8202 11.2113 31
 0 11 17 10.2732 10.8481 56
 0 -11 -18 39.9752 10.2234 48
 0 11 18 33.5352 10.3325 56
 0 11 18 16.066 9.78708 31
 0 -11 -19 0.2965 7.44383 48
 0 11 19 -7.07513 8.18983 56
 0 11 20 0.62159 9.34187 50
 0 12 -9 19.672 31.7056 60
 0 12 -8 21.5703 36.6058 60
 0 12 -8 18.5403 12.8409 58
 0 12 -7 56.4499 41.241 60
 0 12 -7 56.4789 14.8912 58
 0 12 -6 12.4672 43.1045 60
 0 12 -6 18.1294 14.7452 58
 0 12 -5 34.3358 14.535 31
 0 12 -5 7.06744 45.022 60
 0 12 -5 12.3614 15.9567 58
 0 12 -4 20.1832 14.6863 31
 0 12 -4 -0.70613 16.3126 58
 0 12 -4 -28.5061 47.6494 60
 0 12 -3 103.555 17.9076 31
 0 12 -3 4.91391 49.1048 60
 0 12 -2 -9.33546 17.5316 8
 0 12 -2 -3.48846 14.8101 31
 0 12 -2 -19.2239 51.6798 60
 0 12 -1 -15.5859 50.8301 60
 0 12 -1 28.5278 18.2377 58
 0 12 -1 40.3367 19.9293 8
 0 12 0 -19.1597 17.6574 58
 0 12 0 27.8386 19.6679 8
 0 12 1 -10.9448 17.4446 58
 0 12 1 4.62093 19.9393 8
 0 12 2 32.2945 25.6584 47
 0 12 2 16.8484 17.8608 58
 0 12 2 -10.3612 20.7349 8
 0 12 3 26.0344 21.6039 8
 0 12 3 3.33696 17.2669 58
 0 12 3 42.1206 25.8456 47
 0 12 3 -7.80295 16.0737 31
 0 12 4 7.38052 20.9977 8
 0 12 4 20.4458 18.0919 58
 0 12 4 0.97564 15.6987 31
 0 12 4 -3.73949 24.7181 47
 0 12 5 0.79258 16.8595 58
 0 12 5 -19.9338 23.7565 47
 0 12 5 -0.96964 16.3138 31
 0 12 6 8.02719 20.9571 8
 0 12 6 30.3357 17.024 58
 0 12 6 28.9335 24.2818 47
 0 12 6 13.4019 15.9414 31
 0 12 7 2.3352 20.1205 8
 0 12 7 -5.71456 16.0198 58
 0 12 7 19.6818 23.6297 47
 0 12 7 -0.93828 14.9103 31
 0 12 8 28.9773 20.6989 8
 0 12 8 -2.63665 14.9672 58
 0 12 8 20.0692 14.9732 31
 0 12 9 64.0119 19.7495 8
 0 12 9 57.9999 16.6635 31
 0 12 9 72.1656 23.363 47
 0 12 10 14.6188 18.2453 8
 0 12 10 19.2593 14.9921 31
 0 12 10 23.6028 22.2124 47
 0 12 11 43.7297 17.6214 8
 0 12 11 54.2055 21.1233 47
 0 12 11 29.1401 14.631 31
 0 12 11 58.0076 18.0991 50
 0 12 12 34.1061 15.8654 8
 0 12 12 -7.50444 16.3715 50
 0 12 12 10.93 13.0832 31
 0 12 13 11.0624 9.21389 56
 0 12 13 -6.14465 15.6872 50
 0 12 13 29.7124 13.0716 31
 0 12 14 4.9956 8.652 56
 0 12 14 4.8125 14.9637 50
 0 12 14 1.16333 11.2269 31
 0 12 15 23.2218 9.04707 56
 0 12 15 15.9813 13.9144 50
 0 12 15 36.8522 11.4116 31
 0 12 16 0.39421 7.41251 56
 0 12 16 7.20892 12.7152 50
 0 12 16 1.15621 8.57091 31
 0 12 17 4.69709 6.20746 56
 0 12 17 9.60032 10.5896 50
 0 13 -5 15.4793 11.1374 58
 0 13 -4 3.74064 12.3868 58
 0 13 -4 5.89848 24.8019 60
 0 13 -3 5.48786 25.071 60
 0 13 -2 30.6241 13.186 31
 0 13 -1 44.7007 15.1112 8
 0 13 -1 45.0327 15.76 58
 0 13 0 30.0024 16.2278 8
 0 13 0 28.8458 14.8655 58
 0 13 1 39.6393 17.076 8
 0 13 1 15.6439 14.5163 58
 0 13 2 48.8156 17.4535 8
 0 13 2 15.756 14.715 58
 0 13 3 22.1291 17.0052 8
 0 13 3 12.5963 13.3577 31
 0 13 3 -0.57816 14.4956 58
 0 13 4 13.6293 17.5899 8
 0 13 4 16.872 13.8951 31
 0 13 4 2.25042 13.9756 58
 0 13 5 -6.28687 13.097 31
 0 13 5 19.3181 13.63 58
 0 13 6 14.4731 13.2792 58
 0 13 6 42.4581 20.3978 47
 0 13 6 -0.68633 13.1228 31
 0 13 7 39.0032 17.3209 8
 0 13 7 19.2738 12.8386 58
 0 13 7 54.9356 19.9783 47
 0 13 7 7.32999 12.9994 31
 0 13 8 48.0294 18.8002 47
 0 13 8 12.1287 12.3646 31
 0 13 8 19.851 16.692 8
 0 13 9 9.48756 17.3365 47
 0 13 9 13.8481 12.0118 31
 0 13 9 35.6105 16.0431 8
 0 13 10 77.9428 18.0294 47
 0 13 10 49.5888 13.0324 31
 0 13 10 85.365 15.8989 8
 0 13 11 17.602 11.7138 31
 0 13 12 26.7197 10.782 31
 0 13 13 2.15768 8.29814 31
 0 14 2 11.6465 8.00092 31
 0 14 3 6.79279 8.69749 31
 0 14 4 24.7081 8.67728 31
 0 14 5 41.0472 9.01596 31
 0 14 6 15.9888 8.50291 31
 0 14 7 8.77839 7.84938 31
 0 14 8 6.41152 7.07825 31
 -1 13 10 50.6743 13.9136 47
 -1 13 9 15.7856 14.8485 47
 -1 13 8 39.2795 16.0955 47
 -1 13 8 33.4104 9.00129 31
 -1 13 7 38.134 16.9119 47
 -1 13 7 1.15692 9.02702 31
 -1 13 6 12.1361 9.97622 31
 -1 13 5 25.5856 10.9011 31
 -1 13 4 16.3559 10.1216 31
 -1 13 3 2.75247 9.76929 31
 -1 13 3 0.29842 7.19863 58
 -1 13 2 34.0792 11.4394 31
 -1 13 2 8.46049 9.91629 58
 -1 13 1 7.06269 10.1516 31
 -1 13 1 12.8256 10.3466 58
 -1 13 0 27.6967 10.4095 31
 -1 13 0 28.2777 10.699 58
 -1 13 -1 22.9977 10.6559 58
 -1 13 -2 31.1186 10.1056 58
 -1 12 15 14.6164 10.911 50
 -1 12 14 35.5765 14.2412 47
 -1 12 14 41.101 13.2563 50
 -1 12 13 45.9544 16.4987 47
 -1 12 13 67.1019 14.6866 50
 -1 12 12 34.6362 17.5923 47
 -1 12 12 16.5809 9.87063 31
 -1 12 12 23.0184 15.2016 50
 -1 12 11 16.5369 18.86 47
 -1 12 11 -9.08216 10.9548 31
 -1 12 11 12.6482 15.6289 50
 -1 12 10 23.9427 19.9801 47
 -1 12 10 -4.56484 11.5024 31
 -1 12 10 21.4085 16.5038 50
 -1 12 9 29.6702 20.991 47
 -1 12 9 -3.129 12.1157 31
 -1 12 9 18.0779 16.3914 50
 -1 12 8 7.88256 17.481 8
 -1 12 8 37.9394 21.8832 47
 -1 12 8 3.35737 12.6209 31
 -1 12 8 34.6263 17.1852 50
 -1 12 7 12.9283 18.4844 8
 -1 12 7 35.7622 22.8277 47
 -1 12 7 -6.37563 13.5382 31
 -1 12 7 6.69889 16.7257 50
 -1 12 6 44.5973 22.7321 47
 -1 12 6 10.319 14.012 31
 -1 12 6 -0.6747 18.9984 8
 -1 12 5 52.7256 23.1743 47
 -1 12 5 -12.8853 14.1884 31
 -1 12 4 49.5547 20.2448 8
 -1 12 4 3.53153 14.8413 58
 -1 12 4 35.9538 23.0573 47
 -1 12 4 27.7636 14.486 31
 -1 12 3 19.4162 19.2479 8
 -1 12 3 -0.62024 15.5622 58
 -1 12 3 21.9946 22.9237 47
 -1 12 3 9.32478 14.5279 31
 -1 12 2 35.2677 19.6734 8
 -1 12 2 -0.64059 15.4766 58
 -1 12 2 32.3974 23.1755 47
 -1 12 2 12.4067 14.2399 31
 -1 12 1 32.6095 19.4866 8
 -1 12 1 5.20366 15.936 58
 -1 12 1 6.89643 14.1336 31
 -1 12 0 52.8882 18.666 8
 -1 12 0 23.415 16.4114 58
 -1 12 0 28.9095 45.9706 60
 -1 12 0 37.4697 14.8873 31
 -1 12 -1 70.7418 19.0503 8
 -1 12 -1 48.5555 15.1516 31
 -1 12 -1 29.9413 46.1222 60
 -1 12 -1 30.0933 15.9795 58
 -1 12 -2 47.7606 14.5512 31
 -1 12 -2 17.3757 15.6018 58
 -1 12 -2 27.3339 44.7747 60
 -1 12 -3 102.257 15.9894 31
 -1 12 -3 60.5574 44.8802 60
 -1 12 -3 88.015 17.0796 58
 -1 12 -4 29.2234 14.9412 58
 -1 12 -4 36.0875 41.6554 60
 -1 12 -5 34.3116 40.2456 60
 -1 12 -5 12.0513 13.7736 58
 -1 12 -6 44.1054 36.9307 60
 -1 12 -7 37.0767 32.9869 60
 -1 12 -8 33.3205 27.9149 60
 -1 11 18 -0.67709 6.432 56
 -1 11 18 -6.1601 11.1984 50
 -1 11 17 11.3031 13.1683 47
 -1 11 17 20.804 8.9291 56
 -1 11 17 29.2266 13.731 50
 -1 11 16 20.7241 16.381 47
 -1 11 16 7.383 9.17293 56
 -1 11 16 11.724 15.3768 50
 -1 11 15 24.5417 18.2094 47
 -1 11 15 42.7238 16.724 50
 -1 11 15 11.3359 10.2511 56
 -1 11 14 28.5184 19.5354 47
 -1 11 14 42.3487 11.9366 31
 -1 11 14 65.1277 17.9935 50
 -1 11 14 23.4367 11.705 56
 -1 11 13 15.4124 21.0903 47
 -1 11 13 5.02085 11.906 31
 -1 11 13 -3.93272 18.0963 50
 -1 11 13 -0.69017 11.3719 56
 -1 11 12 15.5801 22.2362 47
 -1 11 12 2.8235 12.5007 31
 -1 11 12 -32.354 19.2405 50
 -1 11 12 -6.42128 11.9602 56
 -1 11 11 71.7011 20.7896 50
 -1 11 11 51.3943 19.0532 8
 -1 11 11 43.2772 15.0386 31
 -1 11 11 28.6048 23.6227 47
 -1 11 11 16.5643 12.1238 56
 -1 11 10 15.7384 19.2005 8
 -1 11 10 10.7826 14.165 31
 -1 11 10 7.38702 24.6146 47
 -1 11 10 3.25769 20.0754 50
 -1 11 9 28.4418 20.7442 8
 -1 11 9 -7.89256 14.5891 31
 -1 11 9 6.1818 24.7379 47
 -1 11 9 5.3376 20.578 50
 -1 11 8 47.1595 21.9308 8
 -1 11 8 23.8197 15.6151 31
 -1 11 8 15.2053 26.0297 47
 -1 11 8 20.2956 21.1402 50
 -1 11 7 15.9257 21.3989 8
 -1 11 7 40.7599 16.7037 31
 -1 11 7 32.8676 25.5583 47
 -1 11 7 15.6393 20.7985 50
 -1 11 6 42.4401 22.7656 8
 -1 11 6 5.86599 26.573 47
 -1 11 6 23.054 20.7611 50
 -1 11 6 8.7561 16.0445 31
 -1 11 5 -16.7799 20.8944 50
 -1 11 5 -2.31611 16.574 58
 -1 11 5 14.877 16.2779 31
 -1 11 5 10.1896 25.8092 47
 -1 11 4 17.8645 17.8359 58
 -1 11 4 39.3741 27.2957 47
 -1 11 4 6.03044 16.6985 31
 -1 11 3 -5.34414 21.894 8
 -1 11 3 4.21441 17.4914 58
 -1 11 3 40.3366 27.2801 47
 -1 11 3 20.2597 17.4242 31
 -1 11 2 20.2432 22.386 8
 -1 11 2 3.46182 17.3477 58
 -1 11 2 45.381 26.8406 47
 -1 11 2 32.4949 17.293 31
 -1 11 1 24.9442 21.921 8
 -1 11 1 18.47 18.4731 58
 -1 11 1 -38.009 57.6665 60
 -1 11 1 26.3382 26.5816 47
 -1 11 1 1.01238 16.2612 31
 -1 11 0 34.8728 22.1264 8
 -1 11 0 12.3968 18.9616 58
 -1 11 0 -26.6309 58.8626 60
 -1 11 0 54.4654 27.6773 47
 -1 11 0 14.0462 16.8675 31
 -1 11 -1 47.4 21.3343 8
 -1 11 -1 5.40075 58.9076 60
 -1 11 -1 -8.82619 20.3755 58
 -1 11 -1 40.4986 17.9541 31
 -1 11 -2 37.6557 19.7953 8
 -1 11 -2 28.9473 16.7167 31
 -1 11 -2 24.3241 58.2953 60
 -1 11 -2 24.3869 19.4207 58
 -1 11 -3 60.6685 20.0447 8
 -1 11 -3 9.786 56.2884 60
 -1 11 -3 16.9916 18.8124 58
 -1 11 -3 67.2476 17.9316 31
 -1 11 -4 49.3624 56.4013 60
 -1 11 -4 67.936 19.6784 58
 -1 11 -4 79.611 18.0657 31
 -1 11 -5 32.3615 53.5856 60
 -1 11 -5 49.911 17.0538 31
 -1 11 -6 3.1239 51.2705 60
 -1 11 -7 9.35776 48.0457 60
 -1 11 -7 80.8098 18.1346 58
 -1 11 -8 9.8739 35.7216 37
 -1 11 -8 53.0755 16.0481 58
 -1 11 -10 35.3266 37.3263 60
 -1 11 -11 44.6444 31.1799 60
 1 -10 -20 5.57475 7.33581 48
 -1 10 20 -0.37197 6.96339 56
 1 -10 -19 8.13654 9.61648 48
 -1 10 19 -21.2188 14.3464 50
 1 -10 -18 19.5608 11.3999 48
 -1 10 17 10.1183 11.8676 56
 -1 10 16 36.4096 13.7289 56
 -1 10 15 10.8252 12.8811 31
 -1 10 15 15.8428 13.7008 56
 -1 10 14 8.43698 13.5519 31
 -1 10 14 29.9161 15.3575 56
 -1 10 13 16.8678 14.8117 31
 -1 10 13 34.0478 15.8358 56
 -1 10 12 34.4642 16.198 31
 -1 10 12 55.6512 16.8004 56
 -1 10 11 23.9729 16.7696 31
 -1 10 11 33.945 16.3387 56
 -1 10 11 49.4815 20.126 8
 -1 10 10 92.3504 24.3556 38
 -1 10 10 53.0358 17.7875 31
 -1 10 10 81.7364 22.4066 8
 -1 10 10 35.5505 15.5087 56
 -1 10 9 15.5696 21.6731 8
 -1 10 9 17.5739 16.0281 31
 -1 10 9 48.9086 23.4063 38
 -1 10 9 0.79852 22.6222 50
 -1 10 8 259.656 31.3289 38
 -1 10 8 271.481 33.4078 47
 -1 10 8 246.808 27.1488 6
 -1 10 8 252.218 26.3507 31
 -1 10 8 291.306 29.2446 50
 -1 10 8 280.573 29.8654 8
 -1 10 7 114.667 26.3828 38
 -1 10 7 70.2638 20.9632 6
 -1 10 7 19.5238 28.2212 47
 -1 10 7 73.438 19.2105 31
 -1 10 7 48.6626 24.1153 50
 -1 10 7 96.8418 24.6554 8
 -1 10 6 248.703 31.2051 38
 -1 10 6 223.583 24.9953 31
 -1 10 6 194.774 25.2826 6
 -1 10 6 125.802 31.3174 47
 -1 10 6 201.135 25.3818 26
 -1 10 6 210.608 27.4627 50
 -1 10 6 202.254 28.5161 8
 -1 10 6 300.411 26.3885 10
 -1 10 5 422.239 39.1593 38
 -1 10 5 503.295 35.8017 31
 -1 10 5 497.93 35.5526 26
 -1 10 5 482.327 35.6357 50
 -1 10 5 507.529 37.5537 8
 -1 10 5 466.321 33.0172 10
 -1 10 5 504.52 35.8088 6
 -1 10 5 436.733 39.5015 47
 -1 10 4 151.51 23.3352 58
 -1 10 4 150.266 27.7533 38
 -1 10 4 176.801 26.4135 50
 -1 10 4 123.468 30.9746 47
 -1 10 4 242.853 25.1132 10
 -1 10 4 170.073 23.7058 31
 -1 10 4 188.877 25.1228 26
 -1 10 3 16.9069 17.3683 31
 -1 10 3 29.5175 29.5566 47
 -1 10 3 29.6351 19.471 6
 -1 10 3 74.9545 26.0389 8
 -1 10 3 57.4878 21.8287 26
 -1 10 3 34.3256 20.5097 58
 -1 10 2 59.668 22.1347 58
 -1 10 2 82.6507 21.4368 26
 -1 10 2 33.0092 18.2279 6
 -1 10 2 103.87 30.3637 47
 -1 10 2 56.7331 24.9496 38
 -1 10 2 28.433 24.4832 8
 -1 10 2 14.7345 18.5464 31
 -1 10 1 231.456 29.0381 58
 -1 10 1 73.0927 65.9679 60
 -1 10 1 222.656 27.3935 26
 -1 10 1 330.339 36.186 47
 -1 10 1 234.362 28.7804 45
 -1 10 1 162.682 24.92 31
 -1 10 1 283.296 26.482 10
 -1 10 1 199.381 29.182 8
 -1 10 1 165.544 29.4171 38
 -1 10 1 198.016 24.973 6
 -1 10 0 62.6542 19.8626 31
 -1 10 0 167.961 32.321 47
 -1 10 0 181.365 25.0296 45
 -1 10 0 74.9074 24.1628 58
 -1 10 0 -15.8906 65.1357 60
 -1 10 0 68.2626 25.1462 8
 -1 10 0 36.9611 24.8371 38
 -1 10 0 38.8455 18.2652 6
 -1 10 -1 53.4515 21.0171 31
 -1 10 -1 167.827 31.7372 47
 -1 10 -1 150.919 26.976 8
 -1 10 -1 94.4222 21.5941 6
 -1 10 -1 150.44 27.3842 38
 -1 10 -1 151.417 68.6212 60
 -1 10 -1 88.8211 23.3554 58
 -1 10 -2 75.7301 23.575 58
 -1 10 -2 -2.1379 17.1712 6
 -1 10 -2 39.5774 19.4475 31
 -1 10 -2 52.1054 23.585 8
 -1 10 -3 77.6852 22.7105 8
 -1 10 -3 32.4337 18.6229 31
 -1 10 -3 39.5438 22.6455 43
 -1 10 -3 54.9853 22.6446 58
 -1 10 -4 52.7282 19.7199 31
 -1 10 -4 28.9681 22.3668 43
 -1 10 -4 18.0774 21.1254 58
 -1 10 -5 9.65249 21.4451 43
 -1 10 -5 24.6035 17.9091 31
 -1 10 -6 45.3499 18.9008 31
 -1 10 -6 11.6938 21.1542 43
 -1 10 -6 5.66855 20.1593 58
 -1 10 -7 7.17922 19.223 58
 -1 10 -8 39.333 19.1928 58
 -1 10 -9 16.8029 17.4944 58
 -1 10 -10 22.3961 16.8438 58
 -1 10 -11 10.559 45.0833 60
 -1 10 -12 29.3746 40.3794 60
 -1 10 -13 14.4369 33.6757 60
 -1 10 -13 15.0603 30.8483 37
 -1 9 21 -0.43689 7.56599 56
 1 -9 -21 6.0243 9.3039 48
 -1 9 20 24.1256 10.7122 56
 1 -9 -20 21.4488 11.8361 48
 -1 9 19 0.72167 11.7746 56
 -1 9 18 -9.23517 13.1782 56
 -1 9 16 20.8542 28.261 46
 -1 9 15 30.4732 16.607 56
 -1 9 15 47.1746 30.4789 46
 -1 9 14 -0.97903 18.4776 59
 -1 9 14 27.1676 17.1206 56
 -1 9 14 57.5841 31.9799 46
 -1 9 13 1.15625 15.4198 56
 -1 9 13 -25.9135 19.6132 59
 -1 9 13 -1.03803 15.8661 20
 -1 9 13 19.5037 31.0615 46
 -1 9 12 19.7626 16.6019 56
 -1 9 12 41.9845 20.3567 59
 -1 9 12 34.0563 32.4065 46
 -1 9 11 32.5136 17.297 31
 -1 9 11 49.5781 18.2545 56
 -1 9 11 39.1443 18.1359 27
 -1 9 11 2.96907 18.7377 59
 -1 9 10 69.9152 18.8746 6
 -1 9 10 39.5363 17.6565 31
 -1 9 10 37.2912 17.0844 56
 -1 9 10 42.3797 22.1827 8
 -1 9 9 19.5715 22.4663 8
 -1 9 9 21.6258 16.8489 31
 -1 9 9 27.3974 15.4437 56
 -1 9 9 27.5699 18.3558 6
 -1 9 9 36.6491 23.3095 38
 -1 9 8 20.7965 18.1897 6
 -1 9 7 448.971 33.2127 26
 -1 9 7 488.808 34.1633 6
 -1 9 6 190.66 23.9693 26
 -1 9 6 207.684 24.8287 6
 -1 9 5 111.922 22.0541 26
 -1 9 5 79.0103 18.8134 6
 -1 9 4 34.2553 19.1102 26
 -1 9 3 95.2962 20.741 26
 -1 9 3 72.5406 20.5897 6
 -1 9 2 27.2324 18.0449 26
 -1 9 2 11.487 16.9262 6
 -1 9 1 285.653 28.9299 26
 -1 9 1 258.101 26.9194 6
 -1 9 0 175.933 24.3467 26
 -1 9 0 173.035 23.0243 6
 -1 9 -1 123.707 21.4909 6
 -1 9 -1 94.3304 20.8209 30
 -1 9 -2 111.322 21.1954 6
 -1 9 -2 126.991 21.7375 30
 -1 9 -3 17.5402 18.5959 31
 -1 9 -3 15.6031 16.4238 30
 -1 9 -3 6.35713 16.2089 6
 -1 9 -3 10.0776 22.9541 38
 -1 9 -3 81.1109 20.375 10
 -1 9 -3 15.0968 22.3987 8
 -1 9 -3 7.69273 20.6498 33
 -1 9 -3 6.38807 20.2387 58
 -1 9 -4 75.0879 19.1573 30
 -1 9 -4 66.9134 21.2614 31
 -1 9 -4 29.5854 21.6485 33
 -1 9 -4 80.4009 22.9531 58
 -1 9 -4 86.4844 21.3719 40
 -1 9 -4 91.647 25.061 43
 -1 9 -5 1.5638 20.9767 33
 -1 9 -5 7.27584 18.9535 40
 -1 9 -5 -1.68297 22.7888 43
 -1 9 -5 3.16128 16.3578 30
 -1 9 -5 5.86304 17.3062 31
 -1 9 -6 -3.39208 22.9834 43
 -1 9 -6 -4.25096 22.7118 58
 -1 9 -6 17.8638 19.0412 40
 -1 9 -6 12.792 18.597 31
 -1 9 -7 161.496 25.5604 58
 -1 9 -7 99.5502 25.6045 43
 -1 9 -7 110.185 22.7254 40
 -1 9 -8 10.7491 23.3331 43
 -1 9 -8 49.371 22.4671 58
 -1 9 -8 19.2569 20.513 33
 -1 9 -8 7.23066 19.5524 40
 -1 9 -9 43.8077 23.034 43
 -1 9 -9 33.9954 19.5081 40
 -1 9 -9 53.6206 20.834 58
 -1 9 -9 19.7517 20.0996 33
 -1 9 -10 6.64468 18.9359 40
 -1 9 -10 21.3972 19.8944 58
 -1 9 -10 7.89987 19.8541 33
 -1 9 -11 8.81203 17.0114 40
 -1 9 -11 12.1494 18.2824 58
 -1 9 -11 10.7896 17.6544 33
 -1 9 -12 60.5637 18.2326 40
 -1 9 -13 2.09437 14.6762 40
 -1 9 -14 -14.2448 40.8389 60
 -1 9 -14 15.2538 14.069 40
 -1 9 -15 14.0684 33.8476 60
 1 -8 -23 7.89394 6.81715 48
 -1 8 22 16.3753 8.59218 56
 -1 8 21 1.19375 9.93433 56
 -1 8 21 25.2708 21.6996 46
 1 -8 -21 14.8407 12.2858 48
 -1 8 20 -8.25474 12.6252 56
 -1 8 20 30.6441 23.975 46
 -1 8 19 11.5164 13.4543 56
 -1 8 18 -1.00187 14.091 56
 -1 8 17 -2.45812 21.2589 42
 -1 8 17 33.9698 16.5744 56
 -1 8 16 55.4844 24.2422 42
 -1 8 16 85.113 19.3284 56
 -1 8 15 79.2759 18.6516 20
 -1 8 15 92.1389 20.883 27
 -1 8 15 63.4462 22.2488 59
 -1 8 15 92.9294 27.161 42
 -1 8 14 -7.40796 16.8969 56
 -1 8 14 35.2671 18.4067 27
 -1 8 14 14.2836 22.8397 42
 -1 8 14 -29.898 21.3108 59
 -1 8 14 -8.56323 16.7241 20
 -1 8 13 106.134 20.7417 20
 -1 8 13 112.571 24.3835 59
 -1 8 13 163.3 23.7157 56
 -1 8 13 99.9144 28.0022 42
 -1 8 12 4.89056 16.9252 56
 -1 8 12 7.58743 16.08 20
 -1 8 12 56.2809 32.4861 46
 -1 8 11 -1.07652 16.3417 20
 -1 8 10 85.0882 19.0977 20
 -1 8 10 76.1809 17.9913 6
 -1 8 9 9.82974 15.2917 6
 -1 8 9 10.0928 15.7724 27
 -1 8 9 -18.8833 15.2185 20
 -1 8 8 7.523 16.028 26
 -1 8 8 19.0581 16.8428 6
 -1 8 8 50.5165 16.5099 27
 -1 8 8 33.0551 15.9611 20
 -1 8 7 147.391 21.357 6
 -1 8 7 154.867 20.9688 27
 -1 8 7 164.647 20.7704 26
 -1 8 6 55.2793 17.1641 26
 -1 8 6 48.1264 17.0763 6
 -1 8 5 69.7015 19.4348 26
 -1 8 5 68.8683 18.5612 6
 -1 8 4 126.128 20.0138 26
 -1 8 3 53.2362 18.5919 26
 -1 8 3 66.9509 19.4641 6
 -1 8 2 419.528 31.1509 30
 -1 8 2 450.594 31.1738 6
 -1 8 2 430.196 31.0529 26
 -1 8 1 14.4141 15.6303 26
 -1 8 1 32.0624 16.6221 30
 -1 8 0 179.781 22.7495 30
 -1 8 0 168.596 21.3254 6
 -1 8 0 215.053 24.0444 26
 -1 8 -1 38.5976 16.0996 6
 -1 8 -1 26.5921 16.2428 30
 -1 8 -1 50.7847 18.8798 26
 -1 8 -2 290.106 27.1502 30
 -1 8 -2 340.169 27.0295 6
 -1 8 -3 137.834 21.0351 6
 -1 8 -3 134.982 21.1637 30
 -1 8 -3 184.61 23.7279 26
 -1 8 -4 4.85362 15.0776 6
 -1 8 -4 32.863 17.8454 26
 -1 8 -4 10.6068 15.3189 30
 -1 8 -5 176.184 21.6503 30
 -1 8 -6 45.917 17.5084 30
 -1 8 -7 15.0359 21.3105 58
 -1 8 -7 3.17197 21.0918 33
 -1 8 -7 19.2714 19.91 40
 -1 8 -8 169.912 26.6616 40
 -1 8 -8 221.482 30.6952 33
 -1 8 -8 236.771 28.7446 58
 -1 8 -8 158.477 29.5715 43
 -1 8 -9 91.7877 24.4299 58
 -1 8 -9 116.77 24.8883 33
 -1 8 -9 80.3347 22.7035 40
 -1 8 -10 54.2028 23.3851 40
 -1 8 -10 22.5968 21.2694 33
 -1 8 -10 65.3701 23.1014 58
 -1 8 -10 66.6269 24.827 43
 -1 8 -11 148.3 26.4157 40
 -1 8 -11 128.51 26.7682 33
 -1 8 -11 158.393 26.7682 43
 -1 8 -12 42.2387 19.6052 40
 -1 8 -12 5.28079 19.0421 33
 -1 8 -12 49.3349 20.8108 58
 -1 8 -13 3.55142 17.9299 33
 -1 8 -13 5.69375 18.1856 40
 -1 8 -14 35.7373 17.0691 33
 -1 8 -16 11.4602 13.6744 40
 -1 8 -17 19.2436 12.5227 54
 -1 8 -17 13.3705 12.0724 40
 1 -7 -23 5.18051 9.34126 48
 -1 7 22 8.42315 9.09274 56
 -1 7 22 36.8499 20.8942 46
 1 -7 -22 5.55525 11.9186 48
 -1 7 21 38.1981 16.7289 49
 -1 7 21 16.2525 11.7227 56
 -1 7 20 12.0772 13.6 56
 -1 7 20 0.68963 26.0237 46
 -1 7 20 8.97854 18.296 49
 -1 7 20 16.1603 17.9051 42
 -1 7 19 16.9219 15.145 56
 -1 7 19 -6.27811 28.6875 46
 -1 7 19 -20.6488 19.8306 49
 -1 7 19 7.73073 20.3285 42
 -1 7 18 3.30666 15.6704 56
 -1 7 18 12.0636 29.5828 46
 -1 7 18 9.83611 21.4062 42
 -1 7 18 19.6437 21.1454 49
 -1 7 17 12.3779 16.3657 20
 -1 7 17 -1.83679 30.8057 46
 -1 7 17 28.4744 22.1073 49
 -1 7 17 7.83065 16.9893 27
 -1 7 17 30.6988 16.9208 56
 -1 7 17 -6.61875 22.2352 42
 -1 7 16 -16.6411 22.5819 42
 -1 7 16 -19.6283 22.0626 59
 -1 7 16 19.2299 16.6923 20
 -1 7 16 -2.31062 17.0921 27
 -1 7 16 22.6055 23.0636 49
 -1 7 16 12.3046 17.168 56
 -1 7 15 19.888 23.0873 42
 -1 7 15 -33.7627 22.3113 59
 -1 7 15 16.3747 17.5526 27
 -1 7 15 11.9281 16.0438 20
 -1 7 15 22.5566 18.1348 56
 -1 7 15 -5.76255 22.4856 49
 -1 7 14 -5.41451 15.9879 20
 -1 7 14 -18.6402 17.3646 27
 -1 7 13 -18.1556 16.5094 20
 -1 7 13 -1.14581 15.8168 27
 -1 7 12 55.3206 17.0014 20
 -1 7 12 78.154 18.5905 27
 -1 7 11 41.5804 16.4545 20
 -1 7 10 11.7804 14.9743 20
 -1 7 10 7.53517 14.0113 6
 -1 7 9 36.1082 15.5221 20
 -1 7 9 8.56087 13.6818 6
 -1 7 8 26.4562 14.0251 26
 -1 7 8 0.86721 14.0216 6
 -1 7 8 21.1703 13.825 20
 -1 7 7 74.8791 16.3631 26
 -1 7 7 97.8051 17.205 27
 -1 7 7 74.1367 16.6556 6
 -1 7 7 70.7065 15.4183 20
 -1 7 6 66.0283 16.1841 26
 -1 7 6 53.8822 15.591 27
 -1 7 6 73.4407 16.817 6
 -1 7 6 75.2524 15.5105 20
 -1 7 5 10.9207 14.197 26
 -1 7 5 17.8418 12.8892 27
 -1 7 5 23.5969 13.6375 6
 -1 7 5 10.3285 12.4053 20
 -1 7 4 217.321 20.7533 6
 -1 7 4 213.902 21.412 26
 -1 7 3 6.81857 14.5541 26
 -1 7 3 9.28308 13.9006 30
 -1 7 2 75.7997 14.8319 6
 -1 7 2 62.9117 16.2434 26
 -1 7 2 84.5206 17.1054 30
 -1 7 1 32.1722 14.6125 6
 -1 7 1 54.1157 16.0508 26
 -1 7 1 29.2883 14.2436 30
 -1 7 0 167.704 19.9412 6
 -1 7 0 172.937 20.5535 26
 -1 7 0 178.485 20.1029 30
 -1 7 -1 52.0881 15.1687 6
 -1 7 -1 45.9663 15.3715 30
 -1 7 -2 27.7251 15.0477 6
 -1 7 -2 12.9769 13.9283 30
 -1 7 -3 34.7848 16.4528 26
 -1 7 -3 54.3319 15.7625 30
 -1 7 -3 30.1748 14.4631 6
 -1 7 -3 31.7183 16.217 21
 -1 7 -4 71.9683 17.6221 26
 -1 7 -4 47.4809 15.6945 30
 -1 7 -4 42.7096 15.3134 6
 -1 7 -4 41.3536 17.0901 21
 -1 7 -5 69.4693 18.4681 26
 -1 7 -5 36.3007 17.9067 21
 -1 7 -5 50.0148 15.6531 30
 -1 7 -6 766.85 44.3831 21
 -1 7 -6 746.101 41.8152 30
 -1 7 -7 112.138 20.5866 21
 -1 7 -7 113.956 18.9393 30
 -1 7 -8 131.11 21.4209 22
 -1 7 -8 131.814 19.7228 30
 -1 7 -9 -5.16628 16.3352 22
 -1 7 -9 20.5116 19.0143 21
 -1 7 -10 81.9182 20.5244 21
 -1 7 -10 97.7841 24.8596 40
 -1 7 -10 87.5383 25.7421 43
 -1 7 -10 89.7624 24.1158 33
 -1 7 -10 106.252 20.9652 22
 -1 7 -10 93.4136 23.2704 61
 -1 7 -10 99.0034 23.8732 58
 -1 7 -11 48.4937 19.1025 21
 -1 7 -11 38.1255 21.8577 40
 -1 7 -11 23.9075 24.0032 43
 -1 7 -11 33.4274 22.1599 33
 -1 7 -11 59.1251 22.633 58
 -1 7 -11 58.7403 21.6077 61
 -1 7 -11 48.654 18.6489 22
 -1 7 -12 16.1307 16.6553 22
 -1 7 -12 1.72047 23.187 43
 -1 7 -12 21.5594 18.4873 21
 -1 7 -12 24.017 21.4181 58
 -1 7 -12 4.60193 18.6281 61
 -1 7 -12 32.1215 20.8157 33
 -1 7 -13 23.5406 20.6194 58
 -1 7 -13 30.3561 19.4072 61
 -1 7 -13 12.3009 19.7945 33
 -1 7 -14 16.1027 18.2411 33
 -1 7 -14 14.5245 17.9734 61
 -1 7 -14 2.09415 19.5157 40
 -1 7 -15 23.6907 16.8442 33
 -1 7 -15 35.9348 17.3262 61
 -1 7 -15 56.0203 19.2336 40
 -1 7 -16 1.76628 14.0685 33
 -1 7 -16 7.71035 14.5012 61
 -1 7 -16 28.2598 17.7249 40
 -1 7 -17 17.4055 14.7023 40
 -1 7 -18 27.3753 13.186 40
 -1 7 -19 1.14586 9.95049 40
 1 -6 -24 16.9914 7.38939 48
 1 -6 -23 10.8827 10.7536 48
 -1 6 23 39.5795 19.703 46
 -1 6 23 1.57342 13.9065 49
 -1 6 22 -13.1936 22.8012 46
 1 -6 -22 10.1492 12.8835 48
 -1 6 22 -20.6847 16.3924 49
 -1 6 21 2.6334 17.7962 42
 -1 6 21 33.6712 13.927 56
 -1 6 20 3.14731 20.0186 42
 -1 6 20 10.5905 28.6482 46
 -1 6 20 -2.76438 13.9895 56
 -1 6 20 -28.6551 20.2926 49
 -1 6 19 16.6275 20.976 42
 -1 6 19 25.1388 15.5173 56
 -1 6 19 33.682 30.0814 46
 -1 6 19 15.8738 21.6621 49
 -1 6 18 -17.7344 17.357 27
 -1 6 18 6.26823 16.4299 20
 -1 6 18 -5.16336 21.5971 42
 -1 6 18 2.28174 15.8765 56
 -1 6 18 -29.8527 30.9448 46
 -1 6 18 -19.8146 22.5044 49
 -1 6 17 3.43504 17.735 27
 -1 6 17 -11.8681 16.4898 20
 -1 6 17 1.35775 23.2217 42
 -1 6 17 13.2101 17.0248 56
 -1 6 17 -17.9226 31.6512 46
 -1 6 17 16.9093 22.9361 49
 -1 6 16 2.31043 17.2968 27
 -1 6 16 7.62041 16.7156 20
 -1 6 16 -5.56228 22.4197 42
 -1 6 16 11.0644 15.7028 56
 -1 6 16 -13.432 31.4789 46
 -1 6 16 42.4806 23.4777 49
 -1 6 15 93.7451 18.9218 20
 -1 6 15 106.305 20.7053 27
 -1 6 14 10.5063 16.0773 20
 -1 6 14 34.529 17.3834 27
 -1 6 13 2.02619 14.1367 20
 -1 6 13 11.803 15.6449 27
 -1 6 12 22.3053 15.337 20
 -1 6 12 22.5604 15.1204 27
 -1 6 11 27.7202 13.7506 20
 -1 6 11 7.80251 13.5125 27
 -1 6 10 -17.5778 13.3465 20
 -1 6 10 0.92454 13.6165 27
 -1 6 9 54.4232 14.2181 20
 -1 6 9 59.9683 14.542 6
 -1 6 8 39.1865 13.7382 20
 -1 6 8 24.5697 12.9994 26
 -1 6 8 17.2776 13.7322 6
 -1 6 7 8.43427 13.0019 20
 -1 6 7 13.9843 12.1578 26
 -1 6 7 10.8214 13.4292 6
 -1 6 6 6.65266 12.6225 20
 -1 6 6 5.76055 12.7535 6
 -1 6 6 9.75313 12.8459 26
 -1 6 5 5.93581 12.1166 27
 -1 6 5 25.8458 12.9763 20
 -1 6 5 16.5233 13.4772 6
 -1 6 5 8.34532 12.6108 26
 -1 6 4 71.2261 14.4912 30
 -1 6 4 78.8949 14.1962 27
 -1 6 4 75.3009 14.3711 20
 -1 6 4 60.1251 14.4975 6
 -1 6 4 57.5401 14.5059 24
 -1 6 4 84.2391 14.6286 26
 -1 6 3 19.2336 11.9098 27
 -1 6 3 12.58 13.3866 26
 -1 6 3 15.3535 12.9981 20
 -1 6 2 20.4468 12.2823 26
 -1 6 2 30.9637 13.0559 24
 -1 6 2 18.5169 12.9941 6
 -1 6 1 249.925 20.6658 30
 -1 6 1 212.803 20.3134 26
 -1 6 1 238.062 20.4317 24
 -1 6 1 247.685 20.6108 6
 -1 6 0 34.7887 13.5721 30
 -1 6 0 44.3996 14.2742 24
 -1 6 0 38.4878 14.6792 26
 -1 6 0 30.6246 13.5196 6
 -1 6 -1 40.3779 13.6393 30
 -1 6 -1 39.9473 14.2287 6
 -1 6 -2 13.1283 12.5377 30
 -1 6 -2 16.4206 13.5748 6
 -1 6 -2 16.6954 14.2164 26
 -1 6 -3 226.976 20.6437 30
 -1 6 -3 220.436 21.893 26
 -1 6 -3 216.301 21.5876 21
 -1 6 -3 267.342 20.8512 6
 -1 6 -4 13.4237 14.2534 21
 -1 6 -4 16.0191 13.8241 26
 -1 6 -4 22.6362 13.4513 30
 -1 6 -4 -0.97849 13.1664 22
 -1 6 -4 -9.27778 12.4697 6
 -1 6 -5 4.68112 13.951 21
 -1 6 -5 -3.32425 12.6455 30
 -1 6 -5 3.29679 13.4221 26
 -1 6 -5 9.19746 13.8288 22
 -1 6 -5 11.3486 12.9346 6
 1 -6 5 4.26388 11.9349 29
 1 -6 6 182.384 18.2673 29
 -1 6 -6 179.932 19.7814 30
 -1 6 -6 202.339 21.3485 22
 -1 6 -6 205.135 22.0151 26
 -1 6 -6 227.194 22.1562 21
 -1 6 -7 79.3504 16.4356 30
 -1 6 -7 97.7926 18.7972 22
 1 -6 7 96.6162 16.4009 29
 -1 6 -7 98.1608 18.0941 21
 -1 6 -8 -6.34188 13.9108 30
 -1 6 -8 14.122 15.1755 22
 1 -6 8 10.3671 12.5971 29
 -1 6 -8 8.50654 15.3882 21
 -1 6 -9 39.7901 15.1883 30
 -1 6 -9 73.7986 19.11 22
 1 -6 9 65.065 15.7901 29
 -1 6 -9 87.9646 19.3485 21
 1 -6 10 171.567 20.5182 29
 -1 6 -10 187.151 23.9233 22
 -1 6 -10 191.462 23.5902 21
 -1 6 -11 26.0728 17.3226 22
 -1 6 -11 28.4705 18.3242 21
 1 -6 11 41.7135 16.5777 29
 -1 6 -12 -9.0549 18.2551 21
 1 -6 12 13.6271 15.8851 29
 -1 6 -12 16.6646 20.3053 61
 -1 6 -12 31.6279 21.4291 58
 -1 6 -12 14.4676 17.5988 22
 -1 6 -12 21.6574 22.0501 40
 -1 6 -12 29.3903 19.9482 33
 -1 6 -13 31.4185 21.0336 33
 1 -6 13 14.8582 16.6989 29
 -1 6 -13 42.9326 21.6369 58
 -1 6 -13 8.22446 19.9013 61
 -1 6 -13 -2.56291 22.9262 43
 -1 6 -13 10.7548 20.9183 40
 -1 6 -13 9.11165 17.0045 22
 -1 6 -14 90.3342 22.8875 61
 -1 6 -14 94.1018 20.6216 22
 -1 6 -14 80.8986 22.2077 33
 -1 6 -14 148.473 24.9261 40
 1 -6 14 63.0087 18.3948 29
 -1 6 -15 27.3905 20.2368 40
 -1 6 -15 68.2001 22.8742 61
 -1 6 -16 27.0678 19.3564 40
 -1 6 -16 36.1273 19.2021 61
 -1 6 -17 15.024 17.067 40
 -1 6 -17 17.314 16.6292 61
 -1 6 -18 44.6537 16.5497 40
 -1 6 -18 17.7741 14.1436 61
 -1 6 -19 14.1132 14.0582 40
 -1 6 -19 2.03907 11.3095 61
 -1 6 -20 8.2735 10.8726 40
 1 -5 -24 5.03334 6.00288 48
 -1 5 24 14.9732 13.1154 49
 1 -5 -23 1.50567 10.8644 48
 -1 5 23 11.3034 16.3297 49
 -1 5 22 -2.28306 23.1976 46
 1 -5 -22 22.095 13.6093 48
 -1 5 22 13.1635 18.096 49
 -1 5 21 11.063 26.7279 46
 -1 5 21 4.17024 19.8505 49
 -1 5 20 -6.62597 20.1063 42
 -1 5 20 31.6321 29.0113 46
 -1 5 20 8.69405 21.3448 49
 -1 5 19 34.6602 23.0971 49
 -1 5 19 28.21 16.0093 56
 -1 5 19 26.9692 21.8098 42
 -1 5 19 20.5136 17.9625 27
 -1 5 19 74.4269 31.2811 46
 -1 5 18 16.8856 16.1666 56
 -1 5 18 -1.06441 17.4699 17
 -1 5 18 21.1162 23.1692 49
 1 -5 -18 -10.5769 17.3446 34
 -1 5 18 1.1266 16.8664 27
 -1 5 18 15.5275 30.762 46
 -1 5 18 -6.53345 22.0656 42
 -1 5 17 211.389 35.1435 46
 -1 5 17 237.496 24.5828 56
 -1 5 17 215.911 27.9826 49
 -1 5 17 129.426 27.7994 42
 -1 5 17 241.433 25.3578 17
 -1 5 17 218.995 24.9793 27
 -1 5 16 13.3731 16.6262 17
 -1 5 16 15.7901 16.7742 27
 -1 5 15 31.1261 16.4216 29
 -1 5 15 43.0547 16.7012 17
 -1 5 15 37.2083 17.0426 27
 -1 5 14 24.0228 15.3263 29
 -1 5 14 -0.91522 15.1818 17
 -1 5 14 33.4891 16.0807 27
 -1 5 13 67.6089 15.6905 29
 -1 5 13 62.4669 16.2879 17
 -1 5 13 66.35 16.651 27
 -1 5 12 16.9272 13.6236 29
 -1 5 12 11.5235 13.5013 17
 -1 5 12 18.6098 13.7777 27
 -1 5 11 32.7882 13.9548 29
 -1 5 11 12.3513 12.8542 17
 -1 5 11 26.9931 13.5146 27
 -1 5 10 105.09 15.8539 29
 -1 5 10 116.347 16.6747 27
 -1 5 10 87.7081 14.4503 17
 -1 5 9 8.63172 11.3754 6
 -1 5 9 11.3896 12.443 27
 -1 5 8 194.686 18.4009 27
 -1 5 8 185.205 17.1887 26
 -1 5 8 198.939 17.7954 6
 -1 5 8 187.36 18.8397 20
 -1 5 7 181.416 16.7661 26
 -1 5 7 193.277 17.6738 6
 -1 5 7 200.94 17.8192 20
 -1 5 6 480.495 27.0458 26
 -1 5 6 446.356 26.5406 6
 -1 5 6 467.615 27.0379 20
 -1 5 5 179.843 17.2626 24
 -1 5 5 172.344 16.9387 26
 -1 5 5 167.003 17.0145 20
 -1 5 5 157.227 16.2813 6
 -1 5 4 182.225 16.7095 26
 -1 5 4 185.88 17.2077 24
 -1 5 4 194.138 18.1624 30
 -1 5 4 200.179 17.3808 20
 -1 5 4 171.866 17.5609 6
 -1 5 3 310.689 21.2374 26
 -1 5 3 289.733 21.0017 30
 -1 5 3 276.494 20.6115 20
 -1 5 3 299.565 20.4306 27
 -1 5 2 22.087 11.5906 27
 -1 5 2 26.8037 12.3266 20
 -1 5 2 6.26298 12.4176 6
 -1 5 2 10.1489 12.5397 26
 -1 5 2 15.0554 12.3107 24
 -1 5 1 32.4222 12.581 6
 -1 5 1 36.4925 12.7863 26
 -1 5 1 47.2568 13.2509 24
 -1 5 0 162.28 18.8973 24
 -1 5 0 206.831 19.0669 26
 -1 5 0 145.184 19.6124 6
 -1 5 0 197 18.6587 30
 -1 5 -1 345.243 23.4654 24
 -1 5 -1 364.179 23.9474 30
 -1 5 -1 380.364 23.9922 6
 -1 5 -2 284.089 22.1545 22
 -1 5 -2 298.042 21.388 30
 -1 5 -2 265.915 20.1988 24
 -1 5 -2 265.134 21.2802 26
 -1 5 -2 270.326 21.3392 21
 -1 5 -2 289.648 20.5337 6
 -1 5 -3 671.244 35.083 22
 -1 5 -3 646.26 33.3809 30
 -1 5 -3 607.202 33.2458 26
 -1 5 -3 561.725 33.514 21
 -1 5 -3 604.654 31.6462 6
 -1 5 -4 192.297 18.9617 26
 -1 5 -4 241.071 19.2992 30
 -1 5 -4 232.516 21.0323 22
 -1 5 -4 187.64 19.6358 21
 -1 5 -4 209.616 17.8572 6
 -1 5 -5 242.102 21.5302 26
 -1 5 -5 233.618 21.8245 22
 1 -5 5 259.134 18.6587 29
 -1 5 -5 234.075 21.2062 21
 -1 5 -5 245.729 19.6609 6
 -1 5 -6 7.31569 13.6858 21
 -1 5 -6 10.1318 13.3724 22
 1 -5 6 9.68285 11.5575 29
 -1 5 -6 34.0612 14.1096 26
 -1 5 -7 546.238 32.4558 26
 -1 5 -7 489.887 32.8897 22
 1 -5 7 517.832 30.8542 29
 -1 5 -8 6.2871 14.097 22
 1 -5 8 9.88906 11.5742 29
 -1 5 -8 -8.14825 14.2974 21
 -1 5 -9 75.8731 16.9785 22
 1 -5 9 63.4233 14.7343 29
 -1 5 -9 96.0762 18.0802 21
 -1 5 -10 41.4079 15.9887 22
 1 -5 10 13.3724 12.8032 29
 -1 5 -10 26.8182 16.3914 21
 -1 5 -11 19.9252 15.9019 22
 1 -5 11 59.3225 15.9964 29
 -1 5 -11 22.6027 16.1355 21
 -1 5 -12 -1.29669 16.5064 22
 1 -5 12 9.17006 14.6696 29
 -1 5 -12 -3.14686 16.5298 21
 1 -5 13 118.334 20.001 29
 -1 5 -13 147.646 23.297 22
 -1 5 -14 -3.43389 19.9259 61
 1 -5 14 9.84467 16.2216 29
 -1 5 -14 -10.7046 16.9224 22
 -1 5 -14 -14.2139 19.9651 40
 -1 5 -15 107.563 25.4354 61
 -1 5 -15 128.679 24.9418 40
 1 -5 15 98.6971 19.8485 29
 -1 5 -15 115.594 22.1113 22
 1 -5 16 29.2125 19.0956 55
 1 -5 16 8.55216 16.3294 29
 -1 5 -16 44.0679 21.8755 40
 -1 5 -16 33.5429 21.1312 61
 -1 5 -17 -9.1042 19.2193 40
 -1 5 -17 -10.2592 18.6583 61
 1 -5 17 -2.27125 17.7621 55
 -1 5 -18 13.3752 17.282 40
 -1 5 -18 -10.3113 17.8854 61
 1 -5 18 -1.35751 16.1493 55
 -1 5 -19 8.96493 15.6895 40
 -1 5 -19 9.66566 15.8146 61
 1 -5 19 6.96019 15.1602 55
 -1 5 -20 -1.16434 13.289 40
 -1 5 -20 -5.77925 12.7343 61
 1 -5 20 -15.3309 13.8389 55
 -1 5 -21 4.3299 10.5941 40
 1 -5 21 -3.98885 11.2706 55
 -1 5 -21 -13.8571 8.5787 61
 1 -4 -25 2.44433 10.1681 61
 -1 4 25 10.6546 11.0007 49
 -1 4 24 23.7729 14.8461 49
 -1 4 23 54.1702 17.7935 49
 -1 4 23 57.0814 22.958 46
 1 -4 -23 12.9612 10.7944 48
 -1 4 22 44.8179 20.1146 49
 1 -4 -22 38.8422 14.4681 48
 -1 4 22 40.9086 24.7411 46
 -1 4 21 -1.95795 21.5173 49
 -1 4 21 -13.3585 27.4911 46
 1 -4 -21 13.5488 16.9924 34
 -1 4 20 59.6349 23.7014 49
 -1 4 20 93.984 30.7142 46
 1 -4 -20 54.8344 18.7694 34
 -1 4 19 7.3797 21.639 42
 1 -4 -19 17.3978 18.1721 34
 -1 4 19 35.7949 24.0083 49
 -1 4 19 -5.45516 16.6831 27
 -1 4 19 37.0875 19.2631 17
 -1 4 19 -4.30792 29.674 46
 -1 4 18 12.923 21.6363 42
 -1 4 18 25.7805 23.8814 49
 1 -4 -18 31.6985 18.34 34
 -1 4 18 14.7407 17.8122 17
 -1 4 18 41.2917 30.9227 46
 -1 4 18 21.1305 16.2419 29
 -1 4 18 23.1083 17.397 25
 -1 4 17 4.7934 16.9463 25
 -1 4 17 5.22251 14.926 29
 -1 4 17 15.585 17.6189 17
 -1 4 16 28.8199 17.0672 25
 -1 4 16 22.2369 16.2091 29
 -1 4 16 3.2034 16.6245 17
 -1 4 15 54.5048 16.2722 25
 -1 4 15 49.8386 15.8399 29
 -1 4 15 46.2209 17.347 17
 -1 4 14 60.9666 15.7162 25
 -1 4 14 32.9813 14.8668 29
 -1 4 14 65.9948 17.1891 17
 -1 4 13 33.7265 14.4173 25
 -1 4 13 14.7969 13.6853 29
 -1 4 13 34.5289 15.0456 17
 -1 4 12 0.8567 12.7657 25
 -1 4 12 10.5576 12.4017 29
 -1 4 12 -0.75627 14.0503 17
 -1 4 11 6.22971 12.2977 25
 -1 4 11 6.16572 11.9884 29
 -1 4 11 -2.71974 12.7661 17
 -1 4 10 67.6495 13.8178 25
 -1 4 10 48.9678 13.0176 29
 -1 4 10 64.9571 13.8358 17
 -1 4 9 589.741 31.083 25
 -1 4 9 542.469 29.3911 17
 -1 4 9 535.489 29.2919 29
 -1 4 8 908.357 40.2417 6
 -1 4 8 818.637 41.8441 27
 -1 4 8 910.568 41.7545 25
 -1 4 8 887.013 40.2454 17
 -1 4 8 862.919 40.5495 29
 -1 4 7 169.658 15.7774 6
 -1 4 7 203.302 17.3218 27
 -1 4 7 179.288 16.3414 25
 -1 4 7 196.767 15.4239 17
 -1 4 7 165.175 15.0978 29
 -1 4 6 30.8598 12.1242 27
 -1 4 6 14.9719 11.5899 6
 -1 4 6 13.5215 9.83496 17
 -1 4 5 229.442 17.5671 6
 -1 4 5 243.681 18.3628 20
 -1 4 5 218.121 17.5653 26
 -1 4 5 232.55 17.4032 24
 -1 4 4 1367.94 57.096 20
 -1 4 4 1390.56 58.1428 30
 1 -4 -4 1269.09 60.5806 14
 -1 4 4 1353.01 57.1863 6
 -1 4 4 1377.48 57.2989 26
 -1 4 4 1322.21 56.9062 24
 -1 4 3 243.515 17.5799 20
 -1 4 3 257.074 18.6214 30
 1 -4 -3 238.638 23.1212 14
 -1 4 3 251.21 18.4833 6
 -1 4 3 265.662 18.1126 24
 -1 4 3 254.052 17.9222 26
 -1 4 2 2.64903 10.9063 26
 -1 4 2 7.23997 10.754 30
 1 -4 -2 35.6068 17.6532 14
 -1 4 2 16.6892 10.8024 20
 -1 4 1 45.6768 11.7365 20
 -1 4 1 60.6777 11.9939 30
 -1 4 1 52.8423 12.3065 24
 -1 4 1 49.4039 11.8807 26
 -1 4 1 39.5755 11.1376 6
 1 -4 -1 50.4175 16.9135 14
 -1 4 1 60.6402 11.4268 27
 -1 4 0 207.365 17.2752 6
 -1 4 0 252.174 17.736 26
 -1 4 0 231.179 17.6485 24
 -1 4 -1 59.3022 12.9624 21
 -1 4 -1 70.3336 13.6794 24
 -1 4 -1 52.087 13.8097 22
 1 -4 1 27.9408 11.5643 12
 -1 4 -1 50.8735 13.1159 6
 -1 4 -2 79.3975 13.8545 21
 -1 4 -2 63.1646 13.636 26
 -1 4 -2 61.3255 12.9886 24
 -1 4 -2 62.4787 12.9838 30
 -1 4 -2 60.8263 14.4271 22
 1 -4 2 21.2016 14.5031 12
 -1 4 -2 84.1891 13.3315 6
 -1 4 -3 299.143 21.2557 22
 -1 4 -3 296.56 20.9883 21
 -1 4 -3 260.351 19.5579 26
 -1 4 -3 293.982 19.8826 6
 -1 4 -4 129.638 16.381 22
 -1 4 -4 114.323 13.8486 6
 -1 4 -4 105.38 16.307 21
 -1 4 -4 91.2934 14.0904 26
 -1 4 -5 145.61 17.212 22
 1 -4 5 138.961 13.9949 29
 -1 4 -5 138.045 14.1237 6
 -1 4 -5 142.286 16.2917 26
 -1 4 -5 144.233 17.6268 21
 1 -4 6 130.94 14.2262 29
 -1 4 -6 130.57 16.6114 21
 -1 4 -6 155.603 17.0381 26
 -1 4 -6 151.584 17.8568 22
 -1 4 -7 134.657 16.2506 26
 -1 4 -7 151.443 18.7114 22
 1 -4 7 122.708 15.2138 29
 -1 4 -7 163.876 18.5852 21
 -1 4 -8 49.2392 15.5041 22
 1 -4 8 88.653 14.7719 29
 -1 4 -8 87.7386 17.2684 21
 -1 4 -9 29.6572 15.0248 22
 1 -4 9 23.1489 13.0861 29
 -1 4 -9 7.18109 14.5681 21
 -1 4 -10 -1.0682 13.4648 22
 1 -4 10 -5.60507 12.7512 29
 -1 4 -10 0.84537 14.1165 21
 -1 4 -11 249.222 24.6921 22
 1 -4 11 192.834 20.597 29
 -1 4 -11 264.155 23.4064 21
 -1 4 -12 57.5777 17.3958 22
 1 -4 12 71.3436 16.5888 29
 -1 4 -13 56.8422 18.4879 22
 1 -4 13 37.7833 15.9764 29
 -1 4 -14 9.38137 16.5577 22
 1 -4 14 9.70794 15.2154 29
 -1 4 -15 29.9957 18.3081 22
 1 -4 15 16.7553 16.5463 29
 -1 4 -16 132.523 24.1805 22
 -1 4 -16 224.343 27.1812 40
 1 -4 16 181.628 23.1855 29
 -1 4 -16 173.07 28.3019 61
 -1 4 -17 -1.30046 16.9467 22
 -1 4 -17 46.944 22.3065 61
 1 -4 17 21.9545 19.9983 55
 1 -4 17 38.7744 17.1794 29
 -1 4 -17 17.148 19.1863 40
 1 -4 18 89.86 21.012 55
 -1 4 -18 62.0569 21.8491 61
 -1 4 -18 88.2304 21.1358 40
 1 -4 19 43.1595 19.048 55
 -1 4 -19 2.75142 17.5975 61
 -1 4 -19 39.374 18.1499 40
 1 -4 20 -2.56718 16.1929 55
 -1 4 -20 -9.27323 16.3031 61
 -1 4 -20 9.84843 14.9805 40
 1 -4 21 61.1585 15.8019 55
 -1 4 -21 32.7407 14.8815 61
 -1 4 -21 65.1856 13.9615 40
 -1 4 -22 11.8677 10.8921 61
 1 -4 22 24.1754 12.1158 55
 1 -4 23 5.64268 8.04855 55
 -1 3 25 -7.65375 12.4169 49
 1 -3 -25 9.71306 10.9951 61
 -1 3 24 23.8154 15.872 49
 -1 3 23 61.516 18.9472 49
 -1 3 22 14.5842 20.3741 49
 1 -3 -22 7.52529 15.0124 34
 -1 3 21 4.14047 21.7372 49
 1 -3 -21 19.5058 17.9341 34
 -1 3 20 14.7328 18.2709 17
 -1 3 20 5.87771 16.5345 25
 -1 3 20 11.6726 28.4694 46
 1 -3 -20 -8.24762 18.3252 34
 1 -3 -19 18.1233 18.0417 34
 -1 3 19 5.8489 18.1584 17
 -1 3 19 6.45662 16.8496 29
 -1 3 19 -0.83748 28.7753 46
 -1 3 19 -13.3636 17.5356 25
 1 -3 -18 250.761 26.0535 34
 -1 3 18 241.68 33.8625 46
 -1 3 18 189.15 24.0349 29
 -1 3 18 263.324 27.2733 17
 -1 3 17 698.283 43.0627 29
 -1 3 17 814.057 45.6113 17
 -1 3 16 61.7167 18.2002 17
 -1 3 16 36.1903 16.7529 29
 -1 3 15 321.956 26.3052 17
 -1 3 15 223.019 23.2882 29
 -1 3 14 445.901 29.409 17
 -1 3 14 355.586 27.8686 29
 -1 3 14 435.956 29.5216 25
 -1 3 13 195.623 19.8312 17
 -1 3 13 187.19 19.5735 29
 -1 3 13 177.725 19.5588 25
 -1 3 12 0.70853 12.162 29
 -1 3 12 5.18751 12.7432 17
 -1 3 12 3.22027 12.1655 25
 -1 3 11 97.0458 14.895 29
 -1 3 11 94.2505 15.6912 17
 -1 3 11 91.3275 14.454 25
 -1 3 10 211.375 18.161 17
 -1 3 10 192.208 17.3822 29
 -1 3 10 190.239 17.8637 25
 -1 3 9 41.3373 11.5214 29
 -1 3 9 52.2208 12.7276 17
 -1 3 9 42.8496 12.5143 25
 -1 3 8 200.042 16.2939 25
 -1 3 8 152.563 15.5382 29
 -1 3 8 174.822 15.9218 17
 1 -3 -7 202.889 21.3284 2
 -1 3 7 214.971 15.8546 29
 -1 3 7 219.632 16.9849 25
 -1 3 7 242.54 16.0498 12
 -1 3 7 221.894 16.6344 17
 -1 3 6 514.456 25.2974 12
 1 -3 -6 485.505 31.0998 2
 -1 3 6 497.059 25.7595 25
 -1 3 5 987.495 43.1898 27
 -1 3 5 990.947 42.2106 12
 1 -3 -5 927.921 44.1321 14
 1 -3 -5 1042.55 48.9899 2
 1 -3 -4 924.407 42.9414 2
 -1 3 4 799.138 36.0181 27
 -1 3 4 806.012 36.4564 30
 1 -3 -4 688.015 34.9651 15
 -1 3 4 875.668 35.4578 12
 1 -3 -4 790.279 38.5616 14
 1 -3 -3 83.6659 10.2094 15
 1 -3 -3 81.5506 18.4092 11
 -1 3 3 74.0152 9.79715 12
 1 -3 -3 118.615 16.682 14
 1 -3 -3 75.7227 17.0226 2
 1 -3 -2 31.1972 16.6962 11
 1 -3 -2 29.2585 15.6758 14
 -1 3 2 18.6551 8.39639 12
 1 -3 -2 25.5913 16.7811 2
 1 -3 -1 386.184 25.0872 14
 1 -3 -1 351.298 24.6079 13
 1 -3 -1 354.087 24.4019 11
 -1 3 1 356.912 20.2975 12
 1 -3 -1 328.499 19.6532 12
 1 -3 -1 316.785 24.1431 2
 1 -3 0 42.9151 10.1728 12
 1 -3 0 45.0468 14.4964 14
 1 -3 0 47.1099 13.3038 11
 1 -3 0 64.1842 13.656 13
 1 -3 1 612.798 34.3595 13
 1 -3 1 531.759 33.9107 14
 1 -3 1 574.41 30.6151 12
 -1 3 -1 544.035 33.2223 11
 1 -3 1 565.066 33.1142 2
 1 -3 2 75.7727 20.5051 14
 -1 3 -2 77.0878 18.6507 11
 1 -3 2 64.0489 15.1678 12
 1 -3 2 94.9311 19.143 13
 -1 3 -2 68.9353 13.3819 21
 1 -3 2 66.1149 16.0916 2
 -1 3 -3 62.3162 11.4812 26
 1 -3 3 41.8787 15.9674 2
 1 -3 3 31.0533 15.8796 12
 -1 3 -3 57.968 18.3289 11
 1 -3 3 69.6996 19.8848 14
 1 -3 3 58.0751 20.084 13
 -1 3 -3 62.8492 12.5054 21
 -1 3 -4 15.5726 11.7998 26
 1 -3 4 58.7538 16.259 2
 -1 3 -4 23.446 12.2552 22
 1 -3 4 31.1517 16.5737 12
 -1 3 -4 46.5608 19.0033 11
 -1 3 -4 31.2882 12.093 21
 -1 3 -5 10.7173 11.8307 22
 1 -3 5 2.37711 9.62149 29
 1 -3 5 9.36646 14.9678 2
 -1 3 -5 5.70573 11.6418 26
 -1 3 -5 16.5642 13.0826 21
 -1 3 -6 109.415 14.5659 26
 -1 3 -6 132.6 15.9906 21
 1 -3 6 130.993 13.8228 29
 -1 3 -6 153.469 16.8983 22
 -1 3 -7 28.7391 12.7614 26
 -1 3 -7 15.766 13.1007 22
 1 -3 7 4.52414 10.38 29
 -1 3 -7 18.6369 13.1208 21
 -1 3 -8 1.57755 12.7685 22
 1 -3 8 -2.25801 10.6469 29
 -1 3 -8 17.6763 13.0414 21
 -1 3 -9 41.6473 14.2387 22
 -1 3 -9 53.7823 14.6191 21
 1 -3 9 31.735 12.633 29
 1 -3 10 216.6 19.4284 29
 -1 3 -10 215.225 22.1474 22
 -1 3 -10 244.403 20.4176 21
 -1 3 -11 61.4245 16.1932 22
 1 -3 11 53.707 14.8023 29
 -1 3 -12 32.8015 15.5036 22
 1 -3 12 16.5688 13.2053 29
 -1 3 -13 -1.21784 14.834 22
 1 -3 13 6.68098 13.9149 29
 -1 3 -14 23.3089 17.9746 22
 1 -3 14 4.12267 15.1068 29
 -1 3 -15 33.8514 18.0968 22
 1 -3 15 31.7427 16.3155 29
 -1 3 -16 1.38842 17.1541 22
 1 -3 16 19.3343 16.5031 29
 -1 3 -17 1.383 17.4906 22
 -1 3 -17 10.7729 21.2404 61
 -1 3 -17 9.62663 18.8452 40
 1 -3 17 -4.60935 16.5488 29
 1 -3 18 -19.2478 16.7911 29
 -1 3 -18 -13.8094 21.1746 61
 -1 3 -18 8.00111 18.1479 22
 -1 3 -18 -1.00828 18.7892 40
 1 -3 18 9.14456 20.4014 55
 -1 3 -19 68.7533 22.6224 61
 1 -3 19 113.156 22.0849 55
 -1 3 -20 62.414 21.3283 61
 1 -3 20 91.0768 20.4939 55
 -1 3 -21 14.3352 16.6301 61
 1 -3 21 13.936 16.0596 55
 -1 3 -22 14.0826 14.0269 61
 1 -3 22 5.92798 14.1957 55
 -1 3 -23 4.56081 10.8808 61
 1 -3 23 3.61435 12.4822 55
 1 -3 24 2.44543 8.00007 55
 1 -2 -25 10.049 10.8949 61
 -1 2 25 27.9548 13.2036 49
 1 -2 -24 19.4497 14.4595 61
 -1 2 24 50.8995 16.636 49
 1 -2 -23 22.3871 15.5366 34
 -1 2 23 15.3501 18.736 49
 1 -2 -22 -9.32208 15.3318 34
 1 -2 -21 18.3255 17.068 34
 -1 2 20 3.4632 18.1527 17
 1 -2 -20 -3.1037 8.62159 41
 -1 2 20 10.6954 16.0492 29
 -1 2 20 -1.17838 17.3488 25
 1 -2 -20 11.2683 18.503 34
 -1 2 19 65.3203 20.505 17
 1 -2 -19 49.7284 11.787 41
 -1 2 19 45.269 18.4654 29
 -1 2 19 91.084 20.2853 25
 1 -2 -19 73.9421 21.4724 34
 -1 2 18 56.7836 19.7277 17
 -1 2 18 40.6565 17.3339 29
 1 -2 -18 30.5333 10.9897 41
 1 -2 -18 52.663 20.4014 34
 -1 2 18 25.3684 17.4471 25
 -1 2 17 183.562 22.5152 29
 -1 2 17 196.33 23.6488 25
 -1 2 16 157.88 21.6142 29
 -1 2 16 201.554 22.3719 25
 -1 2 15 168.133 20.405 29
 -1 2 15 193.253 20.5567 25
 -1 2 14 4.25108 12.9953 29
 -1 2 13 17.6676 13.1067 29
 -1 2 12 91.7557 15.2612 29
 -1 2 12 111.085 16.3324 17
 -1 2 11 358.505 23.2868 29
 -1 2 11 352.151 23.9533 17
 -1 2 10 -0.57294 12.0031 17
 -1 2 10 5.88726 10.6193 29
 -1 2 10 12.172 11.5301 25
 -1 2 9 124.834 14.297 25
 -1 2 9 157.709 15.8165 17
 -1 2 9 146.896 16.9862 15
 -1 2 9 118.856 14.4907 29
 -1 2 8 641.26 32.5332 25
 -1 2 8 659.873 34.7952 15
 -1 2 8 665.187 32.6312 17
 -1 2 8 700.746 32.2923 29
 -1 2 7 545.82 28.07 17
 -1 2 7 576.287 30.3489 15
 -1 2 7 597.666 28.6293 25
 -1 2 6 534.312 27.7934 15
 1 -2 -5 1035.97 48.0231 2
 1 -2 -5 1097.6 47.9762 1
 1 -2 -4 394.747 22.8519 15
 -1 2 4 435.853 22.5275 12
 1 -2 -4 417.506 25.5123 1
 1 -2 -4 484.024 26.6474 2
 1 -2 -3 74.979 11.2906 15
 -1 2 3 57.5563 9.66944 12
 1 -2 -3 57.3719 11.7551 13
 1 -2 -3 64.9325 15.0334 1
 1 -2 -3 59.6919 15.2554 2
 1 -2 -2 2369.29 87.1312 15
 1 -2 -2 2209.1 91.1764 11
 -1 2 2 2304.21 87.1133 12
 1 -2 -2 2075.59 87.3451 13
 1 -2 -2 1995.61 89.1434 2
 1 -2 -1 254.995 19.0418 13
 1 -2 -1 295.367 17.2024 12
 1 -2 -1 237.832 20.7709 11
 1 -2 -1 221.575 19.5038 14
 -1 2 1 262.224 16.7224 12
 1 -2 0 242.716 16.8272 12
 -1 2 0 202.586 15.8285 12
 1 -2 0 135.946 16.6418 13
 1 -2 0 157.34 17.7764 14
 1 -2 0 244.618 20.4739 11
 1 -2 1 2714.76 113.093 13
 -1 2 -1 2941.66 112.465 12
 1 -2 1 2764.84 113.825 14
 1 -2 1 2920.53 112.546 12
 -1 2 -2 86.8208 16.4232 11
 1 -2 2 52.907 15.8993 13
 1 -2 2 73.182 14.3848 12
 1 -2 2 57.6853 17.0735 14
 1 -2 2 58.6914 14.9535 2
 1 -2 2 69.6714 14.9438 1
 1 -2 3 355.794 25.8572 12
 -1 2 -3 406.796 27.5404 11
 1 -2 3 423.773 24.4449 1
 1 -2 3 351.632 24.3426 2
 1 -2 4 719.945 40.4366 13
 1 -2 4 778.512 40.0447 12
 1 -2 4 678.878 40.9807 14
 1 -2 4 790.81 36.3565 1
 1 -2 5 257.352 25.9561 13
 1 -2 5 258.608 25.4764 14
 1 -2 6 93.6123 14.444 29
 1 -2 6 202.188 25.4079 13
 1 -2 6 228.979 23.6641 14
 -1 2 -7 465.191 27.1764 22
 1 -2 7 410.911 23.2041 29
 -1 2 -7 389.274 23.7692 21
 -1 2 -8 154.447 17.7287 22
 -1 2 -8 143.599 15.7294 21
 1 -2 8 146.205 14.675 29
 -1 2 -9 0.76608 12.8659 22
 -1 2 -9 2.10694 11.8391 21
 1 -2 9 11.2254 11.2542 29
 1 -2 10 195.233 17.9918 29
 -1 2 -10 219.909 20.7556 22
 1 -2 11 131.786 16.354 29
 -1 2 -11 126.555 18.4435 22
 1 -2 12 38.4876 13.7326 29
 -1 2 -12 35.3814 14.6223 22
 1 -2 13 29.3531 13.8309 29
 -1 2 -13 37.5499 15.62 22
 1 -2 14 84.9122 16.5211 29
 -1 2 -14 49.2987 17.4245 22
 1 -2 15 18.9919 15.1985 29
 -1 2 -15 6.57568 16.0261 22
 1 -2 16 1.12081 15.2537 29
 -1 2 -16 11.0287 17.4355 22
 1 -2 17 20.9404 16.5977 29
 -1 2 -17 22.5704 18.1486 22
 1 -2 18 111.555 20.6657 29
 -1 2 -18 140.616 27.6014 61
 -1 2 -18 101.026 22.3278 22
 1 -2 19 25.229 17.6371 29
 1 -2 19 22.176 20.4436 55
 -1 2 -19 35.1117 20.054 22
 -1 2 -19 33.2132 23.4716 61
 -1 2 -20 188.27 27.9716 61
 1 -2 20 153.673 23.7573 55
 -1 2 -21 -2.8322 18.6589 61
 1 -2 21 3.05791 17.3939 55
 -1 2 -22 37.8006 17.5543 61
 1 -2 22 92.7104 17.9666 55
 -1 2 -23 12.8211 13.8193 61
 1 -2 23 20.1539 14.4421 55
 -1 2 -24 8.06554 10.5588 61
 1 -2 24 9.69456 11.4789 55
 1 -1 -25 10.4148 10.1812 61
 -1 1 25 64.9327 13.4899 49
 1 -1 -24 28.4658 14.2395 61
 -1 1 24 59.5719 16.8496 49
 1 -1 -23 56.8657 18.3441 61
 1 -1 -22 6.96413 15.5253 34
 -1 1 22 26.0013 15.7371 55
 1 -1 -21 15.7079 18.0211 34
 -1 1 21 11.1458 16.6889 55
 -1 1 20 10.4839 17.2336 25
 -1 1 20 11.5895 17.8107 55
 -1 1 20 2.17471 16.2023 29
 1 -1 -20 1.09174 8.8898 41
 -1 1 20 -11.4479 18.0021 17
 1 -1 -20 17.8951 19.0063 34
 -1 1 19 51.5541 18.0296 29
 1 -1 -19 19.3493 10.5032 41
 -1 1 19 42.5191 19.2652 17
 -1 1 19 27.5975 17.7013 25
 1 -1 -19 35.1979 19.2461 34
 -1 1 18 3.53462 17.7219 17
 -1 1 18 5.57505 16.4962 29
 -1 1 18 8.36285 16.759 25
 1 -1 -18 3.43702 9.40312 41
 -1 1 17 -14.0512 16.1456 29
 -1 1 17 -2.28365 16.3579 17
 -1 1 17 -4.62095 15.4985 25
 -1 1 16 30.5363 15.4721 29
 -1 1 16 56.0918 17.4395 17
 -1 1 16 25.0795 15.1054 25
 -1 1 15 15.9765 13.944 29
 -1 1 15 30.7344 15.258 17
 -1 1 15 42.3719 15.2113 25
 -1 1 14 10.2829 13.7899 29
 -1 1 14 5.39305 13.7101 17
 -1 1 14 9.23439 12.5703 25
 -1 1 13 110.77 15.8302 29
 -1 1 13 78.0894 15.2865 17
 -1 1 13 80.6422 14.8927 25
 -1 1 12 -2.05717 11.7751 29
 -1 1 12 14.4665 13.026 17
 -1 1 12 16.4124 11.4838 25
 -1 1 11 267.49 20.3209 29
 -1 1 11 256.872 20.3255 17
 -1 1 11 251.818 19.824 25
 -1 1 10 107.862 14.7741 17
 -1 1 10 96.8311 14.2406 29
 -1 1 9 60.4538 12.3995 29
 -1 1 8 293.092 24.3077 15
 -1 1 8 305.125 18.6466 29
 -1 1 7 19.9032 13.5085 15
 -1 1 7 2.31273 9.56796 25
 -1 1 6 11.1062 12.2992 15
 1 -1 -6 15.8229 9.34491 1
 -1 1 5 6728.53 256.513 15
 1 -1 -5 6750.66 254.422 1
 1 -1 -4 6305.22 237.095 15
 -1 1 4 6171.19 236.773 15
 1 -1 -4 6243.17 235.873 1
 1 -1 -3 5759.16 213.215 13
 1 -1 -3 5656.16 215.974 15
 -1 1 3 5582.24 215.733 15
 1 -1 -3 5643.83 215.747 1
 -1 1 3 5771.89 215.958 2
 -1 1 2 1427.73 58.0495 12
 1 -1 -2 1445.61 56.5671 13
 1 -1 -2 1380.6 57.8019 15
 -1 1 2 1450.49 58.7585 2
 -1 1 1 47.7473 10.1917 12
 1 -1 -1 56.7677 11.1049 13
 1 -1 0 100.956 14.6734 11
 1 -1 0 96.8552 12.2698 12
 -1 1 0 97.6764 12.0706 12
 1 -1 1 2909.8 114.483 12
 -1 1 -1 2865.92 114.358 12
 -1 1 -1 3035.44 114.303 2
 -1 1 -2 2108.31 83.6937 2
 1 -1 3 107.602 16.9683 14
 1 -1 3 120.391 14.2311 1
 -1 1 -3 105.494 13.3775 2
 1 -1 4 693.648 35.0531 14
 1 -1 4 686.523 34.9818 13
 1 -1 4 686.901 31.8206 1
 1 -1 5 812.215 40.2858 14
 1 -1 5 795.53 39.8541 13
 1 -1 5 830.921 36.3005 1
 1 -1 6 151.274 19.7078 12
 1 -1 6 211.308 19.319 14
 1 -1 6 180.802 19.6279 13
 1 -1 6 173.322 14.3712 1
 1 -1 7 405.008 22.9068 29
 1 -1 7 444.048 28.0362 14
 1 -1 7 405.187 27.474 13
 1 -1 8 243.975 23.1868 13
 1 -1 8 254.73 18.6378 17
 1 -1 9 -1.52517 10.8035 29
 1 -1 9 15.5067 12.1676 17
 1 -1 10 90.4719 14.7888 17
 1 -1 10 117.074 14.6991 29
 1 -1 11 19.8673 11.4663 29
 1 -1 11 32.4212 12.9682 17
 1 -1 12 38.7252 13.1383 29
 1 -1 12 41.9619 13.805 17
 1 -1 13 1372.95 63.0797 29
 1 -1 14 39.7564 14.6435 29
 -1 1 -15 11.4177 15.5156 22
 1 -1 15 16.208 14.7775 29
 1 -1 16 34.9492 16.19 29
 -1 1 -16 20.2724 16.6676 22
 1 -1 17 16.1533 15.4435 29
 -1 1 -17 16.9295 18.7111 22
 1 -1 18 11.8426 16.7446 29
 -1 1 -18 -8.61465 18.1576 22
 -1 1 -18 -1.87171 20.7674 61
 1 -1 19 199.889 24.1539 29
 -1 1 -19 148.105 21.2632 34
 -1 1 -19 210.772 27.0614 22
 -1 1 -19 148.759 28.8024 61
 -1 1 -20 50.3997 23.3239 61
 -1 1 -20 6.8353 15.7538 34
 -1 1 -21 12.6211 20.1038 61
 -1 1 -21 31.6383 14.9026 34
 -1 1 -22 20.4879 19.2253 61
 -1 1 -23 21.2158 15.9317 61
 -1 1 -24 -7.56551 13.582 61
 -1 1 -25 15.9061 9.56289 61
 -1 0 25 44.828 12.5102 49
 1 0 -24 -8.1657 12.8559 61
 1 0 -24 2.368 11.5892 34
 -1 0 24 -5.98099 10.8096 55
 1 0 -23 20.6103 16.2863 61
 1 0 -23 62.2222 15.0429 34
 -1 0 23 46.0259 14.8281 55
 1 0 -22 28.2266 17.9638 61
 1 0 -22 15.6085 15.6047 34
 -1 0 22 17.201 15.9436 55
 -1 0 21 2.2355 17.092 55
 1 0 -20 13.375 9.73253 41
 -1 0 20 22.6163 17.3782 25
 -1 0 20 50.8 19.896 17
 -1 0 19 69.3283 19.3278 25
 -1 0 19 56.3921 20.111 17
 1 0 -19 32.7019 11.2481 41
 -1 0 19 61.375 19.0244 29
 -1 0 18 -9.42271 16.4785 25
 -1 0 18 -15.0313 18.2984 17
 1 0 -18 4.72276 9.53798 41
 -1 0 18 -17.0618 16.2102 29
 -1 0 17 36.6247 16.9468 25
 -1 0 17 23.6613 18.1782 17
 -1 0 17 1.10327 16.0205 29
 -1 0 16 -6.49886 14.989 25
 -1 0 16 -4.282 16.6533 17
 -1 0 16 9.38386 14.6255 29
 -1 0 15 25.0775 14.6126 25
 -1 0 15 9.95013 15.3673 17
 -1 0 15 33.7601 15.4787 29
 -1 0 14 35.6619 13.7797 25
 -1 0 14 18.0532 13.6976 17
 -1 0 14 15.8003 13.5331 29
 -1 0 13 214.192 19.7751 25
 -1 0 13 225.936 20.4578 17
 -1 0 13 189.148 19.3749 29
 -1 0 12 190.792 18.177 25
 -1 0 12 199.454 19.1806 17
 -1 0 12 153.375 17.1116 29
 -1 0 11 19.6696 12.0047 25
 -1 0 11 24.2168 12.6708 17
 -1 0 11 25.4362 12.138 29
 -1 0 10 393.341 24.7324 25
 -1 0 10 454.033 25.6662 17
 -1 0 10 439.235 25.213 29
 -1 0 9 252.037 18.2663 25
 -1 0 9 263.108 19.1218 17
 -1 0 9 244.283 17.9233 29
 -1 0 8 21.4394 10.5095 29
 -1 0 8 17.3098 9.61203 25
 -1 0 8 36.7708 11.8826 17
 1 0 -7 1752.95 70.0587 1
 -1 0 7 1957.52 80.2259 15
 -1 0 7 1879.85 73.1658 17
 -1 0 6 162.546 10.8763 2
 -1 0 6 172.561 19.8397 15
 -1 0 5 6042.18 228.41 2
 -1 0 5 6158.82 233.513 15
 -1 0 4 1850.59 76.1732 15
 1 0 -3 806.89 36.1485 15
 -1 0 3 754.62 35.8867 15
 1 0 -2 1016.36 43.4205 15
 1 0 -1 4749.7 180.594 15
 1 0 -1 4781.52 179.932 11
 -1 0 0 102.052 10.6657 11
 -1 0 0 94.1964 10.6803 12
 -1 0 -1 931.341 39.4495 12
 -1 0 -2 17.6413 9.53994 12
 -1 0 -3 846.179 38.6223 12
 1 0 4 1214.63 50.8289 14
 -1 0 -5 817.052 35.3913 2
 1 0 5 855.783 37.6715 14
 -1 0 -6 426.854 20.5043 2
 1 0 6 383.618 27.6005 12
 1 0 6 447.408 23.8883 14
 1 0 7 64.4903 8.72307 1
 1 0 7 84.4375 17.6268 12
 1 0 7 83.352 12.7671 14
 1 0 8 121.525 14.1288 17
 1 0 8 113.593 15.4973 13
 1 0 8 118.582 13.5225 29
 1 0 9 7.14611 10.6255 29
 1 0 9 -0.65469 11.7167 13
 1 0 9 10.0941 12.0244 17
 1 0 9 25.4655 10.0896 25
 1 0 10 19.7456 11.5017 29
 1 0 10 13.8104 10.5199 25
 1 0 10 -0.71297 11.4834 13
 1 0 10 32.3064 12.5334 17
 1 0 11 678.231 33.9108 29
 1 0 11 594.603 31.5238 25
 1 0 11 617.328 33.2116 17
 1 0 12 29.4591 11.5119 25
 1 0 12 29.7278 12.7935 29
 1 0 12 34.853 14.0219 17
 1 0 13 289.317 22.6242 29
 1 0 13 280.072 21.0254 25
 1 0 13 260.869 22.3838 17
 1 0 14 26.386 12.615 25
 1 0 14 35.3374 15.1174 17
 1 0 14 52.2923 14.3822 29
 1 0 15 -13.6966 13.5386 29
 1 0 15 11.6147 13.1563 25
 1 0 16 7.45327 14.2431 29
 1 0 17 93.2714 19.3395 29
 1 0 18 14.2037 16.5671 29
 -1 0 -19 10.57 17.4045 34
 1 0 19 -14.4155 16.4415 29
 -1 0 -19 11.6157 18.7815 22
 1 0 19 22.835 20.1214 55
 -1 0 -20 19.4363 16.8353 34
 1 0 20 26.682 20.7667 55
 1 0 20 12.9763 16.9885 29
 -1 0 -20 -7.0399 18.7238 22
 -1 0 -20 1.81597 22.0439 61
 1 0 21 47.0447 19.6352 55
 -1 0 -21 17.0707 16.0417 34
 -1 0 -21 42.1438 22.7089 61
 1 0 22 19.7701 17.8984 55
 -1 0 -22 15.5507 14.9509 34
 -1 0 -22 11.9776 19.6164 61
 1 0 23 10.2653 15.8996 55
 -1 0 -23 20.219 17.9227 61
 1 0 24 19.7254 14.4537 55
 -1 0 -24 -8.99585 14.7883 61
 1 0 25 37.9915 12.2081 55
 -1 0 -25 28.4332 12.8769 61
 -1 -1 24 21.8341 11.146 55
 1 1 -24 19.2066 11.2351 34
 1 1 -24 2.74821 8.76471 61
 -1 -1 23 -3.06184 14.0459 55
 1 1 -23 6.59837 12.6626 34
 1 1 -23 -0.8674 13.2273 61
 -1 -1 22 92.8046 18.4821 55
 1 1 -22 53.3972 18.2408 61
 1 1 -22 84.1112 16.3985 34
 1 1 -21 42.2785 19.6094 61
 1 1 -21 13.5706 17.2229 34
 1 1 -20 32.3631 21.5793 61
 1 1 -20 20.3862 17.2038 34
 -1 -1 19 -5.69375 16.725 29
 1 1 -19 -14.1292 18.4599 34
 -1 -1 19 -6.81653 16.3571 25
 -1 -1 19 -1.08965 17.884 17
 1 1 -19 1.16879 8.89207 41
 -1 -1 18 9.22443 16.8832 29
 1 1 -18 32.765 19.4484 34
 1 1 -18 23.8876 11.1419 41
 -1 -1 18 39.2312 17.5458 25
 -1 -1 18 44.4509 18.7935 17
 -1 -1 17 84.9508 19.3349 25
 -1 -1 17 54.8053 19.0897 17
 -1 -1 17 70.0119 18.676 29
 -1 -1 16 -4.32062 14.4476 25
 -1 -1 16 14.7186 16.4625 17
 -1 -1 16 7.53035 15.9921 29
 -1 -1 15 78.5815 16.4917 25
 -1 -1 15 69.8784 17.3396 17
 -1 -1 15 67.3898 17.3778 29
 -1 -1 14 16.63 13.4551 25
 -1 -1 14 11.6669 14.4567 17
 -1 -1 14 31.3029 15.0091 29
 -1 -1 13 132.218 16.8355 25
 -1 -1 13 115.539 16.9381 17
 -1 -1 13 118.141 17.5313 29
 -1 -1 12 9.03353 12.0961 25
 -1 -1 12 16.354 12.6769 29
 -1 -1 12 13.68 13.7857 17
 -1 -1 11 593.289 32.6758 29
 -1 -1 11 603.606 32.6211 25
 -1 -1 11 641.178 33.1674 17
 -1 -1 10 83.3545 13.3205 25
 -1 -1 10 84.8695 14.558 17
 -1 -1 10 73.4791 13.6128 29
 -1 -1 9 61.9438 12.12 25
 -1 -1 9 82.3455 12.8763 29
 -1 -1 9 64.4997 12.7039 17
 -1 -1 8 145.774 14.4336 29
 -1 -1 8 132.885 14.4325 17
 1 1 -8 128.383 14.2991 23
 -1 -1 8 125.91 14.1159 25
 -1 -1 7 9.01861 10.1632 29
 -1 -1 7 8.15297 10.9332 17
 -1 -1 7 -16.1133 16.7322 15
 -1 -1 7 4.82852 9.46775 25
 1 1 -6 10.2958 8.63155 13
 1 1 -5 62.0505 10.2946 13
 -1 -1 4 216.097 20.2202 15
 -1 -1 3 2632.97 104.802 15
 -1 -1 2 1927.76 77.3665 15
 -1 -1 1 127.008 12.1105 15
 1 1 -1 146.23 13.214 15
 -1 -1 0 180.64 9.80047 11
 -1 -1 0 211.056 13.4586 15
 -1 -1 -1 219.776 14.1669 12
 1 1 2 305.333 16.5226 12
 -1 -1 -2 295.021 16.5666 12
 -1 -1 -3 230.477 16.563 12
 1 1 3 251.125 15.9142 12
 1 1 4 1592.9 65.0913 12
 1 1 5 261.461 19.2323 12
 1 1 6 593.322 26.2922 14
 1 1 6 539.615 30.6027 12
 1 1 7 197.456 20.0708 12
 1 1 7 215.52 13.8986 14
 1 1 8 67.1333 12.0873 29
 1 1 8 34.658 11.6591 17
 1 1 8 32.7605 15.23 12
 1 1 9 4.59354 10.782 25
 1 1 9 43.4406 12.347 29
 1 1 9 12.4444 12.0956 17
 1 1 10 34.0399 11.5086 25
 1 1 10 49.7755 12.5041 29
 1 1 10 41.4253 13.2128 17
 1 1 11 22.3949 10.9739 25
 1 1 11 33.6184 12.3677 29
 1 1 11 17.8955 12.5173 17
 1 1 12 68.1406 13.0905 25
 1 1 12 57.6976 14.8968 17
 1 1 12 68.4227 13.9029 29
 1 1 13 429.97 27.4543 29
 1 1 13 417.136 26.0252 25
 1 1 13 404.258 27.383 17
 1 1 14 72.877 15.0657 25
 1 1 14 79.8478 15.4272 29
 1 1 14 79.4147 16.5981 17
 1 1 15 78.4805 15.4724 25
 1 1 15 68.2011 15.9309 29
 1 1 15 86.3211 17.2591 17
 1 1 16 12.0609 13.7962 25
 1 1 16 8.3707 14.2844 29
 1 1 17 8.89633 15.3882 25
 1 1 17 23.6181 16.6082 29
 1 1 18 4.12656 14.778 25
 1 1 18 3.55142 16.2923 29
 1 1 19 66.0002 21.076 55
 -1 -1 -19 54.5945 18.6144 34
 1 1 19 62.8665 18.9004 29
 1 1 20 83.494 22.5829 55
 -1 -1 -20 33.3841 19.0468 34
 1 1 20 34.8533 18.7768 29
 1 1 21 -6.81995 19.6512 55
 -1 -1 -21 7.61245 15.9512 34
 1 1 22 19.1465 18.2517 55
 -1 -1 -22 18.1744 16.0849 34
 1 1 23 15.6715 16.2523 55
 1 1 24 9.8857 14.4049 55
 1 1 25 18.8867 11.3732 55
 -1 -1 -26 76.688 11.541 61
 -1 -2 24 22.5873 10.7374 55
 1 2 -23 22.4977 11.7679 34
 -1 -2 23 24.3416 14.3079 55
 1 2 -23 -11.988 9.15384 61
 1 2 -22 18.3863 13.5872 34
 1 2 -22 -1.86093 14.7156 61
 1 2 -21 7.18208 15.0983 34
 1 2 -21 -11.812 16.963 61
 1 2 -20 42.6594 17.1192 34
 1 2 -20 33.2423 19.0619 61
 -1 -2 19 1.12781 16.9685 29
 1 2 -19 49.0801 20.5176 61
 -1 -2 19 9.68352 15.8849 25
 1 2 -19 21.4316 18.4618 34
 1 2 -19 5.67272 8.94951 41
 -1 -2 18 12.7785 16.7682 29
 -1 -2 18 -1.11461 15.5937 25
 1 2 -18 3.24217 19.3927 61
 1 2 -18 4.66372 17.4341 34
 1 2 -18 -12.9809 9.98324 41
 -1 -2 17 55.1254 18.6941 17
 -1 -2 17 13.8712 16.0323 29
 1 2 -17 26.0928 11.069 41
 -1 -2 17 31.1487 16.4925 25
 -1 -2 16 1.01393 16.0118 17
 -1 -2 16 -1.11656 15.281 29
 -1 -2 16 7.53963 14.4902 25
 -1 -2 15 305.33 25.5851 25
 -1 -2 15 279.3 25.6777 17
 1 2 -15 298.849 26.4259 22
 -1 -2 15 261.273 25.4301 29
 -1 -2 14 2.92349 13.8152 29
 -1 -2 14 15.1039 13.6602 25
 -1 -2 14 -10.7347 14.682 17
 -1 -2 13 7.10553 13.2168 29
 -1 -2 13 36.3493 13.0917 25
 -1 -2 13 4.86314 13.6497 17
 -1 -2 12 132.803 17.2481 29
 -1 -2 12 134.084 17.0142 25
 -1 -2 12 165.474 18.0483 17
 -1 -2 11 31.4653 12.8963 29
 -1 -2 11 66.9774 13.3205 25
 -1 -2 11 49.5522 13.7284 17
 -1 -2 10 12.6995 11.4035 29
 -1 -2 10 10.7095 10.7653 25
 -1 -2 10 15.3186 12.2858 17
 -1 -2 9 81.8183 13.4299 29
 -1 -2 9 111.132 14.0165 25
 -1 -2 9 106.361 13.8019 17
 -1 -2 8 2.16242 10.5915 17
 -1 -2 8 1.47557 10.45 29
 1 2 -8 -3.75759 10.3308 23
 1 2 -7 85.571 13.3187 23
 -1 -2 7 89.2506 12.1721 17
 1 2 -7 88.9166 18.9288 14
 -1 -2 7 79.0138 13.1403 18
 -1 -2 7 87.3998 12.5704 29
 1 2 -6 7.28961 10.1802 23
 -1 -2 6 9.58211 10.0832 18
 -1 -2 6 3.77892 10.3858 29
 1 2 -6 16.6294 12.7608 13
 -1 -2 6 21.2779 17.2589 15
 1 2 -5 11.8783 12.5148 13
 -1 -2 5 16.8084 16.7613 15
 1 2 -4 60.577 16.1736 13
 -1 -2 4 242.454 22.4429 15
 -1 -2 3 760.866 39.0099 15
 -1 -2 2 205.746 20.1726 15
 -1 -2 1 877.998 38.9952 15
 1 2 0 475.552 23.1709 15
 -1 -2 0 458.354 22.8516 15
 -1 -2 -1 1070.82 44.8909 15
 1 2 1 1147.93 45.1535 15
 -1 -2 -2 2068.17 81.4632 12
 1 2 2 2152.48 81.4199 15
 1 2 3 5372.94 201.525 12
 -1 -2 -3 5340.87 201.609 12
 1 2 4 1670.36 66.1395 12
 1 2 5 612.801 28.491 12
 1 2 6 930.182 41.5431 12
 1 2 7 150.263 15.6001 12
 1 2 8 383.328 22.251 25
 1 2 8 386.399 22.4448 29
 1 2 8 413.275 25.5574 12
 1 2 9 191.578 16.3082 25
 1 2 9 208.909 17.144 29
 1 2 9 187.851 20.017 12
 1 2 10 189.975 16.9765 29
 1 2 10 188.391 17.0504 25
 1 2 11 1.85694 12.1362 17
 1 2 11 24.0862 12.0426 29
 1 2 11 5.79236 10.849 25
 1 2 12 22.9956 12.8697 17
 1 2 12 39.0634 12.7029 29
 1 2 12 24.0657 11.7184 25
 1 2 13 82.5856 15.7351 17
 1 2 13 94.4859 15.3987 29
 1 2 13 87.3506 14.5569 25
 1 2 14 151.352 18.6639 17
 1 2 14 142.375 18.3651 29
 1 2 14 147.663 18.1564 25
 1 2 15 107.56 18.5409 17
 1 2 15 119.059 17.6812 29
 1 2 15 105.453 17.4919 25
 1 2 16 101.428 18.2694 29
 1 2 16 92.5248 17.3812 25
 1 2 17 274.633 24.9783 25
 1 2 17 264.746 25.5693 29
 1 2 18 207.435 22.8872 25
 1 2 18 223.787 24.5876 29
 1 2 19 44.8826 16.8553 25
 -1 -2 -19 57.299 19.6981 34
 1 2 19 69.517 21.44 55
 1 2 20 -8.6226 16.2525 25
 -1 -2 -20 21.5949 18.5788 34
 1 2 20 28.7888 20.5654 55
 -1 -2 -21 13.3475 17.8014 34
 1 2 21 16.4318 19.2072 55
 1 2 22 20.7025 17.996 55
 1 2 23 8.81845 15.7912 55
 -1 -2 -23 11.2842 18.7013 61
 -1 -2 -24 1.16491 15.818 61
 1 2 24 35.9845 22.5937 46
 1 2 24 18.9374 13.9649 55
 1 2 25 15.1849 11.4958 55
 -1 -2 -25 22.3547 14.4394 61
 1 2 25 14.9458 13.8201 49
 1 2 25 55.0599 18.436 46
 -1 -2 -26 4.77844 9.84295 61
 -1 -3 24 2.70013 8.3364 55
 1 3 -23 6.67968 8.41266 34
 1 3 -22 13.0413 12.4312 34
 1 3 -21 26.247 14.9405 40
 1 3 -21 6.64002 13.844 34
 1 3 -20 -0.72117 15.3934 34
 1 3 -20 -1.16947 16.0496 61
 1 3 -19 39.0391 17.4294 34
 1 3 -19 31.1633 19.0508 61
 -1 -3 18 23.2094 16.6269 25
 1 3 -18 -1.12653 8.88074 41
 1 3 -18 23.7402 20.4785 61
 1 3 -18 29.7677 18.3197 34
 -1 -3 18 -5.76903 16.8237 29
 1 3 -17 27.7959 11.154 41
 -1 -3 17 76.7327 18.5045 25
 1 3 -17 96.9355 20.3628 34
 -1 -3 17 92.3841 20.1472 29
 -1 -3 16 38.3224 16.0892 25
 -1 -3 16 48.4395 17.7769 29
 -1 -3 15 84.1547 17.2755 25
 -1 -3 15 100.726 19.5622 29
 -1 -3 14 7.76558 13.2533 25
 -1 -3 14 15.5971 15.7534 29
 1 3 -13 12.3388 13.1426 22
 -1 -3 13 12.6253 13.1555 25
 -1 -3 13 12.4816 14.1773 29
 1 3 -12 37.4059 14.6274 22
 -1 -3 12 19.8643 12.7007 25
 -1 -3 12 7.01084 13.0176 29
 1 3 -11 23.6041 13.2475 22
 -1 -3 11 3.01056 11.411 25
 -1 -3 11 19.0233 12.5015 29
 1 3 -10 30.9707 12.7751 22
 -1 -3 10 22.4834 12.1089 25
 -1 -3 10 31.322 12.9396 29
 -1 -3 9 36.2701 12.6005 29
 1 3 -9 54.863 12.7574 22
 1 3 -8 26.8282 11.3193 22
 -1 -3 8 6.56848 11.1441 18
 -1 -3 7 506.225 28.0368 18
 1 3 -7 510.761 29.4018 23
 1 3 -7 552.378 27.831 22
 -1 -3 6 29.2469 11.8815 18
 1 3 -6 27.1283 11.7391 23
 1 3 -6 18.0016 15.7984 13
 1 3 -5 395.524 28.3003 13
 -1 -3 5 388.168 23.6617 18
 -1 -3 5 470.529 32.2702 15
 1 3 -5 440.106 24.3797 23
 -1 -3 4 319.909 25.4167 15
 1 3 -4 287.45 18.3047 23
 1 3 -4 283.939 23.5824 13
 -1 -3 3 399.034 26.806 15
 1 3 -3 410.529 19.8441 11
 1 3 -3 388.909 26.7373 13
 -1 -3 2 65.6915 15.1077 15
 1 3 -2 70.2101 7.86095 11
 -1 -3 1 0.44952 11.5277 15
 -1 -3 0 105.129 12.4777 15
 -1 -3 -1 181.854 12.9202 15
 -1 -3 -2 22.8423 7.21004 12
 1 3 3 768.427 32.6742 15
 -1 -3 -3 848.041 32.7785 12
 1 3 4 81.1467 7.92357 15
 1 3 5 120.496 9.11278 12
 1 3 6 41.0868 7.76516 12
 1 3 6 38.3641 6.64249 14
 1 3 7 23.3664 12.0809 17
 1 3 7 19.0854 10.442 25
 1 3 7 17.8649 9.96945 29
 1 3 7 31.6064 8.71693 12
 1 3 8 10.6795 11.4303 17
 1 3 8 26.2462 11.1044 25
 1 3 8 2.78083 10.5904 29
 1 3 8 17.1518 9.65438 12
 1 3 9 34.1466 12.3255 17
 1 3 9 30.3269 12.1536 25
 1 3 9 28.0943 11.2868 29
 1 3 9 15.8908 10.5395 12
 1 3 10 70.2131 13.1476 29
 1 3 10 66.5907 12.6166 25
 1 3 10 80.8761 14.6732 17
 1 3 11 3.89693 11.5414 29
 1 3 11 8.17873 11.4558 25
 1 3 11 5.63404 12.5359 17
 1 3 12 187.73 18.6378 29
 1 3 12 157.392 17.6785 25
 1 3 12 184.163 18.3998 17
 1 3 13 6.19744 11.6274 25
 1 3 13 7.84549 13.348 17
 1 3 14 29.8563 13.8104 25
 1 3 14 40.0165 15.6101 17
 1 3 15 251.559 22.8523 25
 1 3 16 158.995 20.1337 25
 1 3 17 118.977 19.5762 25
 1 3 18 615.997 38.6446 25
 1 3 19 183.251 24.1132 55
 -1 -3 -19 228.868 25.498 34
 -1 -3 -19 224.896 23.643 48
 1 3 20 119.795 21.612 55
 -1 -3 -20 102.598 22.0353 34
 -1 -3 -20 106.207 19.3274 48
 1 3 21 18.3025 18.0117 55
 -1 -3 -21 -0.91169 17.9184 34
 1 3 22 -15.6355 16.7457 55
 1 3 23 26.7656 15.2762 55
 1 3 24 8.46339 15.7702 49
 1 3 24 25.802 24.4182 46
 1 3 24 -9.12118 13.1276 55
 -1 -3 -24 17.6227 16.2591 61
 1 3 25 11.5008 19.3748 46
 -1 -3 -25 5.45881 14.4906 61
 -1 -3 -26 -2.47869 10.0307 61
 -1 -4 23 11.4622 9.74949 55
 -1 -4 22 18.4987 13.1728 55
 1 4 -22 9.2815 11.3203 40
 1 4 -21 21.406 11.6623 34
 -1 -4 21 48.648 16.0251 55
 1 4 -21 29.0066 14.5068 40
 1 4 -20 1.16283 13.1616 34
 1 4 -20 3.14897 16.2514 40
 1 4 -19 18.7398 15.5321 34
 1 4 -18 42.1655 17.0248 34
 1 4 -17 124.091 21.0495 34
 -1 -4 17 126.482 21.6927 29
 1 4 -16 2.21507 8.80042 41
 -1 -4 16 -2.06765 15.4772 25
 1 4 -16 -17.3234 16.9515 34
 -1 -4 16 -2.34996 17.0451 29
 -1 -4 15 172.087 23.0248 29
 -1 -4 15 193.604 22.4034 25
 -1 -4 14 0.99203 13.8408 25
 -1 -4 13 15.0477 14.1893 25
 -1 -4 12 0.87659 12.4918 25
 -1 -4 11 17.8525 12.5585 25
 -1 -4 10 77.4747 14.1121 25
 1 4 -9 52.653 13.5596 22
 -1 -4 8 63.853 13.8645 18
 1 4 -8 34.2669 12.3431 22
 -1 -4 7 551.924 29.0925 18
 1 4 -7 475.655 27.2171 22
 1 4 -6 219.73 19.4522 23
 1 4 -6 227.043 17.5589 22
 -1 -4 5 666.966 34.3693 18
 -1 -4 4 34.0773 11.7672 18
 1 4 -4 2.03332 10.0618 11
 1 4 -4 14.4218 11.6608 23
 -1 -4 3 29.3303 15.5249 15
 1 4 -3 51.6131 10.1223 11
 1 4 -3 73.9281 12.0458 23
 -1 -4 2 132.352 17.6177 15
 1 4 -2 137.726 21.2219 13
 1 4 -2 120.857 13.4397 23
 -1 -4 1 50.5968 13.5927 15
 1 4 0 93.1679 19.1502 14
 -1 -4 0 50.595 13.0355 15
 1 4 1 206.944 21.4339 14
 -1 -4 -1 160.052 14.9244 11
 -1 -4 -1 183.312 14.0721 15
 -1 -4 -2 167.486 16.0411 11
 1 4 2 179.628 19.9238 14
 -1 -4 -3 159.052 8.2019 12
 1 4 3 180.034 17.9137 14
 1 4 4 8.27897 11.9953 14
 1 4 5 1.97225 10.2363 14
 1 4 6 83.0695 10.1944 14
 1 4 7 69.1815 12.2537 17
 1 4 8 1516.78 63.0623 17
 1 4 9 811.044 38.3326 17
 1 4 10 199.056 17.6393 17
 1 4 11 151.238 17.3773 17
 1 4 11 176.948 17.2707 25
 1 4 12 9.96496 14.0678 17
 1 4 12 31.2766 12.3249 25
 1 4 13 183.877 19.6186 17
 1 4 13 172.279 18.4123 25
 1 4 14 9.62979 14.5084 17
 1 4 14 -13.6866 13.4018 25
 1 4 15 21.74 13.9216 25
 1 4 16 28.5125 15.983 29
 1 4 17 20.9151 16.4904 29
 1 4 18 1.21346 16.6999 29
 1 4 19 11.0876 16.8182 29
 -1 -4 -19 15.5441 17.4073 48
 -1 -4 -19 8.83928 18.4171 34
 1 4 20 106.109 21.9553 29
 -1 -4 -20 87.028 19.8304 48
 -1 -4 -21 31.6625 16.5632 48
 -1 -4 -22 58.81 16.3918 48
 1 4 23 111.006 27.743 46
 -1 -4 -23 -11.3501 13.1165 48
 1 4 24 52.6878 23.533 46
 -1 -4 -24 21.5955 16.323 61
 1 4 25 52.8551 20.9559 46
 -1 -4 -25 35.9004 15.028 61
 -1 -4 -26 -4.11232 9.84794 61
 1 5 -22 0.29195 8.29936 40
 -1 -5 22 0.62357 9.65834 55
 1 5 -21 28.0911 12.7887 40
 -1 -5 21 17.296 13.3721 55
 1 5 -20 3.39511 14.4774 40
 1 5 -19 20.1025 17.3707 40
 1 5 -17 122.264 18.5395 34
 1 5 -15 526.985 37.128 21
 1 5 -14 -5.77832 18.7072 21
 1 5 -13 186.709 24.777 21
 -1 -5 13 159.699 20.119 25
 -1 -5 12 59.0868 16.6267 29
 1 5 -12 81.2997 19.6041 21
 -1 -5 12 60.7618 16.0419 25
 -1 -5 11 19.6437 14.5168 29
 -1 -5 11 48.7404 14.2023 25
 -1 -5 10 70.3649 15.0771 29
 -1 -5 9 -6.77163 11.7783 29
 -1 -5 9 13.1336 11.6068 18
 -1 -5 8 10.1401 12.0357 29
 -1 -5 8 12.8415 12.0862 18
 -1 -5 7 93.3148 14.6285 29
 -1 -5 7 92.3215 13.8109 18
 -1 -5 6 75.8681 13.313 18
 1 5 -5 57.3722 13.8107 23
 1 5 -5 53.7996 12.2342 22
 -1 -5 5 64.6832 12.2274 18
 1 5 -4 348.012 20.4808 22
 1 5 -4 323.481 21.0128 3
 1 5 -4 345.797 22.3447 23
 -1 -5 4 334.387 21.8041 18
 1 5 -3 1099.22 47.2892 22
 1 5 -3 1099.65 49.0688 23
 1 5 -3 1073.07 47.9854 3
 1 5 -2 8.22632 10.4451 23
 -1 -5 2 21.8898 10.6022 19
 1 5 -2 18.334 12.137 3
 1 5 -1 1197.39 52.6157 26
 1 5 -1 1173.24 51.6985 23
 -1 -5 1 1186.14 51.1225 19
 1 5 -1 1239.57 52.6398 21
 1 5 -1 1194.73 51.8338 3
 1 5 0 290.279 20.0051 26
 1 5 0 237.391 16.6647 23
 1 5 0 271 19.0123 3
 -1 -5 0 268.287 18.3728 19
 1 5 0 240.867 18.0566 21
 1 5 1 295.15 19.3739 26
 1 5 1 256.932 17.2862 27
 1 5 1 254.906 18.1672 3
 1 5 1 264.603 17.9724 21
 -1 -5 -1 247.686 18.0286 19
 1 5 2 37.4057 11.4402 3
 1 5 2 72.0868 19.0042 14
 1 5 2 45.3288 10.8207 27
 1 5 2 37.8988 11.8882 26
 1 5 3 208.082 16.4211 26
 1 5 3 217.101 15.5789 27
 -1 -5 -3 182.441 19.5301 11
 1 5 3 187.088 21.7313 14
 1 5 4 135.444 14.5142 27
 1 5 4 141.088 15.5664 3
 1 5 4 107.099 18.576 14
 1 5 5 17.8477 10.9127 27
 1 5 5 5.83345 11.3053 3
 1 5 5 18.034 13.525 14
 1 5 6 8.94984 11.1523 27
 1 5 6 13.6929 12.0776 3
 1 5 7 553.601 29.1152 3
 1 5 8 7.37587 10.0916 3
 1 5 9 6.85178 10.2398 3
 1 5 9 -2.67371 11.9748 29
 1 5 10 723.545 37.7103 29
 1 5 11 885.075 44.4005 29
 1 5 12 325.009 25.0622 29
 1 5 13 48.0274 15.0847 29
 1 5 14 -5.98955 14.1164 29
 1 5 15 26.7797 15.8399 29
 1 5 16 10.2358 15.5255 29
 1 5 17 5.95019 16.6943 29
 1 5 18 34.3448 18.1033 29
 1 5 19 54.1067 19.7563 29
 -1 -5 -19 89.1898 20.7579 48
 1 5 20 40.7434 19.6086 29
 -1 -5 -20 63.4071 19.2691 48
 -1 -5 -21 3.74489 15.6044 48
 1 5 22 -35.0158 28.9581 46
 -1 -5 -22 -4.08601 15.279 48
 1 5 23 158.852 27.6081 46
 -1 -5 -23 81.093 15.4379 48
 1 5 24 45.4215 23.1985 46
 -1 -5 -24 21.8878 11.3487 48
 -1 -5 -25 -5.52921 12.6842 61
 1 5 25 31.1734 18.4357 46
 -1 -5 -26 -0.99058 8.56198 61
 -1 -6 21 2.49348 9.64484 55
 1 6 -21 10.9035 9.56875 40
 -1 -6 20 8.81174 12.3638 55
 1 6 -20 16.3984 13.3322 40
 1 6 -19 38.2409 15.8507 40
 1 6 -18 67.6451 18.6898 40
 1 6 -17 56.3569 18.1683 33
 1 6 -17 66.3602 20.3934 40
 1 6 -16 57.745 20.3498 33
 1 6 -15 67.1896 20.1914 21
 1 6 -15 47.0489 21.2732 33
 -1 -6 15 69.6409 19.5899 29
 1 6 -14 1.18007 18.358 21
 1 6 -14 -1.46737 19.2171 33
 -1 -6 14 5.81841 16.2797 29
 -1 -6 13 50.9427 17.6739 29
 1 6 -13 25.3008 18.8382 21
 -1 -6 12 411.792 32.0468 29
 1 6 -12 550.475 36.5129 21
 1 6 -11 8.21898 17.745 21
 -1 -6 11 9.68385 15.5342 29
 1 6 -10 121.094 20.725 21
 -1 -6 10 98.1698 17.2794 29
 -1 -6 9 15.3453 13.404 18
 1 6 -9 20.4593 16.7658 21
 -1 -6 9 21.2324 13.3736 29
 -1 -6 8 -3.38695 12.0358 18
 1 6 -8 6.09734 15.0705 21
 -1 -6 8 -9.04339 12.686 29
 1 6 -7 15.2577 14.9957 21
 -1 -6 7 7.91742 12.2637 18
 -1 -6 7 -8.44977 11.9165 29
 1 6 -6 13.3719 14.2851 21
 -1 -6 6 -0.73896 11.8419 18
 -1 -6 5 162.286 17.15 18
 -1 -6 4 147.574 16.3878 18
 1 6 -4 138.61 17.8055 21
 1 6 -4 163.877 15.8974 3
 1 6 -3 85.052 15.9899 21
 1 6 -3 103.648 14.5837 3
 1 6 -2 1049 48.0471 30
 1 6 -2 1158.68 50.7057 23
 1 6 -2 1090.27 51.1667 21
 1 6 -2 1166.87 50.6594 3
 1 6 -1 44.8021 11.9921 30
 1 6 -1 54.9671 11.8774 23
 1 6 -1 74.7979 15.2406 21
 -1 -6 1 61.6934 12.7035 19
 1 6 -1 61.0112 13.7637 3
 1 6 0 479.999 27.305 26
 1 6 0 456.721 25.2427 23
 1 6 0 434.002 26.1104 3
 -1 -6 0 429.912 25.779 19
 1 6 0 462.937 26.7764 21
 1 6 0 433.981 24.8644 30
 1 6 1 957.002 44.1012 3
 1 6 1 921.45 41.5673 23
 1 6 1 924.709 43.2226 21
 -1 -6 -1 889.509 43.0587 19
 1 6 1 946.204 43.8053 26
 1 6 2 136.855 15.1098 3
 1 6 2 127.343 16.4377 26
 1 6 2 109.786 13.4919 27
 1 6 2 119.504 14.7335 21
 -1 -6 -2 129.195 15.8553 19
 1 6 3 99.091 14.0885 26
 1 6 3 69.3213 13.0464 21
 1 6 3 88.821 12.9892 27
 1 6 4 3.05885 11.5391 3
 1 6 4 5.9974 12.177 26
 1 6 4 8.1983 10.6156 21
 1 6 4 5.61651 11.1986 27
 1 6 5 2.45939 11.4795 3
 1 6 5 17.3514 11.7256 26
 1 6 5 13.3645 11.6115 27
 1 6 5 5.0001 10.494 20
 1 6 6 -2.47252 11.7089 3
 1 6 6 -1.69971 11.0119 27
 1 6 7 145.536 16.3914 3
 1 6 7 153.259 15.8809 27
 1 6 8 56.0975 13.1929 3
 1 6 8 40.3905 13.0456 27
 1 6 9 4.34565 11.1957 3
 1 6 9 -4.47172 11.6539 24
 1 6 9 18.2856 12.4132 27
 1 6 10 155.446 16.3736 24
 1 6 10 169.569 16.4113 3
 1 6 10 147.557 18.395 29
 1 6 11 13.1678 13.8419 29
 1 6 12 127.906 18.3815 29
 1 6 13 119.662 18.9187 29
 1 6 14 31.0416 15.9148 29
 1 6 15 24.8767 17.0323 29
 1 6 16 17.7186 16.7147 29
 1 6 17 34.0298 18.5339 29
 1 6 18 31.7919 17.3529 56
 1 6 18 47.8299 19.42 29
 1 6 19 1.12382 15.4668 56
 1 6 19 7.24871 17.4384 29
 -1 -6 -20 52.1063 19.01 48
 1 6 20 72.3301 16.856 56
 -1 -6 -21 89.1354 18.8324 48
 -1 -6 -22 4.84508 15.1392 48
 -1 -6 -23 27.2029 13.7165 48
 -1 -6 -24 -0.49925 10.6566 48
 1 6 24 8.4004 21.1981 46
 -1 -6 -25 28.4544 11.8844 61
 1 6 25 63.2889 17.4026 46
 -1 -6 -25 47.1683 8.74557 48
 1 7 -20 3.33039 8.5072 40
 -1 -7 19 3.71404 11.1562 55
 1 7 -19 11.7391 12.6549 40
 -1 -7 18 39.3763 13.9869 55
 1 7 -18 39.1523 13.6013 33
 1 7 -18 62.1032 16.1947 40
 1 7 -17 22.6671 15.3286 33
 1 7 -17 17.0374 16.7231 40
 1 7 -16 21.0234 17.1508 33
 1 7 -16 14.0639 18.1072 40
 1 7 -15 40.7527 19.2583 33
 1 7 -14 28.0844 20.5468 33
 1 7 -14 25.6799 21.601 43
 -1 -7 13 35.4998 17.5918 29
 1 7 -13 26.188 22.3771 43
 1 7 -13 41.8643 22.3703 33
 1 7 -13 39.6531 19.8809 21
 -1 -7 12 140.837 21.4508 29
 1 7 -12 93.8868 24.9077 43
 1 7 -12 128.862 23.3631 21
 1 7 -12 173.231 27.8692 33
 -1 -7 11 59.2953 17.5364 29
 1 7 -11 83.4895 21.1583 21
 -1 -7 10 6.65133 15.6395 29
 1 7 -10 20.9393 19.0834 21
 1 7 -9 427.622 32.8142 21
 -1 -7 9 414.625 30.8366 29
 1 7 -8 3.45528 16.6244 21
 -1 -7 8 -1.02493 13.9476 29
 1 7 -7 79.0746 18.8209 21
 -1 -7 7 82.8305 16.4258 29
 -1 -7 6 68.1899 15.2661 18
 -1 -7 5 64.8911 15.2089 18
 -1 -7 4 194.351 18.8671 18
 1 7 -4 159.183 19.8083 21
 1 7 -4 182.284 19.378 24
 1 7 -4 162.625 18.4771 3
 1 7 -3 117.838 16.2269 24
 1 7 -3 100.94 18.0466 21
 1 7 -3 108.594 16.5788 3
 -1 -7 3 101.169 15.606 18
 1 7 -2 312.818 22.247 24
 1 7 -2 284.091 24.1818 21
 1 7 -2 258.33 21.722 3
 1 7 -1 203.206 21.1818 21
 1 7 -1 203.015 19.4171 3
 1 7 0 319.212 23.5059 21
 -1 -7 0 321.539 22.5621 19
 1 7 0 316.046 23.3139 3
 1 7 1 46.6082 16.2703 26
 -1 -7 -1 23.0148 13.2405 19
 1 7 1 26.998 13.311 21
 1 7 1 9.09066 12.343 3
 1 7 2 159.291 17.4579 26
 1 7 2 122.397 15.7775 21
 -1 -7 -2 111.004 15.7592 19
 1 7 2 131.867 16.3617 3
 1 7 3 35.2932 12.2792 27
 1 7 3 26.9332 13.637 26
 -1 -7 -3 20.4005 13.9275 19
 1 7 3 26.1537 13.578 21
 1 7 3 8.34916 11.5265 3
 1 7 4 42.4773 12.6835 27
 1 7 4 38.762 13.7864 26
 1 7 5 3.81831 11.5783 3
 1 7 5 27.5284 12.4269 27
 1 7 5 13.5318 12.9259 26
 1 7 6 281.928 20.6862 27
 1 7 6 218.937 20.581 3
 1 7 7 165.064 18.8273 3
 1 7 7 192.204 18.4772 27
 1 7 7 178.759 17.9983 24
 1 7 8 75.101 14.5152 3
 1 7 8 91.0542 15.9002 27
 1 7 8 107.096 15.8179 24
 1 7 9 252.73 20.935 3
 1 7 9 269.722 22.0828 27
 1 7 9 243.243 20.9846 24
 1 7 10 82.1914 15.0185 3
 1 7 10 78.089 15.7908 27
 1 7 10 74.4918 15.1501 24
 1 7 11 12.8106 13.0484 27
 1 7 12 -11.6694 14.7682 27
 1 7 13 23.6826 15.9725 27
 1 7 14 5.41723 15.199 27
 1 7 15 155.872 22.0974 27
 1 7 16 31.3938 17.7687 27
 1 7 17 53.1272 32.0317 46
 1 7 17 20.0187 17.3254 27
 1 7 17 28.3556 17.3703 56
 1 7 18 12.3826 32.2289 46
 1 7 18 -8.18191 18.1453 27
 1 7 18 -9.56781 17.6095 56
 1 7 19 85.1835 31.5981 46
 1 7 19 63.4401 19.4884 27
 1 7 19 75.5124 18.6884 56
 1 7 20 8.20157 13.7251 56
 1 7 20 58.173 30.392 46
 1 7 21 -13.3791 12.9106 56
 -1 -7 -21 -0.87893 15.197 48
 1 7 22 -19.7276 12.0001 56
 -1 -7 -22 0.75537 14.0401 48
 -1 -7 -23 7.98011 12.5338 48
 -1 -7 -24 5.01245 10.0811 48
 -1 -7 -25 -0.8012 6.75501 48
 1 8 -18 10.2722 11.7004 40
 1 8 -18 4.79167 8.12351 33
 1 8 -17 -3.31183 12.1357 33
 1 8 -16 14.9643 14.9565 33
 1 8 -15 17.9771 17.4021 40
 1 8 -15 13.2643 17.5724 43
 1 8 -15 28.9338 16.5058 33
 1 8 -14 -7.68418 18.1408 40
 1 8 -14 3.93485 19.3688 43
 1 8 -14 4.94963 17.8605 33
 1 8 -13 16.6794 19.3676 40
 1 8 -13 -5.18151 20.5582 43
 1 8 -13 5.49453 18.9579 33
 -1 -8 12 87.223 19.4726 29
 1 8 -12 90.1509 22.5177 40
 1 8 -12 78.7713 21.188 21
 1 8 -12 78.8752 24.3002 43
 1 8 -12 87.0546 23.2644 33
 -1 -8 11 11.3124 16.6612 29
 1 8 -11 14.7027 20.7255 40
 1 8 -11 7.46401 18.5416 21
 1 8 -11 12.7456 22.6663 43
 1 8 -11 18.5183 21.4188 33
 -1 -8 10 23.8694 16.5714 29
 1 8 -10 -1.13844 20.5611 40
 1 8 -10 6.12818 24.1467 43
 1 8 -10 -11.0435 20.4063 33
 1 8 -10 -7.60513 19.1533 21
 1 8 -9 95.0954 22.6987 21
 -1 -8 9 119.759 20.275 29
 1 8 -8 124.958 22.8291 21
 -1 -8 8 126.809 20.369 29
 -1 -8 7 22.7256 15.4443 29
 -1 -8 6 87.9209 18.2574 29
 1 8 -5 84.4864 19.9911 21
 1 8 -4 24.7239 16.4132 21
 1 8 -4 20.8026 14.2632 24
 1 8 -3 113.482 18.7574 21
 1 8 -3 115.961 17.4937 24
 -1 -8 3 110.233 16.9138 18
 1 8 -2 182.384 19.4373 3
 1 8 -2 174.328 19.7131 24
 1 8 -2 171.623 20.8869 21
 1 8 -1 22.8264 14.0678 3
 1 8 -1 10.6695 14.0308 24
 1 8 -1 26.6445 14.9194 21
 1 8 0 59.5054 14.8148 3
 1 8 0 55.1548 15.6345 24
 1 8 0 35.674 15.1019 21
 1 8 1 74.2727 15.9753 3
 1 8 1 101.454 17.2349 24
 1 8 1 74.0881 16.0216 21
 1 8 2 108.345 16.4019 3
 1 8 2 106.245 18.3286 26
 1 8 2 79.2746 16.0191 24
 -1 -8 -2 106.342 16.5207 19
 1 8 2 83.8654 16.4974 21
 1 8 3 172.216 19.1497 26
 1 8 3 190.343 19.6416 3
 1 8 3 182.001 19.4746 24
 -1 -8 -3 135.316 17.7044 19
 1 8 3 161.609 18.5476 21
 1 8 4 4.70183 14.0173 26
 -1 -8 -4 8.01092 13.1385 19
 1 8 5 41.7847 14.2863 27
 1 8 5 44.2875 14.6918 3
 1 8 5 35.7374 14.9535 24
 1 8 5 69.8538 16.437 26
 -1 -8 -5 33.2983 15.0304 19
 1 8 6 19.9765 14.4452 24
 1 8 6 8.13152 12.9556 27
 1 8 6 7.38988 13.7049 3
 1 8 7 139.844 18.9093 24
 1 8 7 152.657 18.7661 27
 1 8 7 122.824 17.2289 3
 1 8 8 9.9859 14.5912 24
 1 8 8 12.2988 14.4228 27
 1 8 8 8.27447 14.1512 3
 1 8 9 26.6181 14.4273 27
 1 8 9 18.9958 14.868 24
 1 8 10 4.80517 14.1502 27
 1 8 10 5.70762 14.3423 24
 1 8 11 30.2034 15.076 24
 1 8 11 38.2324 16.41 27
 1 8 11 45.4834 15.8043 6
 1 8 12 4.20296 15.2815 27
 1 8 13 -4.37332 15.9798 27
 1 8 14 1.12784 15.9048 27
 1 8 15 261.02 26.4603 56
 1 8 15 237.164 25.4671 27
 1 8 15 242.741 35.577 46
 1 8 16 -9.99671 17.1494 56
 1 8 16 2.31836 17.0248 27
 1 8 17 86.6028 19.9005 56
 -1 -8 -17 103.225 19.976 19
 1 8 17 131.328 33.1746 46
 1 8 17 83.756 20.283 27
 1 8 18 65.59 32.0796 46
 1 8 18 91.8329 20.0194 56
 -1 -8 -19 15.6521 16.9404 48
 1 8 19 -18.5896 29.1622 46
 1 8 19 -4.30616 14.2277 56
 1 8 20 42.4451 27.9191 46
 -1 -8 -20 5.35186 15.5717 48
 1 8 20 26.0097 14.1326 56
 -1 -8 -21 18.0567 14.9212 48
 1 8 21 30.6553 25.663 46
 1 8 21 28.8914 13.4465 56
 1 8 22 53.0652 23.1301 46
 1 8 22 0.66617 10.2327 56
 1 8 23 23.6867 9.76881 56
 -1 -8 -24 5.52576 8.70178 48
 1 9 -17 10.9291 8.87448 40
 1 9 -16 10.5825 11.8304 33
 1 9 -16 19.1931 12.0184 40
 1 9 -15 15.0964 14.0553 33
 1 9 -15 12.8191 14.039 40
 1 9 -14 -0.52205 16.9281 43
 1 9 -14 15.6566 15.1922 33
 1 9 -14 6.55004 15.1189 40
 1 9 -13 13.0639 18.779 43
 1 9 -13 6.8541 17.6164 33
 1 9 -13 -4.98303 16.5197 40
 1 9 -12 5.66152 20.3292 43
 1 9 -12 14.0955 18.4526 33
 1 9 -12 9.15748 17.876 40
 1 9 -11 -3.11039 21.2539 43
 1 9 -11 1.39498 19.3046 33
 1 9 -11 -6.86575 18.3874 40
 1 9 -10 -4.15549 22.9246 43
 1 9 -10 13.309 20.4095 33
 1 9 -10 10.2433 19.0894 40
 1 9 -9 50.1006 19.6191 31
 1 9 -9 23.0193 19.3912 40
 1 9 -9 10.4133 24.3059 43
 -1 -9 9 9.95757 16.4609 29
 1 9 -9 4.64985 19.9307 58
 1 9 -9 14.9848 17.8544 21
 -1 -9 8 132.65 21.484 29
 1 9 -8 142.385 23.0934 31
 1 9 -8 154.111 24.0256 40
 1 9 -8 146.652 27.5659 43
 1 9 -8 148.461 24.4128 21
 1 9 -8 145.218 27.1551 33
 1 9 -8 115.955 23.372 58
 1 9 -7 96.2444 21.8202 58
 1 9 -7 68.8148 24.5292 33
 1 9 -7 89.8745 21.5523 40
 1 9 -7 81.9198 20.8824 31
 -1 -9 7 82.2169 18.9583 29
 1 9 -6 35.148 18.5772 21
 -1 -9 6 -1.11693 15.5914 29
 1 9 -5 6.14245 18.2178 21
 -1 -9 5 -2.2006 15.4342 29
 1 9 -4 35.7867 19.1985 21
 1 9 -3 0.98558 15.131 6
 1 9 -3 1.84851 15.5206 24
 1 9 -3 -5.75664 16.9916 21
 1 9 -2 48.1394 17.1471 24
 1 9 -2 17.7023 17.7346 21
 1 9 -1 21.0302 15.7989 24
 1 9 -1 20.1224 16.1679 21
 1 9 0 22.1955 16.4631 24
 1 9 0 19.1731 16.8996 21
 1 9 1 158.897 20.2812 24
 1 9 1 142.178 20.74 21
 1 9 2 106.656 18.8059 3
 1 9 2 97.3013 17.9159 24
 1 9 3 3.23993 13.5724 3
 1 9 3 13.6597 15.4766 24
 -1 -9 -3 12.602 13.3825 19
 -1 -9 -4 1.00901 14.3415 19
 1 9 5 27.0259 15.2607 3
 -1 -9 -5 14.6548 15.125 19
 1 9 5 14.6581 15.801 24
 -1 -9 -6 1227.67 60.0783 19
 1 9 6 1182.23 58.9249 24
 1 9 7 300.275 25.4964 27
 -1 -9 -7 285.828 26.4595 19
 1 9 7 308.526 25.8462 24
 1 9 8 151.508 20.3619 27
 -1 -9 -8 111.591 20.2006 19
 1 9 8 148.583 21.0216 24
 1 9 9 365.471 28.5524 27
 1 9 9 339.89 27.7975 24
 -1 -9 -9 366.584 30.2023 19
 1 9 10 54.8563 17.2799 24
 1 9 10 88.3255 18.5155 27
 1 9 10 68.0607 17.5384 6
 1 9 11 15.2535 15.7676 24
 1 9 11 -2.16117 15.6888 27
 1 9 11 40.842 16.4893 6
 1 9 12 61.99 18.3119 27
 1 9 13 19.7441 30.2691 46
 1 9 13 -7.31096 16.6785 56
 1 9 13 22.5339 16.6309 27
 1 9 14 55.3097 31.2936 46
 -1 -9 -14 44.8293 18.1593 19
 1 9 14 29.4995 16.6849 56
 1 9 14 28.3862 18.6831 27
 -1 -9 -15 -2.51356 16.4096 19
 1 9 15 -7.33078 16.5806 56
 1 9 15 13.5815 17.7983 27
 1 9 16 28.3782 30.5834 46
 -1 -9 -16 26.6487 17.7542 19
 1 9 16 -1.11163 16.374 27
 1 9 17 -7.98915 15.4876 56
 1 9 17 51.1983 30.182 46
 1 9 18 83.0924 18.0992 56
 -1 -9 -18 90.4645 19.0191 48
 1 9 18 110.777 30.5269 46
 1 9 19 19.3226 13.5741 56
 -1 -9 -19 22.0562 15.561 48
 1 9 19 23.5405 27.2602 46
 1 9 20 19.456 12.6601 56
 -1 -9 -20 40.0402 14.9536 48
 1 9 20 62.1044 26.1193 46
 1 9 21 16.9848 11.453 56
 -1 -9 -21 10.3553 12.806 48
 1 9 22 1.10451 9.65621 56
 -1 -9 -22 13.1447 11.7374 48
 1 9 23 10.4143 7.28819 56
 -1 -9 -23 3.90068 8.90961 48
 1 9 23 25.6369 15.5367 46
 1 10 -15 17.4289 8.78014 40
 1 10 -14 14.3277 12.0971 33
 1 10 -14 19.9884 11.8016 40
 1 10 -13 -4.95745 14.0292 33
 1 10 -13 3.83542 12.841 40
 1 10 -12 2.19512 17.0702 43
 1 10 -12 19.668 15.6656 33
 1 10 -12 10.9936 14.6298 40
 1 10 -11 10.1305 19.0683 43
 1 10 -11 29.1883 18.3166 33
 1 10 -11 -24.8449 15.7943 40
 1 10 -10 2.11667 20.4176 43
 1 10 -10 -0.79865 16.0285 40
 1 10 -9 4.58948 21.8838 43
 1 10 -9 37.4402 19.7955 33
 1 10 -9 26.9252 20.5994 58
 1 10 -9 11.8856 17.258 40
 1 10 -8 -17.8329 18.9882 58
 1 10 -8 -12.6818 19.6597 33
 1 10 -8 48.9528 18.5966 31
 1 10 -8 -6.16666 17.0981 40
 1 10 -7 45.6722 21.5062 58
 1 10 -7 74.0457 19.7215 31
 1 10 -7 26.5396 19.8979 21
 1 10 -7 20.3729 20.3619 33
 1 10 -6 40.507 24.6791 43
 1 10 -6 23.6792 21.584 33
 1 10 -6 67.7633 22.183 58
 1 10 -6 56.4443 21.3447 21
 -1 -10 6 42.4942 18.3246 29
 1 10 -5 14.7771 23.5498 43
 1 10 -5 5.93603 19.3871 33
 -1 -10 5 16.5378 16.712 29
 1 10 -5 40.9795 19.0561 31
 1 10 -5 8.6222 18.8802 21
 1 10 -5 23.6546 20.056 58
 1 10 -4 -18.8897 20.0526 58
 1 10 -4 2.94363 18.7356 33
 -1 -10 4 3.32094 16.0988 29
 1 10 -4 5.77294 17.6465 31
 1 10 -4 7.33674 17.8712 21
 1 10 -4 15.4825 22.4038 52
 1 10 -3 221.007 25.8927 31
 1 10 -3 205.659 25.5203 21
 1 10 -3 203.838 26.2523 58
 1 10 -3 154.905 27.6005 52
 1 10 -2 451.265 32.9517 24
 1 10 -2 498.094 35.5183 31
 1 10 -2 550.587 35.9176 21
 1 10 -2 538.788 36.3042 58
 1 10 -2 483.886 33.6302 6
 1 10 -2 516.935 40.0464 9
 1 10 -1 395.274 31.7406 21
 1 10 -1 296.04 28.2407 24
 1 10 -1 332.527 28.8394 6
 1 10 0 124.959 21.4573 24
 1 10 0 111.587 21.2655 6
 1 10 1 42.964 18.2649 24
 1 10 1 37.7164 17.1346 6
 1 10 2 279.734 26.5183 24
 1 10 3 86.1239 23.1649 24
 1 10 4 452.205 33.2519 24
 -1 -10 -5 36.8665 18.0616 19
 -1 -10 -6 37.0028 17.0764 19
 1 10 6 63.9849 19.0649 24
 1 10 6 80.6556 20.1025 6
 -1 -10 -7 176.645 22.5351 19
 1 10 7 173.876 22.907 24
 1 10 7 153.903 22.6839 6
 -1 -10 -8 497.338 34.9818 19
 1 10 8 496.699 34.4253 24
 1 10 8 456.27 34.0984 6
 -1 -10 -9 622.994 40.9154 19
 1 10 9 553.217 43.5742 9
 1 10 9 670.746 39.8504 6
 1 10 9 635.102 39.1847 24
 -1 -10 -10 39.4647 17.4815 19
 1 10 10 20.0259 16.8642 6
 1 10 10 15.2809 27.882 9
 1 10 10 15.2455 16.7289 27
 1 10 10 4.32557 14.5602 56
 1 10 10 7.96859 17.7367 24
 1 10 11 22.0175 17.0628 6
 -1 -10 -11 33.3804 17.6271 19
 1 10 11 -10.033 15.4354 56
 1 10 11 19.7903 16.5832 27
 -1 -10 -12 10.2686 18.0157 19
 1 10 12 24.2575 17.642 27
 1 10 12 15.9027 16.1572 56
 1 10 13 46.0892 18.2609 27
 -1 -10 -13 71.0998 19.9062 19
 1 10 13 28.5676 17.1473 56
 1 10 13 32.8294 29.4049 46
 1 10 14 39.9829 18.167 27
 1 10 14 47.5822 17.0942 56
 1 10 14 74.852 30.2034 46
 1 10 15 -1.10462 15.9855 56
 1 10 15 5.66634 29.1336 46
 -1 -10 -15 12.3812 15.4763 48
 1 10 16 24.3018 15.6539 56
 1 10 16 3.87002 28.0942 46
 -1 -10 -16 27.3595 16.0741 48
 1 10 17 -4.94354 13.4976 56
 1 10 17 5.07403 27.342 46
 -1 -10 -17 30.7037 15.4654 48
 -1 -10 -18 47.6229 15.3888 48
 1 10 18 50.3468 26.4311 46
 1 10 19 9.56507 11.9444 56
 -1 -10 -19 11.2978 13.0166 48
 1 10 19 43.5016 24.351 46
 1 10 20 14.2197 11.1381 56
 -1 -10 -20 16.5634 12.5328 48
 1 10 21 9.21993 9.92477 56
 -1 -10 -21 13.9405 10.7298 48
 -1 -10 -22 -2.39713 8.09502 48
 1 10 22 1.16418 7.35123 56
 1 10 22 -5.89784 7.22649 31
 1 11 -12 26.4546 12.2436 33
 1 11 -11 2.33976 9.01615 40
 1 11 -10 -0.47323 11.1659 40
 1 11 -10 12.023 13.9038 58
 1 11 -10 3.62177 16.4276 43
 1 11 -9 1.84137 15.0998 58
 1 11 -9 13.1449 15.6979 33
 1 11 -8 10.6672 16.557 58
 1 11 -8 5.54475 17.4405 33
 1 11 -7 -16.627 17.3574 33
 1 11 -7 20.4916 15.5632 31
 1 11 -7 -15.0924 17.9443 58
 1 11 -7 15.3312 20.2942 43
 1 11 -6 -6.23149 18.4898 33
 1 11 -6 23.9741 17.272 31
 1 11 -6 34.5693 19.3082 58
 1 11 -6 8.08217 21.2039 43
 1 11 -5 6.42364 18.2663 33
 1 11 -5 41.612 17.5816 31
 1 11 -5 -9.21815 18.5833 58
 1 11 -5 10.6598 21.6497 43
 1 11 -4 13.0348 18.4092 33
 1 11 -4 44.5168 18.0579 31
 1 11 -4 44.5108 20.0002 58
 1 11 -4 2.3302 21.5063 43
 1 11 -3 24.7696 19.4099 33
 1 11 -3 17.196 22.5196 43
 1 11 -3 42.115 20.6266 58
 1 11 -3 32.8487 18.0394 31
 1 11 -2 118.884 21.8495 31
 1 11 -2 82.1256 19.7392 6
 1 11 -2 106.792 21.9902 33
 1 11 -2 71.4546 23.2293 43
 1 11 -2 85.3617 22.263 58
 1 11 -2 98.9084 29.6982 9
 1 11 -2 81.1661 22.9999 8
 1 11 -1 27.3884 18.2868 31
 1 11 -1 38.8604 19.2513 6
 1 11 -1 55.1739 19.621 33
 1 11 -1 72.1591 21.8119 58
 1 11 -1 43.4812 22.5645 43
 1 11 -1 56.6516 29.8636 9
 1 11 -1 33.8551 23.1079 8
 1 11 0 187.004 33.7877 9
 1 11 0 212.41 27.5112 58
 1 11 0 219.511 25.6722 31
 1 11 0 226.117 25.5525 6
 1 11 0 179.195 26.5759 43
 1 11 0 253.775 25.6225 24
 1 11 1 10.4867 18.0564 31
 1 11 1 -1.14905 17.6499 6
 1 11 1 22.4687 19.7947 52
 1 11 1 20.6256 18.8073 24
 1 11 1 62.0131 29.4352 47
 1 11 1 -0.97559 29.3526 9
 1 11 2 103.128 22.4668 31
 1 11 2 92.4979 22.091 6
 1 11 2 96.6816 24.0384 58
 1 11 2 116.044 22.174 24
 1 11 2 118.261 34.6344 9
 1 11 2 108.338 30.3033 47
 1 11 3 35.4984 19.3322 6
 1 11 3 4.28749 26.9578 47
 1 11 3 15.6391 18.4682 24
 1 11 3 18.0833 32.0116 9
 1 11 3 47.0467 19.6285 31
 1 11 4 167.134 23.8588 24
 1 11 4 169.739 24.8932 31
 1 11 4 199.583 24.536 6
 1 11 5 134.46 22.8242 31
 1 11 6 28.8361 18.9862 24
 1 11 6 -7.06839 17.9424 31
 1 11 6 24.6597 18.7559 6
 1 11 7 174.204 24.2565 6
 1 11 7 156.16 22.8932 31
 1 11 7 127.63 22.3795 24
 -1 -11 -7 165.381 22.603 19
 1 11 7 177.894 34.6543 9
 1 11 8 -8.99679 17.5331 6
 1 11 8 22.1697 18.073 31
 1 11 8 4.25377 17.6908 24
 1 11 8 -21.8676 28.417 9
 -1 -11 -8 3.54958 16.1016 19
 1 11 9 50.1087 23.0421 8
 1 11 9 58.4993 30.4837 9
 1 11 9 41.2086 18.5096 6
 -1 -11 -9 58.758 18.5469 19
 1 11 10 99.2149 23.5677 8
 1 11 10 76.1801 29.4053 9
 1 11 10 80.3627 19.1947 6
 -1 -11 -10 84.343 20.6254 19
 1 11 11 229.755 21.959 56
 1 11 11 215.1 26.0001 8
 1 11 12 1.0785 16.8506 31
 1 11 12 -2.90103 13.1968 56
 1 11 13 41.3017 14.5272 56
 1 11 14 7.49717 13.0426 56
 1 11 15 25.1102 14.1623 56
 1 11 16 2.51897 12.6 56
 1 11 17 75.8559 14.2414 56
 -1 -11 -17 67.5432 13.7239 48
 1 11 18 -9.56142 12.0044 31
 1 11 18 18.9839 11.7832 56
 -1 -11 -18 5.52515 10.8089 48
 1 11 19 25.6002 11.7101 31
 1 11 19 37.4356 11.0312 56
 -1 -11 -19 28.3119 10.7301 48
 1 11 20 26.6317 9.4468 31
 -1 -11 -20 22.178 8.60227 48
 1 11 21 -0.63909 6.14097 56
 1 12 -10 9.78119 30.9032 60
 1 12 -9 49.5269 11.4426 58
 1 12 -8 18.358 14.899 43
 1 12 -8 24.7801 13.2386 58
 1 12 -7 25.0846 16.389 43
 1 12 -7 13.8952 14.5074 58
 1 12 -6 8.98369 17.4091 43
 1 12 -6 10.2355 15.3935 58
 1 12 -5 7.90661 18.2193 43
 1 12 -5 22.5777 15.5277 31
 1 12 -5 -16.3818 16.9472 58
 1 12 -4 28.3643 19.0703 43
 1 12 -4 26.1152 15.9314 31
 1 12 -4 11.6134 17.7772 58
 1 12 -3 10.9197 18.4615 43
 1 12 -3 37.9964 18.1056 58
 1 12 -3 8.97039 15.1344 31
 1 12 -2 20.1877 19.3435 43
 1 12 -2 25.1711 18.826 58
 1 12 -2 34.8829 17.0528 31
 1 12 -2 18.5258 19.0522 8
 1 12 -1 10.3029 18.6579 43
 1 12 -1 5.2297 19.4554 8
 1 12 -1 25.4824 17.3635 31
 1 12 -1 15.3102 18.461 58
 1 12 0 78.7861 22.7718 8
 1 12 0 40.3905 18.1728 31
 1 12 0 53.6329 20.576 58
 1 12 1 5.83421 20.8912 8
 1 12 1 9.29219 16.6472 31
 1 12 2 0.86075 22.0909 8
 1 12 2 16.7558 29.2008 9
 1 12 2 -1.89636 19.0593 58
 1 12 2 -1.04888 17.842 31
 1 12 3 52.7269 25.644 47
 1 12 3 24.5914 22.3852 8
 1 12 3 -0.89946 27.9757 9
 1 12 3 0.94911 18.7357 58
 1 12 3 11.6544 17.3302 31
 1 12 4 38.6985 25.3052 47
 1 12 4 16.9734 18.6191 58
 1 12 4 0.88633 22.2998 8
 1 12 4 -1.81474 27.5881 9
 1 12 4 31.9413 17.5906 31
 1 12 5 33.4715 19.4922 58
 1 12 5 12.7761 17.0783 31
 1 12 6 37.5948 22.5564 8
 1 12 6 -10.9116 18.5504 58
 1 12 6 36.0151 17.668 31
 1 12 7 21.3427 22.0099 8
 1 12 7 40.1525 28.7731 9
 1 12 7 7.04902 18.4494 58
 1 12 7 23.0668 17.2239 31
 1 12 8 55.1218 22.4096 8
 1 12 8 26.1825 17.9449 58
 1 12 8 26.8184 17.5891 31
 1 12 9 24.9756 20.6972 8
 1 12 10 53.726 20.5055 8
 1 12 11 0.67466 15.5382 58
 1 12 11 15.7875 18.4314 8
 1 12 12 8.60274 16.8474 8
 1 12 12 24.014 15.5755 31
 1 12 13 17.4742 15.1052 31
 1 12 13 6.02722 10.8024 56
 1 12 14 90.3003 16.3958 31
 1 12 14 82.6461 13.2767 56
 1 12 15 11.0193 12.8931 31
 1 12 15 2.42219 9.80366 56
 1 12 16 6.62443 12.0102 31
 1 12 16 -3.84909 9.43819 56
 1 12 17 6.56404 10.0495 31
 1 12 17 14.8554 8.81411 56
 1 12 17 3.99029 12.4023 50
 1 12 18 3.93669 8.23745 31
 1 12 18 -3.52898 7.13999 56
 1 12 18 -15.4978 10.3524 50
 1 13 -6 10.9401 29.2774 60
 1 13 -6 26.861 11.3342 58
 1 13 -5 23.694 32.9096 60
 1 13 -5 84.4099 14.3349 58
 1 13 -4 7.10849 13.8786 58
 1 13 -4 -13.4484 30.5355 60
 1 13 -3 -3.16 13.4606 43
 1 13 -3 35.9489 13.3455 31
 1 13 -3 16.4506 14.513 58
 1 13 -2 2.86112 13.2484 43
 1 13 -2 16.0435 15.4187 58
 1 13 -2 44.5403 14.7237 31
 1 13 -2 22.0618 15.2464 8
 1 13 -1 22.3624 16.1935 58
 1 13 -1 57.6638 15.0758 31
 1 13 -1 54.0193 17.0838 8
 1 13 0 65.3318 15.9565 31
 1 13 0 81.9086 18.3256 8
 1 13 1 24.2435 14.5908 31
 1 13 1 12.9873 17.561 8
 1 13 2 21.7612 16.3558 58
 1 13 2 8.05529 14.4814 31
 1 13 2 -5.87279 18.2357 8
 1 13 3 18.2549 16.0658 58
 1 13 3 -9.85872 14.4512 31
 1 13 3 18.2398 19.0794 8
 1 13 4 -13.8021 16.1889 58
 1 13 4 6.64193 14.4278 31
 1 13 4 1.3756 18.3709 8
 1 13 5 22.836 16.548 58
 1 13 5 25.7848 15.6743 31
 1 13 5 39.2946 19.2387 8
 1 13 6 20.6507 14.6941 31
 1 13 6 18.6808 15.9497 58
 1 13 7 26.828 15.0092 31
 1 13 7 10.5626 18.3836 8
 1 13 8 9.28526 14.6318 58
 1 13 8 13.4718 14.5096 31
 1 13 8 35.8416 18.5484 8
 1 13 9 0.5666 13.7687 58
 1 13 9 18.15 17.3357 8
 1 13 10 8.52711 12.4532 58
 1 13 10 19.5805 16.346 8
 1 13 11 14.1918 15.0875 8
 1 13 12 -1.89371 12.2001 31
 1 13 12 6.22653 13.0042 8
 1 13 13 16.5244 11.4251 31
 1 13 14 98.7779 13.7499 31
 1 13 15 -0.41676 8.62448 31
 1 13 16 2.23104 7.44133 31
 1 14 -2 21.2501 10.0008 58
 1 14 -1 2.85114 10.0522 58
 1 14 0 10.201 9.47476 31
 1 14 0 17.3046 11.1789 8
 1 14 1 13.8642 10.185 31
 1 14 1 19.8653 12.4856 8
 1 14 2 26.5611 12.755 58
 1 14 2 38.7469 11.7635 31
 1 14 2 40.7559 14.1154 8
 1 14 3 2.21143 12.5714 58
 1 14 3 15.8246 10.9914 31
 1 14 3 14.4573 13.6704 8
 1 14 4 39.9719 13.0672 58
 1 14 4 39.1737 12.0857 31
 1 14 4 43.39 14.8107 8
 1 14 5 -6.81895 11.5922 58
 1 14 5 5.26107 10.9552 31
 1 14 5 20.4282 14.2957 8
 1 14 6 26.6205 11.549 31
 1 14 6 16.8945 11.6252 58
 1 14 7 15.376 10.9312 58
 1 14 7 8.15599 10.8705 31
 1 14 7 27.485 13.8406 8
 1 14 8 16.6908 9.80416 58
 1 14 8 -4.17686 13.0163 8
 1 14 9 10.05 12.0916 8
 1 14 10 6.79388 10.8028 8
 1 14 11 2.24992 8.8306 31
 1 14 12 12.9125 7.70733 31
 -2 12 12 13.3975 10.4642 50
 -2 12 12 28.4911 12.4249 47
 -2 12 11 26.8085 12.2479 50
 -2 12 11 14.783 14.1478 47
 -2 12 10 48.1798 13.5707 50
 -2 12 10 56.3566 16.4277 47
 -2 12 9 55.1813 14.7297 50
 -2 12 9 69.9996 17.7181 47
 -2 12 8 52.1401 18.4732 47
 -2 12 7 37.9145 18.5866 47
 -2 12 6 94.5442 20.4192 47
 -2 12 5 32.8878 19.9497 47
 -2 12 4 37.1485 20.1005 47
 -2 12 4 1.22443 7.35007 31
 -2 12 3 -6.39839 9.3772 31
 -2 12 2 -0.86981 10.0944 31
 -2 12 1 9.97857 10.5096 31
 -2 12 0 -7.79425 8.30415 58
 -2 12 -1 4.4786 10.8646 58
 -2 11 16 25.7819 10.493 50
 -2 11 15 22.9678 14.0456 47
 -2 11 15 2.45613 6.06788 56
 -2 11 15 31.8537 13.2558 50
 -2 11 14 8.82692 16.4662 47
 -2 11 14 2.24673 7.23264 56
 -2 11 14 30.0979 14.5621 50
 -2 11 13 21.1694 18.2029 47
 -2 11 13 -0.42194 8.1812 56
 -2 11 13 22.4748 15.9643 50
 -2 11 12 10.6814 19.0063 47
 -2 11 12 0.45159 7.62627 56
 -2 11 12 6.01126 16.0502 50
 -2 11 11 -0.55933 20.1203 47
 -2 11 11 25.0825 17.4577 50
 -2 11 10 16.8803 21.3616 47
 -2 11 10 19.762 18.0014 50
 -2 11 9 17.9 22.2954 47
 -2 11 9 29.6758 18.7572 50
 -2 11 8 9.36848 22.2722 47
 -2 11 8 22.0112 19.3635 50
 -2 11 7 44.4215 19.5574 50
 -2 11 7 4.15548 23.0654 47
 -2 11 7 45.7787 20.7684 38
 -2 11 6 55.3415 24.0159 47
 -2 11 6 53.9683 21.1343 38
 -2 11 6 36.5563 20.225 50
 -2 11 6 29.0994 13.3712 31
 -2 11 5 11.5298 24.1406 47
 -2 11 5 42.6308 20.3233 50
 -2 11 5 0.694 13.3869 31
 -2 11 5 25.2673 21.2566 38
 -2 11 4 20.2575 19.939 50
 -2 11 4 60.4177 21.6865 38
 -2 11 4 2.87387 13.7669 31
 -2 11 3 18.382 14.1869 31
 -2 11 2 43.1809 15.3185 31
 -2 11 2 41.8292 52.8828 60
 -2 11 1 -5.96896 13.7124 31
 -2 11 1 5.65843 15.8891 58
 -2 11 0 15.1537 24.6173 47
 -2 11 0 36.2745 14.8156 31
 -2 11 0 14.84 16.0512 58
 -2 11 0 76.4665 52.5317 60
 -2 11 -1 5.81184 13.7467 31
 -2 11 -1 35.341 52.4508 60
 -2 11 -1 15.6099 16.2106 58
 -2 11 -2 16.2053 14.1277 31
 -2 11 -2 20.6432 15.9272 58
 -2 11 -3 18.8777 13.3857 31
 -2 11 -3 6.28999 15.2373 58
 -2 11 -3 49.0436 49.6974 60
 -2 11 -4 2.0653 47.7078 60
 -2 11 -4 42.7962 15.9966 58
 -2 11 -5 58.6189 45.7062 60
 -2 11 -5 19.8166 15.0472 58
 -2 11 -6 44.7294 43.4735 60
 -2 11 -8 16.8686 11.5187 54
 -2 11 -9 55.6235 30.4313 60
 -2 10 18 13.4749 7.49201 56
 -2 10 18 5.59657 11.4482 47
 -2 10 17 -5.72486 8.74167 56
 -2 10 17 1.05181 15.2419 47
 -2 10 16 -8.00073 10.1238 56
 -2 10 15 -0.65113 11.4333 56
 -2 10 15 10.7457 17.0426 50
 -2 10 14 10.7475 11.9126 56
 -2 10 14 31.2828 18.4684 50
 -2 10 13 -9.97432 12.6415 56
 -2 10 13 28.8728 19.5897 50
 -2 10 12 23.2793 13.2935 56
 -2 10 12 25.211 20.6837 50
 -2 10 12 7.53994 14.8134 59
 -2 10 11 -25.5726 15.7295 59
 -2 10 11 -4.10171 20.8256 50
 -2 10 11 1.64525 12.7415 56
 -2 10 10 -13.4639 25.6139 47
 -2 10 10 -6.42015 21.472 50
 -2 10 10 21.1879 19.7774 38
 -2 10 10 8.2657 13.164 56
 -2 10 9 -13.9926 26.7415 47
 -2 10 9 -19.1353 22.1932 50
 -2 10 9 56.7366 22.2085 38
 -2 10 8 7.62743 26.1665 47
 -2 10 8 29.9513 22.237 8
 -2 10 8 27.078 22.2351 50
 -2 10 8 62.1634 22.8317 38
 -2 10 7 -7.79265 26.2833 47
 -2 10 7 50.3095 23.0228 8
 -2 10 7 93.5409 19.6453 10
 -2 10 7 23.6378 22.9711 50
 -2 10 7 10.9817 21.7178 38
 -2 10 6 35.0287 22.5878 38
 -2 10 6 30.7604 26.6509 47
 -2 10 6 33.7777 23.7394 50
 -2 10 6 24.5234 15.5595 31
 -2 10 6 94.239 19.6428 10
 -2 10 6 30.9664 22.8496 8
 -2 10 5 77.0502 23.8676 38
 -2 10 5 56.8505 23.2211 50
 -2 10 5 56.0334 17.1522 31
 -2 10 5 77.9693 24.1662 8
 -2 10 5 144.214 21.2752 10
 -2 10 4 67.223 25.6064 38
 -2 10 4 85.4843 20.3097 10
 -2 10 4 62.0448 17.7482 31
 -2 10 4 33.6445 23.3856 50
 -2 10 3 89.3461 24.4741 50
 -2 10 3 28.2916 16.6808 31
 -2 10 3 119.26 25.2895 45
 -2 10 3 111.299 21.2798 10
 -2 10 3 67.3378 25.1898 8
 -2 10 3 147.425 63.0474 60
 -2 10 2 37.8064 24.1132 38
 -2 10 2 63.3101 23.9961 45
 -2 10 2 25.6777 23.7345 8
 -2 10 2 -4.77535 15.9923 31
 -2 10 2 75.3349 24.7027 50
 -2 10 1 1.66829 18.3698 58
 -2 10 1 97.5243 63.3773 60
 -2 10 1 33.6798 23.6052 38
 -2 10 1 79.9382 28.7998 47
 -2 10 1 56.6277 23.4047 45
 -2 10 1 150.947 21.0736 10
 -2 10 1 45.1421 23.7623 8
 -2 10 1 0.9621 16.1546 31
 -2 10 1 61.3692 23.3176 50
 -2 10 0 9.6367 16.4392 31
 -2 10 0 72.7611 28.1142 47
 -2 10 0 50.9729 22.7349 45
 -2 10 0 56.5853 23.3345 38
 -2 10 0 58.9241 23.5779 8
 -2 10 0 74.3683 19.1228 10
 -2 10 0 19.6784 19.2531 58
 -2 10 0 21.0613 62.3348 60
 -2 10 -1 38.373 17.1819 31
 -2 10 -1 24.2271 21.3563 45
 -2 10 -1 61.1391 27.981 47
 -2 10 -1 59.347 22.963 38
 -2 10 -1 22.2449 62.4166 60
 -2 10 -1 33.8667 19.5707 58
 -2 10 -1 46.5498 22.2694 8
 -2 10 -1 113.08 19.8731 10
 -2 10 -2 30.9505 20.8836 45
 -2 10 -2 52.9041 27.6822 47
 -2 10 -2 36.9246 22.1848 8
 -2 10 -2 27.2482 61.4199 60
 -2 10 -2 28.7684 19.7268 58
 -2 10 -2 21.8093 16.4891 31
 -2 10 -3 64.9374 21.2728 58
 -2 10 -3 94.6632 67.0383 60
 -2 10 -3 106.914 20.128 31
 -2 10 -3 125.122 22.9256 45
 -2 10 -4 -7.64521 18.3864 58
 -2 10 -4 14.5835 60.1516 60
 -2 10 -4 27.0854 17.0542 31
 -2 10 -5 29.5988 19.0477 58
 -2 10 -5 0.93595 56.9346 60
 -2 10 -5 36.4056 16.4904 31
 -2 10 -6 57.226 19.4189 58
 -2 10 -6 34.6816 48.431 37
 -2 10 -7 28.6571 18.04 58
 -2 10 -7 21.6231 45.9036 37
 -2 10 -8 61.7096 50.615 60
 -2 10 -8 44.4809 43.2476 37
 -2 10 -9 20.6812 45.1972 60
 -2 10 -9 -5.79556 40.2683 37
 -2 10 -10 55.2722 42.0204 60
 -2 10 -10 98.9557 37.7393 37
 -2 10 -11 20.2053 36.51 60
 -2 10 -11 65.0905 32.8191 37
 -2 10 -12 25.312 30.0291 60
 -2 10 -12 64.3888 27.2476 37
 -2 10 -12 17.7323 12.0229 54
 2 -9 -20 20.7672 7.95306 48
 -2 9 20 3.07198 6.82747 56
 -2 9 19 -1.96294 8.90634 56
 -2 9 19 13.7783 13.1148 50
 -2 9 18 8.63979 10.8441 56
 -2 9 18 17.4274 15.5573 50
 -2 9 16 5.77381 12.7493 56
 -2 9 15 9.0618 13.8849 56
 -2 9 14 34.9611 15.7276 56
 -2 9 14 -10.3648 17.2787 59
 -2 9 13 185.449 23.4438 56
 -2 9 13 247.027 25.4252 59
 -2 9 12 45.1342 17.1406 56
 -2 9 12 66.6427 20.4767 59
 -2 9 11 -1.06376 15.2471 56
 -2 9 11 41.0979 19.5173 59
 -2 9 10 45.7389 22.5544 38
 -2 9 10 22.3108 15.9535 56
 -2 9 10 41.3136 19.5024 59
 -2 9 9 241.714 25.1049 59
 -2 9 9 47.1107 18.1878 56
 -2 9 9 184.473 29.0203 38
 -2 9 9 48.0157 25.5018 50
 -2 9 9 181.267 22.1081 10
 -2 9 9 79.3326 24.2394 8
 -2 9 8 -32.5919 17.2939 56
 -2 9 8 -15.8079 17.9595 26
 -2 9 8 16.1397 24.7533 50
 -2 9 8 47.2227 19.16 10
 -2 9 8 37.7797 23.9193 8
 -2 9 8 -19.9062 23.1044 38
 -2 9 7 -7.64343 18.1357 26
 -2 9 7 4.26036 24.0998 50
 -2 9 7 60.3951 19.8849 10
 -2 9 7 19.6269 23.1329 8
 -2 9 7 -12.0459 23.5465 38
 -2 9 6 75.1481 21.0672 26
 -2 9 6 83.4766 26.3865 38
 -2 9 6 70.6549 25.4079 50
 -2 9 6 100.834 21.1292 10
 -2 9 6 86.4103 25.4343 8
 -2 9 5 58.1941 25.0805 45
 -2 9 5 1.14445 17.8568 26
 -2 9 5 8.69087 23.9047 38
 -2 9 5 -14.4141 24.4098 50
 -2 9 5 48.1896 19.4786 10
 -2 9 5 19.549 23.3318 8
 -2 9 4 44.7484 18.9495 10
 -2 9 4 85.2127 25.6133 45
 -2 9 4 40.6549 19.4023 26
 -2 9 4 13.1912 15.7348 31
 -2 9 4 4.9905 22.9651 38
 -2 9 4 51.4067 25.2208 50
 -2 9 3 -11.3288 16.7433 31
 -2 9 3 20.1959 24.0603 45
 -2 9 3 -2.34531 18.9866 26
 -2 9 3 34.4862 65.742 60
 -2 9 3 -9.19747 23.54 50
 -2 9 3 77.094 19.6378 10
 -2 9 2 27.2483 24.4 38
 -2 9 2 18.7829 17.7888 31
 -2 9 2 15.099 24.2219 45
 -2 9 2 17.1873 27.9347 47
 -2 9 2 33.0481 20.0016 26
 -2 9 2 88.4609 66.8102 60
 -2 9 2 89.4584 26.2832 50
 -2 9 2 28.6933 24.0244 8
 -2 9 1 129.703 26.1339 38
 -2 9 1 136.156 21.0738 31
 -2 9 1 120.752 30.5432 47
 -2 9 1 51.2135 24.9149 45
 -2 9 1 112.348 22.1574 26
 -2 9 1 161.201 23.0262 58
 -2 9 1 126.228 69.2271 60
 -2 9 1 138.451 26.0596 50
 -2 9 1 166.601 22.2821 10
 -2 9 1 187.426 28.3659 8
 -2 9 0 30.0193 22.8396 38
 -2 9 0 8.56325 23.3262 45
 -2 9 0 31.1924 28.5551 47
 -2 9 0 18.1147 17.041 31
 -2 9 0 12.4338 67.329 60
 -2 9 0 20.9974 20.024 58
 -2 9 0 69.536 25.1 50
 -2 9 0 32.2526 18.8887 10
 -2 9 0 57.0417 24.2373 8
 -2 9 -1 46.7646 23.7237 38
 -2 9 -1 3.21972 17.1046 31
 -2 9 -1 16.0409 18.7437 30
 -2 9 -1 54.3851 29.7785 47
 -2 9 -1 16.0082 23.1863 45
 -2 9 -1 24.4157 20.3707 58
 -2 9 -1 4.59025 67.5941 60
 -2 9 -1 17.5032 23.8034 50
 -2 9 -1 13.1026 18.8385 10
 -2 9 -1 10.3982 23.3626 8
 -2 9 -2 41.6889 23.5489 38
 -2 9 -2 -3.97207 21.127 58
 -2 9 -2 -16.2124 68.0117 60
 -2 9 -2 33.3851 28.6362 47
 -2 9 -2 -31.5158 23.2945 45
 -2 9 -2 49.3855 19.4378 10
 -2 9 -2 2.74707 22.4098 8
 -2 9 -2 25.5187 19.8435 26
 -2 9 -2 -2.42653 17.9112 30
 -2 9 -2 10.7733 17.4087 31
 -2 9 -3 36.4441 23.093 38
 -2 9 -3 8.01762 20.7725 58
 -2 9 -3 44.1013 68.1687 60
 -2 9 -3 27.1695 22.6021 45
 -2 9 -3 28.3033 29.0712 47
 -2 9 -3 35.1714 18.7645 10
 -2 9 -3 21.0389 22.0935 8
 -2 9 -3 50.05 20.8399 26
 -2 9 -3 33.2533 18.4317 30
 -2 9 -3 37.6843 18.1853 31
 -2 9 -4 -1.00356 20.217 58
 -2 9 -4 60.9809 18.7209 10
 -2 9 -4 42.8796 28.9321 47
 -2 9 -4 43.8175 18.8332 30
 -2 9 -4 11.7668 17.6116 31
 -2 9 -4 9.00928 21.5315 38
 -2 9 -5 43.2504 18.7244 31
 -2 9 -5 20.9055 20.902 58
 -2 9 -6 51.5293 18.7106 31
 -2 9 -6 51.7426 21.3527 58
 -2 9 -7 37.7868 20.662 58
 -2 9 -7 -2.12276 62.5458 60
 -2 9 -8 4.01002 59.9886 60
 -2 9 -9 11.1432 56.4142 60
 -2 9 -9 22.7459 19.1063 58
 -2 9 -10 60.4752 53.1583 60
 -2 9 -11 -2.94869 49.3311 60
 -2 9 -12 2.48296 44.5761 60
 -2 9 -13 45.4968 39.439 60
 -2 9 -13 143.961 37.8281 37
 -2 9 -14 24.1206 13.7575 54
 -2 9 -14 15.6783 31.3749 60
 -2 9 -14 52.1131 31.4092 37
 -2 8 21 1.09647 7.26038 56
 -2 8 21 3.29862 10.2335 50
 -2 8 20 10.7217 10.1771 56
 -2 8 19 0.6818 11.0853 56
 -2 8 19 62.8933 15.9891 49
 -2 8 18 4.0542 12.8337 56
 -2 8 18 11.4685 17.2463 49
 -2 8 17 7.38745 13.4653 56
 -2 8 17 6.90389 18.4594 49
 -2 8 16 27.8879 20.1968 49
 -2 8 16 7.12535 14.2798 56
 -2 8 16 -4.68954 17.9485 59
 -2 8 16 -4.71893 19.8856 42
 -2 8 15 7.0955 21.2476 49
 -2 8 15 6.01303 18.2764 59
 -2 8 15 11.4379 21.8158 42
 -2 8 14 24.0069 21.9573 49
 -2 8 14 18.3455 17.3928 56
 -2 8 14 38.8081 19.8916 59
 -2 8 13 64.7026 21.5694 59
 -2 8 13 -0.71634 22.2209 49
 -2 8 13 21.135 17.7579 27
 -2 8 13 -1.10759 16.7827 20
 -2 8 13 1.18041 16.9162 56
 -2 8 12 96.1206 23.1709 59
 -2 8 12 53.0876 23.7019 49
 -2 8 12 54.7843 19.4278 27
 -2 8 12 63.7025 24.3064 42
 -2 8 12 32.2758 18.7201 56
 -2 8 12 62.4191 19.3894 20
 -2 8 11 57.0222 24.1653 49
 -2 8 11 40.2353 18.6691 20
 -2 8 11 -8.55711 23.3646 42
 -2 8 11 52.4373 21.5501 59
 -2 8 11 57.3001 18.8325 56
 -2 8 10 25.7351 23.2923 49
 -2 8 10 13.863 17.2305 20
 -2 8 10 12.9587 16.5426 56
 -2 8 10 41.2532 23.4505 42
 -2 8 10 22.7169 20.3845 59
 -2 8 9 150.298 21.6652 20
 -2 8 9 148.463 22.2079 56
 -2 8 9 63.1647 23.9972 38
 -2 8 9 153.671 25.0614 8
 -2 8 9 120.667 25.4826 49
 -2 8 9 120.07 23.7456 59
 -2 8 8 36.0992 18.2405 26
 -2 8 7 118.009 21.9722 26
 -2 8 6 1.09846 17.5646 26
 -2 8 5 31.0916 17.6097 26
 -2 8 4 -7.83866 16.9987 26
 -2 8 4 7.93564 15.6881 6
 -2 8 3 136.288 21.8921 26
 -2 8 2 6.7973 17.624 26
 -2 8 2 -9.08594 16.101 6
 -2 8 1 155.09 23.3089 30
 -2 8 1 97.8574 20.9727 26
 -2 8 1 178.825 23.0468 6
 -2 8 0 5.62157 16.7603 6
 -2 8 0 23.1553 17.6866 30
 -2 8 -1 320.111 29.9478 26
 -2 8 -1 429.208 32.1006 30
 -2 8 -2 245.49 27.2023 26
 -2 8 -2 295.618 28.2306 30
 -2 8 -3 338.709 29.9421 26
 -2 8 -3 327.453 29.4912 30
 -2 8 -4 364.347 36.8549 47
 -2 8 -4 394.169 33.2786 58
 -2 8 -4 385.328 32.036 30
 -2 8 -4 410.225 32.4594 31
 -2 8 -4 385.193 31.6629 26
 -2 8 -5 11.2113 20.0273 40
 -2 8 -5 12.6787 20.968 58
 -2 8 -5 9.16036 28.6153 47
 -2 8 -5 23.2901 18.9776 26
 -2 8 -5 20.1886 17.9813 31
 -2 8 -5 -3.57011 17.1873 30
 -2 8 -5 40.3146 18.3944 10
 -2 8 -6 80.7157 23.3577 58
 -2 8 -6 85.578 24.6012 61
 -2 8 -6 100.121 22.099 31
 -2 8 -6 95.7017 20.1822 30
 -2 8 -6 67.9718 23.0557 40
 -2 8 -7 38.6454 22.2157 61
 -2 8 -7 2.11533 22.2703 58
 -2 8 -7 8.95466 18.2022 31
 -2 8 -7 19.2638 17.6402 30
 -2 8 -7 21.5403 20.5844 40
 -2 8 -8 13.0507 20.2938 61
 -2 8 -8 9.77085 16.5989 30
 -2 8 -8 15.6959 20.4161 40
 -2 8 -9 56.2136 22.0462 61
 -2 8 -9 84.6728 24.4002 58
 -2 8 -9 65.5767 22.8111 40
 -2 8 -10 27.8472 20.2651 58
 -2 8 -10 11.7454 18.8775 61
 -2 8 -10 4.19016 19.5269 40
 -2 8 -11 37.6325 20.1502 58
 -2 8 -11 17.5512 18.9019 61
 -2 8 -11 7.87434 18.4395 40
 -2 8 -12 30.1816 17.6794 61
 -2 8 -13 -2.93057 49.7566 60
 -2 8 -13 81.1527 17.8959 61
 -2 8 -14 -11.3051 43.4478 60
 -2 8 -15 15.2538 37.2199 60
 -2 8 -16 20.8181 13.3053 54
 -2 7 22 52.0316 11.1506 49
 2 -7 -22 41.3525 9.68589 48
 -2 7 21 8.06564 9.43889 56
 -2 7 21 2.27499 13.9758 49
 -2 7 20 -2.02288 11.0677 56
 -2 7 20 17.7029 16.4417 49
 -2 7 19 7.40782 13.1355 56
 -2 7 19 -0.96804 17.9847 42
 -2 7 19 3.04471 17.7906 49
 -2 7 19 11.5612 25.0996 46
 -2 7 18 -1.9044 13.8495 56
 -2 7 18 -6.66585 19.7398 42
 -2 7 18 8.74375 19.9853 49
 -2 7 18 58.0674 27.5941 46
 -2 7 17 11.6563 15.0327 56
 -2 7 17 -1.23076 21.095 42
 -2 7 17 9.69755 21.5168 49
 -2 7 16 22.8648 17.2524 56
 -2 7 16 29.9698 22.2913 49
 -2 7 16 17.222 22.3012 42
 -2 7 16 5.16043 29.8629 46
 -2 7 15 55.772 23.4502 49
 -2 7 15 1.08113 16.9724 27
 -2 7 15 10.1372 20.4802 59
 -2 7 15 6.01013 17.27 56
 -2 7 15 -2.21818 16.612 20
 -2 7 15 1.3919 22.8948 42
 -2 7 14 7.57655 23.7219 49
 -2 7 14 -4.46343 17.066 27
 -2 7 14 32.2797 22.6941 59
 -2 7 14 69.2563 21.5379 56
 -2 7 14 -0.9435 31.5308 46
 -2 7 14 7.16474 24.3389 42
 -2 7 14 13.66 16.4012 20
 -2 7 13 17.2644 17.579 20
 -2 7 13 63.832 23.0134 59
 -2 7 13 2.26807 16.9661 27
 -2 7 13 70.1968 32.5954 46
 -2 7 13 29.2549 23.6327 49
 -2 7 12 -8.05014 16.4312 20
 -2 7 12 46.1197 20.8911 59
 -2 7 12 20.8592 23.442 49
 -2 7 12 -5.68584 16.7018 27
 -2 7 12 -31.912 31.851 46
 -2 7 12 -1.24383 16.3398 56
 -2 7 11 -4.51801 16.5087 27
 -2 7 11 -5.69133 15.8822 20
 -2 7 10 3.34349 15.5499 27
 -2 7 10 3.3613 15.1173 20
 -2 7 9 7.67179 16.3424 27
 -2 7 9 51.6468 16.424 20
 -2 7 9 46.1745 16.9422 26
 -2 7 8 7.52622 15.1628 27
 -2 7 8 2.15249 13.5668 20
 -2 7 8 2.97982 15.0786 26
 -2 7 7 33.7729 16.4049 20
 -2 7 7 40.9651 16.866 26
 -2 7 6 -9.0347 15.8541 6
 -2 7 6 -4.14323 15.0278 20
 -2 7 6 -6.01301 14.7205 26
 -2 7 5 7.0597 13.7702 6
 -2 7 5 18.0554 15.9791 26
 -2 7 4 166.75 20.8368 6
 -2 7 4 155.737 20.2859 26
 -2 7 3 -1.09733 14.8256 30
 -2 7 3 47.3219 16.1186 26
 -2 7 2 73.2432 17.8803 30
 -2 7 2 65.6907 16.7472 6
 -2 7 2 50.5216 16.4201 26
 -2 7 1 37.3386 15.274 6
 -2 7 1 10.1494 15.2195 26
 -2 7 0 94.6112 18.8257 6
 -2 7 -1 80.79 18.0115 30
 -2 7 -1 69.1822 17.0237 6
 -2 7 -1 70.8782 18.3309 26
 -2 7 -2 65.8435 17.6983 30
 -2 7 -2 71.7492 17.7063 6
 -2 7 -2 49.635 17.0602 26
 -2 7 -3 22.5167 15.5859 30
 -2 7 -3 49.8939 19.1729 26
 -2 7 -4 351.371 29.5201 30
 -2 7 -4 424.377 31.8654 26
 -2 7 -5 111.498 21.031 26
 -2 7 -5 120.269 20.192 30
 -2 7 -6 39.346 18.7853 26
 -2 7 -6 16.1219 16.225 30
 -2 7 -7 158.871 22.5844 30
 -2 7 -8 43.7319 21.8104 33
 -2 7 -8 34.5511 24.7565 43
 -2 7 -8 68.8486 22.396 40
 -2 7 -8 70.3583 24.2774 61
 -2 7 -8 57.2051 20.1734 31
 -2 7 -8 34.2369 17.3827 30
 -2 7 -9 17.2171 21.6883 58
 -2 7 -9 -19.2061 21.9373 61
 -2 7 -9 30.9619 22.3931 40
 -2 7 -9 10.0622 16.7403 30
 -2 7 -9 9.24901 21.6829 33
 -2 7 -10 436.253 39.1917 61
 -2 7 -10 438.04 35.0367 58
 -2 7 -10 362.251 30.6912 30
 -2 7 -10 383.561 36.1172 33
 -2 7 -11 239.933 29.8836 33
 -2 7 -11 283.655 29.1018 58
 -2 7 -11 285.237 32.4261 61
 -2 7 -12 415.934 34.9109 33
 -2 7 -12 449.909 37.3806 61
 -2 7 -12 395.09 34.4758 40
 -2 7 -13 94.6257 23.0075 61
 -2 7 -13 142.819 23.9371 40
 -2 7 -14 11.526 17.4796 61
 -2 7 -14 3.70119 18.3823 40
 -2 7 -15 56.1092 17.6316 61
 -2 7 -15 51.1829 17.6522 40
 -2 7 -16 6.26046 13.9874 61
 -2 7 -16 29.4367 15.0083 40
 -2 7 -17 46.1441 15.1198 54
 -2 7 -17 25.064 11.8012 61
 -2 7 -18 16.4343 11.3346 54
 2 -6 -23 1.58179 6.89322 48
 -2 6 23 18.1736 10.6389 49
 2 -6 -22 4.52944 10.4336 48
 -2 6 22 11.037 14.1517 49
 -2 6 21 -4.60119 15.7749 42
 -2 6 21 7.64078 10.6369 56
 -2 6 21 25.3136 16.706 49
 -2 6 20 6.10161 12.4208 56
 -2 6 20 -5.6814 17.6989 42
 -2 6 20 2.28421 23.5774 46
 -2 6 20 16.8991 19.1913 49
 -2 6 19 23.7231 14.4748 56
 -2 6 19 11.0383 19.583 42
 -2 6 19 13.6229 26.5167 46
 -2 6 19 -15.8231 20.5762 49
 -2 6 18 4.14599 14.9991 56
 -2 6 18 -6.17151 21.2621 42
 -2 6 18 7.43104 21.7488 49
 -2 6 18 16.2381 28.222 46
 -2 6 17 -17.7567 30.3823 46
 -2 6 17 40.7734 17.8105 56
 -2 6 17 -26.5197 21.862 59
 -2 6 17 -2.18096 22.9368 49
 -2 6 17 8.0085 22.9924 42
 -2 6 16 18.1194 16.8208 27
 -2 6 16 26.5782 22.722 59
 -2 6 16 40.783 18.8355 56
 -2 6 16 18.047 17.8314 20
 -2 6 16 73.1513 25.1015 49
 -2 6 16 37.8931 22.988 42
 -2 6 15 62.4283 18.7317 27
 -2 6 15 68.5204 23.0476 59
 -2 6 15 51.8866 24.1648 42
 -2 6 15 22.9922 16.9175 20
 -2 6 15 58.1879 19.1573 56
 -2 6 15 -2.3434 23.1109 49
 -2 6 15 37.1458 31.4462 46
 -2 6 14 13.0641 23.9613 42
 -2 6 14 -3.93137 23.5323 49
 -2 6 14 69.5519 19.2074 27
 -2 6 14 23.5546 31.5146 46
 -2 6 14 62.554 18.5218 56
 -2 6 14 37.9928 16.9311 20
 -2 6 13 3.41092 16.2024 20
 -2 6 13 -3.28816 16.2926 27
 -2 6 12 25.5541 15.9921 20
 -2 6 12 33.35 16.9154 27
 -2 6 11 18.3219 15.388 20
 -2 6 11 34.5688 16.846 27
 -2 6 10 20.8313 15.1335 20
 -2 6 10 25.3751 15.7097 27
 -2 6 9 91.3485 17.1536 20
 -2 6 9 65.8062 17.0028 27
 -2 6 9 57.8166 16.3803 26
 -2 6 8 10.6375 14.272 20
 -2 6 8 -8.54632 14.1826 27
 -2 6 8 -1.77221 14.1981 26
 -2 6 7 85.9377 15.6753 20
 -2 6 7 82.8501 16.6244 27
 -2 6 7 84.4976 16.7694 26
 -2 6 6 42.9901 15.687 27
 -2 6 6 42.8024 14.6342 26
 -2 6 6 49.776 14.983 20
 -2 6 6 52.6051 16.2111 6
 -2 6 5 8.75162 13.1709 27
 -2 6 5 15.8722 13.5451 20
 -2 6 5 7.76361 14.3025 6
 -2 6 5 16.481 13.384 26
 -2 6 4 9.47664 13.7627 6
 -2 6 4 32.8721 13.3261 20
 -2 6 4 14.6736 13.7889 26
 -2 6 4 12.2706 14.2117 30
 -2 6 3 43.0328 14.3235 26
 -2 6 3 82.4379 16.7616 30
 -2 6 2 2.58223 12.6768 26
 -2 6 2 19.7537 14.0446 6
 -2 6 2 6.5338 13.3743 30
 -2 6 1 88.8552 15.7561 26
 -2 6 1 90.0996 16.4722 6
 -2 6 1 120.57 17.3506 30
 -2 6 0 3.43113 13.3737 6
 -2 6 -1 58.6585 15.7368 26
 -2 6 -1 87.4832 15.7242 6
 -2 6 -2 280.509 24.2084 26
 -2 6 -2 287.118 23.6747 6
 -2 6 -2 285.58 24.2816 30
 -2 6 -3 204.961 22.0438 26
 -2 6 -3 228.404 21.561 6
 -2 6 -3 217.444 22.2566 30
 -2 6 -4 40.7682 15.7939 26
 -2 6 -4 28.1861 14.8381 30
 -2 6 -5 43.9295 15.6819 26
 -2 6 -5 28.8466 15.4092 30
 -2 6 -6 23.0328 17.1795 26
 -2 6 -6 8.44474 15.8527 30
 -2 6 -6 20.4911 14.9342 22
 -2 6 -7 34.1532 16.8839 26
 -2 6 -7 29.1238 17.3346 22
 -2 6 -7 44.2541 16.9164 30
 -2 6 -8 73.6689 21.02 22
 -2 6 -8 103.128 19.2863 30
 -2 6 -9 -20.9659 18.1361 22
 -2 6 -9 18.8479 16.4811 30
 -2 6 -10 -4.25827 17.2919 22
 -2 6 -10 22.1686 17.6536 30
 -2 6 -11 23.4668 19.7696 33
 -2 6 -11 25.6315 18.6895 22
 -2 6 -11 48.0417 18.1016 30
 -2 6 -11 32.4796 21.6206 40
 -2 6 -11 33.9635 22.1901 61
 -2 6 -11 35.3295 22.1077 58
 -2 6 -12 43.8215 21.4844 33
 -2 6 -12 15.4671 18.1605 22
 -2 6 -12 24.294 17.4016 30
 -2 6 -12 33.2333 21.0788 40
 -2 6 -12 48.4631 22.8473 58
 -2 6 -12 15.8277 21.4467 61
 -2 6 -13 86.4883 23.7688 61
 -2 6 -13 57.3752 21.8539 40
 -2 6 -13 27.8839 20.3288 33
 -2 6 -13 80.3264 20.6498 22
 -2 6 -14 33.5642 20.5687 40
 -2 6 -14 52.6691 22.2628 61
 -2 6 -15 -9.92776 19.1339 40
 -2 6 -15 1.45901 19.6855 61
 -2 6 -16 6.16033 17.2473 40
 -2 6 -16 2.57606 17.1766 61
 -2 6 -17 44.888 16.4185 40
 -2 6 -17 34.8064 17.2041 61
 -2 6 -18 6.50908 15.3587 54
 -2 6 -18 6.00308 13.4919 40
 -2 6 -18 0.86176 13.6094 61
 -2 6 -19 16.3306 10.528 61
 -2 5 23 2.50557 13.6918 49
 2 -5 -23 5.23647 6.91741 48
 -2 5 22 -2.53492 16.2471 49
 -2 5 22 3.35425 14.5097 42
 2 -5 -22 30.1511 11.6416 48
 -2 5 21 14.5993 18.5127 49
 -2 5 21 0.48828 22.5171 46
 -2 5 21 -0.87248 17.2854 42
 -2 5 20 16.4486 20.3658 49
 -2 5 20 -3.99246 12.6643 56
 -2 5 20 7.98039 24.9197 46
 -2 5 20 17.8135 18.7419 42
 -2 5 19 71.0089 22.8157 49
 -2 5 19 107.045 17.5682 56
 -2 5 19 15.8041 27.6203 46
 -2 5 19 38.2283 22.6395 42
 -2 5 18 0.73912 23.0587 49
 -2 5 18 -5.31882 15.547 56
 -2 5 18 12.0075 29.1009 46
 -2 5 18 13.0833 21.5565 42
 -2 5 17 12.4745 21.8941 42
 -2 5 17 28.3253 17.6719 20
 -2 5 17 39.6001 23.6869 49
 -2 5 17 -2.29317 17.7669 56
 -2 5 17 17.125 17.0812 17
 -2 5 17 -11.4571 21.0297 59
 -2 5 17 13.4078 16.192 27
 -2 5 17 39.5122 29.793 46
 -2 5 16 -8.0467 30.0284 46
 -2 5 16 -17.9457 17.4 56
 -2 5 16 2.02405 17.0906 17
 -2 5 16 1.59014 23.7503 49
 -2 5 16 -1.17675 20.4145 59
 -2 5 16 1.06163 16.2269 27
 -2 5 16 -17.1368 22.2168 42
 -2 5 15 -1.8162 30.5708 46
 -2 5 15 -11.7429 16.0961 27
 -2 5 15 -14.5948 17.557 56
 -2 5 15 -8.27282 20.3234 59
 -2 5 15 0.99286 16.8605 17
 -2 5 15 -1.59378 23.2372 49
 -2 5 14 34.7688 16.8329 27
 -2 5 14 61.0033 18.1122 17
 -2 5 13 24.6017 16.5513 27
 -2 5 13 51.7491 17.0571 17
 -2 5 12 26.6512 15.8702 27
 -2 5 12 18.9623 14.6225 17
 -2 5 11 17.9377 14.6955 27
 -2 5 11 9.94344 13.6936 20
 -2 5 10 17.0975 14.2513 27
 -2 5 10 13.2123 14.1394 20
 -2 5 9 26.7187 14.1708 26
 -2 5 9 29.1268 14.1344 27
 -2 5 9 37.5951 14.0628 20
 -2 5 8 23.175 13.5346 26
 -2 5 8 34.3295 14.3897 27
 -2 5 8 28.0449 13.5735 20
 -2 5 7 3.03342 12.6182 26
 -2 5 7 26.7335 13.089 20
 -2 5 7 -5.47275 12.6576 27
 -2 5 6 -4.46928 12.7644 26
 -2 5 6 7.20347 12.4761 6
 -2 5 6 20.1715 13.5307 20
 -2 5 6 3.00955 12.302 27
 -2 5 5 -1.43642 12.5286 6
 -2 5 5 -2.19919 12.2454 26
 -2 5 5 38.2958 14.3664 30
 -2 5 5 20.9056 11.894 20
 -2 5 5 -2.91496 12.1041 27
 -2 5 4 42.395 14.3402 30
 -2 5 4 29.8799 13.3475 27
 -2 5 4 26.4706 12.8059 6
 -2 5 4 28.9318 12.9881 26
 -2 5 3 107.849 16.3328 30
 -2 5 3 90.5369 15.6084 6
 -2 5 3 120.395 16.3598 26
 -2 5 2 98.8011 15.8894 30
 -2 5 2 109.897 16.0335 26
 -2 5 1 158.364 17.9087 30
 -2 5 1 188.937 17.9231 6
 -2 5 1 139.799 16.9953 26
 -2 5 0 35.0339 13.4111 30
 -2 5 0 26.29 13.4477 6
 -2 5 -1 387.54 26.179 30
 -2 5 -1 391.454 25.4939 6
 -2 5 -1 382.208 25.4585 26
 -2 5 -2 75.6356 15.117 6
 -2 5 -2 86.2277 16.1428 26
 -2 5 -3 258.974 22.6519 30
 -2 5 -3 292.54 22.6412 6
 -2 5 -3 273.715 22.697 26
 -2 5 -4 97.703 15.9172 30
 -2 5 -4 88.104 15.6171 6
 -2 5 -4 79.1293 16.0833 26
 -2 5 -5 193.258 20.8682 26
 -2 5 -5 230.306 21.2043 30
 -2 5 -6 192.41 19.5777 26
 -2 5 -7 15.3958 14.8995 22
 -2 5 -7 27.5918 15.0628 26
 -2 5 -8 229.174 23.3899 21
 -2 5 -8 216.531 23.7252 22
 -2 5 -8 199.931 21.4328 26
 -2 5 -9 1.30393 14.7129 22
 -2 5 -9 -4.02586 15.4171 21
 -2 5 -10 70.7595 19.367 22
 -2 5 -11 14.058 17.1915 22
 -2 5 -12 38.7392 19.0163 22
 -2 5 -13 1.44109 17.9856 22
 -2 5 -13 4.72648 20.7846 40
 -2 5 -13 20.0074 21.8396 61
 -2 5 -14 2.83301 18.7214 22
 -2 5 -14 5.76885 21.1718 40
 -2 5 -14 5.3495 21.1742 61
 -2 5 -15 24.4968 18.3733 22
 -2 5 -15 6.8228 20.7125 61
 -2 5 -15 19.7608 20.3431 40
 -2 5 -16 31.6913 19.4418 61
 -2 5 -16 -6.07757 19.0507 40
 -2 5 -17 -4.26775 17.9907 61
 -2 5 -17 4.50397 17.5561 40
 -2 5 -18 -5.35692 15.9917 40
 -2 5 -18 -1.22554 17.0062 61
 -2 5 -18 1.33923 18.069 54
 -2 5 -19 7.00373 14.6672 61
 -2 5 -19 19.5187 14.1939 40
 -2 5 -20 35.248 13.2547 61
 -2 5 -21 -13.2236 8.6258 61
 -2 4 24 14.8354 11.9849 49
 -2 4 23 6.06902 15.1711 49
 -2 4 22 11.8521 16.7401 42
 2 -4 -22 25.1747 11.6286 48
 -2 4 22 35.0348 17.7887 49
 -2 4 21 21.633 18.573 42
 -2 4 21 67.1123 20.5522 49
 2 -4 -20 19.9106 15.8961 34
 -2 4 20 16.6529 20.1919 42
 -2 4 20 20.0123 21.6066 49
 2 -4 -19 1.56244 15.6649 34
 -2 4 19 6.22758 21.4567 42
 -2 4 19 23.455 22.8811 49
 -2 4 18 -17.4966 28.6351 46
 -2 4 18 -28.0178 23.8442 49
 -2 4 18 -16.1053 22.7478 42
 -2 4 18 18.4522 17.711 17
 -2 4 17 1.14256 20.9309 59
 -2 4 17 4.20714 29.0107 46
 -2 4 17 37.1604 17.2175 25
 -2 4 17 35.5837 17.1857 56
 -2 4 17 14.3247 17.8723 17
 -2 4 17 48.1292 24.8341 49
 -2 4 17 36.3629 22.208 42
 -2 4 17 53.2085 17.0924 27
 -2 4 16 -48.6033 21.3009 59
 -2 4 16 7.0872 23.847 42
 -2 4 16 21.7637 24.163 49
 -2 4 16 1.03426 15.3744 27
 -2 4 16 24.1159 17.0299 25
 -2 4 16 10.8801 17.1089 17
 -2 4 16 12.944 29.0358 46
 -2 4 16 3.44725 15.6818 56
 -2 4 15 304.195 26.9669 17
 -2 4 15 248.499 25.1031 25
 -2 4 15 220.577 24.8548 27
 -2 4 14 5.88182 16.4021 17
 -2 4 14 17.909 15.9935 25
 -2 4 14 -1.97985 15.1996 27
 -2 4 13 112.861 18.9327 17
 -2 4 13 90.6792 17.5819 25
 -2 4 13 109.792 18.7161 27
 -2 4 12 -2.52418 13.8362 17
 -2 4 12 2.73396 13.2861 25
 -2 4 12 0.89621 13.6664 27
 -2 4 11 35.2707 14.2126 17
 -2 4 11 24.2045 13.2992 25
 -2 4 11 20.2409 13.903 27
 -2 4 10 4.86326 13.1071 17
 -2 4 10 11.3771 12.0837 25
 -2 4 10 13.4224 13.313 27
 -2 4 9 166.04 17.2343 17
 -2 4 9 149.935 16.5551 25
 -2 4 9 156.953 17.5122 27
 -2 4 8 204.277 17.6514 17
 -2 4 8 191.828 17.5113 25
 -2 4 8 211.201 19.2229 27
 -2 4 7 298.125 19.9362 17
 -2 4 7 266.283 19.5505 25
 -2 4 7 300.17 21.7724 27
 -2 4 6 -7.6318 10.4301 17
 -2 4 6 1.24451 11.7001 27
 -2 4 6 12.7574 12.3086 5
 -2 4 5 22.9681 12.7304 6
 -2 4 5 20.9394 12.3628 5
 -2 4 5 20.8593 11.5191 27
 -2 4 5 30.6797 13.0129 30
 -2 4 4 188.85 17.3029 5
 -2 4 4 176.875 17.7733 6
 -2 4 4 170.752 17.4204 27
 -2 4 4 155.82 17.0218 30
 -2 4 3 11.0713 11.7096 6
 -2 4 3 -0.5443 12.1543 5
 -2 4 3 17.6252 12.7297 30
 -2 4 3 32.7192 13.1553 27
 -2 4 2 38.4976 13.8153 5
 -2 4 2 30.6137 13.0792 30
 -2 4 2 42.0255 12.2675 20
 -2 4 2 35.6465 12.1101 26
 -2 4 1 260.95 21.0508 5
 -2 4 1 216.173 19.147 6
 -2 4 1 237.071 20.5814 30
 -2 4 0 32.8899 13.1351 30
 -2 4 0 45.2203 13.8423 6
 -2 4 -1 245.788 19.7498 30
 -2 4 -1 227.261 19.2038 5
 -2 4 -1 253.947 19.107 6
 -2 4 -1 243.382 19.643 26
 -2 4 -2 628.472 32.9815 30
 -2 4 -2 584.283 31.6466 5
 -2 4 -2 600.381 31.7875 6
 -2 4 -2 664.95 35.12 22
 -2 4 -2 569.449 31.9934 26
 -2 4 -3 47.489 12.8734 6
 -2 4 -3 45.6599 13.0895 5
 -2 4 -3 35.7827 13.8645 22
 -2 4 -3 32.3307 13.1714 26
 -2 4 -4 35.9984 12.6961 5
 -2 4 -4 46.2801 14.1444 22
 -2 4 -4 18.2977 12.5235 26
 -2 4 -5 239.084 19.6587 26
 -2 4 -5 173.44 20.7849 22
 -2 4 -5 205.38 20.5856 21
 -2 4 -6 165.205 19.7665 21
 -2 4 -6 205.136 18.6688 26
 -2 4 -7 119.998 18.4268 21
 -2 4 -7 165.46 18.2028 26
 -2 4 -8 67.4766 14.6002 26
 -2 4 -8 51.9187 15.7692 21
 -2 4 -9 137.24 21.2053 22
 -2 4 -9 156.134 19.3898 21
 -2 4 -10 6.23554 14.5321 22
 -2 4 -10 8.88078 14.804 21
 -2 4 -11 487.763 35.5961 22
 -2 4 -12 56.6277 19.5381 22
 -2 4 -13 54.3035 19.2177 22
 -2 4 -14 20.3593 17.9642 22
 -2 4 -14 14.886 21.4033 40
 -2 4 -14 -16.653 22.217 61
 -2 4 -15 1.44918 17.2751 22
 -2 4 -15 -19.1112 20.3716 40
 -2 4 -15 -12.8498 21.3063 61
 -2 4 -16 15.4772 18.2703 22
 -2 4 -16 10.7313 20.1305 40
 -2 4 -16 39.0596 23.6163 61
 -2 4 -17 4.95052 18.2826 40
 -2 4 -17 -11.6627 20.7223 61
 2 -4 17 22.5626 17.9714 55
 -2 4 -18 49.0702 18.3719 40
 -2 4 -18 93.6165 22.8487 61
 2 -4 18 70.2248 18.7759 55
 -2 4 -19 38.2232 16.5146 40
 -2 4 -19 26.2705 18.1541 61
 2 -4 19 16.7099 15.7617 55
 -2 4 -20 31.4947 16.6117 61
 2 -4 20 8.16786 14.2506 55
 -2 4 -21 26.6837 14.0347 61
 2 -4 21 40.5552 12.4367 55
 -2 4 -22 4.39777 9.57283 61
 2 -4 22 8.81237 8.59636 55
 2 -3 -24 -3.62101 10.4233 61
 -2 3 24 39.4155 13.5713 49
 -2 3 23 33.7917 16.6254 49
 2 -3 -22 3.57207 13.9421 34
 -2 3 22 3.0988 16.0932 42
 -2 3 22 21.1699 18.5637 49
 2 -3 -21 2.821 15.1299 34
 -2 3 21 8.76601 18.6169 42
 -2 3 21 34.9822 20.5501 49
 2 -3 -20 19.863 16.6341 34
 -2 3 20 2.27778 19.5929 42
 -2 3 20 30.9843 22.4358 49
 2 -3 -19 12.8781 17.8924 34
 -2 3 19 6.32339 22.257 42
 -2 3 19 51.9023 23.5921 49
 -2 3 18 -57.5453 25.1644 49
 -2 3 18 3.55607 16.6745 25
 2 -3 -18 -11.6264 17.5773 34
 -2 3 18 3.45119 18.3218 17
 -2 3 18 1.34757 22.0757 42
 -2 3 17 208.979 24.0009 27
 -2 3 17 271.261 30.0301 49
 -2 3 17 224.812 30.9829 42
 2 -3 -17 301.527 27.2796 34
 -2 3 17 345.754 28.7938 17
 -2 3 17 265.003 26.3732 25
 -2 3 16 29.8099 16.4841 27
 -2 3 16 31.2409 19.0905 17
 -2 3 16 41.7916 17.2206 25
 -2 3 15 56.0924 16.3683 27
 -2 3 15 67.729 17.8881 17
 -2 3 15 44.2691 16.1844 25
 -2 3 14 61.9054 16.4546 27
 -2 3 14 71.0663 17.2899 17
 -2 3 14 62.3615 16.6902 25
 -2 3 13 148 19.8368 27
 -2 3 13 206.218 21.6089 17
 -2 3 13 176.129 20.5409 25
 -2 3 12 268.052 22.648 27
 -2 3 12 286.341 23.272 17
 -2 3 12 262.905 22.6108 25
 -2 3 11 229.675 20.9084 27
 -2 3 11 259.185 21.5955 17
 -2 3 11 237.03 20.9998 25
 -2 3 10 323.49 23.8712 27
 -2 3 10 365.378 24.4189 17
 -2 3 10 353.04 24.2426 25
 -2 3 9 158.325 16.8458 27
 -2 3 9 162.631 16.8079 17
 -2 3 9 186.615 17.0182 25
 -2 3 8 13.0098 11.3782 27
 -2 3 8 7.21904 11.6314 17
 -2 3 8 25.174 11.5885 25
 -2 3 7 134.602 15.1661 5
 -2 3 7 171.766 15.9913 27
 -2 3 7 162.718 15.5398 17
 -2 3 7 172.121 15.1992 25
 -2 3 6 77.3499 13.2197 5
 -2 3 6 58.03 11.3931 25
 -2 3 6 29.8079 15.3255 28
 -2 3 6 62.4001 12.9369 27
 -2 3 6 57.5874 12.17 17
 -2 3 5 222.471 16.1965 25
 -2 3 5 255.8 18.2836 5
 -2 3 5 220.566 17.2923 27
 -2 3 5 200.938 20.5368 28
 -2 3 5 227.422 18.9685 12
 -2 3 5 237.827 18.5383 30
 -2 3 4 15.2998 11.3488 30
 -2 3 4 18.3244 11.7803 20
 -2 3 4 22.0605 10.9247 27
 -2 3 4 5.65695 14.3891 28
 -2 3 4 15.0379 10.2527 12
 -2 3 4 29.0455 11.4532 6
 -2 3 4 16.4709 12.1941 5
 -2 3 3 12.0142 11.6699 30
 -2 3 3 -1.88679 11.145 20
 -2 3 3 14.2359 11.0338 27
 -2 3 3 22.3442 14.1839 28
 -2 3 3 -0.71443 10.0012 12
 -2 3 3 13.7026 11.6362 5
 -2 3 3 17.0342 10.9348 6
 -2 3 2 135.884 15.0848 30
 -2 3 2 117.631 14.1013 20
 -2 3 2 122.333 18.1013 28
 -2 3 2 104.184 13.4909 27
 -2 3 2 123.516 15.3869 12
 2 -3 -2 102.447 18.7182 13
 -2 3 2 128.382 14.4095 5
 -2 3 1 18.4173 11.9992 30
 -2 3 1 8.47748 10.4049 20
 -2 3 1 29.9406 14.0224 28
 -2 3 1 19.1846 13.1236 12
 -2 3 1 17.8503 10.4413 6
 -2 3 1 39.895 12.4863 5
 -2 3 0 48.5497 12.6061 30
 -2 3 0 25.3597 11.5968 20
 2 -3 0 47.3078 15.9821 12
 -2 3 0 35.0226 15.1516 12
 -2 3 0 40.3957 11.6608 6
 -2 3 -1 31.1609 11.5458 26
 -2 3 -1 19.9509 12.2814 22
 -2 3 -1 37.1987 12.739 6
 -2 3 -1 13.6249 11.0813 5
 -2 3 -2 176.259 15.9958 26
 -2 3 -2 147.513 17.1862 22
 -2 3 -2 176.7 15.9758 5
 -2 3 -2 158.009 15.901 6
 -2 3 -3 11.8429 11.2498 26
 -2 3 -3 9.33286 12.5251 22
 -2 3 -3 17.3454 11.4156 5
 -2 3 -4 208.21 17.701 26
 -2 3 -4 190.809 19.0175 22
 -2 3 -4 221.945 17.1454 5
 -2 3 -5 91.2182 15.4907 22
 -2 3 -5 116.904 15.7526 21
 -2 3 -5 86.0153 14.1193 26
 -2 3 -5 108.793 13.7467 5
 -2 3 -6 54.8424 14.6171 22
 -2 3 -6 88.7114 14.7182 21
 -2 3 -6 49.6807 13.0069 26
 -2 3 -6 67.9922 12.6425 5
 -2 3 -7 7.07458 12.3413 22
 -2 3 -7 8.30039 12.8039 21
 -2 3 -7 6.65236 11.5871 26
 -2 3 -7 8.57838 11.1668 5
 -2 3 -8 237.541 22.5764 22
 -2 3 -8 258.57 20.7363 21
 -2 3 -9 371.162 25.1634 21
 2 -3 10 186.476 17.8398 29
 2 -3 11 18.9811 12.35 29
 2 -3 12 11.263 12.9144 29
 -2 3 -12 7.73094 15.6427 22
 2 -3 13 8.43731 14.682 29
 -2 3 -13 8.18537 15.5859 22
 2 -3 14 28.9448 16.0708 29
 -2 3 -14 64.1348 19.7321 22
 2 -3 15 7.30142 14.9088 29
 -2 3 -15 19.0179 18.9864 22
 -2 3 -16 3.73501 22.095 61
 -2 3 -16 -1.06623 19.1041 40
 -2 3 -16 -8.80472 18.2539 22
 2 -3 16 -20.2242 16.6704 29
 2 -3 16 -10.8413 19.4644 55
 -2 3 -17 -1.81617 22.2019 61
 -2 3 -17 1.01384 19.3189 40
 -2 3 -17 10.0384 17.2203 22
 2 -3 17 24.2942 16.8229 29
 2 -3 17 -0.88612 19.708 55
 -2 3 -18 88.9949 24.2492 61
 2 -3 18 136.316 22.7382 55
 -2 3 -19 -3.10883 19.9168 61
 2 -3 19 16.1695 17.8212 55
 -2 3 -20 58.2441 20.0317 61
 2 -3 20 18.2292 16.9139 55
 -2 3 -21 31.404 17.1207 61
 2 -3 21 12.9298 15.1674 55
 -2 3 -22 0.86423 13.3372 61
 2 -3 22 26.9745 12.8602 55
 -2 3 -23 15.6116 10.0752 61
 2 -3 23 8.7457 9.66313 55
 -2 2 25 17.3688 9.19932 49
 -2 2 24 5.5647 13.6566 49
 2 -2 -24 4.08632 10.0213 61
 -2 2 23 24.8791 16.5667 49
 2 -2 -23 27.1201 13.2918 34
 -2 2 22 7.16913 18.7937 49
 2 -2 -22 17.512 15.1357 34
 -2 2 21 9.69303 20.6048 49
 2 -2 -21 25.0511 16.0705 34
 -2 2 21 22.4495 18.9588 42
 -2 2 20 35.4399 22.8595 49
 2 -2 -20 28.8007 17.6643 34
 2 -2 -20 4.65655 7.9487 41
 -2 2 20 25.0686 21.1737 42
 2 -2 -19 20.8723 18.2938 34
 -2 2 19 20.1652 21.3257 42
 2 -2 -19 5.06047 8.57158 41
 -2 2 19 24.7292 17.8808 25
 2 -2 -18 47.8403 19.6902 34
 2 -2 -18 14.8061 9.55571 41
 -2 2 18 34.7203 23.0588 42
 -2 2 18 21.6915 17.5014 25
 2 -2 -17 38.5232 18.7605 34
 2 -2 -17 17.1057 9.78948 41
 -2 2 17 36.8829 24.2871 42
 -2 2 17 29.9843 16.9379 25
 -2 2 16 21.4926 16.9613 17
 -2 2 16 30.163 17.3937 25
 -2 2 15 148.163 20.9174 17
 -2 2 15 124.081 19.8564 25
 -2 2 14 154.153 20.138 17
 -2 2 14 115.711 18.7626 25
 -2 2 13 45.3499 15.7638 17
 -2 2 13 43.2111 14.5138 25
 -2 2 12 87.5317 16.0062 17
 -2 2 12 54.7143 14.1257 25
 -2 2 11 2.98956 12.8285 17
 -2 2 11 -0.76842 11.7444 25
 -2 2 10 1175.29 52.8069 17
 -2 2 10 1111.68 52.4825 25
 -2 2 9 1452.35 62.7713 17
 -2 2 9 1437.55 62.7218 25
 -2 2 8 35.2615 12.7301 17
 -2 2 8 40.0562 11.5589 25
 -2 2 7 1082.81 49.8343 17
 -2 2 7 1104 49.8081 25
 -2 2 7 1151.02 49.5248 27
 -2 2 7 1235.49 51.856 28
 -2 2 6 172.862 14.9297 5
 -2 2 6 195.783 18.2907 28
 -2 2 6 184.259 15.3378 27
 -2 2 6 155.317 18.5379 12
 -2 2 6 189.979 14.898 25
 -2 2 5 84.866 16.4177 28
 -2 2 5 109.625 12.7116 27
 -2 2 5 106.923 13.2594 30
 2 -2 -5 73.7677 16.564 15
 -2 2 5 85.526 15.398 12
 -2 2 5 99.2471 12.7593 5
 -2 2 4 7.90185 10.0354 27
 -2 2 4 12.5275 13.4438 28
 -2 2 4 7.91475 10.411 30
 2 -2 -4 -4.21586 13.5079 15
 2 -2 -4 9.90131 16.8146 1
 -2 2 4 15.9818 11.1146 5
 -2 2 4 16.3856 12.2334 12
 2 -2 -3 189.42 20.2411 15
 2 -2 -3 182.734 22.5497 1
 -2 2 3 212.629 19.5754 12
 2 -2 -3 241.486 20.1539 13
 -2 2 2 226.453 16.8095 20
 2 -2 -2 221.4 20.5377 15
 -2 2 2 272.777 20.8869 12
 2 -2 -2 248.302 21.3074 13
 2 -2 -2 240.929 23.6772 1
 -2 2 2 234.978 17.252 4
 -2 2 1 963.89 46.7742 12
 2 -2 -1 978.939 47.1137 13
 -2 2 1 1083.27 46.1738 28
 -2 2 1 925.138 41.8135 4
 2 -2 0 411.462 27.6757 12
 -2 2 0 406.379 26.8246 12
 2 -2 0 371.205 26.8241 13
 -2 2 0 428.533 23.8938 22
 2 -2 0 382.291 25.8583 1
 -2 2 0 415.501 21.6089 4
 -2 2 0 392.059 29.0919 2
 2 -2 1 16.1103 15.3251 12
 -2 2 -1 22.1314 14.4612 12
 -2 2 -1 5.9812 16.7269 11
 2 -2 1 -2.21347 11.46 13
 -2 2 -1 20.4976 13.4575 28
 -2 2 -1 18.5497 11.5423 22
 2 -2 1 -0.74489 13.2404 1
 2 -2 2 90.3956 18.209 12
 -2 2 -2 84.6741 17.7919 12
 2 -2 2 61.9834 17.7632 13
 -2 2 -2 65.0681 14.3942 28
 2 -2 2 74.2248 18.3486 1
 -2 2 -2 68.449 13.2745 22
 -2 2 -3 289.846 19.1515 22
 2 -2 3 221.107 22.9158 1
 -2 2 -3 245.483 16.1779 26
 -2 2 -4 213.011 18.197 22
 -2 2 -4 219.64 16.2759 5
 -2 2 -4 219.633 16.3658 26
 -2 2 -5 491.691 25.7364 5
 -2 2 -5 538.137 27.6364 21
 -2 2 -5 552.52 29.8121 22
 -2 2 -5 480.313 25.7371 26
 -2 2 -6 44.607 11.1435 5
 -2 2 -6 74.8088 14.6442 22
 -2 2 -6 50.4025 12.1868 21
 -2 2 -6 29.848 10.7711 26
 -2 2 -7 2.54887 10.0671 5
 -2 2 -7 10.6058 12.2647 22
 -2 2 -7 17.0711 12.4488 21
 2 -2 7 2.20186 9.7231 29
 2 -2 8 11.639 9.81584 29
 -2 2 -8 9.14307 13.0763 22
 2 -2 9 1075.09 50.3053 29
 -2 2 -9 1170.7 54.7768 22
 2 -2 10 847.507 40.6448 29
 -2 2 -10 793.307 44.1935 22
 2 -2 11 30.6222 13.1363 29
 -2 2 -11 49.0164 16.0977 22
 2 -2 12 200.239 20.1868 29
 2 -2 13 10.6956 13.3178 29
 2 -2 14 114.213 18.4171 29
 2 -2 15 72.1097 17.7965 29
 -2 2 -15 62.8004 19.4749 22
 2 -2 16 28.0279 17.0876 29
 -2 2 -16 24.9973 18.8043 22
 2 -2 17 12.1028 16.1699 29
 2 -2 17 21.6511 20.5829 55
 -2 2 -17 16.3022 18.5659 22
 2 -2 18 42.5042 17.8736 29
 2 -2 18 30.3961 20.9928 55
 -2 2 -18 76.7602 21.192 22
 -2 2 -19 5.16676 21.6375 61
 2 -2 19 4.35714 19.8884 55
 -2 2 -20 17.1425 20.1134 61
 2 -2 20 30.1515 18.9519 55
 -2 2 -21 66.1312 20.2078 61
 2 -2 21 19.3683 16.9858 55
 -2 2 -22 50.9576 18.0265 61
 2 -2 22 7.43987 14.8685 55
 -2 2 -23 29.5065 13.8037 61
 2 -2 23 32.9944 13.099 55
 -2 2 -24 3.8419 9.35517 61
 2 -2 24 7.01696 9.44325 55
 2 -1 -24 -7.91969 7.48515 61
 2 -1 -23 -0.81923 13.2623 61
 2 -1 -23 13.5269 13.1595 34
 2 -1 -22 8.04946 14.7445 34
 2 -1 -21 6.23714 8.0222 41
 2 -1 -21 -0.78365 16.5726 34
 2 -1 -20 8.03387 8.17803 41
 -2 1 20 -18.9731 20.3194 42
 2 -1 -20 10.481 18.4272 34
 -2 1 19 -5.7842 17.9191 17
 -2 1 19 13.6204 21.816 42
 2 -1 -19 6.49968 9.49596 41
 2 -1 -19 5.60696 18.6378 34
 -2 1 18 -9.50203 18.4379 17
 -2 1 18 24.943 23.2858 42
 2 -1 -18 -5.62497 9.161 41
 2 -1 -18 -10.6016 18.23 34
 -2 1 17 30.6839 18.8492 17
 2 -1 -17 19.2255 10.4717 41
 -2 1 16 16.9836 17.7774 17
 -2 1 15 60.994 16.7538 29
 -2 1 15 70.1181 17.4853 25
 -2 1 15 75.5497 17.9809 17
 -2 1 14 30.636 14.3531 29
 -2 1 14 41.6023 14.9649 25
 -2 1 14 39.3454 15.3627 17
 -2 1 13 14.332 13.0785 29
 -2 1 13 17.5868 13.8397 25
 -2 1 13 21.504 14.5175 17
 -2 1 12 101.641 15.5143 25
 -2 1 12 69.5648 14.8329 29
 -2 1 11 20.2945 12.2683 25
 -2 1 11 24.5729 11.0467 29
 -2 1 10 442.837 26.292 25
 -2 1 10 410.574 24.2475 29
 -2 1 9 887.684 42.3954 25
 -2 1 9 901.872 40.514 29
 -2 1 8 186.108 17.1882 17
 -2 1 8 169.222 14.4911 29
 -2 1 8 169.951 15.883 25
 2 -1 -7 903.324 40.1237 1
 -2 1 7 894.784 36.6951 25
 -2 1 6 826.676 42.7071 15
 -2 1 6 738.995 37.3365 28
 2 -1 -6 816.078 39.968 1
 -2 1 6 788.665 39.1609 2
 -2 1 6 768.797 35.5455 25
 -2 1 5 191.234 18.4537 2
 2 -1 -5 178.885 19.8863 15
 -2 1 4 94.3463 16.5665 12
 2 -1 -4 75.5516 18.4346 11
 2 -1 -4 60.0643 11.4001 13
 -2 1 4 56.2401 15.2318 2
 2 -1 -4 56.7345 15.9932 15
 2 -1 -3 1445.29 65.0171 11
 -2 1 3 1515.7 64.5706 12
 -2 1 3 1437.44 64.2913 2
 2 -1 -3 1392.68 63.6991 15
 2 -1 -2 182.775 22.7847 11
 2 -1 -2 290.245 26.6307 15
 -2 1 1 1501.7 65.9286 12
 2 -1 -1 1461.6 66.9955 11
 2 -1 -1 1543.67 66.1623 15
 -2 1 0 766.699 38.5019 12
 -2 1 0 746.399 40.2076 11
 -2 1 0 647.278 39.7448 2
 2 -1 1 1497.9 66.8796 12
 -2 1 -1 1633.92 68.5289 11
 -2 1 -1 1605.96 67.8265 12
 2 -1 2 1240.57 59.0112 12
 -2 1 -2 1240.36 58.5216 12
 -2 1 -2 1288.34 59.6642 11
 -2 1 -2 1349.67 58.4248 2
 -2 1 -3 1043.46 51.1455 11
 -2 1 -3 1139.76 50.5231 2
 -2 1 -4 839.222 37.7208 22
 -2 1 -4 720.054 43.2933 11
 2 -1 4 762.051 42.9329 12
 -2 1 -4 807.663 40.505 2
 -2 1 -5 214.536 18.5104 22
 2 -1 5 225.453 24.7079 14
 -2 1 -5 176.58 21.1709 2
 2 -1 5 243.386 20.9393 1
 -2 1 -6 458.699 33.4148 2
 -2 1 -6 553.395 31.4579 22
 -2 1 -7 149.081 16.8116 22
 2 -1 7 44.4691 11.7442 29
 -2 1 -8 21.0886 13.4799 22
 2 -1 8 11.9225 10.1913 29
 -2 1 -9 277.984 23.1299 22
 2 -1 9 282.136 19.655 29
 -2 1 -10 213.181 20.8255 22
 2 -1 10 272.903 19.5378 29
 -2 1 -11 187.975 19.9189 22
 2 -1 11 189.121 17.8991 29
 -2 1 -12 56.5458 16.365 22
 2 -1 12 66.9811 15.2732 29
 -2 1 -13 1.18715 14.4725 22
 2 -1 13 29.6411 13.5832 29
 -2 1 -14 35.9858 16.7912 22
 2 -1 14 4.64126 13.5138 29
 2 -1 15 73.4952 16.8092 29
 2 -1 16 7.50926 15.7961 29
 2 -1 17 18.9996 16.9413 29
 2 -1 18 7.93575 16.239 29
 2 -1 18 7.66991 20.3695 55
 -2 1 -18 -7.43144 18.6724 22
 -2 1 -18 -16.9853 22.493 61
 2 -1 19 23.3215 16.9019 29
 -2 1 -19 -2.8883 18.2083 22
 -2 1 -19 52.8493 24.4486 61
 2 -1 19 -13.948 20.6168 55
 2 -1 20 -4.35083 18.8087 55
 2 -1 21 -4.69223 17.74 55
 2 -1 22 10.0678 16.4991 55
 2 -1 23 34.286 15.1568 55
 2 -1 24 27.5521 12.4131 55
 -2 1 -25 5.0468 8.08384 61
 2 -1 25 0.49412 7.922 55
 2 0 -24 -2.68243 10.4744 34
 2 0 -23 11.7242 11.3238 61
 2 0 -23 5.29791 12.956 34
 2 0 -22 0.97807 14.643 61
 2 0 -22 7.29539 14.9521 34
 2 0 -21 -2.75758 7.71782 41
 -2 0 21 1.79518 14.9473 55
 2 0 -21 14.0522 17.2311 34
 2 0 -20 4.14708 8.44403 41
 2 0 -20 14.0109 17.7858 34
 -2 0 19 4.70821 16.7751 25
 -2 0 19 1.13309 18.3053 17
 -2 0 19 -1.20045 20.7529 42
 2 0 -19 11.1985 9.33508 41
 2 0 -19 0.94145 18.2991 34
 -2 0 18 -10.8775 17.1363 25
 2 0 -18 3.90032 19.4227 34
 -2 0 18 -17.5481 18.5542 17
 -2 0 18 -12.8241 21.8164 42
 2 0 -18 -5.82205 9.8538 41
 -2 0 17 8.16916 18.0011 17
 -2 0 17 5.09028 14.3246 29
 -2 0 17 -9.60921 16.07 25
 2 0 -17 25.7719 10.5525 41
 2 0 -17 9.77499 18.6557 34
 -2 0 16 23.6609 15.0778 29
 -2 0 16 32.4774 16.5693 25
 -2 0 16 40.4125 17.8761 17
 -2 0 15 24.2705 15.5971 29
 -2 0 15 60.2217 17.9985 17
 -2 0 14 67.3093 15.2824 29
 -2 0 14 106.511 18.22 17
 -2 0 13 -0.78422 12.3841 29
 -2 0 13 -1.77991 13.9944 17
 -2 0 12 7.05534 12.6302 29
 -2 0 12 25.0566 14.4425 17
 -2 0 11 5.62694 11.4381 29
 -2 0 11 -0.75127 11.275 25
 -2 0 11 12.3985 12.916 17
 -2 0 10 18.6333 11.264 29
 -2 0 10 3.9307 11.2915 17
 -2 0 10 8.71814 11.2262 25
 -2 0 9 237.493 18.9716 17
 -2 0 9 256.148 18.2538 29
 -2 0 9 253.277 19.443 25
 -2 0 8 796.198 37.041 17
 -2 0 8 722.795 34.8622 29
 -2 0 8 782.932 36.8404 25
 -2 0 7 14.2725 10.3523 25
 -2 0 7 4.8239 9.52878 2
 -2 0 6 677.707 32.3208 25
 -2 0 6 696.85 34.5807 2
 -2 0 5 -1.14558 11.1481 2
 -2 0 5 7.13366 16.423 15
 -2 0 4 120.185 15.8671 2
 -2 0 4 132.917 18.6427 15
 2 0 -4 135.05 18.989 15
 2 0 -3 916.81 43.6489 11
 2 0 -3 962.708 45.9971 15
 2 0 -2 669.747 34.14 11
 -2 0 2 692.578 36.2757 12
 2 0 -2 683.952 36.1813 15
 2 0 -1 2094.53 85.683 11
 2 0 -1 2112.84 87.0426 15
 -2 0 0 3107.25 122.826 11
 -2 0 -1 11325.6 414.76 11
 -2 0 -1 10647.4 415.377 12
 -2 0 -2 7482.36 285.674 12
 -2 0 -2 7459.9 284.989 11
 -2 0 -3 2513.37 103.577 12
 -2 0 -4 4007.94 159.346 12
 -2 0 -5 2319.47 92.5047 2
 -2 0 -5 2163.95 95.2846 12
 -2 0 -6 2104.13 86.6609 2
 2 0 6 2090.71 88.4982 14
 2 0 7 109.88 12.8084 29
 2 0 7 119.238 18.1245 14
 2 0 8 -0.43045 9.97201 29
 2 0 8 -7.8172 15.1299 14
 2 0 9 92.863 13.229 29
 2 0 10 54.691 12.2855 29
 2 0 11 11.6253 11.2901 29
 2 0 12 -2.1872 11.7775 29
 2 0 13 15.4519 13.5407 29
 2 0 14 125.302 18.3337 29
 -2 0 -15 50.0373 17.8742 22
 2 0 15 30.4917 15.168 29
 2 0 16 31.8012 16.2374 29
 -2 0 -16 54.6923 18.8734 22
 2 0 17 -15.6852 16.4151 29
 -2 0 -17 14.658 18.2924 22
 -2 0 -18 13.284 22.8719 61
 2 0 18 14.9732 16.4196 29
 2 0 18 6.76394 20.4866 55
 -2 0 -19 3.73922 21.7829 61
 2 0 19 3.81571 19.9589 55
 2 0 19 8.07924 16.7863 29
 -2 0 -20 11.3781 18.7439 22
 -2 0 -20 8.90282 21.8445 61
 -2 0 -21 84.8388 23.3408 61
 -2 0 -22 120.236 23.9543 61
 -2 0 -23 -1.19337 15.9137 61
 -2 0 -24 15.813 14.6074 61
 -2 0 -25 -1.93008 10.6823 61
 -2 -1 24 50.8695 12.2988 49
 -2 -1 23 -8.56763 11.7362 55
 -2 -1 23 30.4815 15.4618 49
 -2 -1 22 25.3956 14.3085 55
 2 1 -21 -1.06656 15.6275 61
 2 1 -21 7.23763 7.76704 41
 2 1 -20 16.2053 17.8678 34
 2 1 -20 5.15184 8.84697 41
 -2 -1 19 9.20215 16.6881 25
 2 1 -19 3.36898 9.14611 41
 2 1 -19 13.9221 17.9143 34
 -2 -1 18 20.2697 18.7039 17
 2 1 -18 17.4859 18.3539 34
 -2 -1 18 11.9348 16.341 25
 2 1 -18 12.9489 10.1152 41
 -2 -1 18 9.43894 15.5607 29
 -2 -1 17 11.616 15.884 29
 -2 -1 17 9.0804 17.5815 17
 2 1 -17 4.91327 18.939 34
 -2 -1 17 -15.4983 21.9301 42
 -2 -1 17 -2.39161 15.9942 25
 2 1 -17 8.34768 9.71098 41
 -2 -1 16 5.50377 16.9765 17
 -2 -1 16 11.6195 15.8593 25
 -2 -1 16 4.11972 16.3689 29
 -2 -1 15 107.366 19.703 17
 -2 -1 15 101.376 18.7591 25
 -2 -1 15 77.252 17.4889 29
 -2 -1 14 20.3356 15.2125 17
 -2 -1 14 27.6825 14.8542 25
 -2 -1 14 11.8148 14.6993 29
 -2 -1 13 1.77746 13.3381 17
 -2 -1 13 10.3459 12.6182 25
 -2 -1 13 6.64234 13.1964 29
 -2 -1 12 23.4246 13.8375 17
 -2 -1 12 31.6636 13.3621 25
 -2 -1 12 36.6981 12.7681 29
 -2 -1 11 12.0189 11.7068 29
 -2 -1 11 0.72685 12.8083 17
 -2 -1 10 40.1016 12.6308 29
 -2 -1 10 39.8331 13.0035 17
 -2 -1 9 101.654 13.3821 29
 -2 -1 9 101.665 14.9117 17
 2 1 -9 89.7198 13.2025 23
 -2 -1 8 564.385 28.7646 29
 -2 -1 8 586.768 29.9583 17
 2 1 -8 547.183 29.2135 23
 -2 -1 8 550.728 29.4712 25
 -2 -1 7 395.011 21.7463 29
 2 1 -7 376.383 22.1261 23
 -2 -1 7 380.13 22.4194 25
 2 1 -6 368.551 21.142 23
 -2 -1 5 1531.9 67.2591 18
 -2 -1 5 1984.14 76.3486 15
 2 1 -4 10.8473 15.6805 15
 2 1 -3 339.012 25.4291 15
 2 1 -3 373.052 20.7969 11
 2 1 -2 188.808 14.5431 11
 -2 -1 2 149 18.8602 15
 2 1 -1 1179.47 49.2506 11
 -2 -1 0 1882.04 74.902 11
 -2 -1 0 1851.8 77.8017 12
 -2 -1 -1 267.143 21.5901 12
 -2 -1 -1 304.816 19.5783 11
 -2 -1 -2 1108.99 50.2527 12
 -2 -1 -3 12748.8 482.562 12
 2 1 3 12879.7 482.641 12
 2 1 4 10098.1 382.668 12
 -2 -1 -4 10079.6 382.676 12
 2 1 5 138.548 18.6201 12
 -2 -1 -5 106.904 17.9519 12
 2 1 6 1872.72 81.6332 12
 2 1 7 184.386 14.8507 29
 2 1 7 192.046 21.4037 12
 2 1 8 798.235 37.4495 29
 2 1 8 844.855 40.0524 14
 2 1 9 338.029 21.1107 29
 2 1 10 84.3796 13.4872 29
 2 1 11 81.0309 13.856 29
 2 1 12 12.1107 11.7915 29
 2 1 13 11.1778 12.9559 29
 2 1 14 91.9791 16.1283 29
 2 1 15 12.6422 14.4976 29
 2 1 16 14.7171 14.9902 29
 2 1 17 29.1353 15.502 29
 -2 -1 -18 5.96246 18.5469 22
 2 1 18 23.2788 17.5966 29
 2 1 19 -16.191 20.5418 55
 -2 -1 -19 -3.75934 21.5593 61
 -2 -1 -19 -16.4804 19.0743 22
 -2 -1 -19 -14.3792 16.3507 34
 2 1 19 8.27484 16.585 29
 2 1 20 29.46 20.8649 55
 2 1 20 2.32727 17.5873 29
 -2 -1 -20 1.81824 22.2285 61
 2 1 21 12.0019 18.2016 55
 -2 -1 -21 20.3374 21.4407 61
 2 1 22 45.133 18.4374 55
 -2 -1 -22 27.2734 20.8979 61
 2 1 23 -10.3938 15.9245 55
 -2 -1 -23 -1.29173 17.0732 61
 2 1 24 44.003 14.7026 55
 -2 -1 -24 1.03822 15.0853 61
 2 1 25 14.4972 12.059 55
 -2 -1 -25 22.8781 12.7764 61
 -2 -1 -26 5.38207 7.83713 61
 2 2 -24 -9.13236 7.77797 34
 2 2 -23 4.97426 10.9611 34
 -2 -2 23 39.7349 14.0414 49
 -2 -2 23 7.41452 11.396 55
 2 2 -22 10.068 13.3335 34
 -2 -2 22 23.1572 14.5995 55
 2 2 -21 17.2565 14.4033 34
 2 2 -20 -5.6211 16.496 34
 2 2 -19 38.3186 18.2911 34
 -2 -2 18 -11.5393 17.1502 17
 -2 -2 18 8.12552 16.4134 25
 -2 -2 18 14.8471 15.9143 29
 -2 -2 17 47.4588 18.6026 17
 -2 -2 17 27.1258 17.5972 25
 -2 -2 17 5.41315 16.4976 29
 -2 -2 16 35.3414 17.7946 17
 -2 -2 16 53.4229 17.2235 25
 -2 -2 16 48.1115 16.7544 29
 -2 -2 15 76.9103 18.4871 17
 -2 -2 15 60.1793 17.2662 25
 -2 -2 15 53.3867 17.1394 29
 -2 -2 14 55.7477 16.7573 17
 -2 -2 14 46.1078 15.4435 25
 -2 -2 14 34.7251 15.9805 29
 -2 -2 13 6.2003 14.2886 17
 -2 -2 13 21.3941 13.7593 25
 -2 -2 13 13.3445 13.7283 29
 -2 -2 12 25.7315 14.4782 17
 -2 -2 12 47.2096 13.507 25
 -2 -2 12 43.6993 14.259 29
 -2 -2 11 32.7668 13.9945 17
 -2 -2 11 54.2096 13.7154 25
 -2 -2 11 48.7676 13.6464 29
 -2 -2 10 62.0816 13.5502 25
 -2 -2 10 70.7569 14.2455 17
 2 2 -10 53.8699 13.3213 23
 -2 -2 10 59.1348 13.9746 29
 -2 -2 9 3.94329 11.7302 25
 -2 -2 9 14.4066 11.7032 29
 -2 -2 9 20.5389 12.0382 17
 2 2 -9 24.7822 11.755 23
 2 2 -8 201.277 17.5058 23
 -2 -2 8 200.114 17.5295 17
 -2 -2 8 211.251 16.5782 29
 2 2 -7 1996.11 81.2608 23
 -2 -2 7 1951.01 79.6172 29
 2 2 -6 422.067 24.2834 23
 -2 -2 6 403.577 22.0853 29
 2 2 -5 230.189 18.199 23
 -2 -2 5 282.524 19.484 18
 -2 -2 4 506.663 32.1128 15
 -2 -2 4 472.514 25.2721 18
 2 2 -4 522.034 26.2617 23
 2 2 -3 60.566 8.73403 11
 -2 -2 3 182.861 19.8486 15
 2 2 -2 89.5079 8.88645 11
 -2 -2 2 343.005 22.3024 15
 2 2 -1 1257.31 56.7148 15
 -2 -2 1 1215.49 55.8597 15
 2 2 0 1343.98 59.4616 15
 -2 -2 -1 177.372 18.0269 12
 -2 -2 -1 169.687 13.6428 11
 2 2 1 194.55 18.4676 15
 -2 -2 -2 1081.94 51.5934 12
 2 2 2 1204.1 51.7404 15
 -2 -2 -3 1193.27 53.1863 12
 -2 -2 -4 1011.93 47.124 12
 2 2 4 1030.98 46.8591 12
 2 2 5 603.832 32.0457 12
 -2 -2 -5 563.133 32.1042 12
 2 2 6 1.34248 13.9589 12
 2 2 7 902.343 39.2993 29
 2 2 7 834.277 43.8917 12
 2 2 8 286.887 19.2088 29
 2 2 8 283.707 24.4858 12
 2 2 9 6.56734 10.5457 29
 2 2 9 4.38845 10.2077 25
 2 2 10 249.878 18.2453 29
 2 2 10 164.36 16.2234 25
 2 2 11 34.6057 12.5002 29
 2 2 11 23.7948 11.4301 25
 2 2 12 126.116 15.874 29
 2 2 12 80.9096 13.9264 25
 2 2 13 75.464 15.7193 29
 2 2 13 97.3075 14.6285 25
 2 2 14 89.679 16.2483 29
 2 2 15 1.94579 13.5372 29
 2 2 16 12.6957 14.4864 29
 2 2 17 235.495 24.7022 29
 2 2 18 -2.3641 16.5367 29
 -2 -2 -19 25.1863 18.1944 34
 2 2 19 7.21338 16.2422 29
 2 2 19 45.6607 21.0675 55
 -2 -2 -20 40.0673 22.6088 61
 2 2 20 57.2719 19.7882 29
 2 2 20 85.1922 21.8202 55
 2 2 21 39.0825 20.0084 55
 -2 -2 -21 73.7719 24.2094 61
 2 2 22 30.5359 18.7298 55
 -2 -2 -22 12.4159 20.0276 61
 2 2 23 8.48311 15.6705 55
 -2 -2 -23 1.34111 17.2382 61
 2 2 24 16.2147 14.4409 55
 -2 -2 -24 18.6431 15.9215 61
 2 2 25 2.26382 11.3836 55
 -2 -2 -25 -10.7731 13.0318 61
 -2 -2 -26 -0.53065 9.04294 61
 -2 -3 23 12.5375 11.3661 49
 -2 -3 23 11.0673 9.80959 55
 2 3 -23 17.2134 9.13561 34
 -2 -3 22 12.9074 13.4117 55
 2 3 -22 1.78322 11.537 40
 2 3 -22 12.8751 11.8995 34
 2 3 -21 11.9815 14.0873 34
 2 3 -20 56.3525 17.3785 34
 2 3 -19 -3.30101 17.0832 34
 2 3 -19 -13.1652 9.18444 41
 2 3 -18 13.5202 17.6435 34
 2 3 -18 8.82142 9.53776 41
 -2 -3 17 110.792 19.7712 29
 -2 -3 17 82.4345 19.6234 25
 2 3 -17 112.682 21.5676 34
 2 3 -17 53.1546 12.7703 41
 -2 -3 16 87.4266 18.9943 25
 2 3 -16 46.8418 12.4237 41
 -2 -3 16 81.6649 19.1932 29
 2 3 -16 69.2522 20.8568 34
 -2 -3 15 51.7099 16.8002 25
 -2 -3 15 42.0697 17.3362 29
 -2 -3 14 51.6724 17.2133 25
 -2 -3 14 11.3114 15.8604 29
 -2 -3 13 66.3421 16.1819 29
 -2 -3 13 69.7823 16.3537 25
 -2 -3 13 79.5012 17.3244 17
 -2 -3 12 158.447 18.9545 29
 -2 -3 12 139.704 18.4585 25
 -2 -3 12 173.249 19.1306 17
 -2 -3 11 117.339 16.6743 29
 -2 -3 11 115.445 16.3374 17
 -2 -3 11 115.345 16.1275 25
 -2 -3 10 45.7509 13.7002 29
 2 3 -10 27.9633 13.7933 23
 -2 -3 10 50.5123 13.7446 17
 -2 -3 10 41.6547 13.4329 25
 -2 -3 9 15.9067 12.5683 17
 2 3 -9 9.8596 11.9849 23
 -2 -3 9 10.4336 11.5942 29
 -2 -3 8 12.8931 11.2977 29
 -2 -3 8 0.52572 11.0549 17
 2 3 -8 8.36447 11.8383 23
 -2 -3 8 7.69164 11.0219 18
 -2 -3 7 20.5431 11.4665 29
 -2 -3 7 13.1517 11.1594 17
 2 3 -7 -1.28013 10.9715 23
 -2 -3 7 3.7746 10.8223 18
 -2 -3 6 13.6719 10.4963 29
 2 3 -6 -4.68198 11.2482 23
 -2 -3 6 2.26311 10.12 18
 2 3 -5 368.6 22.5505 23
 -2 -3 5 340.763 21.3121 18
 2 3 -4 40.7835 11.2812 23
 -2 -3 3 17.5592 10.1898 19
 -2 -3 3 46.9216 16.958 15
 2 3 -3 27.5301 9.98714 23
 -2 -3 2 258.299 22.2095 15
 2 3 -2 257.942 17.2527 23
 -2 -3 1 50.3917 15.6296 15
 2 3 -1 70.4593 16.1299 15
 -2 -3 0 17.8603 13.3082 15
 2 3 0 15.5461 13.5631 15
 -2 -3 -1 169.534 9.75891 11
 2 3 1 188.09 17.5552 15
 -2 -3 -2 8.12606 11.8919 12
 2 3 2 -1.00764 11.3938 15
 -2 -3 -3 1011.75 45.5187 12
 2 3 3 1006.13 45.1866 15
 -2 -3 -4 1439.91 61.5931 12
 2 3 4 1464.15 61.48 15
 -2 -3 -5 10.6139 11.6566 12
 2 3 6 51.779 11.4135 29
 2 3 6 44.2213 12.4655 12
 -2 -3 -6 45.0517 13.1383 12
 2 3 7 257.405 20.6761 12
 -2 -3 -7 255.028 18.0552 19
 2 3 8 -0.97888 10.7565 29
 -2 -3 -8 4.35534 9.48811 19
 2 3 8 4.22354 13.0175 12
 -2 -3 -9 152.292 14.6598 19
 2 3 9 143.926 13.6438 23
 2 3 9 173.837 16.3295 29
 2 3 9 117.509 18.4518 12
 2 3 10 132.757 15.2863 29
 2 3 11 50.6509 13.9982 29
 2 3 12 24.0101 13.0462 29
 2 3 13 355.326 25.421 29
 2 3 14 129.678 17.6551 29
 2 3 15 29.891 15.1307 29
 2 3 16 27.949 15.393 29
 2 3 17 -4.59693 15.551 29
 2 3 18 8.38601 16.6268 29
 -2 -3 -19 51.7607 18.1015 48
 2 3 19 59.0924 19.812 55
 2 3 19 62.4717 19.1738 29
 -2 -3 -20 -6.43731 16.6108 48
 2 3 20 9.5717 19.9604 55
 2 3 20 23.0033 17.9987 29
 -2 -3 -21 9.89803 15.2785 48
 2 3 21 1.63006 18.7518 55
 2 3 22 13.8876 17.4966 55
 -2 -3 -22 203.989 28.1954 61
 2 3 23 24.8772 15.9149 55
 -2 -3 -23 41.639 19.52 61
 2 3 24 1.47789 13.6834 55
 -2 -3 -24 14.3791 16.5994 61
 2 3 25 17.8305 11.6214 55
 -2 -3 -25 32.075 14.4561 61
 2 3 26 32.7589 14.4589 46
 -2 -3 -26 -2.76249 9.65601 61
 2 4 -22 5.73624 9.57595 34
 2 4 -22 13.5945 10.2376 40
 2 4 -21 0.9457 11.7515 34
 2 4 -20 49.8275 15.2646 34
 2 4 -19 12.3252 15.3745 34
 2 4 -18 2.46142 17.3359 34
 2 4 -18 14.9533 9.15735 41
 2 4 -17 12.9053 9.10988 41
 -2 -4 17 13.0537 16.8559 25
 -2 -4 17 -7.59035 16.8756 29
 2 4 -17 45.343 18.652 34
 2 4 -16 10.0642 9.32668 41
 -2 -4 16 8.98335 15.84 25
 -2 -4 16 3.35679 16.7947 29
 2 4 -16 21.3507 17.9956 34
 2 4 -15 12.3904 9.91198 41
 -2 -4 15 33.6644 16.5848 25
 -2 -4 15 35.7804 17.4925 29
 2 4 -15 42.2562 19.4527 34
 -2 -4 14 5.44038 15.3444 29
 -2 -4 14 1.09691 14.1437 25
 -2 -4 13 45.5675 16.7637 29
 -2 -4 13 15.7574 15.0085 25
 -2 -4 12 24.2547 14.57 29
 -2 -4 12 7.9186 13.9337 25
 -2 -4 11 50.0603 14.7646 29
 -2 -4 11 39.7163 14.4014 25
 -2 -4 10 38.4931 13.903 29
 -2 -4 9 39.724 13.6986 29
 2 4 -9 43.7994 14.1221 23
 -2 -4 9 62.8827 14.089 18
 -2 -4 8 34.9505 12.823 29
 2 4 -8 38.8488 14.3413 23
 -2 -4 8 51.9073 14.2097 18
 -2 -4 7 36.8014 12.5564 29
 2 4 -7 35.8049 13.6766 23
 -2 -4 7 9.17094 11.1324 18
 2 4 -6 302.788 21.9975 23
 -2 -4 6 340.401 22.2858 18
 -2 -4 5 88.0953 13.3108 18
 2 4 -5 75.7225 13.0073 23
 -2 -4 4 85.6848 12.5849 19
 2 4 -4 84.703 12.957 23
 -2 -4 4 90.0164 13.2427 18
 -2 -4 3 100.155 13.4343 18
 -2 -4 3 148.696 13.9995 19
 2 4 -2 634.868 31.6545 23
 -2 -4 2 654.482 36.7629 15
 -2 -4 2 640.494 31.4516 19
 2 4 -1 189.877 15.9795 23
 -2 -4 1 178.111 19.7069 15
 -2 -4 1 199.098 15.9413 19
 -2 -4 0 15.6485 13.219 15
 2 4 0 19.5716 10.2621 23
 -2 -4 0 12.5577 11.2706 19
 -2 -4 -1 44.1867 11.9031 19
 -2 -4 -2 15.3103 10.2768 19
 -2 -4 -2 16.2855 11.4239 12
 2 4 2 29.0401 12.5068 15
 -2 -4 -3 12.7909 10.9401 12
 2 4 3 11.3434 10.5535 15
 -2 -4 -4 29.7187 11.0792 12
 2 4 4 43.5313 10.8353 15
 2 4 5 36.2148 11.8296 29
 -2 -4 -5 19.2834 10.7452 19
 2 4 5 41.1715 10.5973 15
 2 4 6 0.47402 11.7606 29
 -2 -4 -6 -5.37702 10.8705 19
 2 4 6 6.56763 9.60129 15
 2 4 7 1335.33 56.5192 29
 -2 -4 -7 1281.19 56.3174 19
 2 4 8 30.0179 12.1869 29
 2 4 9 44.929 12.8259 29
 2 4 10 71.3802 14.1051 29
 2 4 11 40.8952 13.5475 29
 2 4 12 62.5768 14.5571 29
 2 4 13 66.8051 15.8629 29
 2 4 14 4.79269 13.9756 29
 2 4 15 45.6554 15.9837 29
 2 4 16 14.4496 15.6836 29
 2 4 17 36.5481 17.41 29
 2 4 18 3.6658 17.0489 29
 2 4 19 123.718 21.6969 29
 2 4 19 146.457 21.9937 55
 -2 -4 -19 120.415 20.6011 48
 2 4 20 -17.1118 18.5542 29
 -2 -4 -20 10.8521 16.3176 48
 2 4 20 12.168 17.5533 55
 -2 -4 -21 27.8719 16.7561 48
 2 4 21 24.075 17.776 55
 -2 -4 -22 -13.9872 14.8485 48
 2 4 22 12.6505 16.119 55
 2 4 23 52.6777 16.1239 55
 -2 -4 -23 66.1039 14.1276 48
 -2 -4 -23 45.4504 18.5283 61
 2 4 24 3.78359 12.6437 55
 -2 -4 -24 19.1933 16.4467 61
 2 4 25 97.2281 20.8842 46
 -2 -4 -25 19.3967 14.088 61
 2 4 26 48.2969 14.8555 46
 -2 -4 -26 7.73945 9.02377 61
 -2 -5 22 31.1644 8.89096 55
 2 5 -21 6.82738 11.7381 40
 2 5 -21 12.7611 9.25621 34
 -2 -5 21 21.4842 12.8708 55
 2 5 -20 129.965 15.3196 34
 2 5 -20 184.717 19.074 40
 2 5 -19 -4.09746 13.3462 34
 2 5 -18 -6.99152 14.8218 34
 2 5 -17 11.0755 16.3141 34
 2 5 -17 8.41871 8.53485 41
 2 5 -16 109.551 21.7252 21
 2 5 -16 27.227 9.84796 41
 -2 -5 16 67.302 18.9052 29
 2 5 -16 78.0208 18.8632 34
 -2 -5 16 69.8266 18.3309 25
 2 5 -15 27.2343 19.522 21
 2 5 -15 5.24076 8.89332 41
 2 5 -15 21.5092 17.4566 34
 -2 -5 15 44.7452 17.0287 25
 -2 -5 15 35.1723 17.3155 29
 2 5 -14 -10.5617 8.93583 41
 -2 -5 14 -1.12844 15.9983 29
 2 5 -14 11.8149 18.1741 34
 -2 -5 14 1.09765 15.0652 25
 -2 -5 13 67.9128 17.9102 25
 -2 -5 13 70.4617 18.3887 29
 -2 -5 12 3.11475 13.8895 25
 -2 -5 12 14.7503 15.0174 29
 -2 -5 11 123.411 19.1241 25
 -2 -5 11 125.106 18.7071 29
 -2 -5 10 63.8696 15.6361 29
 -2 -5 9 15.0245 13.2921 18
 -2 -5 9 18.9643 13.0707 29
 -2 -5 8 813.922 43.2841 29
 -2 -5 8 880.072 44.7464 18
 2 5 -8 906.627 45.8372 23
 -2 -5 7 9.58421 11.9543 29
 -2 -5 7 24.8211 13.0572 18
 2 5 -7 25.1161 13.2557 23
 -2 -5 6 19.9214 12.0083 18
 2 5 -6 15.2314 12.103 23
 -2 -5 5 19.8313 11.9474 18
 2 5 -4 371.072 23.333 3
 2 5 -4 350.547 24.3962 23
 -2 -5 4 347.818 22.5441 19
 2 5 -3 296.132 20.0072 3
 -2 -5 3 283.307 19.2286 19
 2 5 -3 274.183 20.2856 23
 -2 -5 2 3215.83 127.038 19
 2 5 -2 3221.59 127.763 23
 -2 -5 1 161.203 15.2948 19
 2 5 -1 185.543 16.2734 23
 -2 -5 0 459.458 25.7192 19
 2 5 0 453.612 25.1006 23
 -2 -5 -1 1023.43 46.5322 19
 2 5 1 1048.84 45.8003 23
 -2 -5 -2 2171.6 88.5285 19
 2 5 2 2178.38 87.1868 23
 -2 -5 -3 23.6983 11.1572 19
 2 5 3 5.76327 10.0054 23
 -2 -5 -4 185.068 16.5879 19
 2 5 5 34.1745 10.6391 27
 -2 -5 -6 471.053 28.032 19
 2 5 7 18.0651 12.127 3
 2 5 7 12.6077 12.2682 29
 2 5 8 364.232 23.3086 3
 2 5 8 432.094 25.4514 29
 2 5 9 15.4103 10.4791 3
 2 5 9 23.5518 12.8674 29
 2 5 10 118.593 16.2093 29
 2 5 11 16.981 13.3636 29
 2 5 12 42.7974 14.4219 29
 2 5 13 27.4197 14.0579 29
 2 5 14 22.4251 14.4363 29
 2 5 15 2.18263 14.5529 29
 2 5 16 13.8776 15.8351 29
 2 5 17 4.83323 15.9701 29
 -2 -5 -18 2.19243 17.6378 48
 2 5 18 8.7105 16.2476 29
 -2 -5 -19 25.8113 18.2322 48
 2 5 19 -1.24739 17.124 29
 -2 -5 -20 49.0671 17.9578 48
 2 5 20 36.5004 18.5795 29
 -2 -5 -21 -3.74092 16.1675 48
 -2 -5 -22 198.453 21.3701 48
 -2 -5 -23 -6.03942 13.4198 48
 -2 -5 -23 -4.82374 16.8264 61
 -2 -5 -24 66.0997 12.5099 48
 -2 -5 -24 25.367 15.5835 61
 -2 -5 -25 7.58917 5.8403 48
 -2 -5 -25 20.8124 12.6706 61
 2 5 26 32.3675 13.6449 46
 -2 -6 21 2.84163 8.36435 55
 2 6 -21 5.61986 7.98866 40
 2 6 -20 35.7074 12.9478 40
 2 6 -19 47.5054 11.842 34
 2 6 -19 82.0341 16.8879 40
 2 6 -18 1.59166 12.3032 34
 2 6 -18 6.97497 14.1979 33
 2 6 -17 16.1095 14.2687 34
 2 6 -17 -18.4325 17.2302 33
 2 6 -16 3.68478 15.1384 34
 2 6 -15 16.9223 17.1873 34
 -2 -6 15 9.91293 16.5351 29
 2 6 -14 296.718 29.0943 21
 -2 -6 14 215.785 25.3227 29
 2 6 -14 257.442 23.9077 34
 -2 -6 14 211.191 23.6976 25
 2 6 -13 12.4702 18.829 21
 -2 -6 13 33.2199 16.1893 25
 2 6 -13 32.1742 16.9332 34
 -2 -6 13 31.9606 16.7562 29
 -2 -6 12 156.19 21.1209 25
 -2 -6 12 198.601 23.0231 29
 -2 -6 11 338.515 27.9483 29
 -2 -6 11 309.869 26.3053 25
 -2 -6 10 42.2704 16.0799 29
 -2 -6 9 63.5765 16.4832 29
 -2 -6 9 45.2694 15.1669 18
 -2 -6 8 151.888 18.569 29
 -2 -6 8 148.921 19.2208 18
 -2 -6 7 729.855 38.7358 18
 -2 -6 7 638.001 36.9353 29
 2 6 -6 25.0298 13.9637 23
 -2 -6 6 16.9198 12.265 18
 2 6 -5 137.094 17.0468 23
 -2 -6 5 139.75 17.3066 18
 -2 -6 4 1.49377 11.1023 18
 2 6 -4 2.40313 11.3856 23
 2 6 -4 -4.44925 10.8708 3
 2 6 -3 21.5709 12.3169 23
 2 6 -3 10.8367 11.189 3
 -2 -6 3 16.3608 11.3748 19
 2 6 -2 205.647 18.6026 23
 2 6 -2 182.242 17.4487 3
 -2 -6 2 170.059 16.4309 19
 2 6 -1 204.059 17.932 23
 2 6 -1 216.248 18.025 3
 -2 -6 1 184.175 16.9903 19
 2 6 0 431.114 25.5043 23
 2 6 0 469.584 26.6694 3
 -2 -6 0 400.004 25.4526 19
 2 6 1 139.281 14.4963 23
 2 6 1 156.521 17.0681 3
 -2 -6 -1 162.817 17.0502 19
 2 6 1 169.793 16.0937 21
 2 6 2 214.668 16.7069 23
 -2 -6 -2 212.977 18.3745 19
 2 6 2 196.192 16.6766 21
 2 6 2 226.877 18.9267 3
 -2 -6 -3 3.23525 12.4708 19
 2 6 3 -6.64001 9.74307 23
 -2 -6 -4 296.7 21.0526 19
 2 6 4 240.81 20.3329 3
 -2 -6 -5 542.099 30.4264 19
 2 6 5 498.009 29.2612 3
 2 6 6 54.6858 14.105 3
 -2 -6 -6 80.059 14.6748 19
 2 6 6 53.9514 11.9822 27
 2 6 7 73.0625 14.1358 3
 2 6 7 63.5866 12.587 27
 2 6 8 175.024 17.0924 3
 2 6 9 59.5626 13.2322 3
 2 6 10 383.986 26.5945 29
 2 6 10 368.707 24.013 3
 2 6 11 153.316 18.7903 29
 2 6 12 107.051 17.3338 29
 2 6 13 98.8372 17.7968 29
 -2 -6 -14 31.0904 15.2388 19
 2 6 14 17.5149 14.7108 29
 -2 -6 -15 -14.8171 14.8593 19
 2 6 15 5.77838 16.0821 29
 2 6 16 31.3887 17.4201 29
 2 6 17 -2.48616 17.1551 29
 -2 -6 -18 1.11516 17.9782 48
 2 6 18 -6.28265 18.0911 29
 2 6 18 12.8644 15.1747 56
 2 6 19 32.3117 15.945 56
 -2 -6 -19 51.0242 19.9121 48
 2 6 20 12.2743 14.1599 56
 -2 -6 -20 7.1754 17.7861 48
 -2 -6 -21 15.8731 16.5719 48
 -2 -6 -22 30.9604 15.1529 48
 2 6 22 58.2306 27.1962 46
 -2 -6 -23 8.74975 13.1735 48
 -2 -6 -23 1.06155 15.2848 61
 -2 -6 -24 59.3672 12.1972 48
 -2 -6 -24 29.8541 14.0323 61
 -2 -6 -25 1.29207 7.86272 48
 -2 -6 -25 5.61375 9.94116 61
 2 7 -20 -2.65689 8.31566 40
 2 7 -19 11.9192 11.7426 40
 -2 -7 19 7.45402 10.9226 55
 2 7 -18 3.38302 12.2634 33
 2 7 -18 16.5019 14.8067 40
 2 7 -17 11.7644 15.0008 33
 2 7 -17 7.00944 15.7403 40
 2 7 -16 -7.73394 16.8504 33
 2 7 -15 2.61746 14.4032 34
 2 7 -15 29.3097 19.2166 33
 2 7 -14 10.2216 15.3714 34
 2 7 -13 311.788 24.6555 34
 -2 -7 13 250.692 26.3994 29
 2 7 -13 298.062 29.0082 21
 -2 -7 12 39.436 16.6124 25
 2 7 -12 31.7829 17.3893 34
 2 7 -12 92.2091 21.8115 21
 -2 -7 12 60.7811 18.2579 29
 -2 -7 12 92.1541 25.1221 42
 2 7 -12 38.6425 22.3905 43
 2 7 -11 -1.27266 18.3701 21
 -2 -7 11 1.04655 14.9917 25
 -2 -7 11 12.5411 16.1633 29
 2 7 -10 700.61 42.93 21
 -2 -7 10 638.598 40.1036 29
 -2 -7 9 609.999 37.2743 18
 2 7 -9 580.309 38.8362 21
 -2 -7 9 536.745 36.2469 29
 2 7 -8 607.313 39.8918 21
 -2 -7 8 671.401 38.8613 18
 -2 -7 7 235.713 22.9232 18
 -2 -7 6 370.162 26.8047 18
 2 7 -6 377.938 28.7289 21
 2 7 -5 115.731 18.91 21
 -2 -7 5 108.362 16.3519 18
 2 7 -5 119.59 17.1563 23
 2 7 -4 57.3027 14.4177 23
 2 7 -4 29.6836 13.4163 3
 2 7 -4 65.7425 16.2375 21
 -2 -7 4 65.9084 14.3121 18
 2 7 -3 181.017 18.7063 3
 -2 -7 3 173.423 18.8352 18
 2 7 -3 190.15 20.4821 21
 2 7 -3 185.396 19.1348 23
 -2 -7 2 97.629 14.7592 19
 2 7 -2 128.556 18.014 21
 2 7 -2 113.885 16.2636 23
 2 7 -2 119.257 16.687 3
 2 7 -1 208.587 19.621 3
 2 7 -1 226.912 20.6919 21
 -2 -7 1 231.535 19.7232 19
 2 7 -1 215.637 19.3844 23
 2 7 0 3.45171 13.438 21
 -2 -7 0 10.1253 12.5265 19
 2 7 0 6.91882 12.2539 23
 2 7 0 5.38459 11.6527 3
 -2 -7 -1 242.275 21.3539 19
 2 7 1 266.574 20.5852 21
 2 7 1 292.844 21.9938 3
 2 7 1 266.19 19.7743 23
 -2 -7 -2 225.705 20.1945 19
 2 7 2 211.667 18.6096 21
 2 7 2 250.625 20.4696 3
 2 7 2 223.629 17.7594 23
 -2 -7 -3 13.8456 12.7061 19
 2 7 3 10.7771 11.9056 3
 -2 -7 -4 196.997 19.5205 19
 -2 -7 -5 109.509 16.191 19
 2 7 5 81.2987 15.2225 3
 -2 -7 -6 10.8963 12.7437 19
 2 7 6 28.7617 13.4094 3
 2 7 7 12.4764 13.4004 3
 -2 -7 -7 24.2771 13.1177 19
 2 7 7 16.3618 12.2823 27
 2 7 8 23.4178 13.3513 3
 2 7 8 20.9139 12.0537 27
 2 7 9 56.8246 14.0144 3
 -2 -7 -9 58.8814 15.6035 19
 2 7 9 56.6196 14.1495 27
 2 7 10 74.7897 15.0579 3
 2 7 10 111.802 16.2377 27
 -2 -7 -10 100.979 17.1147 19
 2 7 11 247.368 21.9798 27
 -2 -7 -11 278.105 24.76 19
 2 7 12 40.5786 15.1703 27
 -2 -7 -12 45.8748 15.4697 19
 2 7 13 8.65926 14.3365 27
 -2 -7 -13 -2.14611 14.1393 19
 -2 -7 -14 10.9517 15.4494 19
 -2 -7 -15 1.1042 14.8114 19
 -2 -7 -16 -1.09332 15.8207 19
 2 7 17 14.7565 15.2718 56
 -2 -7 -17 43.6753 19.1085 48
 2 7 18 35.823 16.6967 56
 2 7 18 10.1686 17.3034 27
 -2 -7 -18 41.953 19.3833 48
 2 7 18 42.9125 31.5832 46
 2 7 19 12.3931 15.0255 56
 2 7 19 16.5421 17.4531 27
 2 7 19 -9.03508 30.1749 46
 -2 -7 -19 -8.48954 17.8879 48
 2 7 20 79.0935 30.8311 46
 2 7 20 -13.3468 14.1294 56
 2 7 21 38.7465 27.9667 46
 -2 -7 -21 59.7835 17.1878 48
 2 7 21 41.1967 13.8596 56
 -2 -7 -22 10.8045 14.3973 48
 2 7 22 13.2513 11.7433 56
 2 7 23 73.0178 23.3465 46
 -2 -7 -23 18.3577 12.9566 48
 -2 -7 -24 10.5216 10.5688 48
 2 7 24 51.196 20.0448 46
 -2 -7 -25 9.54243 7.60622 48
 2 8 -18 7.86646 8.68901 33
 -2 -8 18 9.76941 8.61315 55
 2 8 -17 68.1147 14.4261 33
 2 8 -16 35.3218 16.0216 40
 2 8 -16 51.0933 16.2429 33
 2 8 -15 72.1248 18.0952 40
 2 8 -15 71.7562 19.2759 33
 2 8 -14 19.7869 18.8197 33
 2 8 -14 1.79794 18.6608 43
 2 8 -13 9.61067 18.6853 33
 2 8 -13 3.46434 20.4402 43
 2 8 -12 10.3303 20.0844 33
 2 8 -12 3.82971 21.3889 43
 2 8 -11 -1.6372 22.4374 43
 -2 -8 11 19.8375 22.2837 42
 2 8 -11 -10.0489 18.6275 21
 2 8 -10 114.981 22.144 21
 2 8 -9 -14.0262 19.4023 21
 2 8 -9 1.50742 21.3156 52
 -2 -8 8 45.5729 16.5693 18
 2 8 -7 31.6675 17.6798 21
 -2 -8 7 7.5644 14.1659 18
 2 8 -6 44.4854 18.8713 21
 -2 -8 6 46.2303 15.6347 18
 2 8 -5 13.4009 16.916 21
 -2 -8 5 4.07988 14.5003 18
 2 8 -4 -12.7099 16.3692 21
 -2 -8 4 4.92395 12.778 18
 2 8 -3 76.8922 18.3348 21
 2 8 -3 101.067 16.8842 3
 -2 -8 3 87.8643 16.4031 18
 2 8 -2 13.6692 13.9576 3
 2 8 -2 38.5171 15.6247 21
 2 8 -1 65.8659 15.2372 3
 2 8 -1 59.369 14.1781 23
 2 8 -1 55.4993 16.4182 21
 2 8 0 6.42218 13.6703 3
 2 8 0 -6.29894 12.5123 23
 2 8 0 -6.57728 14.2624 21
 -2 -8 0 14.1505 12.8076 19
 2 8 1 13.7537 14.0073 21
 -2 -8 -1 9.40271 11.4763 19
 2 8 1 18.3773 13.9569 3
 2 8 2 28.2987 13.9844 21
 -2 -8 -2 10.5095 13.1179 19
 2 8 2 -2.76019 13.0501 3
 -2 -8 -3 25.1365 14.1918 19
 2 8 3 11.9777 12.591 3
 -2 -8 -4 25.8036 14.4301 19
 -2 -8 -5 60.574 15.5877 19
 2 8 5 65.6419 15.498 3
 -2 -8 -6 28.2824 14.1622 19
 2 8 6 7.4077 13.5481 3
 -2 -8 -7 41.2105 14.7425 19
 2 8 7 25.9322 14.8309 3
 2 8 8 72.7002 14.778 27
 -2 -8 -8 62.3388 16.0603 19
 2 8 8 77.6198 15.7383 3
 2 8 9 8.99017 13.154 27
 -2 -8 -9 17.1571 13.5659 19
 2 8 9 3.67749 13.3085 3
 2 8 10 21.6145 14.3181 27
 2 8 10 17.2102 14.048 3
 -2 -8 -11 6.82671 14.7631 19
 2 8 11 5.48872 14.8074 27
 2 8 11 12.7364 14.923 24
 2 8 11 -10.5796 14.1845 3
 2 8 12 -2.89189 14.2961 27
 -2 -8 -12 15.1554 16.3101 19
 2 8 13 -6.0757 15.2306 27
 -2 -8 -13 2.37343 14.8092 19
 2 8 14 5.26691 15.6287 27
 -2 -8 -14 22.7357 16.9264 19
 2 8 15 10.8427 16.462 27
 -2 -8 -15 3.57292 16.5742 19
 2 8 15 10.0351 16.73 56
 -2 -8 -16 53.5674 19.826 48
 2 8 16 64.9523 18.436 27
 -2 -8 -16 38.3735 18.0174 19
 2 8 16 46.314 16.4296 56
 -2 -8 -17 22.7558 18.4648 48
 2 8 17 16.4841 16.9064 27
 -2 -8 -17 23.3534 16.6838 19
 2 8 17 33.0822 17.037 56
 2 8 18 -10.5463 15.3463 56
 2 8 18 -32.4379 30.19 46
 -2 -8 -18 24.1693 18.3564 48
 2 8 18 -1.07495 16.6132 27
 -2 -8 -19 9.93233 16.8657 48
 2 8 19 -35.7816 29.5693 46
 2 8 19 13.0729 15.1595 56
 2 8 20 22.2557 28.7122 46
 -2 -8 -20 18.2312 16.0384 48
 2 8 20 3.91778 14.0001 56
 -2 -8 -21 0.80847 14.1758 48
 2 8 21 31.4959 26.2534 46
 2 8 21 11.8231 12.766 56
 2 8 22 64.5794 23.8456 46
 2 8 22 13.0646 11.2715 56
 2 8 23 77.3682 21.6176 46
 2 8 23 -4.56718 8.95889 56
 -2 -8 -24 9.26126 9.18738 48
 2 8 24 11.4102 16.3774 46
 2 9 -17 14.4161 8.70151 40
 2 9 -16 15.5698 11.8991 40
 2 9 -16 17.3905 11.6547 33
 2 9 -15 24.1387 14.0119 40
 2 9 -15 36.0501 14.9005 33
 2 9 -14 26.1077 15.4254 40
 2 9 -14 -0.98206 14.877 33
 2 9 -14 0.47866 16.1238 43
 2 9 -13 -8.07298 16.122 40
 2 9 -13 -12.5782 17.3187 33
 2 9 -13 13.4864 18.0648 43
 2 9 -12 11.5886 17.6134 40
 2 9 -12 -2.56195 18.065 33
 2 9 -12 3.39181 19.9751 43
 2 9 -11 21.9618 18.825 40
 2 9 -11 75.1672 22.4916 33
 2 9 -11 22.6346 21.4873 43
 -2 -9 11 53.8116 22.0761 42
 2 9 -10 81.7169 20.6614 40
 2 9 -10 42.2995 23.8837 43
 2 9 -9 17.2769 18.7733 40
 -2 -9 9 19.1694 16.7715 29
 2 9 -9 7.62483 20.642 33
 2 9 -8 24.6479 21.9972 52
 -2 -9 8 55.0895 17.7924 29
 2 9 -8 32.7705 19.9108 21
 2 9 -8 30.965 21.5879 33
 2 9 -7 -10.9587 20.6288 52
 2 9 -7 26.4219 20.0783 21
 -2 -9 7 3.45457 16.154 29
 2 9 -7 4.6399 20.8681 33
 2 9 -6 106.419 21.5752 21
 -2 -9 6 80.8562 18.4123 18
 -2 -9 6 88.0958 18.5964 29
 2 9 -5 102.35 21.3771 21
 -2 -9 5 63.9425 17 18
 2 9 -4 22.0304 17.8076 21
 -2 -9 4 7.47316 14.4952 18
 2 9 -3 36.6559 17.7462 21
 -2 -9 3 56.8716 16.9739 18
 2 9 -3 57.192 17.1163 24
 2 9 -3 46.5509 15.7806 3
 2 9 -2 -5.28978 17.0373 21
 -2 -9 2 19.7205 15.4465 18
 2 9 -2 30.6273 16.3129 24
 2 9 -2 36.1863 16.3782 3
 2 9 -1 160.98 21.017 24
 2 9 -1 120.237 20.2245 21
 2 9 -1 147.185 19.9959 3
 2 9 0 95.4403 18.9424 21
 2 9 0 79.589 16.6743 3
 -2 -9 -1 23.8747 14.766 19
 2 9 1 4.43527 14.7632 21
 2 9 1 8.55234 14.3469 3
 -2 -9 -2 4.93119 13.2291 19
 2 9 2 -5.3667 14.313 3
 -2 -9 -3 47.7536 15.3235 19
 2 9 3 52.7289 15.5255 3
 -2 -9 -4 81.4063 16.7684 19
 2 9 4 64.6577 16.3561 3
 -2 -9 -5 457.333 31.5892 19
 -2 -9 -6 44.162 16.5839 19
 2 9 6 30.1004 15.5366 3
 -2 -9 -7 21.5388 15.07 19
 2 9 7 41.7665 16.5172 3
 2 9 8 9.55379 15.8397 24
 -2 -9 -8 10.484 15.075 19
 2 9 8 19.1338 15.4664 3
 2 9 9 14.159 15.9138 24
 -2 -9 -9 4.77469 14.6972 19
 2 9 9 9.42039 14.7646 3
 2 9 10 21.266 16.2799 24
 -2 -9 -10 31.7226 16.9474 19
 2 9 10 10.2497 15.6835 3
 2 9 11 -0.89724 15.5126 24
 2 9 11 19.5309 15.2272 27
 2 9 11 3.96214 14.2637 3
 -2 -9 -12 -23.887 17.3563 19
 2 9 12 -1.00917 15.7403 27
 -2 -9 -13 32.8146 18.293 19
 2 9 13 24.889 16.3063 27
 -2 -9 -14 54.984 18.4803 48
 2 9 14 85.2661 18.3742 56
 -2 -9 -14 82.7122 20.2851 19
 2 9 14 58.0721 18.1438 27
 -2 -9 -15 -3.08443 16.8437 48
 2 9 15 8.62785 15.945 56
 2 9 15 11.6896 16.5343 27
 -2 -9 -15 14.7219 17.3031 19
 2 9 16 52.4964 30.0436 46
 -2 -9 -16 28.5736 18.5009 48
 -2 -9 -16 12.9747 17.2079 19
 2 9 16 2.10798 16.3733 27
 -2 -9 -17 7.94402 16.8619 48
 2 9 17 -8.13353 15.992 56
 2 9 18 212.159 32.4201 46
 -2 -9 -18 224.744 23.8426 48
 2 9 18 243.161 23.5593 56
 2 9 19 34.8117 27.3495 46
 -2 -9 -19 24.4948 16.029 48
 2 9 19 22.8907 14.2496 56
 -2 -9 -20 16.5125 14.9253 48
 2 9 20 24.7689 26.1238 46
 2 9 20 9.66578 12.9787 56
 -2 -9 -21 28.6262 13.8171 48
 2 9 21 43.4832 24.1338 46
 2 9 21 28.2327 12.5499 56
 -2 -9 -22 2.25297 11.656 48
 2 9 22 20.0371 21.1129 46
 2 9 22 -2.95001 10.1091 56
 -2 -9 -23 11.2268 9.90391 48
 2 9 23 4.14891 7.91691 56
 -2 -9 -24 6.9719 6.89412 48
 2 10 -15 7.06924 9.57353 33
 2 10 -15 4.46808 7.85787 40
 2 10 -14 6.66619 12.7379 33
 2 10 -14 -2.0799 10.7017 40
 2 10 -13 14.2917 12.7322 40
 2 10 -13 36.8784 15.3012 33
 2 10 -13 12.506 14.7831 43
 2 10 -12 6.89577 14.0221 40
 2 10 -12 24.7854 15.295 33
 2 10 -12 4.79978 17.0263 43
 2 10 -11 34.7353 15.9267 40
 2 10 -11 13.0835 19.0146 43
 2 10 -10 20.8965 16.0273 40
 2 10 -10 12.4164 18.2011 33
 -2 -10 10 19.0993 20.1082 42
 2 10 -10 10.5069 20.1402 43
 2 10 -9 7.38554 15.9537 40
 2 10 -9 26.6593 19.3888 33
 2 10 -9 -3.05771 20.956 43
 2 10 -8 19.5807 18.8859 33
 2 10 -8 22.804 22.9983 43
 -2 -10 7 7.74636 16.4106 29
 2 10 -7 -2.87989 20.2524 33
 2 10 -7 -4.78203 17.6862 21
 2 10 -7 -10.4763 20.9933 52
 2 10 -6 -13.1188 20.173 33
 2 10 -6 1.54212 20.8676 52
 -2 -10 6 -14.7152 16.2158 29
 2 10 -6 -10.25 16.1882 31
 2 10 -6 -8.35704 18.2238 58
 2 10 -6 13.2978 19.132 21
 2 10 -5 43.6232 22.1025 33
 2 10 -5 24.2867 17.3338 31
 -2 -10 5 34.3789 17.6298 29
 2 10 -5 49.4157 20.0341 58
 2 10 -5 9.64589 18.3382 21
 2 10 -4 71.0277 19.1721 31
 2 10 -4 36.1918 22.7257 52
 2 10 -4 49.887 20.2648 58
 2 10 -4 44.3994 21.111 33
 2 10 -4 35.6555 19.5503 21
 2 10 -3 20.6821 17.7544 31
 2 10 -3 42.7158 20.6277 58
 2 10 -3 51.7084 22.4102 52
 -2 -10 3 15.1356 15.7162 18
 2 10 -3 22.036 18.4201 21
 2 10 -3 29.2956 19.8544 33
 2 10 -2 40.3885 18.4826 21
 2 10 -2 94.6775 19.5644 24
 -2 -10 2 74.9491 18.0443 18
 2 10 -1 199.82 23.1018 3
 -2 -10 1 166.486 22.2018 18
 2 10 -1 163.724 23.5535 21
 2 10 -1 224.115 23.7918 24
 2 10 0 348.646 28.4209 3
 2 10 0 357.248 27.7251 24
 2 10 1 170.304 23.4961 3
 2 10 1 133.193 22.0721 24
 2 10 2 3.56118 16.2913 3
 2 10 2 1.06733 16.2022 24
 2 10 3 37.0019 17.2519 3
 -2 -10 -3 9.76924 15.6142 19
 2 10 3 30.0612 17.7121 24
 2 10 4 22.7296 17.4019 3
 -2 -10 -4 19.1015 15.892 19
 2 10 4 -6.45841 16.2698 24
 -2 -10 -5 26.6461 16.4961 19
 2 10 6 1044.71 54.8555 3
 -2 -10 -6 1007.24 54.1342 19
 2 10 6 988.803 53.0527 24
 2 10 7 35.3376 16.8398 3
 -2 -10 -7 37.7696 17.2794 19
 2 10 7 36.118 18.8587 24
 2 10 8 427.361 32.811 3
 -2 -10 -8 436.953 33.0458 19
 2 10 8 448.407 32.3127 24
 2 10 9 173.896 22.2245 3
 2 10 9 175.782 23.1616 24
 -2 -10 -9 144.273 23.1529 19
 2 10 10 195.483 22.5398 56
 2 10 10 255.546 33.6253 9
 2 10 10 204.72 24.563 24
 -2 -10 -10 293.246 27.1858 19
 2 10 11 -17.2101 16.529 24
 2 10 11 -3.38275 14.5398 56
 -2 -10 -11 6.43934 16.1265 19
 2 10 12 10.3669 14.5724 56
 2 10 13 455.785 34.0848 56
 2 10 14 90.2995 18.1805 56
 -2 -10 -14 70.6048 19.5432 19
 -2 -10 -15 -7.21062 16.1855 48
 2 10 15 47.6526 16.8371 56
 -2 -10 -16 -0.87834 15.396 48
 2 10 16 3.27417 14.7675 56
 -2 -10 -17 82.9009 17.4505 48
 2 10 17 94.3485 27.9192 46
 -2 -10 -18 45.1682 15.2469 48
 2 10 18 63.9788 26.9329 46
 -2 -10 -19 19.7044 13.9451 48
 2 10 19 40.6219 24.4003 46
 2 10 19 33.7593 13.1729 56
 -2 -10 -20 18.421 12.658 48
 2 10 20 40.1793 22.7458 46
 2 10 20 7.99008 11.2413 56
 -2 -10 -21 6.64629 11.0497 48
 2 10 21 9.50554 10.2283 56
 -2 -10 -22 26.059 9.6746 48
 2 10 22 1.3344 8.20076 56
 2 11 -13 27.7002 10.3573 33
 2 11 -12 -11.4041 12.9347 43
 2 11 -11 2.20999 14.8931 43
 2 11 -11 0.78139 13.7668 33
 2 11 -10 23.7187 17.4282 43
 2 11 -10 19.1108 14.9852 33
 2 11 -9 7.22535 18.1732 43
 -2 -11 9 30.4785 18.3234 42
 2 11 -9 8.17056 16.1714 33
 2 11 -8 0.66695 19.3411 43
 2 11 -8 -15.6002 17.4131 33
 2 11 -7 35.6133 18.7143 33
 2 11 -7 -1.46966 16.6939 58
 2 11 -6 20.3599 17.4854 58
 2 11 -6 -0.76289 21.5488 43
 2 11 -6 -1.2388 17.4455 33
 2 11 -5 26.396 18.3007 58
 2 11 -5 17.0841 15.9717 31
 2 11 -5 -12.6927 18.4621 33
 2 11 -4 849.014 46.6024 58
 2 11 -4 773.375 45.8053 31
 2 11 -4 749.594 48.6387 33
 2 11 -3 8.87299 20.4152 52
 2 11 -3 1.2697 17.5785 33
 2 11 -3 15.5428 17.0476 31
 2 11 -3 20.4742 18.7174 58
 2 11 -3 25.1715 18.0746 21
 2 11 -2 247.722 27.4456 58
 2 11 -2 308.819 27.9238 21
 2 11 -2 251.545 26.0168 31
 2 11 -2 212.244 24.7349 6
 2 11 -1 22.9192 28.019 9
 2 11 -1 27.2542 17.4818 21
 2 11 -1 29.9093 21.2214 58
 2 11 -1 72.465 23.9699 52
 2 11 -1 36.7973 18.4518 6
 2 11 -1 41.7272 18.3635 24
 2 11 -1 15.2399 17.8042 31
 2 11 0 21.9035 20.1523 52
 2 11 0 59.7925 21.4925 58
 2 11 0 28.7525 18.3179 31
 2 11 0 45.3859 19.5465 24
 2 11 0 65.6979 29.1597 9
 2 11 1 3.24613 17.3873 24
 2 11 1 26.8586 17.982 31
 2 11 1 29.3545 30.4352 9
 2 11 1 27.183 21.4298 52
 2 11 2 73.8283 19.9986 24
 2 11 2 67.7704 19.5527 31
 2 11 2 56.8251 30.5447 9
 2 11 2 69.5289 22.0594 52
 2 11 3 161.595 23.3882 24
 2 11 3 146.779 22.6744 31
 2 11 3 155.277 33.3851 9
 2 11 3 201.184 26.5613 52
 2 11 4 105.371 33.0688 9
 2 11 4 98.5762 20.7374 24
 2 11 4 67.5511 20.3208 31
 2 11 5 -1.15076 17.7848 31
 -2 -11 -5 4.59484 16.7885 19
 2 11 6 -6.66936 17.3301 24
 2 11 6 8.02932 31.0231 9
 2 11 6 18.4815 17.6942 31
 -2 -11 -6 -1.18403 16.3856 19
 2 11 7 7.67452 18.411 24
 2 11 7 0.98843 29.0161 9
 2 11 7 -17.3643 17.8121 31
 -2 -11 -7 2.42446 16.0695 19
 2 11 8 29.0065 19.1761 24
 -2 -11 -8 13.5407 17.6602 19
 2 11 8 30.8832 29.9619 9
 2 11 8 37.0418 18.1903 31
 2 11 9 -7.28556 17.8187 24
 2 11 9 14.3696 17.7654 6
 -2 -11 -9 42.2273 17.9896 19
 2 11 9 17.7167 29.1329 9
 2 11 9 42.6908 18.7305 31
 -2 -11 -10 510.857 36.514 19
 2 11 10 498.115 34.851 6
 2 11 10 544.247 35.4017 24
 2 11 10 467.499 40.5559 9
 2 11 11 18.3112 27.645 9
 2 11 11 23.8639 14.0336 56
 -2 -11 -11 2.47505 16.4633 19
 2 11 12 61.4518 16.4963 56
 2 11 13 4.01946 13.9065 56
 2 11 14 24.6443 13.7465 56
 2 11 15 8.54315 13.9108 56
 2 11 16 2.68748 12.8979 56
 -2 -11 -17 -3.06331 12.4591 48
 2 11 17 9.90972 12.4213 56
 -2 -11 -18 14.9048 12.2854 48
 2 11 18 11.1011 11.7948 56
 -2 -11 -19 -4.77165 10.4535 48
 -2 -11 -20 -5.81534 9.36275 48
 -2 -11 -21 2.78726 6.90949 48
 2 11 21 -6.35237 7.98529 31
 2 11 21 7.51883 7.69135 56
 2 12 -10 4.02747 9.93584 33
 2 12 -10 9.06107 11.8737 43
 2 12 -9 20.6517 12.2717 33
 2 12 -9 21.2108 14.4189 43
 2 12 -8 2.91713 13.3824 33
 2 12 -7 17.9407 14.5727 33
 2 12 -7 14.3602 14.0202 58
 2 12 -7 15.1683 17.0779 43
 2 12 -6 15.9121 14.7422 33
 2 12 -6 2.43533 14.814 58
 2 12 -6 28.1425 18.5343 43
 2 12 -5 13.5576 18.6546 43
 2 12 -5 34.4566 14.9842 31
 2 12 -5 26.1568 15.3393 33
 2 12 -5 38.0198 17.0958 58
 2 12 -4 -3.24093 19.0284 43
 2 12 -4 11.2334 15.0426 31
 2 12 -4 3.86055 14.9165 33
 2 12 -4 -0.76177 15.9571 58
 2 12 -3 11.3897 20.2073 43
 2 12 -3 14.6473 15.2909 31
 2 12 -3 21.3528 17.8976 58
 2 12 -3 8.7878 15.3624 33
 2 12 -2 38.8648 21.4529 43
 2 12 -2 39.1935 16.9624 31
 2 12 -2 45.6747 24.8369 9
 2 12 -2 44.4334 19.7412 8
 2 12 -2 21.7626 18.3508 58
 2 12 -1 10.9396 20.1485 43
 2 12 -1 21.9116 16.5173 31
 2 12 -1 37.8341 19.2047 52
 2 12 -1 3.93847 25.7799 9
 2 12 -1 25.4879 18.6456 58
 2 12 0 19.601 19.8088 43
 2 12 0 17.6104 18.7023 52
 2 12 0 -6.7028 27.9312 9
 2 12 0 6.58756 18.797 58
 2 12 0 7.89 16.1597 31
 2 12 1 6.19553 17.6587 52
 2 12 1 2.02579 16.4945 31
 2 12 1 6.1368 27.7473 9
 2 12 1 5.78604 19.0796 58
 2 12 2 -10.7834 19.1587 58
 2 12 2 7.23413 16.5251 31
 2 12 2 -2.40992 18.1236 52
 2 12 2 -5.43069 27.946 9
 2 12 3 7.91605 18.7465 58
 2 12 3 15.729 17.4803 31
 2 12 3 -3.6952 28.9313 9
 2 12 4 -3.17653 16.9659 31
 2 12 4 6.53062 28.1296 9
 2 12 5 12.7718 16.4556 31
 2 12 6 4.26124 17.0001 31
 2 12 7 61.5539 17.8767 31
 2 12 7 68.8318 28.7307 9
 2 12 8 18.9296 16.9699 31
 2 12 8 22.7983 28.0807 9
 2 12 9 67.3308 18.9615 31
 2 12 9 46.0354 27.964 9
 2 12 10 21.2749 16.2842 31
 2 12 10 19.6259 25.9679 9
 2 12 11 43.2297 17.2127 31
 2 12 11 32.3778 24.8885 9
 2 12 11 27.5371 19.8786 8
 2 12 12 -3.73928 11.2486 56
 2 12 12 20.7516 15.6316 31
 2 12 12 -22.5907 18.0235 8
 2 12 13 42.0517 16.2757 31
 2 12 13 23.7608 12.3088 56
 2 12 14 -14.2202 14.2828 31
 2 12 14 21.6158 11.4527 56
 2 12 15 1.53681 13.0954 31
 2 12 15 -6.82505 11.1364 56
 2 12 16 5.52459 12.6123 31
 2 12 16 -6.29219 10.185 56
 2 12 17 1.20612 11.5398 31
 2 12 17 -0.5613 9.47821 56
 2 12 18 17.2364 8.69842 56
 2 12 19 1.51882 6.57556 56
 2 13 -7 4.17801 11.184 43
 2 13 -6 -0.93847 25.943 60
 2 13 -6 12.3114 10.1565 58
 2 13 -6 -2.00791 12.0316 43
 -2 -13 6 7.67856 11.2336 42
 2 13 -5 19.8646 12.7769 58
 2 13 -5 12.9232 14.3812 43
 2 13 -4 -7.18483 13.7376 58
 2 13 -4 9.97968 14.3509 43
 2 13 -3 4.65858 14.7574 58
 2 13 -3 31.9744 12.8318 31
 2 13 -3 15.4659 15.6058 43
 2 13 -2 34.0224 13.8162 31
 2 13 -2 17.6414 15.4002 8
 2 13 -2 5.12709 14.668 58
 2 13 -2 3.66385 16.0389 43
 2 13 -1 19.8056 14.022 31
 2 13 -1 19.8423 16.6454 8
 2 13 -1 15.1739 15.4762 58
 2 13 -1 -0.9273 15.4119 43
 2 13 0 -19.5497 13.7975 31
 2 13 0 21.384 17.4698 8
 2 13 0 14.5864 16.1498 58
 2 13 0 10.0815 15.6962 43
 2 13 1 20.4968 14.3422 31
 2 13 1 9.8805 16.1781 58
 2 13 1 13.1651 18.2034 8
 2 13 1 25.6677 24.7577 9
 2 13 2 21.2444 15.2013 31
 2 13 2 37.5497 17.2857 58
 2 13 2 0.694 18.6087 8
 2 13 2 29.8871 24.518 9
 2 13 3 11.7387 15.1957 31
 2 13 3 7.95723 16.4092 58
 2 13 3 -0.73655 25.6455 9
 2 13 3 10.7821 19.2299 8
 2 13 4 25.5829 16.0187 31
 2 13 4 38.2818 26.142 9
 2 13 4 24.1882 19.9184 8
 2 13 5 8.6003 15.3677 31
 2 13 5 22.3584 17.0152 58
 2 13 5 19.8896 19.699 8
 2 13 6 18.0676 14.6718 31
 2 13 6 10.2371 16.8754 58
 2 13 7 -12.805 14.2817 31
 2 13 7 6.14346 16.3535 58
 2 13 7 20.6562 19.441 8
 2 13 7 -2.18439 24.4544 9
 2 13 8 15.1152 14.4906 31
 2 13 8 -15.5313 16.0934 58
 2 13 8 -2.0512 18.7014 8
 2 13 8 12.5719 24.3273 9
 2 13 9 32.7361 15.2547 31
 2 13 9 -14.0403 15.9608 58
 2 13 9 11.5855 18.3242 8
 2 13 10 18.9473 13.9393 31
 2 13 10 10.4739 14.7638 58
 2 13 10 2.36454 17.0701 8
 2 13 11 25.5822 13.9251 31
 2 13 11 13.1245 14.3751 58
 2 13 11 4.19823 15.8874 8
 2 13 12 26.8708 13.4114 31
 2 13 12 10.0029 13.5823 58
 2 13 12 17.6624 14.8451 8
 2 13 13 0.88319 11.4348 58
 2 13 13 12.4161 12.4527 31
 2 13 14 9.45783 11.6054 31
 2 13 15 21.8267 11.4244 31
 2 13 16 4.8179 9.65849 31
 2 13 17 3.42764 8.04942 31
 2 14 -3 9.21943 8.77417 58
 2 14 -2 7.03292 10.3889 58
 2 14 -1 11.4334 11.4855 58
 2 14 -1 18.5533 9.6805 31
 2 14 0 0.68217 12.2328 8
 2 14 0 2.26697 12.7302 58
 2 14 0 11.9174 9.77641 31
 2 14 1 21.1248 13.829 8
 2 14 1 14.6501 13.0499 58
 2 14 1 28.6463 11.2665 31
 2 14 2 -1.32346 14.7055 8
 2 14 2 30.3163 13.5282 58
 2 14 2 8.32686 11.2455 31
 2 14 3 47.1148 15.1694 8
 2 14 3 34.9877 11.9988 31
 2 14 4 50.42 16.5695 8
 2 14 4 53.6438 13.1344 31
 2 14 5 9.93382 15.0951 8
 2 14 5 41.8112 14.5224 58
 2 14 5 8.62068 11.7218 31
 2 14 6 -6.82642 13.1176 58
 2 14 6 13.8441 12.1848 31
 2 14 7 33.4323 16.1309 8
 2 14 7 22.7162 13.2503 58
 2 14 7 18.8445 11.526 31
 2 14 8 16.6779 14.5882 8
 2 14 8 16.6081 12.6396 58
 2 14 8 12.82 11.8142 31
 2 14 9 12.7491 13.8077 8
 2 14 9 14.3005 11.737 58
 2 14 9 11.7854 11.8081 31
 2 14 10 18.5712 12.9696 8
 2 14 10 2.65688 10.7285 58
 2 14 10 1.51753 10.1968 31
 2 14 11 5.94773 11.2444 8
 2 14 11 -3.73986 10.5169 31
 2 14 11 -1.54564 9.4119 58
 2 14 12 -3.78011 9.69243 31
 2 14 13 11.5868 8.74478 31
 2 14 14 5.51769 7.08366 31
 -3 11 12 19.557 10.903 50
 -3 11 12 7.80656 12.1392 47
 -3 11 11 28.9382 13.3498 50
 -3 11 10 50.4944 14.8731 50
 -3 11 9 39.9881 15.5169 50
 -3 11 8 61.9203 16.1668 50
 -3 11 7 20.8029 18.9835 47
 -3 11 6 37.8359 19.1164 47
 -3 11 5 65.0249 19.9092 47
 -3 11 4 9.35473 19.5958 47
 -3 11 3 23.4826 19.6995 47
 -3 11 2 81.0389 20.8403 47
 -3 10 15 14.7737 11.614 50
 -3 10 15 0.94586 6.54193 56
 -3 10 15 0.29935 13.0823 47
 -3 10 14 36.6795 13.6962 50
 -3 10 14 7.14086 15.8621 47
 -3 10 14 8.31351 8.21958 56
 -3 10 13 -8.83569 17.2959 47
 -3 10 13 -10.5095 9.04797 56
 -3 10 12 -7.52436 9.73973 56
 -3 10 11 29.1747 10.7182 56
 -3 10 11 25.7286 12.4 59
 -3 10 10 50.1495 17.5194 38
 -3 10 10 31.3114 18.5261 50
 -3 10 10 3.80079 9.9355 56
 -3 10 10 -18.3509 12.9997 59
 -3 10 9 19.0119 17.8828 38
 -3 10 9 11.4774 18.6888 50
 -3 10 8 52.0883 19.9654 38
 -3 10 8 30.0683 19.6722 50
 -3 10 7 119.531 21.945 50
 -3 10 7 87.0117 24.7945 47
 -3 10 7 87.7928 21.1889 38
 -3 10 6 211.06 24.0752 50
 -3 10 6 158.621 26.5569 47
 -3 10 6 133.641 23.3122 38
 -3 10 6 193.77 19.7289 10
 -3 10 5 209.604 24.8552 50
 -3 10 5 211.563 27.6694 47
 -3 10 5 183.182 25.6468 38
 -3 10 5 186.102 20.3815 10
 -3 10 4 46.8365 21.5265 50
 -3 10 4 21.9775 24.7221 47
 -3 10 4 54.7902 17.0413 10
 -3 10 4 53.2243 21.6943 38
 -3 10 3 181.636 28.195 47
 -3 10 3 187.574 21.1239 10
 -3 10 2 124.738 22.8502 45
 -3 10 2 133.498 26.375 47
 -3 10 2 100.912 22.84 38
 -3 10 1 76.5582 22.1139 45
 -3 10 1 38.3782 25.3298 47
 -3 10 1 60.7452 22.056 38
 -3 10 0 70.2321 57.7945 60
 -3 10 0 48.5977 25.1139 47
 -3 10 0 79.9013 20.9403 45
 -3 10 0 113.342 18.0949 10
 -3 10 0 141.903 24.9512 38
 -3 10 -1 74.1243 56.5297 60
 -3 10 -1 76.7979 24.3967 47
 -3 10 -1 66.7087 19.973 45
 -3 10 -1 83.4659 16.4618 10
 -3 10 -1 63.1234 19.7964 38
 -3 10 -2 69.6624 54.9461 60
 -3 10 -2 82.1401 16.6726 58
 -3 10 -2 55.8856 19.1902 45
 -3 10 -3 47.9146 17.8113 45
 -3 10 -3 52.6254 53.3125 60
 -3 10 -3 21.4277 15.0553 58
 -3 10 -4 51.2416 17.34 45
 -3 10 -4 35.2416 50.8047 60
 -3 10 -5 200.605 42.5084 37
 -3 10 -6 61.5196 39.1714 37
 -3 10 -7 11.9039 12.4831 54
 -3 10 -7 48.4279 42.8435 60
 -3 10 -8 2.5251 12.081 54
 -3 10 -8 58.0251 39.3344 60
 -3 10 -9 82.2118 29.7359 37
 -3 10 -9 72.6653 35.0364 60
 -3 9 17 8.55149 11.6304 50
 -3 9 16 5.89281 9.63169 56
 -3 9 16 9.14952 14.071 50
 -3 9 15 26.9697 11.9707 56
 -3 9 15 5.17468 15.8226 50
 -3 9 14 46.5068 13.952 56
 -3 9 14 23.1215 14.8596 59
 -3 9 13 25.3465 13.2128 56
 -3 9 13 -5.63191 18.2087 50
 -3 9 13 2.82479 14.5654 59
 -3 9 12 26.9601 14.3038 56
 -3 9 12 1.85165 19.2201 50
 -3 9 12 3.79321 15.8413 59
 -3 9 11 19.1875 17.2851 59
 -3 9 11 27.2306 14.4252 56
 -3 9 11 27.3487 18.4727 38
 -3 9 10 81.2269 19.3322 59
 -3 9 10 53.9287 15.7444 56
 -3 9 10 50.4241 20.256 38
 -3 9 9 16.5978 14.4843 56
 -3 9 9 19.5699 20.4918 38
 -3 9 9 20.3363 18.3028 59
 -3 9 8 58.174 19.4022 59
 -3 9 8 61.3851 24.2334 38
 -3 9 8 21.2203 22.4759 50
 -3 9 8 11.2095 14.3107 56
 -3 9 7 55.4863 23.3188 38
 -3 9 7 84.61 23.8088 50
 -3 9 7 64.5072 18.1947 10
 -3 9 7 61.6054 26.9651 47
 -3 9 7 0.85403 18.588 59
 -3 9 6 53.8696 23.6651 38
 -3 9 6 68.6541 24.152 50
 -3 9 6 75.865 19.3633 10
 -3 9 6 46.1778 26.8677 47
 -3 9 6 47.2443 18.4663 59
 -3 9 5 211.24 27.4977 50
 -3 9 5 185.521 21.4876 10
 -3 9 5 141.909 26.9363 38
 -3 9 5 165.357 30.0835 47
 -3 9 5 180.836 26.8478 45
 -3 9 4 58.4573 24.3081 50
 -3 9 4 104.937 19.1684 10
 -3 9 4 28.8804 24.0431 38
 -3 9 4 62.1169 27.4537 47
 -3 9 3 297.775 30.0194 50
 -3 9 3 291.697 24.516 10
 -3 9 3 300.054 33.7573 47
 -3 9 3 231.385 69.4369 60
 -3 9 2 171.675 29.6951 38
 -3 9 2 266.79 30.2026 50
 -3 9 2 290.959 23.939 10
 -3 9 2 314.664 33.2452 47
 -3 9 2 117.388 26.5329 45
 -3 9 2 113.848 70.2639 60
 -3 9 1 39.3688 42.9401 36
 -3 9 1 111.193 25.2929 38
 -3 9 1 219.977 27.5513 50
 -3 9 1 91.695 24.8226 45
 -3 9 1 181.844 29.8618 47
 -3 9 1 135.923 67.7285 60
 -3 9 0 71.9661 24.2039 38
 -3 9 0 26.4846 39.1312 36
 -3 9 0 59.964 23.8125 45
 -3 9 0 155.456 28.7651 47
 -3 9 0 112.046 66.3194 60
 -3 9 0 176.162 20.7556 10
 -3 9 -1 34.5016 22.5743 38
 -3 9 -1 18.9678 22.9657 45
 -3 9 -1 88.8106 28.1194 47
 -3 9 -1 73.1231 64.6594 60
 -3 9 -1 75.2228 19.1747 10
 -3 9 -2 124.387 56.169 37
 -3 9 -2 90.7941 23.4747 38
 -3 9 -2 108.794 28.014 47
 -3 9 -2 18.2059 22.0057 45
 -3 9 -2 111.637 64.005 60
 -3 9 -2 27.8747 18.562 58
 -3 9 -2 68.6483 18.6675 10
 -3 9 -3 31.0532 17.2825 10
 -3 9 -3 71.2177 22.5704 38
 -3 9 -3 104.599 55.9794 37
 -3 9 -3 109.814 27.5009 47
 -3 9 -3 15.5931 21.6253 45
 -3 9 -3 64.354 16.4535 31
 -3 9 -3 27.9886 63.728 60
 -3 9 -3 28.1817 18.4655 58
 -3 9 -4 66.0304 16.8974 10
 -3 9 -4 24.4409 20.6345 45
 -3 9 -4 21.3329 19.2176 38
 -3 9 -4 43.7065 54.0069 37
 -3 9 -4 -11.2443 18.058 58
 -3 9 -5 10.9446 19.6704 45
 -3 9 -5 69.5094 19.6968 58
 -3 9 -5 -0.87142 52.5931 37
 -3 9 -6 8.88992 18.5977 45
 -3 9 -6 17.6008 18.2072 58
 -3 9 -6 67.1585 51.7731 37
 -3 9 -7 37.7204 54.5237 60
 -3 9 -7 77.9923 49.2007 37
 -3 9 -8 27.3802 51.9029 60
 -3 9 -8 98.482 46.2805 37
 -3 9 -9 55.6161 48.3678 60
 -3 9 -9 123.944 43.8199 37
 -3 9 -10 82.8191 45.3068 60
 -3 9 -10 109.594 40.7219 37
 -3 9 -10 94.7313 17.9496 54
 -3 9 -11 92.175 39.881 60
 -3 9 -11 156.51 36.679 37
 -3 9 -11 82.7363 16.1977 54
 -3 9 -12 53.029 32.782 60
 -3 9 -12 11.9984 13.0815 54
 -3 8 19 -1.17182 7.30074 56
 -3 8 18 -0.53441 9.63625 56
 -3 8 18 -0.9004 12.6564 50
 -3 8 17 12.5071 12.1515 56
 -3 8 17 24.0481 15.4561 50
 -3 8 16 20.7128 13.288 56
 -3 8 16 26.361 17.5535 50
 -3 8 15 12.0034 16.8944 59
 -3 8 15 49.1928 19.3257 50
 -3 8 14 9.6157 18.5191 59
 -3 8 14 44.186 16.4074 56
 -3 8 14 -10.1287 20.0045 50
 -3 8 13 26.1677 18.754 59
 -3 8 13 31.0781 16.6968 56
 -3 8 13 2.76398 20.8983 50
 -3 8 12 156.004 25.5542 59
 -3 8 12 138.353 21.1336 56
 -3 8 12 129.366 24.6531 50
 -3 8 11 22.3197 20.8651 59
 -3 8 11 30.3473 22.5292 50
 -3 8 11 30.1604 16.4582 56
 -3 8 10 5.2293 21.7272 38
 -3 8 10 43.4909 21.4595 59
 -3 8 10 15.2661 17.0059 56
 -3 8 10 -23.4403 24.5995 50
 -3 8 9 21.1237 21.5477 38
 -3 8 9 37.6336 20.7376 59
 -3 8 9 -20.6939 16.3054 56
 -3 8 9 -10.4662 18.9025 26
 -3 8 8 -10.4575 24.1968 38
 -3 8 8 -15.2742 19.7726 26
 -3 8 8 13.9703 17.0829 56
 -3 8 8 50.1954 17.9164 10
 -3 8 7 12.5802 16.6633 56
 -3 8 7 -25.8717 19.4482 26
 -3 8 7 -32.3608 24.5606 38
 -3 8 7 72.3036 26.134 45
 -3 8 7 43.6914 18.1391 10
 -3 8 6 44.9154 24.9169 50
 -3 8 6 66.6637 21.7857 26
 -3 8 6 28.142 24.5923 38
 -3 8 6 112.971 27.2175 45
 -3 8 6 81.897 19.2477 10
 -3 8 5 4.33558 23.7378 50
 -3 8 5 -1.16706 18.0817 26
 -3 8 5 -29.7284 23.1208 38
 -3 8 5 42.9141 25.1098 45
 -3 8 5 46.2069 18.7251 10
 -3 8 4 73.5031 69.3145 60
 -3 8 4 9.54903 25.1862 50
 -3 8 4 7.07175 17.7275 26
 -3 8 4 -9.96165 23.6214 38
 -3 8 4 13.3926 45.8497 36
 -3 8 4 -20.4259 28.4759 47
 -3 8 4 16.4873 24.5093 45
 -3 8 4 -5.56417 17.1228 10
 -3 8 3 -8.88613 67.7824 60
 -3 8 3 29.4897 24.9609 50
 -3 8 3 -21.3288 19.259 26
 -3 8 3 60.6212 44.6421 36
 -3 8 3 16.6137 27.3926 47
 -3 8 3 16.0253 17.9722 10
 -3 8 2 17.0322 69.2606 60
 -3 8 2 12.1124 23.9781 50
 -3 8 2 17.7785 18.7561 26
 -3 8 2 -32.1255 24.6092 38
 -3 8 2 15.2055 44.0033 36
 -3 8 2 -16.4895 27.844 47
 -3 8 2 31.6888 24.5057 8
 -3 8 2 -12.0413 17.8897 10
 -3 8 1 181.273 24.424 30
 -3 8 1 152.523 26.4298 50
 -3 8 1 90.2735 25.3689 38
 -3 8 1 2.13564 44.2366 36
 -3 8 1 142.48 29.7754 47
 -3 8 1 23.3228 24.572 45
 -3 8 1 56.6154 69.2009 60
 -3 8 0 35.6063 18.2107 10
 -3 8 0 41.1178 19.1308 30
 -3 8 0 79.6818 25.9195 50
 -3 8 0 49.2931 19.9281 26
 -3 8 0 11.5176 41.5768 36
 -3 8 0 81.3694 25.0028 38
 -3 8 0 34.9963 27.8192 47
 -3 8 0 11.8767 24.1395 45
 -3 8 0 -1.17052 68.2914 60
 -3 8 -1 41.3125 67.5559 60
 -3 8 -1 32.2957 25.0902 50
 -3 8 -1 9.27229 18.7666 26
 -3 8 -1 27.2168 18.0377 10
 -3 8 -1 -6.34581 60.5616 37
 -3 8 -1 10.2321 40.4083 36
 -3 8 -1 -1.16446 22.4471 38
 -3 8 -1 -10.3153 24.1025 45
 -3 8 -1 17.7052 26.6805 47
 -3 8 -2 35.8332 42.2842 36
 -3 8 -2 69.8744 61.5205 37
 -3 8 -2 38.1553 22.9777 38
 -3 8 -2 70.6178 20.7811 26
 -3 8 -2 49.2585 18.434 10
 -3 8 -2 -4.71366 24.1339 45
 -3 8 -2 75.7417 28.3254 47
 -3 8 -2 64.8637 21.5063 58
 -3 8 -2 42.6295 72.5675 60
 -3 8 -3 11.3182 18.3885 30
 -3 8 -3 14.9475 22.1835 38
 -3 8 -3 -60.827 62.4369 37
 -3 8 -3 5.55179 18.2682 26
 -3 8 -3 58.4625 18.4166 10
 -3 8 -3 -21.6136 24.4251 45
 -3 8 -3 25.5662 27.9246 47
 -3 8 -3 15.8908 19.9374 58
 -3 8 -4 221.179 22.3245 31
 -3 8 -4 89.0202 22.6422 30
 -3 8 -4 150.717 24.5653 38
 -3 8 -4 158.039 63.091 37
 -3 8 -4 102.995 22.4252 26
 -3 8 -4 197.283 30.9066 47
 -3 8 -4 79.2137 18.9382 10
 -3 8 -4 210.417 25.732 58
 -3 8 -5 84.3362 18.7387 10
 -3 8 -5 127.987 61.9077 37
 -3 8 -5 144.558 24.336 58
 -3 8 -5 82.5879 68.4394 60
 -3 8 -5 140.344 20.9175 31
 -3 8 -5 155.495 23.6186 30
 -3 8 -6 -27.8401 65.8829 60
 -3 8 -6 51.9162 21.7601 58
 -3 8 -6 -18.169 60.4719 37
 -3 8 -7 95.2561 22.2906 58
 -3 8 -7 46.9563 63.2827 60
 -3 8 -7 115.532 58.4325 37
 -3 8 -8 -5.12991 20.6538 45
 -3 8 -8 5.03372 62.1045 60
 -3 8 -8 41.9702 20.784 58
 -3 8 -9 52.1736 58.6584 60
 -3 8 -9 102.025 54.3522 37
 -3 8 -10 12.6279 54.4247 60
 -3 8 -10 97.2118 51.1239 37
 -3 8 -11 7.37481 49.5722 60
 -3 8 -12 66.7781 46.1224 60
 -3 8 -13 12.0447 39.2324 60
 -3 8 -13 15.4285 38.5391 37
 -3 8 -14 23.2857 14.9309 54
 -3 8 -14 106.146 34.2045 37
 -3 8 -15 23.8766 11.5466 54
 -3 8 -15 99.5214 27.1032 37
 -3 7 20 -1.58446 7.76302 56
 -3 7 19 0.56355 10.2376 56
 -3 7 19 11.5159 12.6066 50
 -3 7 19 41.1086 15.3606 49
 -3 7 18 26.8798 12.3916 56
 -3 7 18 22.7454 16.4223 42
 -3 7 18 9.39707 15.1338 50
 -3 7 18 46.1196 17.3976 49
 -3 7 17 25.8621 13.9753 56
 -3 7 17 -2.93071 17.6863 42
 -3 7 17 32.7982 18.9514 49
 -3 7 16 35.233 20.4926 49
 -3 7 16 5.66559 13.9718 56
 -3 7 16 -11.6197 18.2471 59
 -3 7 15 -16.5756 16.743 56
 -3 7 15 -1.19095 19.3229 42
 -3 7 15 -24.2602 21.8624 49
 -3 7 14 18.8377 17.2382 56
 -3 7 14 8.86782 21.4709 42
 -3 7 14 -39.4125 22.7723 49
 -3 7 13 6.60479 20.9615 42
 -3 7 13 20.0159 23.3144 49
 -3 7 13 56.4403 26.5553 57
 -3 7 13 13.0774 19.9489 59
 -3 7 12 49.371 21.6684 59
 -3 7 12 58.091 19.2109 20
 -3 7 12 55.3511 24.3841 49
 -3 7 12 88.4595 27.3884 57
 -3 7 12 36.9802 18.1966 56
 -3 7 12 18.9579 22.2531 42
 -3 7 11 69.5175 23.1512 59
 -3 7 11 45.6564 24.7622 49
 -3 7 11 -4.10479 22.6375 42
 -3 7 11 -3.62322 17.4845 56
 -3 7 11 63.3169 29.0832 57
 -3 7 11 -10.4341 17.0354 20
 -3 7 10 -24.2884 22.4567 38
 -3 7 10 -4.20892 17.6778 26
 -3 7 10 11.1726 23.9284 49
 -3 7 10 26.556 16.8498 56
 -3 7 10 -1.36595 22.686 42
 -3 7 9 23.9504 17.8152 26
 -3 7 9 5.40058 23.2294 42
 -3 7 9 -20.0758 24.0428 49
 -3 7 9 10.7405 17.5451 56
 -3 7 8 59.2613 25.2662 45
 -3 7 8 -15.8846 22.976 42
 -3 7 8 21.1657 16.7341 26
 -3 7 8 8.1837 16.2857 56
 -3 7 8 89.8665 29.8441 57
 -3 7 8 -7.76446 23.4097 50
 -3 7 8 46.6211 24.4161 49
 -3 7 7 20.3534 18.1706 26
 -3 7 6 14.8345 17.683 26
 -3 7 5 35.524 18.0674 26
 -3 7 4 31.011 18.0202 26
 -3 7 3 43.6616 18.3131 26
 -3 7 3 56.6895 19.751 30
 -3 7 2 -6.88498 17.4596 26
 -3 7 2 -2.47573 16.9416 30
 -3 7 1 41.1122 18.6251 30
 -3 7 0 14.8257 18.4401 26
 -3 7 0 28.7885 18.5789 30
 -3 7 -1 177.904 24.5007 26
 -3 7 -1 190.104 24.0838 30
 -3 7 -2 -3.37208 17.2569 26
 -3 7 -3 133.207 23.0201 26
 -3 7 -4 143.372 22.9412 30
 -3 7 -4 150.338 23.3955 26
 -3 7 -4 159.138 24.9571 58
 -3 7 -4 102.625 19.7354 10
 -3 7 -4 173.647 29.4149 47
 -3 7 -5 90.9729 19.4482 31
 -3 7 -5 63.225 19.7836 30
 -3 7 -5 114.558 20.8728 26
 -3 7 -5 91.9342 22.9588 58
 -3 7 -5 28.9141 69.7567 60
 -3 7 -5 74.7733 17.6672 10
 -3 7 -5 110.721 28.3387 47
 -3 7 -5 -1.01487 39.5006 36
 -3 7 -6 415.451 30.7866 31
 -3 7 -6 350.791 31.2473 30
 -3 7 -6 351.771 29.4065 26
 -3 7 -6 370.949 32.3168 58
 -3 7 -6 372.719 38.8509 61
 -3 7 -7 46.7878 18.8563 30
 -3 7 -7 27.3173 22.9868 61
 -3 7 -7 20.5814 21.7434 58
 -3 7 -7 5.85848 68.6972 60
 -3 7 -8 -2.39457 17.8898 30
 -3 7 -8 50.0726 22.7311 58
 -3 7 -8 12.4654 22.7479 61
 -3 7 -8 -10.2253 68.2665 60
 -3 7 -9 123.129 25.4023 58
 -3 7 -9 39.5711 22.6943 61
 -3 7 -9 21.6998 67.2846 60
 -3 7 -10 20.332 61.0592 60
 -3 7 -10 19.6514 21.2607 61
 -3 7 -11 18.3682 20.5993 61
 -3 7 -11 -14.881 59.1677 60
 -3 7 -12 4.95086 53.5746 60
 -3 7 -12 16.7961 18.5628 61
 -3 7 -13 16.8425 48.8814 60
 -3 7 -13 -3.73796 16.9559 61
 -3 7 -14 21.4345 16.1235 61
 -3 7 -14 -5.70231 18.4682 54
 -3 7 -15 -20.5585 16.9998 54
 -3 7 -15 9.08615 39.4103 37
 -3 7 -16 24.7482 14.6136 54
 -3 7 -16 47.8899 34.0199 37
 -3 7 -17 16.892 10.9871 54
 -3 7 -17 52.3664 26.5603 37
 -3 6 21 8.0649 12.7645 49
 -3 6 21 -8.4691 6.72229 56
 -3 6 20 11.958 15.4141 42
 -3 6 20 26.403 15.6664 49
 -3 6 20 6.17098 9.76496 56
 -3 6 19 40.8799 17.4132 42
 -3 6 19 40.6989 18.0682 49
 -3 6 19 26.6644 12.0681 56
 -3 6 18 -1.01843 18.3102 42
 -3 6 18 21.3074 19.203 49
 -3 6 18 15.787 13.5112 56
 -3 6 17 1.14713 20.3565 42
 -3 6 17 55.0462 21.1896 49
 -3 6 17 -0.92894 18.3149 59
 -3 6 17 21.0721 15.4227 56
 -3 6 16 33.2672 23.0177 49
 -3 6 16 63.2069 23.2838 59
 -3 6 16 81.8536 20.0285 56
 -3 6 15 23.6976 22.7648 49
 -3 6 15 -27.2479 20.0319 59
 -3 6 15 32.0567 18.6071 56
 -3 6 14 6.01415 16.6965 56
 -3 6 14 47.8577 21.4613 59
 -3 6 14 -4.15993 23.5485 42
 -3 6 14 17.0459 23.9135 49
 -3 6 14 1.13858 17.0907 20
 -3 6 13 -8.13964 16.8277 20
 -3 6 13 3.0242 16.384 27
 -3 6 13 19.8169 23.6375 42
 -3 6 13 44.6054 24.9847 49
 -3 6 13 -9.90198 18.4441 56
 -3 6 13 32.7491 23.6639 59
 -3 6 12 -6.06036 27.1692 57
 -3 6 12 32.2887 24.5226 49
 -3 6 12 -2.06225 15.9381 27
 -3 6 12 15.6425 24.0146 42
 -3 6 11 50.2852 28.7171 57
 -3 6 11 -22.5605 23.0071 42
 -3 6 11 -5.20556 16.2331 27
 -3 6 11 44.4912 24.3491 49
 -3 6 10 -18.7896 16.5582 26
 -3 6 10 -1.04122 15.9898 27
 -3 6 9 115.439 19.6582 26
 -3 6 8 26.6371 16.6763 26
 -3 6 7 28.2077 16.0375 20
 -3 6 7 21.3174 16.0203 26
 -3 6 6 47.8214 16.9072 20
 -3 6 6 25.5 17.1829 26
 -3 6 5 35.4194 15.1965 20
 -3 6 5 28.5424 15.9443 26
 -3 6 4 102.959 19.806 30
 -3 6 4 119.869 19.6114 26
 -3 6 3 26.617 16.3433 30
 -3 6 3 12.5476 15.3358 26
 -3 6 2 30.1153 16.7917 30
 -3 6 2 10.4067 15.5596 26
 -3 6 1 28.0853 17.2012 30
 -3 6 0 15.8781 15.7062 30
 -3 6 0 16.5215 16.0398 26
 -3 6 -1 68.7842 18.9219 30
 -3 6 -1 72.0803 18.2366 26
 -3 6 -2 12.7862 15.8181 30
 -3 6 -2 -12.3186 16.5493 26
 -3 6 -3 48.3202 18.1825 30
 -3 6 -3 25.5648 16.8031 26
 -3 6 -4 33.4742 18.3913 26
 -3 6 -5 20.6353 18.1188 30
 -3 6 -5 38.0731 18.5024 26
 -3 6 -6 76.1498 20.1692 30
 -3 6 -6 94.3116 19.973 26
 -3 6 -7 18.5324 17.4937 30
 -3 6 -7 32.3981 18.5946 26
 -3 6 -8 -4.94268 16.7198 30
 -3 6 -8 5.28554 20.8298 58
 -3 6 -8 11.2184 22.4487 61
 -3 6 -9 168.123 27.0911 40
 -3 6 -9 197.049 24.8054 30
 -3 6 -9 213.942 27.9245 58
 -3 6 -9 210.411 31.6409 61
 -3 6 -10 46.1827 22.205 40
 -3 6 -10 50.2674 19.0243 30
 -3 6 -10 55.0044 24.7305 61
 -3 6 -10 -3.28701 67.7198 60
 -3 6 -11 -4.59893 20.0521 40
 -3 6 -11 -19.5748 17.6415 30
 -3 6 -11 5.33833 21.6 61
 -3 6 -11 -24.8986 64.4516 60
 -3 6 -12 -8.76381 19.9438 40
 -3 6 -12 5.08969 20.8834 61
 -3 6 -12 43.1027 60.455 60
 -3 6 -13 20.4122 19.4739 40
 -3 6 -13 -14.2508 20.7369 61
 -3 6 -14 5.55494 17.9188 40
 -3 6 -14 -10.0862 19.2145 61
 -3 6 -15 22.8938 17.9085 61
 -3 6 -16 36.8818 19.0116 54
 -3 6 -16 30.2481 16.1046 61
 -3 6 -17 21.9659 16.0716 54
 -3 6 -17 5.21314 13.7046 61
 -3 6 -18 -8.79531 31.2813 37
 -3 6 -18 15.5773 12.5164 54
 -3 6 -18 3.80455 10.4106 61
 -3 5 22 -10.7505 11.6482 42
 -3 5 22 36.8264 12.6098 49
 -3 5 21 15.153 15.0176 42
 -3 5 21 17.869 15.2517 49
 -3 5 20 6.74431 16.9938 42
 -3 5 20 37.2264 17.5871 49
 -3 5 20 2.31282 10.2452 56
 -3 5 19 -23.1799 18.2924 42
 -3 5 19 23.7487 19.4136 49
 -3 5 19 21.856 12.7772 56
 -3 5 18 -5.75514 18.869 42
 -3 5 18 32.1468 21.0349 49
 -3 5 18 31.5884 15.0608 56
 -3 5 17 -1.26846 20.3247 42
 -3 5 17 4.10239 15.7453 56
 -3 5 17 -13.1318 19.5505 59
 -3 5 17 6.36525 22.1241 49
 -3 5 16 4.06994 24.2345 42
 -3 5 16 20.185 16.9994 56
 -3 5 16 55.4507 28.7438 46
 -3 5 16 -4.35487 21.2606 59
 -3 5 16 42.3605 24.5233 49
 -3 5 15 -6.8965 16.5488 20
 -3 5 15 13.0807 18.1748 56
 -3 5 15 -6.5366 28.6196 46
 -3 5 15 7.10809 24.1282 49
 -3 5 15 4.57244 20.9757 59
 -3 5 14 13.5284 17.8897 56
 -3 5 14 -5.13284 29.9155 46
 -3 5 14 37.5671 21.7463 59
 -3 5 14 -16.967 24.2084 49
 -3 5 13 17.33 23.045 42
 -3 5 13 -13.7114 16.9145 56
 -3 5 13 -21.9455 24.2933 49
 -3 5 13 -29.817 29.7675 46
 -3 5 13 39.0802 21.1803 59
 -3 5 12 21.6386 15.8123 27
 -3 5 11 61.0941 17.6416 26
 -3 5 11 56.4771 17.4648 27
 -3 5 10 2.97685 14.3586 26
 -3 5 10 -1.91256 14.8765 27
 -3 5 9 14.9633 14.4646 27
 -3 5 9 11.8749 15.8011 26
 -3 5 9 18.9883 15.0825 20
 -3 5 8 73.8859 17.281 27
 -3 5 8 66.6819 16.5898 26
 -3 5 8 76.2586 17.8993 20
 -3 5 7 10.6798 14.0707 27
 -3 5 7 16.457 15.1404 26
 -3 5 7 28.4074 14.2973 20
 -3 5 6 62.0053 16.259 26
 -3 5 6 57.7118 15.2886 20
 -3 5 5 142.844 18.7227 26
 -3 5 5 107.211 17.2134 20
 -3 5 5 121.738 18.4832 30
 -3 5 4 37.0652 15.0185 26
 -3 5 4 17.8454 13.9019 20
 -3 5 4 14.3864 14.4158 5
 -3 5 4 15.2756 14.6447 30
 -3 5 3 179.312 19.7622 26
 -3 5 3 128.554 18.6962 20
 -3 5 3 168.231 20.6366 30
 -3 5 3 183.432 20.1227 5
 -3 5 2 47.2809 15.237 5
 -3 5 2 63.3774 16.2765 30
 -3 5 2 70.6412 16.2421 26
 -3 5 1 194.373 20.772 30
 -3 5 1 168.724 19.8994 5
 -3 5 0 22.496 14.5137 30
 -3 5 0 6.26777 13.8783 26
 -3 5 -1 -5.90394 13.4037 5
 -3 5 -1 11.9409 14.3997 30
 -3 5 -1 7.14475 14.3693 26
 -3 5 -2 57.3474 16.0632 5
 -3 5 -2 49.0762 15.624 26
 -3 5 -2 31.4976 15.2327 30
 -3 5 -3 22.2818 15.2557 26
 -3 5 -3 11.4412 14.4853 30
 -3 5 -4 36.5123 15.916 26
 -3 5 -4 42.6817 15.8156 30
 -3 5 -5 68.3246 16.6521 26
 -3 5 -6 83.9447 19.596 22
 -3 5 -6 89.8164 18.3276 26
 -3 5 -7 119.476 19.3878 26
 -3 5 -7 77.6197 18.7411 30
 -3 5 -7 86.7667 20.9145 22
 -3 5 -8 18.9634 16.4182 30
 -3 5 -8 21.2962 17.0621 22
 -3 5 -9 -4.81986 16.4445 30
 -3 5 -9 11.6634 17.5683 22
 -3 5 -10 -1.21392 17.2541 30
 -3 5 -11 22.5643 21.6938 40
 -3 5 -11 4.83142 16.4894 30
 -3 5 -11 13.166 22.0021 61
 -3 5 -12 17.4907 21.284 40
 -3 5 -12 44.5563 23.3433 61
 -3 5 -12 21.2869 17.6054 30
 -3 5 -13 -2.24543 20.635 40
 -3 5 -13 23.3984 22.3861 61
 -3 5 -13 1.13468 16.5033 30
 -3 5 -13 10.0969 18.4818 22
 -3 5 -14 17.0759 20.2015 61
 -3 5 -14 -4.22251 20.2011 40
 -3 5 -15 26.8474 21.7965 61
 -3 5 -15 -4.82317 18.4348 40
 -3 5 -16 12.7577 18.2203 61
 -3 5 -16 6.19501 20.5641 54
 -3 5 -16 -0.85143 16.8236 40
 -3 5 -17 11.3876 18.5922 54
 -3 5 -17 17.1883 17.5943 61
 -3 5 -18 18.242 16.2766 54
 -3 5 -18 30.4595 15.5792 61
 -3 5 -19 28.9707 13.5354 61
 -3 5 -19 35.2312 13.2191 54
 -3 5 -19 12.7146 33.5593 37
 -3 5 -20 8.85138 9.21011 61
 -3 4 23 11.2246 10.3401 49
 -3 4 22 11.9962 14.2972 49
 -3 4 22 4.43722 12.9272 42
 -3 4 21 52.3531 17.2928 49
 -3 4 21 17.5152 16.3029 42
 -3 4 20 14.1227 19.1873 49
 -3 4 20 14.1797 17.4081 42
 -3 4 19 50.8936 21.1121 49
 -3 4 19 3.32059 19.1221 42
 -3 4 18 0.69976 21.8113 49
 -3 4 18 40.5154 15.7423 56
 -3 4 18 9.93294 21.2518 42
 -3 4 17 -1.04168 19.7416 59
 -3 4 17 20.1707 23.8996 42
 -3 4 17 32.4482 23.5122 49
 -3 4 17 21.8186 16.4882 56
 -3 4 16 52.1966 19.0744 17
 -3 4 16 66.4253 22.8831 59
 -3 4 16 4.24014 22.2369 42
 -3 4 16 29.2798 24.2435 49
 -3 4 16 59.6118 18.4948 56
 -3 4 15 157.345 22.2826 17
 -3 4 15 183.271 26.1469 59
 -3 4 15 63.7102 24.2761 42
 -3 4 15 126.146 21.9783 56
 -3 4 15 107.761 26.353 49
 -3 4 14 -18.0697 17.4316 56
 -3 4 14 34.7731 21.1022 59
 -3 4 14 -25.206 24.173 49
 -3 4 14 14.2636 16.9162 17
 -3 4 13 151.7 21.0401 17
 -3 4 12 -4.52853 15.1813 27
 -3 4 12 -2.78736 15.0699 17
 -3 4 11 19.0795 15.9865 20
 -3 4 11 4.40414 14.5202 27
 -3 4 11 15.717 15.2859 17
 -3 4 10 11.1194 15.1027 20
 -3 4 10 15.3117 14.3963 27
 -3 4 10 5.69968 14.3265 17
 -3 4 9 83.5813 17.436 20
 -3 4 9 68.0008 15.2769 27
 -3 4 9 90.5864 15.9005 17
 -3 4 8 62.0358 15.7886 20
 -3 4 8 56.7587 14.6131 27
 -3 4 8 62.0408 14.6138 17
 -3 4 7 198.952 19.6742 27
 -3 4 7 207.065 20.3105 5
 -3 4 7 190.028 20.1427 20
 -3 4 6 30.128 12.8939 27
 -3 4 6 35.0481 14.2241 5
 -3 4 6 52.9204 14.0875 20
 -3 4 5 106.907 16.6858 30
 -3 4 5 96.9187 16.1516 5
 -3 4 5 65.7404 14.6692 20
 -3 4 4 33.6109 14.0548 30
 -3 4 4 21.0447 14.033 5
 -3 4 4 18.2897 12.3417 20
 -3 4 3 164.644 18.8042 30
 -3 4 3 182.204 19.0517 5
 -3 4 3 177.22 18.0953 20
 -3 4 2 15.2356 14.088 30
 -3 4 2 14.4177 13.4418 5
 -3 4 2 10.1153 13.0372 20
 -3 4 1 56.6312 14.7889 30
 -3 4 1 49.2242 14.2603 20
 -3 4 1 81.3155 15.0478 5
 -3 4 0 26.3095 14.0694 30
 -3 4 0 43.1978 14.2437 26
 -3 4 -1 99.9468 16.5223 30
 -3 4 -1 94.3289 15.839 5
 -3 4 -1 92.6449 15.4307 26
 -3 4 -2 49.1615 14.7075 30
 -3 4 -2 33.0843 13.971 26
 -3 4 -2 29.5825 13.7147 5
 -3 4 -3 38.1147 15.5335 22
 -3 4 -3 39.1726 14.861 30
 -3 4 -3 45.5958 14.4577 5
 -3 4 -3 42.1285 14.2696 26
 -3 4 -4 10.7158 14.0049 22
 -3 4 -4 33.3479 14.5482 5
 -3 4 -4 10.5373 12.4893 26
 -3 4 -5 4.48559 14.1384 22
 -3 4 -5 10.8666 13.2759 5
 -3 4 -5 9.03874 14.0602 26
 -3 4 -6 28.21 15.2875 22
 -3 4 -6 45.4006 14.7665 5
 -3 4 -6 13.5168 14.0748 26
 -3 4 -7 1.2367 15.3283 22
 -3 4 -8 15.5682 15.7566 22
 -3 4 -9 23.1088 15.9821 22
 -3 4 -10 80.6479 20.5364 22
 -3 4 -11 81.812 21.8749 22
 -3 4 -12 17.8996 17.5917 22
 -3 4 -13 10.2635 20.5331 40
 -3 4 -14 46.4316 21.5548 40
 -3 4 -15 18.8 19.0576 40
 -3 4 -16 14.3418 18.2509 40
 -3 4 -17 -6.19144 21.0563 54
 -3 4 -17 -1.68337 17.0289 40
 -3 4 -18 5.62749 18.4195 54
 -3 4 -19 5.54965 15.7773 61
 -3 4 -20 58.6 16.0949 61
 -3 4 -21 1.84801 10.2476 61
 -3 3 23 -5.97181 10.4312 42
 -3 3 22 13.6639 14.5087 42
 -3 3 21 12.4282 17.1101 42
 -3 3 20 6.07288 18.7183 42
 -3 3 19 -16.3764 19.4683 42
 -3 3 18 54.4145 24.1892 42
 -3 3 17 170.842 25.4052 59
 -3 3 17 242.827 26.1265 17
 -3 3 17 199.479 23.6521 25
 -3 3 17 124.64 28.0476 42
 -3 3 16 36.8573 20.6675 59
 -3 3 16 60.1755 19.8769 17
 -3 3 16 22.9603 17.0982 25
 -3 3 16 25.8491 25.3791 42
 -3 3 15 29.3301 17.4542 56
 -3 3 15 19.4639 16.0188 25
 -3 3 15 15.3844 17.2999 17
 -3 3 15 21.0896 21.2869 59
 -3 3 15 31.9281 23.3639 42
 -3 3 14 1373.05 61.3005 17
 -3 3 14 1043.55 57.4177 25
 -3 3 13 190.251 22.6691 17
 -3 3 13 154.748 20.5887 25
 -3 3 12 23.8285 16.0143 17
 -3 3 12 7.389 13.5421 25
 -3 3 11 29.3647 15.7499 17
 -3 3 11 34.8734 13.7095 25
 -3 3 10 3.09591 12.1451 25
 -3 3 10 38.6706 13.7965 27
 -3 3 10 29.7161 14.7118 17
 -3 3 9 4.22794 12.3599 27
 -3 3 9 22.8282 13.9267 17
 -3 3 8 93.5502 14.5459 27
 -3 3 8 85.6776 18.6215 28
 -3 3 8 76.5951 15.3806 17
 -3 3 7 175.454 17.8321 5
 -3 3 7 151.223 16.91 27
 -3 3 7 176.951 21.9759 28
 -3 3 7 168.003 17.7111 17
 -3 3 6 115.735 16.0117 20
 -3 3 6 138.292 16.6413 5
 -3 3 6 112.936 15.7612 27
 -3 3 6 142.436 19.9553 28
 -3 3 5 44.2399 13.2784 5
 -3 3 5 35.2858 13.4589 20
 -3 3 5 14.4835 12.4175 30
 -3 3 5 60.7645 17.2275 28
 -3 3 5 43.2565 12.8354 27
 -3 3 4 315.345 22.6308 5
 -3 3 4 308.969 22.1027 20
 -3 3 4 360.321 23.0049 30
 -3 3 4 296.915 21.5007 27
 -3 3 4 343.316 27.2533 28
 -3 3 3 247.648 19.523 5
 -3 3 3 236.676 19.4261 20
 -3 3 3 252.939 19.9347 30
 -3 3 3 256.136 24.3008 28
 -3 3 2 197.569 19.557 5
 -3 3 2 237.458 20.1351 30
 -3 3 1 48.3257 14.4192 5
 -3 3 1 6.81339 16.4532 28
 -3 3 0 496.863 29.1472 20
 -3 3 0 586.197 31.5884 30
 -3 3 0 562.771 30.3177 5
 -3 3 -1 560.737 31.2677 26
 -3 3 -1 588.167 32.6093 30
 -3 3 -2 233.694 21.496 22
 -3 3 -2 218.616 18.7899 26
 -3 3 -2 248.172 20.2322 5
 -3 3 -3 246.169 22.3367 22
 -3 3 -3 275.529 20.553 26
 -3 3 -3 226.973 20.0173 5
 -3 3 -4 205.449 21.1652 22
 -3 3 -4 202.749 17.8305 26
 -3 3 -4 240.885 19.7968 5
 -3 3 -5 120.727 18.5813 22
 -3 3 -5 119.395 15.4165 26
 -3 3 -5 112.133 15.9564 5
 -3 3 -6 131.276 19.1942 22
 -3 3 -6 175.493 17.6358 26
 -3 3 -6 138.853 17.3523 5
 -3 3 -7 45.6328 13.9502 5
 -3 3 -7 55.2257 16.7248 22
 -3 3 -8 -1.15246 14.8596 22
 -3 3 -9 246.452 25.0446 22
 -3 3 -10 35.0904 16.648 22
 -3 3 -11 12.3288 16.2724 22
 -3 3 -12 42.9497 18.4693 22
 -3 3 -13 35.4862 19.4082 22
 -3 3 -14 22.5518 18.0908 22
 -3 3 -14 51.2208 24.1784 61
 -3 3 -14 31.4459 21.1089 40
 -3 3 -15 109.438 22.7592 22
 -3 3 -15 96.8589 22.557 40
 -3 3 -15 131.645 27.1089 61
 -3 3 -16 1.82061 22.097 61
 -3 3 -17 8.61625 21.8967 54
 -3 3 -17 -1.7142 21.1008 61
 3 -3 18 4.89277 17.168 55
 -3 3 -18 21.8836 20.095 61
 3 -3 19 5.49757 15.3622 55
 3 -3 20 33.8624 14.4775 55
 3 -3 21 25.7453 12.4883 55
 3 -3 22 -0.47907 8.40097 55
 -3 2 23 -0.80442 11.17 42
 3 -2 -22 16.5649 11.5764 34
 -3 2 22 3.2579 15.1592 42
 3 -2 -21 11.5437 13.3234 34
 -3 2 21 3.44703 17.3024 42
 -3 2 20 -15.691 19.4336 42
 3 -2 -20 0.74642 7.10119 41
 3 -2 -20 6.57653 14.1509 34
 -3 2 20 36.6363 20.9148 49
 3 -2 -19 -6.91635 8.08133 41
 -3 2 19 14.4124 20.9082 42
 3 -2 -19 -9.69306 16.0807 34
 -3 2 19 2.75695 22.0315 49
 -3 2 18 31.6888 22.0358 42
 -3 2 18 57.6739 24.2744 49
 3 -2 -18 17.8206 16.7605 34
 -3 2 17 76.7381 21.023 17
 -3 2 17 53.5361 24.6015 49
 -3 2 17 64.3805 26.0592 42
 -3 2 17 85.0712 19.7557 25
 -3 2 16 92.9178 20.4953 17
 -3 2 16 94.0575 25.6689 49
 -3 2 16 56.8972 18.5468 25
 -3 2 16 58.9657 23.6234 42
 -3 2 15 90.8587 20.6903 17
 -3 2 15 99.0374 19.8856 25
 -3 2 14 916.275 48.5871 17
 -3 2 14 839.792 47.4898 25
 -3 2 13 157.212 21.7712 17
 -3 2 13 126.284 19.0169 25
 -3 2 12 -3.82401 14.3182 17
 -3 2 12 -17.6629 13.9561 25
 -3 2 11 693.47 38.6655 17
 -3 2 11 678.733 37.7117 25
 -3 2 10 240.622 21.5086 17
 -3 2 10 238.628 20.8147 25
 -3 2 9 223.472 20.7284 17
 -3 2 9 233.551 19.7771 25
 -3 2 8 27.355 15.1724 28
 -3 2 8 13.2168 12.9142 17
 -3 2 8 8.59942 10.9806 25
 -3 2 7 95.0521 13.0744 25
 -3 2 7 88.6422 17.185 28
 -3 2 7 110.888 13.8764 27
 -3 2 6 84.2079 13.7423 5
 -3 2 6 72.5197 17.156 28
 -3 2 6 68.8603 12.0991 27
 -3 2 5 165.93 16.9039 5
 -3 2 5 160.547 15.1475 27
 -3 2 5 189.563 21.107 28
 -3 2 4 115.811 18.7155 28
 -3 2 4 113.881 13.7459 27
 -3 2 4 126.705 14.8316 20
 -3 2 4 130.329 14.3613 30
 -3 2 3 3.64707 12.2585 4
 -3 2 3 -6.01598 14.5555 28
 -3 2 3 11.3091 10.6133 20
 -3 2 3 6.25905 11.2499 30
 -3 2 2 45.2746 12.0831 30
 -3 2 2 30.8879 11.3822 16
 -3 2 2 16.5748 12.2637 4
 -3 2 2 30.8359 11.7985 20
 -3 2 2 10.3014 14.0168 28
 -3 2 1 316.257 20.4322 30
 -3 2 1 297.328 19.0054 16
 -3 2 1 266.16 19.4271 4
 -3 2 1 241.413 22.9266 28
 -3 2 1 276.812 19.146 20
 -3 2 0 16.0073 11.7987 30
 -3 2 0 7.34976 10.4871 20
 -3 2 0 -1.83704 9.94165 16
 3 -2 0 2.6762 11.0798 23
 -3 2 0 17.5019 11.4141 4
 -3 2 -1 -1.82534 9.74414 16
 -3 2 -1 14.2305 14.5632 28
 -3 2 -1 17.4722 12.4745 22
 -3 2 -2 522.886 31.0772 28
 -3 2 -2 521.224 27.7282 4
 -3 2 -2 480.265 26.2277 16
 -3 2 -2 507.002 29.6823 22
 -3 2 -3 247.364 22.6728 28
 -3 2 -3 264.773 19.6136 4
 -3 2 -3 226.831 17.1971 16
 -3 2 -3 265.8 21.0661 22
 -3 2 -3 224.731 18.0435 26
 -3 2 -4 269.754 22.28 22
 -3 2 -4 271.234 18.9956 26
 -3 2 -4 241.502 18.2589 16
 -3 2 -5 120.671 14.2792 26
 -3 2 -5 138.604 16.077 5
 -3 2 -5 143.426 17.2409 22
 -3 2 -5 135.878 14.4092 16
 -3 2 -6 13.47 11.0607 26
 -3 2 -6 -0.56262 10.5017 16
 -3 2 -6 -5.22287 13.0025 22
 -3 2 -6 14.9077 12.3593 5
 -3 2 -7 6.65601 10.7349 16
 -3 2 -7 14.9993 14.1672 22
 -3 2 -7 -1.0618 11.8709 5
 -3 2 -8 34.3671 15.9072 22
 -3 2 -8 31.9792 12.6543 16
 -3 2 -9 17.4474 15.2603 22
 -3 2 -9 7.01007 11.6459 16
 -3 2 -10 14.0773 14.8936 22
 -3 2 -11 11.3118 16.2623 22
 -3 2 -12 38.7964 17.3632 22
 -3 2 -13 -7.05246 17.3037 22
 -3 2 -14 42.5714 19.5809 22
 -3 2 -15 17.0428 21.1944 61
 -3 2 -15 9.01353 17.7772 22
 3 -2 16 71.6904 21.1158 55
 -3 2 -16 71.6483 24.402 61
 -3 2 -16 88.7445 22.4882 22
 3 -2 17 18.3691 19.535 55
 -3 2 -17 34.7797 23.8422 61
 -3 2 -17 23.5149 19.9635 22
 -3 2 -18 22.4157 21.8781 61
 3 -2 18 -9.93356 18.4286 55
 -3 2 -19 43.9803 21.2208 61
 3 -2 19 19.6541 18.1358 55
 -3 2 -20 -1.37626 17.862 61
 3 -2 20 23.8466 16.8694 55
 -3 2 -21 21.8727 16.5037 61
 3 -2 21 15.4512 14.8843 55
 -3 2 -22 60.5829 16.1129 61
 3 -2 22 50.8786 13.5844 55
 -3 2 -23 -0.63505 10.3001 61
 3 -2 23 4.29828 9.75346 55
 -3 1 23 30.9337 13.4178 49
 -3 1 23 11.2694 10.5614 42
 -3 1 22 45.7532 16.7042 49
 -3 1 22 27.8409 15.4249 42
 3 -1 -22 17.7663 12.6189 34
 3 -1 -21 37.1731 8.36106 41
 -3 1 21 31.9166 17.519 42
 3 -1 -21 69.6361 15.5796 34
 -3 1 20 24.5735 20.4878 49
 3 -1 -20 -4.20685 7.42425 41
 -3 1 20 -1.04973 19.5311 42
 3 -1 -20 10.7203 15.4822 34
 3 -1 -19 15.265 16.8949 34
 3 -1 -19 1.91404 8.10621 41
 -3 1 19 20.4891 20.2435 42
 -3 1 18 28.4469 23.2672 49
 3 -1 -18 1.04298 8.89009 41
 -3 1 18 17.1942 23.1451 42
 3 -1 -18 8.67243 17.3657 34
 3 -1 -17 36.1253 18.9036 34
 -3 1 17 -0.7828 23.7182 49
 -3 1 17 8.15999 16.2299 25
 -3 1 17 10.4998 18.9302 17
 -3 1 17 43.3261 24.4625 42
 3 -1 -17 12.0564 9.62257 41
 3 -1 -16 21.8876 17.7331 34
 -3 1 16 14.3033 23.2045 42
 3 -1 -16 12.2824 9.46034 41
 -3 1 16 3.17755 23.4962 49
 -3 1 16 22.1297 17.3218 25
 -3 1 15 -1.13368 15.7313 25
 -3 1 14 247.933 24.5626 25
 -3 1 13 21.2479 15.1321 25
 -3 1 12 53.9766 15.1952 25
 -3 1 11 116.973 17.8408 17
 -3 1 11 126.751 16.9384 25
 -3 1 10 168.42 18.7358 17
 -3 1 10 181.494 18.2713 25
 -3 1 9 21.5964 13.3838 17
 -3 1 9 19.2491 12.2168 25
 -3 1 8 111.899 18.476 28
 -3 1 8 243.023 17.9783 25
 -3 1 7 54.6419 17.6951 28
 -3 1 7 173.561 15.2368 25
 -3 1 6 110.605 14.2699 4
 -3 1 6 128.126 13.3755 25
 -3 1 5 29.5761 12.1947 4
 -3 1 5 20.4431 15.5719 28
 -3 1 5 35.9735 10.1945 25
 -3 1 4 15.1468 11.3839 4
 -3 1 4 1.42072 14.6144 28
 -3 1 3 16.2276 11.5349 16
 -3 1 3 19.9689 12.3709 4
 -3 1 3 20.0682 14.9391 28
 3 -1 -2 448.439 23.744 23
 -3 1 2 412.902 24.3666 4
 -3 1 2 443.421 23.0532 20
 -3 1 2 438.062 24.1913 16
 -3 1 2 464.385 23.4575 30
 3 -1 -1 167.693 14.6498 23
 -3 1 1 140.005 19.7134 28
 -3 1 1 171.899 14.389 20
 -3 1 1 165.618 14.7055 30
 -3 1 1 168.852 15.1932 16
 -3 1 1 166.358 15.565 4
 -3 1 0 131.949 13.4518 20
 3 -1 0 134.367 15.0063 23
 -3 1 0 136.389 14.1065 16
 -3 1 0 120.237 15.0659 4
 3 -1 1 70.7332 12.5942 23
 -3 1 -1 59.9331 12.3452 22
 -3 1 -1 49.5907 11.9561 16
 -3 1 -1 85.7184 16.7924 28
 -3 1 -2 120.837 13.7584 16
 -3 1 -2 137.372 15.1541 22
 -3 1 -2 134.158 14.8637 4
 -3 1 -2 144.112 18.3461 28
 -3 1 -3 26.2362 11.3682 16
 -3 1 -3 27.9016 12.4008 22
 -3 1 -3 24.6767 12.4028 4
 -3 1 -3 23.4812 13.6063 28
 -3 1 -4 23.5843 11.4008 16
 -3 1 -4 26.2419 11.532 4
 -3 1 -4 18.8337 12.4086 22
 -3 1 -4 40.9947 14.3258 28
 -3 1 -5 19.0781 12.5276 22
 -3 1 -5 31.9546 11.7007 16
 -3 1 -5 37.2771 12.7971 4
 -3 1 -5 22.846 10.1592 26
 -3 1 -5 35.508 13.479 28
 -3 1 -6 142.374 18.1483 28
 -3 1 -6 147.528 15.0886 4
 -3 1 -6 133.453 15.4337 16
 -3 1 -6 138.906 16.8592 22
 -3 1 -7 195.095 16.6872 4
 -3 1 -7 223.355 18.4761 16
 -3 1 -7 223.862 20.251 22
 -3 1 -8 93.0205 15.1092 16
 -3 1 -8 119.62 17.3174 22
 -3 1 -9 18.5469 13.0629 16
 -3 1 -9 14.4813 13.447 22
 -3 1 -10 37.8242 14.4974 16
 -3 1 -10 25.247 15.344 22
 -3 1 -11 245.571 24.4103 22
 -3 1 -12 3.70004 15.0232 22
 -3 1 -13 -1.32123 15.921 22
 -3 1 -14 15.3995 16.7565 22
 -3 1 -15 40.9336 19.438 22
 -3 1 -16 64.0359 25.2705 61
 3 -1 16 83.2869 22.6853 55
 -3 1 -16 75.9471 18.2561 16
 -3 1 -16 76.5761 20.7952 22
 -3 1 -17 82.4516 24.617 61
 3 -1 17 35.5249 21.5728 55
 -3 1 -17 46.6234 20.6158 22
 -3 1 -18 -7.25497 22.0137 61
 3 -1 18 -0.90829 19.0032 55
 -3 1 -18 13.1903 18.7168 22
 -3 1 -19 78.2172 24.3187 61
 3 -1 19 69.2123 21.0266 55
 -3 1 -20 70.7058 23.5114 61
 3 -1 20 61.9828 19.6177 55
 -3 1 -21 2.66472 16.8514 61
 3 -1 21 10.1027 16.7116 55
 -3 1 -22 35.1553 16.9937 61
 3 -1 22 58.3915 16.3685 55
 -3 1 -23 8.43477 12.988 61
 3 -1 23 18.7587 12.9312 55
 -3 1 -24 7.31099 9.56764 61
 3 -1 24 1.40379 8.96615 55
 3 0 -23 11.4482 10.0736 34
 -3 0 23 30.1758 12.8102 49
 3 0 -22 -3.50054 12.3965 34
 -3 0 22 9.1278 13.4845 42
 3 0 -21 15.0722 14.5627 34
 -3 0 21 25.2287 18.0934 49
 3 0 -21 -4.47936 6.8934 41
 -3 0 21 26.6189 17.4458 42
 3 0 -20 4.44519 15.6484 34
 -3 0 20 8.98652 19.8374 49
 -3 0 20 15.3716 18.8334 42
 3 0 -20 -5.32925 8.1491 41
 3 0 -19 11.6634 16.9019 34
 -3 0 19 24.3819 21.84 49
 -3 0 19 10.6664 20.8481 42
 3 0 -19 7.03995 8.32505 41
 -3 0 18 18.291 20.5881 42
 3 0 -18 22.4917 18.9129 34
 3 0 -18 -5.46326 9.31036 41
 3 0 -17 -3.43563 9.4765 41
 -3 0 17 25.5512 19.0643 17
 3 0 -17 20.625 18.7736 34
 -3 0 17 12.4581 23.8465 42
 -3 0 17 29.5424 18.0635 25
 -3 0 16 9.27831 17.925 17
 3 0 -16 9.47001 17.2689 34
 -3 0 16 12.7652 24.2587 42
 -3 0 16 -7.08088 16.6872 25
 -3 0 15 27.6575 16.82 25
 -3 0 15 15.7115 17.0548 17
 -3 0 14 10.9487 15.3677 25
 -3 0 14 19.3389 16.3927 17
 -3 0 13 -12.2586 14.2921 25
 -3 0 13 5.06402 14.5455 17
 -3 0 12 -7.51898 13.5324 25
 -3 0 12 0.94369 14.0619 17
 -3 0 11 208.098 20.1743 25
 -3 0 11 225.018 20.9777 17
 -3 0 10 10.8631 12.8381 25
 -3 0 10 6.41201 13.4882 17
 -3 0 9 99.6881 15.0896 25
 -3 0 9 141.377 16.7438 17
 -3 0 8 -1.49676 14.9299 28
 -3 0 8 17.4544 11.6747 25
 -3 0 7 2.91034 14.2992 28
 -3 0 7 32.0301 11.228 25
 -3 0 6 335.084 20.5575 25
 -3 0 5 292.715 18.304 25
 -3 0 5 288.594 18.671 4
 3 0 -5 255.766 18.181 23
 -3 0 4 653.538 30.4667 25
 3 0 -4 637.47 31.481 23
 -3 0 4 655.53 32.0743 4
 3 0 -3 50.2705 17.3236 11
 3 0 -3 43.2484 10.7049 23
 -3 0 3 39.7526 12.2559 4
 -3 0 3 28.8503 11.8363 16
 3 0 -2 187.063 21.4579 11
 -3 0 2 159.695 15.3453 16
 3 0 -2 159.876 15.3405 23
 -3 0 1 15.4786 10.8861 16
 3 0 -1 30.5768 10.4367 23
 -3 0 0 69.3825 13.0956 16
 3 0 0 24.1901 12.4039 23
 -3 0 -1 442.41 24.2915 16
 -3 0 -1 405.92 30.4644 11
 -3 0 -1 462.226 27.6313 28
 3 0 1 432.569 25.1016 23
 -3 0 -2 33.0599 14.3421 28
 3 0 2 7.69896 11.9356 23
 -3 0 -2 22.3818 11.2005 16
 -3 0 -3 40.7681 12.6556 16
 -3 0 -3 30.784 11.2383 22
 -3 0 -4 377.199 23.4251 28
 -3 0 -4 272.19 21.1285 16
 -3 0 -4 302.978 20.6524 22
 -3 0 -4 340.686 20.8113 4
 -3 0 -5 1894.31 73.1533 28
 -3 0 -5 1609.72 72.2359 16
 -3 0 -5 1672.69 73.169 22
 -3 0 -5 1791.64 71.0471 4
 -3 0 -6 62.9243 12.7329 28
 -3 0 -6 102.777 13.3902 4
 -3 0 -6 62.4886 13.7178 16
 -3 0 -6 90.09 15.4542 22
 -3 0 -7 216.983 16.1803 4
 -3 0 -7 165.99 17.4533 16
 -3 0 -7 182.211 18.5048 22
 -3 0 -8 18.3056 10.8274 4
 -3 0 -8 5.45645 12.4219 22
 -3 0 -9 18.0868 13.2983 22
 -3 0 -10 21.8371 14.5333 22
 -3 0 -11 -3.12752 13.4847 22
 -3 0 -12 -2.27724 13.7703 22
 -3 0 -13 4.9386 14.9861 22
 -3 0 -14 2.65167 16.1494 22
 -3 0 -15 21.096 17.449 22
 -3 0 -16 13.1965 17.8665 22
 -3 0 -17 39.1871 23.459 61
 3 0 17 68.1613 21.4518 55
 -3 0 -17 59.8802 21.1033 22
 -3 0 -18 -23.973 23.3984 61
 3 0 18 5.70279 20.5675 55
 -3 0 -18 5.9639 19.1029 22
 -3 0 -19 95.4772 25.3631 61
 3 0 19 81.2914 21.724 55
 -3 0 -19 64.829 20.8918 22
 -3 0 -20 49.1274 23.2493 61
 3 0 20 22.8979 20.1234 55
 -3 0 -21 18.9565 19.4018 61
 3 0 21 21.2072 17.6469 55
 -3 0 -22 -8.68512 17.3131 61
 3 0 22 -7.11391 15.6169 55
 -3 0 -23 12.9488 14.8814 61
 3 0 23 7.82584 14.0118 55
 -3 0 -24 18.2606 12.454 61
 3 0 24 4.6203 11.6362 55
 3 0 25 16.1196 7.85817 55
 -3 -1 23 13.9806 11.4765 49
 3 1 -23 16.065 9.94515 34
 -3 -1 22 2.66085 13.2727 42
 -3 -1 22 16.8218 14.8424 49
 3 1 -22 2.43821 12.2241 34
 -3 -1 21 9.99589 16.2236 42
 3 1 -21 4.47418 6.45002 41
 -3 -1 21 15.8938 17.4166 49
 3 1 -21 8.67424 14.1851 34
 3 1 -20 -2.67444 7.43423 41
 -3 -1 20 15.5381 19.1634 42
 -3 -1 20 53.644 20.0919 49
 3 1 -20 24.3425 16.0179 34
 3 1 -19 0.83616 17.0477 34
 -3 -1 19 6.84561 20.3728 42
 3 1 -19 6.08669 8.64596 41
 3 1 -18 -9.96687 9.77528 41
 -3 -1 18 -1.27234 22.2269 42
 3 1 -18 2.72884 17.7053 34
 -3 -1 17 -9.04084 18.6199 17
 3 1 -17 2.3313 9.63993 41
 -3 -1 17 -1.18554 16.3608 25
 -3 -1 17 10.8814 22.7125 42
 3 1 -17 -4.7707 19.4518 34
 -3 -1 16 -4.54519 17.9085 17
 3 1 -16 11.8847 9.75734 41
 -3 -1 16 -1.18958 15.8658 25
 -3 -1 16 19.6489 23.5702 42
 3 1 -16 12.6023 17.7907 34
 -3 -1 15 31.3546 16.9453 25
 -3 -1 15 8.89644 16.3083 17
 -3 -1 14 37.6818 16.9339 25
 -3 -1 14 20.2744 16.5619 17
 -3 -1 13 -1.03908 14.5757 25
 -3 -1 13 7.02568 15.8163 17
 -3 -1 12 59.8322 15.6643 25
 -3 -1 12 38.3982 16.0064 17
 -3 -1 11 13.2704 13.6292 25
 -3 -1 11 23.3852 13.5783 17
 -3 -1 10 62.6734 14.7867 25
 -3 -1 10 54.1265 14.6511 17
 -3 -1 9 29.0172 12.9954 25
 -3 -1 9 27.7768 13.1796 17
 -3 -1 8 7.16672 11.0252 25
 -3 -1 7 37.9488 11.7549 25
 3 1 -7 36.4223 11.934 23
 -3 -1 6 634.691 32.1748 25
 3 1 -6 651.513 32.9987 23
 3 1 -5 759.532 36.8837 23
 3 1 -5 764.513 39.2244 11
 3 1 -4 81.2237 13.1152 23
 3 1 -4 66.5713 14.2019 11
 3 1 -3 126.014 14.2252 23
 3 1 -3 131.435 15.5616 11
 -3 -1 3 133.964 14.0114 16
 3 1 -2 559.574 28.5747 23
 -3 -1 2 552.159 28.1093 16
 3 1 -1 19.2772 11.4113 23
 -3 -1 1 16.2042 10.2931 16
 3 1 0 171.147 15.932 23
 3 1 1 30.0929 11.5535 23
 -3 -1 -1 45.4655 16.6892 11
 3 1 2 25.9755 11.7829 23
 -3 -1 -2 -2.13014 15.5298 11
 3 1 3 196.481 16.3577 23
 -3 -1 -3 196.075 22.2514 11
 3 1 4 35.7746 11.9859 23
 -3 -1 -4 36.3942 18.6075 11
 -3 -1 -5 345.641 21.7208 16
 -3 -1 -5 283.907 20.7384 28
 -3 -1 -5 342.226 20.8772 22
 -3 -1 -6 330.748 21.9936 16
 -3 -1 -6 360.361 22.412 22
 -3 -1 -7 175.813 17.2839 22
 -3 -1 -8 871.049 38.8082 4
 -3 -1 -8 888.501 43.2269 22
 -3 -1 -9 187.09 19.1053 22
 -3 -1 -10 28.6599 14.2096 22
 -3 -1 -11 3.85063 13.6113 22
 3 1 11 -3.95732 11.0756 29
 -3 -1 -12 -7.42582 13.7652 22
 3 1 12 -1.47397 12.0255 29
 -3 -1 -13 6.96405 14.8254 22
 3 1 13 8.15982 12.5862 29
 -3 -1 -14 50.3342 17.2471 22
 3 1 14 38.432 14.3515 29
 -3 -1 -15 29.6696 17.4481 22
 3 1 15 -0.97071 13.7669 29
 -3 -1 -16 32.7282 18.5957 22
 3 1 16 14.4501 15.5454 29
 -3 -1 -17 -8.84415 18.2701 22
 3 1 17 1.08118 16.1863 29
 3 1 18 6.59211 16.2649 29
 -3 -1 -18 45.8286 23.3427 61
 -3 -1 -18 11.9175 18.9108 22
 3 1 18 14.4686 19.8963 55
 3 1 19 1.09049 16.7114 29
 -3 -1 -19 30.3798 22.9739 61
 -3 -1 -19 23.4335 18.8307 22
 3 1 19 6.58264 20.2857 55
 -3 -1 -20 15.1647 21.5354 61
 3 1 20 30.1697 19.9394 55
 -3 -1 -21 -16.8266 20.8259 61
 -3 -1 -22 31.9205 19.039 61
 -3 -1 -23 -3.29288 15.8834 61
 -3 -1 -24 14.3004 13.3503 61
 -3 -1 -25 17.8277 9.85408 61
 3 2 -23 5.23479 8.25867 34
 -3 -2 22 14.2954 9.96691 55
 3 2 -22 5.77261 11.7075 34
 -3 -2 22 31.6799 13.4117 49
 3 2 -21 2.90434 13.5491 34
 -3 -2 21 22.8274 14.8839 42
 3 2 -21 2.10217 6.10182 41
 -3 -2 21 6.53483 16.1021 49
 3 2 -20 43.0047 16.3809 34
 -3 -2 20 23.0602 18.3475 42
 3 2 -20 14.483 8.18653 41
 3 2 -19 30.8552 17.4595 34
 -3 -2 19 40.6636 20.8048 42
 3 2 -19 6.88075 8.14674 41
 3 2 -18 37.6246 18.2108 34
 -3 -2 18 24.3394 20.4896 42
 3 2 -18 16.2948 9.68287 41
 -3 -2 17 -25.1149 22.2797 42
 3 2 -17 -1.15608 9.56084 41
 3 2 -17 19.0349 18.7027 34
 -3 -2 17 2.15887 17.5771 17
 -3 -2 16 82.9301 26.3783 42
 3 2 -16 83.3058 14.5803 41
 3 2 -16 141.833 23.3653 34
 -3 -2 16 126.429 21.7889 17
 -3 -2 15 71.146 18.9164 17
 -3 -2 14 10.4363 16.1691 17
 -3 -2 13 105.085 18.5555 25
 -3 -2 13 123 19.4672 17
 -3 -2 12 21.0104 13.787 25
 -3 -2 12 16.7328 15.3029 17
 -3 -2 11 4.61674 12.8131 25
 -3 -2 11 0.86027 13.8127 17
 3 2 -10 64.3411 14.9196 23
 -3 -2 10 59.1476 14.6069 25
 -3 -2 10 103.812 15.9992 17
 3 2 -9 91.7557 15.7958 23
 -3 -2 9 80.1062 15.0951 17
 -3 -2 8 9.08396 11.8223 25
 3 2 -8 -0.71005 11.8128 23
 3 2 -7 170.243 16.4309 23
 -3 -2 6 26.4038 11.9532 18
 3 2 -6 10.5971 11.4937 23
 -3 -2 5 422.617 25.216 18
 3 2 -5 452.842 25.9594 23
 -3 -2 4 30.5531 11.0406 18
 3 2 -4 42.7718 11.7126 23
 -3 -2 3 16.3538 10.693 18
 -3 -2 3 18.55 11.0825 16
 3 2 -3 20.6257 11.7806 23
 -3 -2 2 322.032 19.3017 18
 -3 -2 2 341.689 21.0949 16
 3 2 -2 351.481 21.8173 23
 -3 -2 1 63.9594 12.3673 16
 3 2 -1 78.4839 12.9564 23
 -3 -2 0 -4.4035 10.0602 16
 3 2 0 -0.4847 10.5004 23
 -3 -2 -1 618.674 30.5273 19
 -3 -2 -1 623.139 30.7531 16
 -3 -2 -1 594.051 31.7865 11
 3 2 1 665.077 31.7973 23
 -3 -2 -2 79.3744 12.5403 19
 -3 -2 -2 104.262 13.2502 16
 -3 -2 -2 101.011 16.2447 11
 3 2 2 81.0986 12.9867 23
 -3 -2 -3 514.649 26.3909 19
 -3 -2 -3 520.471 30.9726 11
 -3 -2 -3 519.646 27.2625 16
 3 2 4 7.67853 11.4234 23
 -3 -2 -4 7.35038 10.3662 16
 3 2 5 195.466 17.7443 23
 -3 -2 -5 232.753 17.2496 16
 3 2 6 52.2442 12.8467 23
 -3 -2 -6 42.0221 12.0223 16
 3 2 7 6.54048 11.478 23
 3 2 8 114.15 13.8419 29
 3 2 9 131.007 14.3658 29
 3 2 10 228.931 18.22 29
 3 2 11 21.6299 12.4481 29
 3 2 12 36.8417 13.516 29
 3 2 13 20.7602 13.191 29
 3 2 14 9.09058 13.7721 29
 3 2 15 27.5508 14.6965 29
 3 2 16 29.391 15.7886 29
 -3 -2 -17 385.376 33.1382 22
 3 2 17 337.279 29.6717 29
 3 2 18 196.984 23.5665 29
 -3 -2 -18 177.784 29.5793 61
 -3 -2 -18 176.819 25.8086 22
 -3 -2 -19 -14.1552 21.4104 61
 3 2 19 29.464 17.2564 29
 -3 -2 -19 38.0596 19.7056 22
 3 2 20 164.294 24.0069 55
 -3 -2 -20 146.873 27.005 61
 3 2 21 15.6717 18.8489 55
 -3 -2 -21 9.31492 19.8319 61
 3 2 22 37.815 17.7963 55
 -3 -2 -22 45.1706 19.4137 61
 3 2 23 20.753 15.702 55
 -3 -2 -23 11.4812 16.6663 61
 3 2 24 21.5743 13.7454 55
 -3 -2 -24 7.20406 14.2006 61
 3 2 25 12.3713 10.6025 55
 -3 -2 -25 2.50469 10.6163 61
 3 3 -22 2.16704 8.60663 40
 -3 -3 22 9.87961 9.56893 55
 -3 -3 22 7.92566 8.52057 49
 -3 -3 21 -3.88853 13.8021 49
 -3 -3 20 -13.8364 16.1281 42
 3 3 -20 20.7473 7.97522 41
 3 3 -19 8.17663 8.28834 41
 -3 -3 19 6.7784 18.3447 42
 3 3 -18 18.4479 8.95748 41
 -3 -3 18 41.9755 21.3149 42
 -3 -3 17 25.2382 20.6638 42
 3 3 -17 37.0379 18.4066 34
 3 3 -17 32.2121 10.9927 41
 -3 -3 16 4.03928 21.3974 42
 -3 -3 16 -7.03782 16.5426 25
 3 3 -16 25.1823 19.1891 34
 3 3 -16 5.8107 9.97603 41
 -3 -3 15 5.55156 23.0093 42
 -3 -3 15 24.715 17.1281 25
 3 3 -15 9.4331 9.92222 41
 3 3 -15 42.2597 20.1225 34
 -3 -3 15 25.6748 17.6714 17
 -3 -3 14 18.127 16.8733 17
 -3 -3 14 14.4344 15.6348 29
 -3 -3 14 45.0214 16.9383 25
 -3 -3 13 28.0668 16.2751 17
 -3 -3 13 19.3139 15.178 29
 -3 -3 12 21.878 15.7638 17
 -3 -3 12 4.32312 13.2213 29
 -3 -3 11 85.1774 16.6402 17
 -3 -3 11 71.2055 14.8634 29
 3 3 -11 66.3915 15.5311 23
 -3 -3 10 183.798 18.9972 17
 3 3 -10 147.153 18.4945 23
 -3 -3 10 142.833 17.271 29
 -3 -3 9 38.4869 13.8825 17
 -3 -3 9 47.2084 13.644 29
 -3 -3 9 58.9616 14.5893 25
 3 3 -9 24.1033 14.1584 23
 3 3 -8 41.9459 13.7505 23
 -3 -3 8 37.4067 13.0116 17
 -3 -3 8 40.1717 12.5097 29
 -3 -3 7 80.1697 14.3507 18
 3 3 -7 77.6337 15.1992 23
 -3 -3 7 86.6884 12.4768 29
 -3 -3 6 69.377 13.8041 18
 3 3 -6 45.7831 12.8005 23
 -3 -3 6 52.4312 11.1308 29
 3 3 -5 27.7036 12.6191 23
 -3 -3 5 14.8614 10.2316 29
 -3 -3 4 36.4737 11.395 18
 3 3 -4 52.6569 12.4766 23
 -3 -3 3 115.792 14.5764 16
 3 3 -3 108.012 14.7267 23
 -3 -3 2 101.077 14.3672 16
 -3 -3 2 77.3184 13.2905 18
 3 3 -2 64.7808 13.0575 23
 -3 -3 1 185.214 15.3891 16
 -3 -3 1 170.848 15.5479 19
 3 3 -1 160.323 15.7958 23
 -3 -3 0 164.065 14.8894 16
 3 3 0 150.627 15.4396 23
 -3 -3 -1 30.3806 11.5076 16
 -3 -3 -1 17.8901 13.2295 19
 -3 -3 -2 525.454 33.5673 12
 -3 -3 -2 529.216 27.6043 16
 3 3 2 491.93 32.7684 15
 3 3 2 536.557 28.5621 23
 -3 -3 -2 574.175 28.2602 19
 -3 -3 -3 152.165 20.2979 12
 3 3 3 176.039 21.1086 15
 -3 -3 -3 156.869 15.4945 16
 3 3 3 180.831 16.4536 23
 -3 -3 -3 164.346 15.2192 19
 -3 -3 -4 45.662 16.9305 12
 -3 -3 -4 31.1905 11.7736 19
 3 3 4 38.6363 12.7391 23
 3 3 4 53.4022 17.1854 15
 -3 -3 -4 18.1506 11.5539 16
 3 3 5 1410.08 58.0802 23
 -3 -3 -5 1331.52 57.5168 16
 -3 -3 -5 1294.79 56.9806 19
 3 3 5 1318.38 55.4684 29
 3 3 6 2785.53 110.055 23
 -3 -3 -6 2782.86 110.18 16
 3 3 6 2627.58 108.2 29
 -3 -3 -6 2820.36 109.014 19
 3 3 7 42.245 11.5833 29
 3 3 7 48.5543 12.4043 23
 -3 -3 -7 40.8144 11.4684 19
 3 3 8 982.157 45.4748 29
 3 3 8 991.012 46.6218 23
 -3 -3 -8 1052.12 45.2986 19
 3 3 9 34.3918 12.8301 29
 3 3 9 17.6261 11.6065 23
 3 3 10 369.553 24.503 29
 3 3 10 388.435 24.4108 23
 3 3 11 89.7993 14.8168 29
 3 3 11 90.3603 13.8378 23
 3 3 12 165.851 18.3123 29
 3 3 12 139.657 16.9315 23
 3 3 13 35.2003 13.9815 29
 3 3 13 16.5153 12.0534 23
 3 3 14 111.323 18.192 29
 3 3 15 89.267 17.9343 29
 3 3 16 20.5294 15.7318 29
 3 3 17 41.8729 17.0919 29
 -3 -3 -18 48.4213 17.7052 48
 3 3 18 27.2288 20.5065 55
 3 3 18 54.5441 18.3201 29
 3 3 19 272.767 28.1224 55
 3 3 19 258.64 26.6625 29
 -3 -3 -19 275.849 32.867 61
 -3 -3 -19 289.773 25.6085 48
 -3 -3 -19 239.091 28.8007 22
 -3 -3 -20 521.21 42.4451 61
 -3 -3 -20 616.127 35.9118 48
 -3 -3 -20 522.644 40.473 22
 3 3 20 650.053 38.007 55
 3 3 20 547.688 37.9632 29
 -3 -3 -21 7.77717 14.0957 48
 -3 -3 -21 6.12497 19.1761 61
 3 3 21 16.2829 18.9185 55
 -3 -3 -22 23.1069 19.4805 61
 3 3 22 12.9605 17.4119 55
 -3 -3 -23 37.8922 17.2513 61
 3 3 23 11.5085 15.1413 55
 -3 -3 -24 -6.35507 14.1012 61
 3 3 24 35.6882 14.1637 55
 -3 -3 -25 10.8653 11.0841 61
 3 3 25 21.0945 10.547 55
 3 4 -22 32.4385 8.04523 34
 3 4 -21 1.63782 10.6505 34
 3 4 -20 10.4086 13.2678 34
 3 4 -19 11.441 15.4213 34
 3 4 -19 4.72316 6.99335 41
 -3 -4 19 -23.2573 17.3153 42
 3 4 -18 11.7342 16.3494 34
 -3 -4 18 14.2499 19.5629 42
 3 4 -18 -13.7537 8.52177 41
 3 4 -17 3.48177 16.8012 34
 3 4 -17 -10.2103 8.70349 41
 -3 -4 17 3.51249 19.6261 42
 -3 -4 16 85.3728 19.6856 25
 -3 -4 16 95.0729 23.579 42
 3 4 -16 111.018 21.5008 34
 3 4 -16 50.3288 11.9654 41
 -3 -4 15 27.1376 23.297 42
 -3 -4 15 35.4473 16.3703 29
 3 4 -15 5.66886 9.46548 41
 -3 -4 15 18.6804 16.2552 25
 -3 -4 14 19.4325 23.5984 42
 -3 -4 14 18.222 15.4834 29
 -3 -4 14 52.5765 18.1359 25
 3 4 -14 35.3879 11.4155 41
 -3 -4 13 7.97202 15.3213 25
 -3 -4 13 -0.98891 14.2742 29
 -3 -4 12 75.3848 17.5461 25
 -3 -4 12 35.9231 15.998 29
 -3 -4 11 61.4004 15.6465 29
 -3 -4 11 51.7709 15.5482 25
 3 4 -11 66.6545 16.9409 23
 -3 -4 10 -6.62006 13.2052 29
 3 4 -10 2.05311 14.1672 23
 -3 -4 10 12.6155 12.4732 25
 -3 -4 9 6.46815 12.9767 17
 -3 -4 9 31.8829 13.3689 29
 3 4 -9 17.473 14.1684 23
 -3 -4 8 53.6979 14.4952 17
 -3 -4 8 78.9492 14.0261 29
 3 4 -8 68.4712 16.0858 23
 -3 -4 7 482.544 27.9369 17
 3 4 -7 492.457 30.6354 23
 -3 -4 7 493.192 28.1853 29
 -3 -4 6 2.94529 10.622 29
 3 4 -6 2.39882 11.8297 23
 -3 -4 5 9.07746 11.4026 18
 3 4 -5 17.2048 12.4998 23
 -3 -4 4 25.148 12.4723 18
 3 4 -4 19.6396 12.3224 23
 3 4 -3 62.6647 12.8834 23
 -3 -4 3 61.7015 12.5631 18
 -3 -4 2 8.23615 11.7256 19
 3 4 -2 15.6031 11.153 23
 -3 -4 2 10.6778 10.4213 16
 -3 -4 2 14.0128 11.3342 18
 -3 -4 1 396.096 25.0704 19
 -3 -4 1 420.428 22.9979 16
 -3 -4 0 267.338 19.1813 19
 3 4 0 258.969 19.6248 23
 -3 -4 0 265.48 18.0209 16
 -3 -4 -1 13.2182 11.0136 19
 3 4 1 -4.94044 11.2341 23
 -3 -4 -1 1.32036 10.6268 16
 3 4 2 290.9 19.7105 23
 -3 -4 -2 273.515 24.3863 12
 -3 -4 -2 282.125 18.6873 16
 -3 -4 -3 38.5872 12.6457 19
 3 4 3 60.6794 12.2856 23
 -3 -4 -3 41.3392 15.7632 12
 3 4 3 63.6792 17.3227 15
 -3 -4 -3 53.139 11.941 16
 -3 -4 -4 5.90376 11.2357 16
 3 4 4 9.67078 14.7011 15
 -3 -4 -4 12.5535 11.2888 19
 3 4 4 15.7694 10.4359 23
 -3 -4 -5 126.859 14.8143 16
 3 4 5 104.568 18.0509 15
 -3 -4 -5 130.894 15.2415 19
 3 4 6 17.044 14.2033 15
 -3 -4 -6 28.9981 12.3795 16
 3 4 6 36.4928 11.1967 23
 -3 -4 -6 42.0313 12.2529 19
 -3 -4 -7 102.062 14.8704 16
 3 4 7 91.8547 12.8925 23
 3 4 7 111.272 13.9943 29
 -3 -4 -7 102.512 14.8699 19
 3 4 8 68.1484 12.4346 23
 3 4 8 69.0487 14.055 29
 -3 -4 -8 72.0892 12.6026 19
 3 4 9 275.635 20.2738 23
 3 4 9 310.735 21.6941 29
 -3 -4 -9 296.907 21.1001 19
 3 4 10 419.861 25.7857 23
 -3 -4 -10 430.777 27.2782 19
 3 4 10 504.041 28.2285 29
 3 4 11 565.402 32.4718 29
 3 4 12 161.199 18.5821 29
 3 4 13 140.757 18.6122 29
 3 4 14 -14.7247 14.2151 29
 3 4 15 69.437 17.6229 29
 3 4 16 103.625 19.2696 29
 3 4 17 31.4755 17.0772 29
 -3 -4 -18 100.963 20.1137 48
 3 4 18 109.598 21.3575 29
 3 4 18 129.493 23.275 55
 -3 -4 -19 4.96224 20.3654 61
 -3 -4 -19 7.18589 17.8758 48
 3 4 19 21.3836 18.2029 29
 3 4 19 14.2123 20.277 55
 -3 -4 -20 25.3938 20.9891 61
 -3 -4 -20 27.7733 16.6018 48
 3 4 20 1.15578 17.3599 29
 3 4 20 30.4223 18.9869 55
 -3 -4 -21 16.1534 18.9041 61
 3 4 21 27.9149 18.1165 55
 -3 -4 -21 37.6592 15.4942 48
 -3 -4 -22 13.0257 17.9269 61
 3 4 22 0.68152 16.8367 55
 -3 -4 -22 1.44756 13.2195 48
 -3 -4 -23 23.0548 16.4182 61
 3 4 23 23.262 15.4973 55
 -3 -4 -23 21.9842 12.2536 48
 -3 -4 -24 18.9673 14.3585 61
 3 4 24 18.3104 13.3439 55
 -3 -4 -25 -4.74803 10.059 61
 3 4 25 5.92122 9.29596 55
 3 5 -21 13.4772 9.5309 40
 3 5 -21 1.31348 8.24756 34
 3 5 -20 21.7835 11.4702 34
 3 5 -19 33.778 13.6657 34
 3 5 -18 30.3588 15.5727 34
 3 5 -18 4.53282 7.241 41
 -3 -5 18 30.9858 17.9911 42
 3 5 -17 2.33711 16.1216 34
 -3 -5 17 4.15724 19.396 42
 3 5 -17 -3.50853 7.89541 41
 3 5 -16 -6.89941 16.6447 34
 -3 -5 16 5.92174 21.3555 42
 3 5 -16 -0.97301 7.7313 41
 -3 -5 15 4.0664 15.8864 29
 3 5 -15 12.4684 9.29664 41
 -3 -5 15 6.45651 22.0873 42
 3 5 -15 0.92113 17.8805 34
 -3 -5 15 7.87004 16.4344 25
 -3 -5 14 -2.09167 15.0965 29
 3 5 -14 1.07388 8.53443 41
 -3 -5 14 -1.35894 24.185 42
 3 5 -14 32.4368 19.4995 34
 -3 -5 14 10.3842 16.1422 25
 -3 -5 13 48.9472 16.8352 29
 -3 -5 13 13.8888 23.6582 42
 3 5 -13 31.3081 10.3449 41
 3 5 -13 28.8783 18.7242 34
 -3 -5 13 39.263 17.4135 25
 -3 -5 12 225.161 23.9137 25
 -3 -5 12 216.916 23.3387 29
 -3 -5 11 403.12 30.6389 25
 -3 -5 11 419.477 29.861 29
 -3 -5 10 5.55244 13.6744 29
 3 5 -10 35.3023 15.5559 23
 3 5 -9 561.194 35.2374 23
 -3 -5 9 521.997 32.4899 29
 -3 -5 8 56.8548 14.4453 29
 -3 -5 8 62.7921 15.2237 18
 3 5 -8 82.1857 16.3724 23
 -3 -5 7 33.2999 13.3706 29
 -3 -5 7 28.5461 13.1937 18
 3 5 -7 18.3881 13.4661 23
 -3 -5 6 92.2801 14.9295 29
 3 5 -6 48.1588 14.1093 23
 -3 -5 6 64.1963 13.9117 18
 3 5 -5 8.51138 11.9751 23
 3 5 -4 -5.59151 11.4438 23
 -3 -5 3 24.9571 11.6965 19
 3 5 -2 104.684 14.6423 23
 -3 -5 2 115.45 15.5784 19
 3 5 -1 54.8738 12.578 23
 -3 -5 1 54.9937 13.4604 19
 3 5 0 305.247 20.8338 23
 -3 -5 0 289.914 21.2014 19
 3 5 1 142.247 15.4976 23
 -3 -5 -1 146.21 16.2882 19
 -3 -5 -2 37.8517 12.1969 19
 3 5 2 50.0429 12.6559 23
 -3 -5 -3 10.6903 10.376 16
 3 5 3 23.9566 11.8049 23
 -3 -5 -4 17.6967 10.775 16
 -3 -5 -4 3.83842 12.1881 19
 3 5 4 28.9977 11.572 23
 -3 -5 -5 252.356 18.6996 16
 -3 -5 -5 263.797 20.59 19
 3 5 5 266.858 19.2686 23
 -3 -5 -6 354.184 22.8115 16
 -3 -5 -6 360.515 23.5955 19
 3 5 6 349.789 22.2204 23
 -3 -5 -7 7.86732 11.3975 16
 -3 -5 -7 9.48803 12.6301 19
 3 5 7 0.54935 10.1293 23
 -3 -5 -8 9.16669 12.0726 16
 3 5 8 2.22226 9.95481 23
 -3 -5 -8 7.65236 12.2375 19
 -3 -5 -9 17.8931 12.0769 19
 3 5 9 12.3803 12.9942 29
 -3 -5 -10 36.8417 13.1067 19
 3 5 10 42.3181 13.9993 29
 -3 -5 -11 169.67 18.0874 19
 3 5 11 179.939 19.1508 29
 -3 -5 -12 82.9622 15.5364 19
 3 5 12 99.2283 17.0089 29
 3 5 13 28.2459 15.3514 29
 3 5 14 23.9597 15.4366 29
 3 5 15 -3.31613 15.0855 29
 3 5 16 9.27771 16.4442 29
 3 5 17 296.007 27.7694 29
 -3 -5 -18 27.4161 18.6698 48
 3 5 18 18.8359 19.495 55
 3 5 18 15.791 17.3712 29
 -3 -5 -19 -23.3298 18.0403 48
 3 5 19 21.6008 18.477 55
 3 5 19 28.995 18.8366 29
 3 5 20 -0.78101 17.8451 55
 -3 -5 -20 17.8744 17.3194 48
 3 5 21 126.446 20.5043 55
 -3 -5 -21 171.779 20.6028 48
 -3 -5 -22 8.38018 16.885 61
 3 5 22 26.1832 15.8903 55
 -3 -5 -22 -6.1486 13.8616 48
 -3 -5 -23 9.9442 15.1487 61
 3 5 23 13.2568 13.4603 55
 -3 -5 -23 35.2802 13.0646 48
 -3 -5 -24 13.6587 12.7355 61
 -3 -5 -24 49.0381 10.983 48
 3 5 24 20.3806 11.3161 55
 3 6 -20 -2.82149 7.11813 34
 3 6 -20 10.299 10.1582 40
 3 6 -19 30.8471 11.1386 34
 3 6 -18 -2.64568 12.4011 34
 3 6 -18 -0.78405 13.5538 33
 3 6 -17 -3.23798 14.2947 34
 -3 -6 17 16.3559 17.5283 42
 3 6 -16 -4.49856 15.9693 34
 3 6 -16 12.5579 8.21574 41
 -3 -6 16 3.10424 19.3421 42
 3 6 -15 134.811 19.6064 34
 -3 -6 15 132.98 24.8502 42
 -3 -6 14 20.5458 23.2676 42
 3 6 -14 -2.82539 7.91084 41
 -3 -6 14 5.50634 15.6545 25
 -3 -6 14 22.7993 15.8761 29
 3 6 -14 29.4308 18.3436 34
 -3 -6 13 150.315 29.181 42
 -3 -6 13 110.155 20.6961 25
 -3 -6 13 122.655 20.6023 29
 3 6 -13 113.223 22.2228 34
 -3 -6 12 105.599 27.4982 42
 -3 -6 12 68.5973 18.4583 25
 -3 -6 12 91.059 18.9634 29
 3 6 -12 98.9024 20.3908 34
 -3 -6 11 5.65369 14.7628 25
 -3 -6 11 -6.29752 15.4151 29
 -3 -6 10 27.4008 16.2924 29
 -3 -6 9 58.4359 16.1863 29
 3 6 -9 69.3046 17.348 23
 -3 -6 9 81.4458 17.8721 18
 -3 -6 8 35.307 14.6143 29
 3 6 -8 22.8513 14.3419 23
 -3 -6 8 23.9173 14.8289 18
 -3 -6 7 59.7725 15.1562 29
 3 6 -7 45.5802 15.3704 23
 -3 -6 7 66.6227 15.1662 18
 -3 -6 6 68.0284 15.1359 29
 -3 -6 6 109.05 16.4338 18
 3 6 -6 88.2573 16.7896 23
 -3 -6 5 21.7665 12.9158 18
 -3 -6 4 14.5758 11.6788 18
 3 6 -4 12.73 12.6622 23
 3 6 -4 13.6205 12.6401 3
 3 6 -3 907.244 46.8022 23
 -3 -6 3 996.83 47.2958 18
 -3 -6 3 939.481 46.2566 19
 -3 -6 2 -4.46289 11.6225 19
 3 6 -2 13.7055 11.8993 23
 3 6 -1 158.36 17.4502 23
 -3 -6 1 161.149 16.7646 19
 -3 -6 0 119.261 16.5589 19
 3 6 0 132.736 15.6958 23
 -3 -6 -1 25.5385 12.9166 19
 3 6 1 12.3382 11.7006 23
 3 6 2 491.384 28.2959 23
 -3 -6 -2 515.284 29.9461 19
 -3 -6 -3 30.9253 12.6685 19
 3 6 3 31.4248 11.6081 23
 -3 -6 -4 82.0844 14.6177 19
 3 6 4 81.9177 12.6452 23
 3 6 5 14.1292 10.4901 23
 -3 -6 -6 46.4385 13.8577 19
 3 6 6 46.3597 11.779 23
 -3 -6 -7 17.4527 12.1417 19
 -3 -6 -8 95.2673 16.4053 19
 -3 -6 -9 66.2461 15.8113 19
 3 6 9 43.1242 13.0387 3
 -3 -6 -9 49.68 13.6162 16
 -3 -6 -10 18.983 13.6747 19
 3 6 10 21.0368 13.3315 3
 -3 -6 -11 181.788 20.0452 19
 -3 -6 -12 19.0699 14.3222 19
 3 6 12 12.8901 14.7862 29
 -3 -6 -13 5.54255 13.3342 19
 3 6 13 2.10388 14.5179 29
 -3 -6 -14 2.78514 13.1272 19
 3 6 14 4.44263 15.0718 29
 3 6 15 174.519 22.8395 29
 3 6 16 44.5887 17.5595 29
 3 6 17 86.0695 20.6792 29
 3 6 17 91.4434 18.4873 56
 3 6 18 38.1566 17.8756 29
 3 6 18 68.9953 18.1516 56
 -3 -6 -19 -8.52737 18.0003 48
 3 6 19 1.20413 17.0264 29
 3 6 19 17.2782 14.4438 56
 -3 -6 -20 18.9035 17.3124 48
 3 6 20 27.3134 13.6757 56
 -3 -6 -21 54.6415 16.9635 48
 -3 -6 -22 15.4433 14.2245 48
 -3 -6 -23 9.42845 12.5064 48
 3 6 23 55.894 23.7561 46
 -3 -6 -24 13.0675 10.6232 48
 3 6 24 46.9141 20.4305 46
 -3 -6 -25 13.5952 7.07005 48
 3 6 25 51.014 16.3548 46
 3 7 -19 9.39247 9.73276 40
 3 7 -18 62.8657 13.365 33
 3 7 -18 49.2559 11.1497 34
 3 7 -18 69.4778 15.0714 40
 3 7 -17 58.5558 13.2467 34
 3 7 -17 39.3313 15.4741 33
 -3 -7 16 19.1124 17.533 42
 3 7 -16 -2.0479 15.9313 33
 3 7 -16 6.49975 13.6502 34
 -3 -7 15 -7.02284 19.3403 42
 3 7 -15 24.9681 15.5928 34
 -3 -7 14 2.29462 21.3142 42
 3 7 -14 -3.11314 16.4195 34
 -3 -7 13 -18.8924 23.47 42
 3 7 -13 4.21486 16.7902 34
 -3 -7 12 6.47828 16.4648 29
 3 7 -12 6.20593 17.5872 34
 -3 -7 12 -6.69425 22.9806 42
 -3 -7 12 -8.85523 15.9366 25
 3 7 -12 -6.31126 18.127 21
 -3 -7 11 120.611 27.0913 42
 -3 -7 11 79.0237 18.9908 25
 3 7 -11 95.5635 21.2021 34
 -3 -7 11 93.6854 19.6304 29
 -3 -7 10 6.49031 15.2563 29
 -3 -7 9 30.2131 15.7199 18
 -3 -7 9 29.7655 16.6104 29
 -3 -7 8 294.112 25.8965 29
 -3 -7 8 313.4 27.4921 18
 -3 -7 7 161.655 20.9171 18
 -3 -7 7 161.653 20.0084 29
 3 7 -6 9.1066 13.9664 23
 -3 -7 6 9.66297 14.779 18
 -3 -7 6 5.74168 14.2956 29
 -3 -7 5 1.02702 14.0256 18
 3 7 -5 29.2141 14.9824 23
 -3 -7 4 72.4068 15.8185 18
 3 7 -4 82.0345 16.6496 23
 3 7 -4 94.5519 15.7172 3
 -3 -7 3 67.6919 15.1943 19
 -3 -7 3 51.5586 14.2851 18
 3 7 -3 60.0392 15.1082 23
 3 7 -3 70.7077 15.7161 3
 -3 -7 2 20.8863 13.6113 19
 -3 -7 2 0.90468 11.4119 18
 3 7 -2 16.7328 12.1448 3
 3 7 -2 12.8104 13.5764 23
 3 7 -1 21.7958 13.4154 3
 -3 -7 1 13.3498 13.1869 19
 3 7 -1 9.49958 12.4767 23
 3 7 0 397.996 26.8823 3
 -3 -7 0 371.155 25.9596 19
 3 7 0 376.454 26.2559 23
 3 7 1 244.649 21.0675 3
 -3 -7 -1 218.883 20.6765 19
 3 7 1 218.234 19.577 21
 3 7 1 254.231 20.3732 23
 3 7 2 470.169 29.1158 3
 3 7 2 462.284 27.8712 23
 -3 -7 -2 416.845 28.3921 19
 3 7 3 22.6531 12.9406 3
 -3 -7 -3 5.11657 12.3423 19
 3 7 3 -2.78365 11.0156 23
 3 7 4 429.163 26.298 23
 -3 -7 -4 458.075 29.2869 19
 3 7 5 68.2797 15.0166 3
 -3 -7 -5 100.515 16.3178 19
 3 7 6 193.604 19.1016 3
 3 7 7 131.453 18.0232 3
 3 7 8 39.8724 14.6621 3
 -3 -7 -8 8.48465 12.8188 19
 3 7 9 16.9004 13.4311 3
 -3 -7 -9 -0.96699 12.6667 19
 3 7 10 -10.8696 13.5468 3
 -3 -7 -10 -20.8573 14.9849 19
 3 7 11 118.748 16.7413 3
 -3 -7 -11 112.881 18.6302 19
 -3 -7 -12 -1.03723 14.5883 19
 -3 -7 -13 26.2727 16.091 19
 -3 -7 -14 9.4724 14.6487 19
 -3 -7 -15 -3.12027 14.8605 19
 3 7 16 1.23833 15.666 56
 -3 -7 -16 24.5446 18.3509 48
 3 7 17 23.1485 15.4761 56
 -3 -7 -17 15.5977 18.2645 48
 3 7 18 26.9196 15.9084 56
 -3 -7 -18 21.7806 18.1735 48
 3 7 19 10.9253 14.2599 56
 -3 -7 -19 110.007 21.026 48
 3 7 20 -6.88824 13.7686 56
 3 7 21 -15.2392 12.8568 56
 -3 -7 -21 -12.8711 15.4263 48
 3 7 22 38.2103 12.019 56
 -3 -7 -22 70.6239 15.7842 48
 3 7 23 40.6576 23.2438 46
 -3 -7 -23 19.6966 12.2777 48
 -3 -7 -24 9.73678 10.2839 48
 3 7 24 48.8616 19.9066 46
 -3 -7 -25 7.23842 6.71052 48
 3 7 25 27.628 13.8202 46
 3 8 -18 8.31155 8.49971 40
 3 8 -17 -2.91666 11.3544 33
 3 8 -17 13.3939 12.4821 40
 3 8 -16 -2.63702 10.5159 34
 3 8 -16 20.7628 14.1436 33
 3 8 -16 14.2008 13.8498 40
 -3 -8 15 10.7721 16.959 42
 3 8 -15 35.6753 16.3094 33
 3 8 -15 11.5189 12.4642 34
 -3 -8 14 16.9657 19.1005 42
 3 8 -14 46.4706 18.8368 33
 3 8 -14 27.316 14.471 34
 -3 -8 13 19.6363 20.7551 42
 3 8 -13 -4.18014 14.9911 34
 3 8 -12 6.20739 20.1011 43
 -3 -8 12 -2.42287 21.3099 42
 3 8 -12 18.455 15.9752 34
 3 8 -11 119.584 23.3179 21
 -3 -8 11 87.6892 18.9139 29
 -3 -8 11 83.9768 18.4213 25
 -3 -8 11 96.4997 26.4928 42
 3 8 -11 79.015 18.3562 34
 3 8 -10 6.88963 18.9339 52
 -3 -8 10 26.3012 16.7755 29
 -3 -8 10 27.496 16.337 25
 -3 -8 10 47.8935 25.2832 42
 3 8 -10 27.494 17.6517 34
 3 8 -9 38.3064 19.1966 51
 3 8 -9 37.425 21.3072 52
 3 8 -9 75.1563 21.6129 21
 3 8 -9 34.2791 18.3745 34
 -3 -8 9 44.3343 16.9817 29
 3 8 -8 41.5617 19.7296 21
 -3 -8 8 37.7336 16.1985 18
 -3 -8 8 37.6327 16.9009 29
 3 8 -7 43.0513 19.2257 21
 -3 -8 7 39.2353 16.3745 18
 -3 -8 7 30.5714 16.4411 29
 -3 -8 6 257.575 25.0293 18
 3 8 -6 237.138 26.0268 21
 -3 -8 6 225.298 23.4213 29
 3 8 -5 161.943 22.6691 21
 -3 -8 5 173.893 21.6998 18
 3 8 -5 169.528 22.1908 23
 3 8 -4 4.29415 16.075 21
 -3 -8 4 13.1317 14.7681 18
 3 8 -4 8.99203 15.256 23
 3 8 -3 -2.83141 14.0996 3
 -3 -8 3 4.23558 13.395 18
 3 8 -3 19.2138 16.073 21
 3 8 -3 17.1227 15.0147 23
 3 8 -2 6.69538 13.4907 3
 -3 -8 2 13.4212 13.2294 18
 3 8 -2 7.11365 14.2572 23
 -3 -8 2 -2.76379 12.6105 19
 3 8 -2 12.2922 15.2147 21
 3 8 -1 26.0231 15.1571 3
 3 8 -1 0.96316 12.6539 23
 -3 -8 1 -2.79338 12.6366 19
 3 8 -1 3.52245 14.9809 21
 3 8 0 48.4119 15.4506 3
 3 8 0 44.5778 14.165 23
 3 8 0 45.5586 15.4386 21
 -3 -8 0 48.0217 14.8749 19
 3 8 1 32.0388 15.6585 3
 3 8 1 36.9416 13.2137 23
 -3 -8 -1 51.3718 14.8735 19
 3 8 2 20.4327 14.4137 3
 3 8 2 25.0821 13.5313 23
 -3 -8 -2 15.3941 13.1885 19
 3 8 3 117.911 17.623 3
 -3 -8 -3 104.396 17.0076 19
 -3 -8 -4 64.5197 15.4245 19
 3 8 5 8.79418 13.5996 3
 -3 -8 -5 8.07197 13.9664 19
 3 8 6 65.4907 16.4505 3
 -3 -8 -6 90.6363 17.0804 19
 3 8 7 14.6519 14.6932 3
 -3 -8 -7 -1.05076 12.8004 19
 3 8 8 42.8367 14.7961 3
 3 8 9 10.6294 13.8504 3
 -3 -8 -9 16.4657 14.603 19
 3 8 10 177.083 20.7628 3
 -3 -8 -10 164.62 21.563 19
 3 8 11 65.9056 16.109 3
 -3 -8 -11 84.3094 18.1977 19
 -3 -8 -12 55.3694 17.6299 19
 -3 -8 -13 141.43 20.9147 19
 -3 -8 -14 69.1576 19.0527 19
 -3 -8 -15 45.1702 16.9246 19
 -3 -8 -15 67.0306 19.9864 48
 3 8 15 66.5252 18.017 56
 -3 -8 -16 97.4614 18.8951 19
 -3 -8 -16 70.5451 20.325 48
 3 8 16 74.6088 18.5531 56
 -3 -8 -17 65.236 19.8837 48
 3 8 17 94.2723 30.5786 46
 3 8 17 37.4563 16.7558 56
 3 8 18 213.168 33.3383 46
 -3 -8 -18 250.525 25.8288 48
 3 8 18 292.367 26.1108 56
 3 8 19 -2.302 28.1385 46
 -3 -8 -19 -18.4093 17.2718 48
 3 8 19 19.0452 14.6017 56
 -3 -8 -20 32.7228 16.5087 48
 3 8 20 40.5792 14.7967 56
 3 8 21 -21.9162 26.012 46
 -3 -8 -21 3.90038 14.5804 48
 3 8 21 -4.02981 11.8376 56
 3 8 22 38.3696 23.4444 46
 3 8 22 3.23508 10.3512 56
 3 8 23 46.1774 19.9518 46
 3 8 23 1.39094 8.32471 56
 -3 -8 -24 30.4924 9.4032 48
 3 8 24 60.2018 16.6531 46
 3 9 -16 11.4686 10.6802 33
 3 9 -16 16.1371 10.4179 40
 3 9 -15 10.1364 13.4953 33
 3 9 -15 7.03674 12.6329 40
 3 9 -14 7.45783 14.4011 40
 3 9 -14 15.3827 15.1991 33
 -3 -9 14 6.05674 15.0333 42
 3 9 -13 15.2389 15.632 40
 3 9 -13 -9.60849 16.2437 33
 3 9 -13 15.4344 17.2819 43
 -3 -9 13 -7.63503 17.5775 42
 3 9 -12 4.06232 13.1234 34
 3 9 -12 -15.7232 17.8497 33
 3 9 -12 13.2445 18.0465 43
 -3 -9 12 2.00205 18.8779 42
 3 9 -11 -9.92899 14.4713 34
 -3 -9 11 -10.1815 20.7611 42
 3 9 -11 -6.20782 20.2387 43
 3 9 -10 -6.55064 15.2826 34
 -3 -9 10 14.8548 22.4651 42
 3 9 -9 -12.6213 19.9334 52
 3 9 -9 12.1302 20.0256 21
 -3 -9 9 -15.1374 16.4517 29
 3 9 -9 0.77819 15.684 34
 3 9 -8 66.4189 23.2669 52
 3 9 -8 45.6507 19.9976 21
 -3 -9 8 48.4691 17.5233 18
 -3 -9 8 54.5415 18.1987 29
 3 9 -8 18.7173 17.0226 34
 -3 -9 7 91.3756 19.4356 29
 3 9 -7 102.092 25.7042 52
 -3 -9 7 80.167 18.8631 18
 3 9 -7 88.8476 20.9056 21
 -3 -9 6 2.26002 15.5523 29
 3 9 -6 15.8155 18.2136 21
 -3 -9 6 -2.39388 15.8198 18
 3 9 -6 7.74698 21.5006 52
 -3 -9 5 317.298 28.6211 18
 3 9 -5 253.936 27.5012 21
 3 9 -4 35.4099 18.97 21
 -3 -9 4 160.42 21.2749 18
 3 9 -3 64.0645 16.8628 3
 3 9 -3 50.206 18.3478 21
 -3 -9 3 81.9683 19.2084 18
 3 9 -2 110.122 19.996 3
 3 9 -2 106.084 19.9395 23
 3 9 -1 110.994 20.7087 3
 -3 -9 1 409.74 30.126 18
 -3 -9 1 120.332 20.9527 19
 3 9 -1 317.83 24.8514 21
 3 9 -1 93.6784 18.1073 23
 3 9 0 111.2 19.3337 3
 3 9 0 110.673 19.3573 21
 -3 -9 0 116.914 20.0794 19
 3 9 0 72.9637 16.4789 23
 3 9 1 459.261 32.0373 3
 -3 -9 -1 398.024 29.8843 19
 3 9 2 139.14 19.8729 3
 -3 -9 -2 126.961 19.1483 19
 3 9 3 23.2628 16.3175 3
 -3 -9 -3 45.611 17.1588 19
 3 9 4 106.512 19.4374 3
 -3 -9 -4 186.992 21.0754 19
 -3 -9 -5 1.12901 15.364 19
 3 9 6 112.967 19.0159 3
 -3 -9 -6 93.0608 18.4233 19
 3 9 7 199.571 22.4871 3
 -3 -9 -7 193.328 23.1053 19
 3 9 8 649.553 39.4276 3
 -3 -9 -8 649.424 40.2646 19
 3 9 9 433.615 32.0111 3
 3 9 10 105.689 19.6214 3
 -3 -9 -10 110.48 20.267 19
 3 9 11 354.631 28.5212 3
 -3 -9 -11 433.3 32.6215 19
 -3 -9 -12 117.87 20.5112 19
 -3 -9 -13 38.2127 18.1868 19
 3 9 13 26.9916 16.6907 56
 -3 -9 -14 6.05178 16.7039 19
 3 9 14 6.1738 15.6161 56
 -3 -9 -14 -1.01014 16.7405 48
 -3 -9 -15 -19.8638 17.5388 19
 -3 -9 -15 -1.01648 16.7857 48
 -3 -9 -16 5.53845 16.2304 19
 -3 -9 -16 9.04897 17.2902 48
 3 9 16 4.78408 15.7608 56
 -3 -9 -17 15.6 16.6455 48
 3 9 17 -12.5824 15.4773 56
 -3 -9 -18 56.3765 17.8988 48
 3 9 18 63.058 16.8807 56
 3 9 19 -7.85092 25.3077 46
 -3 -9 -19 -4.26823 15.5178 48
 3 9 19 -5.82681 13.1796 56
 3 9 20 42.181 24.9218 46
 -3 -9 -20 50.4927 15.5412 48
 3 9 20 48.6187 14.4346 56
 -3 -9 -21 25.121 13.3686 48
 3 9 21 38.2876 22.2758 46
 3 9 21 1.43342 11.3313 56
 -3 -9 -22 44.62 12.5839 48
 3 9 22 80.2167 20.051 46
 3 9 22 41.6802 11.0772 56
 -3 -9 -23 12.4283 9.49436 48
 3 9 23 24.3365 15.9944 46
 3 9 23 -2.70131 7.22572 56
 -3 -9 -24 13.5895 6.50874 48
 3 10 -15 10.2733 8.6063 33
 3 10 -14 6.12094 9.29924 40
 3 10 -14 12.5024 12.1106 33
 3 10 -13 3.98491 11.2085 40
 3 10 -13 -7.65937 13.3568 33
 3 10 -13 1.75428 13.3408 43
 -3 -10 13 -10.2025 14.0648 42
 3 10 -12 25.5195 13.6825 40
 -3 -10 12 17.9203 17.1474 42
 3 10 -12 9.75424 15.4981 43
 3 10 -11 -5.01299 14.0236 40
 3 10 -11 -16.8688 16.7191 33
 -3 -10 11 17.4534 18.4759 42
 3 10 -11 10.1344 17.4983 43
 3 10 -10 -0.69314 14.9662 40
 -3 -10 10 20.1972 19.3251 42
 3 10 -10 20.1088 19.907 43
 3 10 -10 -8.19293 17.0223 33
 -3 -10 9 16.9232 21.3542 42
 3 10 -9 25.2839 18.9426 33
 3 10 -8 -4.06132 18.5796 52
 3 10 -8 -4.00135 18.6597 33
 3 10 -7 18.7169 21.7132 52
 3 10 -7 13.7862 18.5556 33
 3 10 -6 18.5445 18.1868 21
 -3 -10 6 9.13192 16.309 18
 3 10 -6 -13.5249 20.4503 52
 -3 -10 6 -17.7401 16.7154 29
 3 10 -6 -2.79897 19.0448 33
 3 10 -5 70.5222 20.3013 21
 -3 -10 5 93.1666 19.6266 18
 3 10 -5 122.04 26.3769 52
 -3 -10 5 110.792 20.4006 29
 3 10 -5 97.8755 23.836 33
 3 10 -4 12.5178 17.9814 21
 -3 -10 4 7.06833 16.4925 18
 3 10 -4 41.3198 20.3856 33
 3 10 -4 12.5481 21.5953 52
 3 10 -3 35.4232 18.9968 21
 -3 -10 3 77.962 18.1516 18
 3 10 -3 68.3122 21.2258 33
 3 10 -2 22.1284 16.5309 3
 3 10 -2 16.813 16.6139 24
 3 10 -2 3.19383 17.5805 21
 -3 -10 2 5.91773 15.882 18
 -3 -10 1 -7.09114 16.1747 18
 3 10 -1 17.3782 17.2942 24
 3 10 -1 2.28545 16.2002 3
 -3 -10 0 13.0132 15.2644 18
 3 10 0 18.7333 16.8667 3
 3 10 1 126.127 20.07 3
 -3 -10 -1 115.694 19.7413 19
 3 10 2 -2.40567 16.6927 3
 -3 -10 -2 14.6254 15.9508 19
 3 10 3 174.352 23.3692 3
 -3 -10 -3 199.615 23.229 19
 3 10 4 388.579 31.4888 3
 -3 -10 -4 470.773 32.8703 19
 -3 -10 -5 473.534 33.6162 19
 3 10 6 30.2075 18.1211 3
 -3 -10 -6 28.1927 16.9968 19
 3 10 7 138.934 22.1197 3
 -3 -10 -7 175.95 23.3026 19
 3 10 8 519.446 36.304 3
 -3 -10 -8 536.856 37.4393 19
 3 10 9 854.883 47.8793 3
 -3 -10 -9 836.456 48.7044 19
 3 10 10 14.325 14.7849 56
 3 10 10 5.5889 16.0559 3
 -3 -10 -10 21.7979 17.5513 19
 3 10 10 -4.01845 16.9989 24
 3 10 11 179.071 22.4716 3
 3 10 11 156.668 21.905 24
 3 10 11 162.158 21.6601 56
 -3 -10 -12 217.881 25.3211 19
 3 10 12 235.511 24.6775 56
 -3 -10 -13 2.48244 17.0862 19
 3 10 13 17.4236 15.4486 56
 -3 -10 -14 -3.60155 16.84 19
 3 10 14 -1.15305 14.2917 56
 3 10 15 33.7967 16.5437 56
 -3 -10 -15 27.4553 16.2143 48
 3 10 16 8.65033 14.757 56
 -3 -10 -16 -15.521 15.5989 48
 -3 -10 -17 48.4624 16.284 48
 3 10 18 37.2964 14.7739 56
 -3 -10 -18 28.2431 14.8025 48
 3 10 19 34.894 13.748 56
 -3 -10 -19 17.2344 13.2257 48
 3 10 20 -12.8431 11.2925 56
 -3 -10 -20 6.0115 12.3649 48
 3 10 21 6.97874 10.1081 56
 -3 -10 -21 3.50059 11.0158 48
 3 10 22 23.3476 8.82163 56
 -3 -10 -22 22.3593 9.36266 48
 3 11 -12 11.3906 11.2444 33
 3 11 -12 9.95713 11.8998 43
 3 11 -11 11.4269 13.0261 33
 -3 -11 11 2.71286 14.1925 42
 3 11 -11 9.4088 14.452 43
 3 11 -10 64.7074 16.4571 33
 3 11 -10 43.5956 17.2089 43
 -3 -11 10 69.5964 17.5641 42
 3 11 -9 0.95026 14.228 33
 -3 -11 9 16.0294 17.9259 42
 3 11 -9 5.66125 17.394 43
 3 11 -8 5.20641 16.2007 33
 3 11 -8 8.92381 18.5643 43
 3 11 -7 4.45123 16.8932 33
 3 11 -6 -5.81614 16.9168 33
 3 11 -6 2.63049 18.8881 52
 3 11 -5 2.38422 17.3368 33
 3 11 -5 1.38898 19.2214 52
 3 11 -4 22.7952 16.7601 33
 3 11 -3 13.0562 17.8562 33
 3 11 -3 7.11042 18.487 58
 -3 -11 2 19.241 16.5947 18
 3 11 -2 16.8091 18.4866 58
 3 11 -2 15.0323 21.3201 52
 3 11 -1 133.306 21.3923 3
 3 11 -1 145.991 21.5583 24
 3 11 -1 148.381 23.3766 58
 3 11 -1 133.686 31.3922 9
 3 11 -1 166.162 27.4994 52
 -3 -11 1 90.6655 19.9532 18
 3 11 0 173.227 27.9026 52
 3 11 0 175.631 22.7976 3
 3 11 0 131.831 30.7289 9
 3 11 0 193.117 23.4952 24
 -3 -11 0 117.393 20.432 18
 3 11 1 36.9096 19.1568 3
 3 11 1 -5.96309 19.8807 52
 3 11 1 -2.13801 17.8855 24
 -3 -11 -1 -1.17754 16.519 18
 3 11 2 43.7239 19.1718 3
 3 11 2 63.0543 23.4771 52
 3 11 2 94.9195 21.1964 24
 3 11 3 147.591 22.9989 3
 3 11 3 127.552 25.4236 52
 -3 -11 -3 99.7475 19.9872 19
 3 11 3 113.848 21.1586 24
 3 11 4 255.875 26.8885 24
 3 11 4 212.763 29.8722 52
 3 11 4 211.601 24.6891 3
 -3 -11 -4 171.805 23.149 19
 3 11 4 211.592 23.8193 31
 3 11 5 12.7689 16.9737 31
 3 11 5 33.881 15.6059 35
 -3 -11 -5 20.3508 17.0882 19
 3 11 5 42.8648 19.6504 52
 3 11 6 140.798 19.6214 35
 3 11 6 184.426 23.6697 3
 -3 -11 -6 159.883 22.9337 19
 3 11 6 178.214 22.7684 31
 3 11 6 170.338 23.71 24
 3 11 7 1.97102 13.4115 35
 3 11 7 -7.28003 17.1559 3
 -3 -11 -7 11.1526 16.9113 19
 3 11 7 1.09183 17.9197 24
 3 11 7 -17.2954 17.6719 31
 3 11 8 16.4154 30.6737 9
 3 11 8 0.99058 14.7602 35
 3 11 8 5.93923 17.1022 3
 -3 -11 -8 -9.99387 17.0967 19
 3 11 8 7.48394 17.6157 24
 3 11 8 8.68456 17.0343 31
 3 11 9 22.4108 29.3064 9
 3 11 9 -6.94418 14.75 35
 3 11 9 -20.7006 17.8936 3
 -3 -11 -9 -7.51095 16.9415 19
 3 11 9 -17.3826 16.9041 31
 3 11 9 1.03928 17.6495 24
 3 11 10 2.98643 17.2397 24
 -3 -11 -10 7.49648 17.2434 19
 3 11 10 8.81127 15.8987 3
 3 11 10 -6.23796 29.0224 9
 3 11 11 24.2382 26.5449 9
 -3 -11 -11 11.0978 17.3566 19
 3 11 11 21.999 14.0809 56
 3 11 12 17.1866 14.271 56
 3 11 13 58.3925 15.7424 56
 3 11 14 19.7284 13.7818 56
 3 11 15 30.3795 14.5856 56
 3 11 16 -4.47765 12.6965 56
 3 11 17 22.2873 12.8677 56
 -3 -11 -18 16.8862 11.4015 48
 3 11 18 31.0894 12.5062 56
 -3 -11 -19 8.49466 10.4098 48
 -3 -11 -20 18.8519 9.19565 48
 3 11 20 23.7595 9.65936 56
 -3 -11 -21 23.3814 7.44281 48
 3 11 21 18.7269 7.69706 56
 3 12 -10 -4.34755 9.3227 33
 3 12 -10 3.36189 10.7566 43
 3 12 -9 25.1396 11.5265 33
 3 12 -9 38.6836 14.2969 43
 -3 -12 9 26.7149 13.7603 42
 3 12 -8 19.1579 12.6585 33
 3 12 -8 19.5462 15.7925 43
 -3 -12 8 14.5274 15.0982 42
 3 12 -7 -2.23209 12.9751 33
 3 12 -7 7.14901 16.4315 43
 -3 -12 7 9.09848 16.5173 42
 3 12 -6 5.66276 13.7875 33
 3 12 -5 8.54641 14.2234 33
 3 12 -5 16.6324 18.7283 43
 3 12 -4 10.5611 14.7628 33
 3 12 -4 21.3723 15.4673 58
 3 12 -3 32.5477 16.9504 58
 3 12 -3 6.16242 18.7675 52
 3 12 -2 39.2144 18.1332 58
 3 12 -2 21.6678 18.754 52
 3 12 -1 -1.30131 18.5442 52
 3 12 -1 -5.95257 17.6839 58
 3 12 -1 10.7938 26.0622 9
 3 12 0 5.24943 19.0854 52
 3 12 0 4.94159 27.4535 9
 3 12 0 -3.56628 18.1302 58
 3 12 1 20.9502 20.1207 52
 3 12 1 19.4124 18.9129 58
 3 12 1 36.3164 27.7229 9
 3 12 2 12.9195 18.0253 52
 3 12 2 -13.9132 15.8639 31
 3 12 2 19.693 29.6539 9
 3 12 3 40.3607 19.1717 52
 3 12 3 7.59709 15.5562 31
 3 12 3 63.1788 29.133 9
 3 12 4 17.0332 17.746 52
 3 12 4 6.48714 29.0106 9
 3 12 4 15.4635 15.8094 31
 3 12 5 -0.97829 15.3506 31
 3 12 6 4.92714 15.5625 31
 3 12 7 19.8938 28.0866 9
 3 12 7 24.6863 16.6662 31
 3 12 8 43.8634 28.1228 9
 3 12 8 12.7904 15.6526 31
 3 12 9 36.9317 27.4578 9
 3 12 9 5.84509 15.3849 31
 3 12 9 -2.40366 12.6538 35
 3 12 10 41.0586 26.9219 9
 3 12 10 32.5587 16.5127 31
 3 12 10 9.46939 12.4317 35
 3 12 11 35.6002 25.9863 9
 3 12 11 61.5996 16.7513 31
 3 12 11 51.5643 13.6986 35
 3 12 12 84.6506 17.4516 31
 3 12 12 68.0914 24.1082 9
 3 12 12 39.3115 13.3364 35
 3 12 12 51.139 13.2602 56
 3 12 13 12.6865 12.076 35
 3 12 13 -7.72711 14.0635 31
 3 12 13 -6.81388 11.5451 56
 3 12 14 25.669 11.9323 35
 3 12 14 40.3478 15.0877 31
 3 12 14 37.4705 12.491 56
 3 12 15 9.62206 11.0377 35
 3 12 15 16.4012 13.5531 31
 3 12 15 -2.09004 10.8171 56
 3 12 16 -11.2117 10.0564 35
 3 12 16 -0.67426 12.4519 31
 3 12 16 -5.14953 10.2532 56
 3 12 17 0.90944 8.29782 35
 3 12 17 23.1385 12.3571 31
 3 12 17 10.9514 9.5206 56
 3 12 18 3.2491 7.28497 35
 3 12 18 25.7379 9.31394 56
 3 12 18 4.52039 10.4642 31
 3 12 19 15.5189 7.96751 56
 3 12 19 5.589 9.0371 31
 3 12 20 16.2893 6.94009 31
 -3 -13 7 3.94349 9.7166 42
 3 13 -6 9.95467 12.8058 43
 -3 -13 6 21.9113 13.585 42
 3 13 -5 14.5986 13.7831 43
 3 13 -4 25.3297 15.7657 43
 3 13 -4 16.1928 11.7671 58
 3 13 -3 27.717 15.6312 43
 3 13 -3 -9.19964 13.2439 58
 3 13 -2 2.96162 16.139 43
 3 13 -2 -5.23671 13.7277 58
 3 13 -1 -12.2329 21.5611 9
 3 13 -1 -5.93902 16.2791 8
 3 13 -1 5.58856 15.944 43
 3 13 -1 3.20678 14.7988 58
 3 13 0 4.33371 22.6612 9
 3 13 0 23.4859 16.2857 58
 3 13 0 -1.02535 16.6673 43
 3 13 1 18.2569 16.4117 43
 3 13 1 18.0673 23.6006 9
 3 13 1 1.46118 16.0409 58
 3 13 1 -2.73775 12.7765 31
 3 13 1 16.6165 15.982 52
 3 13 2 -6.38067 16.4625 43
 3 13 2 -0.70735 24.1746 9
 3 13 2 4.32681 13.296 31
 3 13 2 2.89343 15.6753 52
 3 13 2 29.7129 17.6673 58
 3 13 3 24.9656 25.4845 9
 3 13 3 16.8142 15.8172 52
 3 13 3 30.7481 14.3664 31
 3 13 3 -0.78462 16.7997 58
 3 13 4 24.7607 25.0933 9
 3 13 4 10.621 15.5325 52
 3 13 4 19.9773 17.993 58
 3 13 4 28.5389 15.0101 31
 3 13 5 12.8458 25.8124 9
 3 13 5 -2.35636 14.3677 31
 3 13 6 33.285 14.5032 31
 3 13 7 33.2838 14.5481 31
 3 13 8 1.41296 25.0309 9
 3 13 8 4.71094 13.5495 31
 3 13 9 69.4026 24.636 9
 3 13 9 59.323 15.3332 31
 3 13 10 12.3143 22.9285 9
 3 13 10 17.954 13.6113 31
 3 13 11 15.4076 21.1285 9
 3 13 11 -2.16417 16.1342 8
 3 13 11 7.17594 13.1073 31
 3 13 12 1.84792 14.6006 8
 3 13 12 25.1191 13.2423 31
 3 13 13 -0.63161 11.4989 31
 3 13 14 2.30241 11.51 31
 3 13 15 23.9927 11.461 31
 3 13 15 -1.05992 5.41333 56
 3 13 16 5.65911 9.63975 31
 3 13 16 1.51372 5.17859 56
 3 13 17 16.6727 8.52883 31
 -3 -14 3 7.8844 11.0856 42
 3 14 -2 3.55125 9.26965 58
 3 14 -2 7.80555 9.92112 43
 3 14 -1 5.91081 10.7996 58
 3 14 -1 3.69588 8.98678 43
 3 14 0 19.8022 12.779 8
 3 14 0 5.97721 11.6964 58
 3 14 0 0.92733 8.37731 43
 3 14 1 -6.82312 13.4949 8
 3 14 1 20.7887 12.8527 58
 3 14 2 9.36859 14.7675 8
 3 14 2 12.4338 9.87828 31
 3 14 2 22.8455 13.5604 58
 3 14 3 54.5163 16.0162 8
 3 14 3 35.3854 11.105 31
 3 14 3 50.6822 14.3736 58
 3 14 4 43.8826 16.3646 8
 3 14 4 46.5106 21.0157 9
 3 14 4 58.6326 12.1704 31
 3 14 4 53.9061 15.0126 58
 3 14 5 27.4297 16.1452 8
 3 14 5 21.8442 19.732 9
 3 14 5 30.6544 11.5426 31
 3 14 5 30.1064 14.2794 58
 3 14 6 5.20588 11.1813 31
 3 14 6 16.1342 13.8547 58
 3 14 7 41.7549 12.2476 31
 3 14 8 18.294 15.3656 8
 3 14 8 7.7267 11.4874 31
 3 14 8 11.5939 13.3581 58
 3 14 9 -3.89318 14.1516 8
 3 14 9 5.5002 10.5254 31
 3 14 9 11.4625 13.1741 58
 3 14 10 7.64707 13.3954 8
 3 14 10 14.7728 10.2064 31
 3 14 10 14.7138 12.1265 58
 3 14 11 2.51786 11.5484 8
 3 14 11 3.69255 11.2325 58
 3 14 11 11.999 10.0526 31
 3 14 12 -1.7379 9.84867 58
 3 14 12 5.23979 9.22673 31
 3 14 13 5.31707 8.3817 58
 3 14 13 6.67491 7.89011 31
 3 14 14 1.14517 6.85594 31
 3 15 5 9.87706 7.46674 58
 3 15 5 4.32776 8.29814 8
 -4 10 10 5.57706 13.1221 47
 -4 10 9 33.5092 15.0952 47
 -4 10 8 42.6214 14.7955 38
 -4 10 8 37.1474 15.7473 47
 -4 10 7 23.2602 14.5817 38
 -4 10 7 25.4204 16.9135 47
 -4 10 6 72.0992 16.3262 38
 -4 10 6 88.8763 18.4369 47
 -4 10 5 67.4052 17.5723 38
 -4 10 5 75.3259 18.803 47
 -4 10 4 51.227 18.227 47
 -4 10 3 48.095 16.5827 38
 -4 10 3 30.3922 17.5556 47
 -4 10 2 39.6008 15.8317 38
 -4 10 1 42.0676 15.3411 38
 -4 9 14 24.6113 12.6214 47
 -4 9 14 0.96124 6.36822 56
 -4 9 13 23.7591 12.459 50
 -4 9 13 5.5955 7.59523 56
 -4 9 13 21.3772 14.9996 47
 -4 9 12 -5.96999 11.6256 59
 -4 9 12 19.2006 14.3692 50
 -4 9 12 28.7401 16.9586 47
 -4 9 12 -3.68 9.12616 56
 -4 9 11 18.6658 9.81769 56
 -4 9 11 1.54518 12.1271 59
 -4 9 11 30.6639 15.8693 50
 -4 9 11 37.5325 14.3968 38
 -4 9 11 19.1541 17.9685 47
 -4 9 10 11.2083 10.0664 56
 -4 9 10 17.918 13.7725 59
 -4 9 10 14.8789 17.0599 50
 -4 9 10 28.7115 14.9395 38
 -4 9 10 3.996 19.0491 47
 -4 9 9 9.85465 10.1495 56
 -4 9 9 35.07 17.878 50
 -4 9 9 1.60659 19.5742 47
 -4 9 9 32.2839 16.94 38
 -4 9 9 28.5275 13.9736 59
 -4 9 8 47.7621 18.4349 38
 -4 9 8 71.3576 19.6768 50
 -4 9 8 96.1665 15.0313 10
 -4 9 8 60.9517 21.3457 47
 -4 9 8 71.7368 16.1475 59
 -4 9 7 72.7484 15.1359 10
 -4 9 7 20.5107 21.2178 47
 -4 9 7 50.4718 18.97 38
 -4 9 7 29.0969 14.8351 59
 -4 9 6 76.3084 16.4962 10
 -4 9 6 48.0833 22.3981 47
 -4 9 6 44.4948 19.2668 38
 -4 9 6 38.8374 15.201 59
 -4 9 5 64.3049 16.0887 10
 -4 9 5 77.3773 22.8678 47
 -4 9 5 56.5482 20.0238 38
 -4 9 5 51.7352 15.7328 59
 -4 9 4 47.0685 22.7764 47
 -4 9 4 22.3574 15.7669 10
 -4 9 4 34.1289 20.1335 38
 -4 9 3 20.4184 15.7579 10
 -4 9 3 43.9164 20.4879 45
 -4 9 3 49.7674 22.7304 47
 -4 9 2 97.2268 22.9738 47
 -4 9 2 57.3212 16.4483 10
 -4 9 2 67.4742 20.8081 38
 -4 9 1 15.6543 21.7758 47
 -4 9 1 43.1354 19.7411 38
 -4 9 0 30.1878 19.6179 45
 -4 9 0 51.2101 22.0213 47
 -4 9 0 32.0506 15.7468 10
 -4 9 0 49.4268 19.0822 38
 -4 9 -1 12.6092 18.6237 45
 -4 9 -1 37.1096 15.3884 10
 -4 9 -1 8.469 17.8526 38
 -4 9 -2 39.1659 18.8697 45
 -4 9 -2 29.7309 14.5796 10
 -4 9 -2 41.2851 16.7937 38
 -4 9 -3 12.4784 17.6311 45
 -4 9 -3 1.82898 15.4178 38
 -4 9 -4 74.4054 14.0603 10
 -4 9 -4 23.5872 17.4233 45
 -4 9 -4 52.2227 52.0248 60
 -4 9 -5 -7.32018 15.8451 45
 -4 9 -5 58.9853 48.9978 60
 -4 9 -6 28.0511 15.1797 45
 -4 9 -6 113.187 47.3491 60
 -4 9 -7 11.7135 12.1771 45
 -4 9 -7 241.241 38.2962 37
 -4 9 -8 -7.0309 8.95095 54
 -4 9 -8 168.043 34.8254 37
 -4 9 -9 179.413 31.2889 37
 -4 8 15 7.40554 12.0453 50
 -4 8 14 12.0195 14.4956 50
 -4 8 14 27.6428 12.0237 56
 -4 8 13 14.5257 16.4849 50
 -4 8 13 -0.65976 14.4359 59
 -4 8 13 -6.22028 11.5409 56
 -4 8 12 16.7068 17.1886 50
 -4 8 12 24.7138 15.8914 59
 -4 8 12 -3.01755 12.9773 56
 -4 8 11 37.2166 19.2877 50
 -4 8 11 15.0674 16.6178 38
 -4 8 11 45.4278 17.8663 59
 -4 8 11 18.4865 13.8561 56
 -4 8 10 -1.22725 19.4361 50
 -4 8 10 -2.4645 17.5403 38
 -4 8 10 33.1607 17.4952 59
 -4 8 10 14.2621 14.3294 56
 -4 8 9 28.8584 20.9325 50
 -4 8 9 6.0495 17.7083 59
 -4 8 9 -24.4794 19.0603 38
 -4 8 9 10.3176 13.9181 56
 -4 8 8 4.87677 20.5205 38
 -4 8 8 22.5237 14.8728 56
 -4 8 8 35.9338 21.4926 50
 -4 8 8 67.9684 15.907 10
 -4 8 8 35.5694 18.8049 59
 -4 8 7 -19.5489 20.8341 38
 -4 8 7 20.8687 22.0633 50
 -4 8 7 64.1733 16.7129 10
 -4 8 7 16.4986 24.8472 47
 -4 8 7 19.7458 14.3623 56
 -4 8 6 283.17 28.5528 38
 -4 8 6 37.1063 23.876 50
 -4 8 6 140.601 19.7237 10
 -4 8 6 35.0061 26.1653 47
 -4 8 6 163.988 26.4672 45
 -4 8 6 176.482 19.6995 56
 -4 8 5 50.1028 23.5438 50
 -4 8 5 -0.76612 24.7275 47
 -4 8 5 94.3071 24.7303 45
 -4 8 5 -7.66665 21.4046 38
 -4 8 5 72.8946 17.7625 10
 -4 8 4 61.7298 23.1941 45
 -4 8 4 -12.2529 25.1372 47
 -4 8 4 19.9736 21.7303 38
 -4 8 4 17.6704 16.1825 10
 -4 8 3 24.3269 24.728 47
 -4 8 3 30.2314 22.9375 45
 -4 8 3 40.2097 17.145 10
 -4 8 2 5.99865 24.3771 47
 -4 8 2 48.3959 23.2737 45
 -4 8 2 -1.10358 22.3883 38
 -4 8 2 12.1626 41.9794 36
 -4 8 2 63.5075 17.9303 10
 -4 8 1 5.41731 21.6689 38
 -4 8 1 6.98631 40.7088 36
 -4 8 1 1.2853 22.4946 45
 -4 8 1 32.3336 24.6031 47
 -4 8 0 69.5463 65.9044 60
 -4 8 0 30.7539 24.0253 47
 -4 8 0 15.6224 40.5572 36
 -4 8 0 -1.05137 21.0968 38
 -4 8 0 35.3304 16.7255 10
 -4 8 -1 84.0012 66.0772 60
 -4 8 -1 1.86917 22.2111 45
 -4 8 -1 57.9942 24.4394 47
 -4 8 -1 7.58632 39.2126 36
 -4 8 -1 144.834 57.0931 37
 -4 8 -1 40.2705 20.727 38
 -4 8 -1 41.2539 16.8077 10
 -4 8 -2 -3.63379 22.0158 45
 -4 8 -2 43.5556 23.9985 47
 -4 8 -2 -0.9132 38.0853 36
 -4 8 -2 32.2384 21.4818 38
 -4 8 -2 77.9139 17.6982 10
 -4 8 -3 61.8902 65.3039 60
 -4 8 -3 56.5174 22.8526 45
 -4 8 -3 0.87046 37.606 36
 -4 8 -3 56.8095 20.4787 38
 -4 8 -3 99.1915 17.3276 10
 -4 8 -4 116.828 63.299 60
 -4 8 -4 52.0476 22.2442 45
 -4 8 -4 24.5774 36.0153 36
 -4 8 -4 67.9609 19.4303 38
 -4 8 -4 99.3828 16.6546 10
 -4 8 -5 92.8666 60.8161 60
 -4 8 -5 13.9942 19.913 45
 -4 8 -5 4.55187 34.3534 36
 -4 8 -5 81.1828 16.1532 10
 -4 8 -6 16.5014 32.6242 36
 -4 8 -6 88.302 57.997 60
 -4 8 -6 66.9763 14.5888 10
 -4 8 -6 1.37003 18.7948 54
 -4 8 -6 19.5154 19.2279 45
 -4 8 -7 57.5141 18.9001 54
 -4 8 -7 -2.4179 29.6967 36
 -4 8 -7 103.033 49.4694 37
 -4 8 -7 18.3239 17.6843 45
 -4 8 -7 96.3285 54.3436 60
 -4 8 -8 33.1416 17.9676 54
 -4 8 -8 -10.2986 16.3877 45
 -4 8 -8 63.4509 51.3193 60
 -4 8 -9 26.0256 17.0109 54
 -4 8 -9 0.89658 15.1278 45
 -4 8 -10 45.3871 16.598 54
 -4 8 -10 62.4383 42.7896 60
 -4 8 -11 19.2639 14.5035 54
 -4 8 -12 290.569 32.2267 37
 -4 8 -12 62.2241 13.7078 54
 -4 7 18 3.97227 7.48358 56
 -4 7 17 -0.50762 9.31459 56
 -4 7 16 14.2194 11.1632 50
 -4 7 16 11.9996 11.3983 56
 -4 7 15 1.39773 15.3637 59
 -4 7 15 4.76014 15.0826 50
 -4 7 15 21.4618 12.618 56
 -4 7 14 12.034 16.9641 50
 -4 7 14 19.7164 17.4356 59
 -4 7 13 33.2792 18.8413 50
 -4 7 12 -4.89079 15.3499 56
 -4 7 12 -6.79675 19.6798 50
 -4 7 11 -8.86531 19.0422 38
 -4 7 11 45.3111 21.4194 59
 -4 7 11 7.18671 16.7298 56
 -4 7 11 -13.4322 21.1985 50
 -4 7 10 -31.4402 20.8013 38
 -4 7 10 1.02575 19.7687 59
 -4 7 10 -18.0157 15.9023 56
 -4 7 10 17.9115 21.8508 50
 -4 7 9 10.7795 15.9637 56
 -4 7 9 -10.5932 21.3058 38
 -4 7 9 15.8133 22.1578 50
 -4 7 8 -2.34658 23.3232 50
 -4 7 8 20.563 16.6713 56
 -4 7 8 8.63338 16.1546 10
 -4 7 7 35.9335 19.049 26
 -4 7 7 12.8797 22.6429 50
 -4 7 7 5.36922 16.3952 56
 -4 7 7 5.64843 16.5827 10
 -4 7 6 32.1524 18.3268 26
 -4 7 6 78.9496 25.1108 50
 -4 7 6 30.5599 16.4813 56
 -4 7 6 29.5317 17.6317 10
 -4 7 5 13.7369 24.4111 45
 -4 7 5 34.9492 18.7109 26
 -4 7 5 33.4167 25.1937 50
 -4 7 5 -0.7622 17.8525 10
 -4 7 5 1.02298 16.1957 56
 -4 7 4 31.468 46.9756 36
 -4 7 4 56.357 19.713 26
 -4 7 4 33.8921 26.5278 47
 -4 7 4 38.3663 25.169 45
 -4 7 4 98.0061 26.2243 50
 -4 7 4 57.6358 19.0344 10
 -4 7 3 11.6206 46.0586 36
 -4 7 3 -17.6168 24.8937 45
 -4 7 3 -34.3805 28.4508 47
 -4 7 3 45.9802 25.7334 50
 -4 7 3 14.9931 17.7718 10
 -4 7 2 1.58699 17.634 10
 -4 7 2 7.44425 27.208 47
 -4 7 2 31.885 25.3288 45
 -4 7 2 49.6768 46.2801 36
 -4 7 1 3.43617 44.3903 36
 -4 7 1 73.9012 72.9783 60
 -4 7 1 15.0059 19.1721 30
 -4 7 1 40.6962 20.3971 26
 -4 7 1 13.0076 26.1982 47
 -4 7 1 -24.1205 24.8939 45
 -4 7 0 -8.64048 17.931 10
 -4 7 0 22.3863 23.2511 38
 -4 7 0 19.2499 42.4414 36
 -4 7 0 88.4926 73.1321 60
 -4 7 0 -1.25955 18.6378 30
 -4 7 0 33.2742 19.5925 26
 -4 7 0 2.38865 25.3877 47
 -4 7 0 0.70728 24.5634 45
 -4 7 -1 -1.12439 17.9801 26
 -4 7 -1 10.8195 17.3509 10
 -4 7 -1 -21.7285 22.5348 38
 -4 7 -1 25.6626 43.1746 36
 -4 7 -1 6.32911 18.8618 30
 -4 7 -2 6.58916 21.7242 38
 -4 7 -2 35.0387 43.2081 36
 -4 7 -2 49.2977 20.9347 30
 -4 7 -2 4.37926 18.7888 26
 -4 7 -2 31.6559 18.2453 10
 -4 7 -2 55.2548 71.819 60
 -4 7 -3 38.4897 22.1286 38
 -4 7 -3 17.1039 44.8588 36
 -4 7 -3 114.411 22.4193 30
 -4 7 -3 88.7233 20.4936 26
 -4 7 -3 85.0966 18.926 10
 -4 7 -3 87.2226 70.234 60
 -4 7 -4 -5.1835 39.5773 36
 -4 7 -4 1.93409 20.04 38
 -4 7 -4 4.15529 16.1412 10
 -4 7 -4 7.45189 18.0206 30
 -4 7 -4 70.7944 67.5905 60
 -4 7 -5 115.342 18.426 10
 -4 7 -5 82.2133 68.0156 60
 -4 7 -5 3.9871 40.2602 36
 -4 7 -5 78.7485 23.4538 54
 -4 7 -6 36.1019 15.5044 10
 -4 7 -6 28.1186 22.6168 54
 -4 7 -6 3.79145 37.0525 36
 -4 7 -6 1.07569 59.7166 37
 -4 7 -6 37.4189 64.3955 60
 -4 7 -7 115.303 24.1957 54
 -4 7 -7 240.246 59.9974 37
 -4 7 -7 132.967 64.0253 60
 -4 7 -8 2.3689 21.7097 54
 -4 7 -8 0.81793 33.6032 36
 -4 7 -8 53.075 60.97 60
 -4 7 -9 0.56727 20.6889 54
 -4 7 -9 -5.87676 31.3424 36
 -4 7 -10 133.571 22.3359 54
 -4 7 -10 128.053 55.1661 60
 -4 7 -11 29.2405 19.2462 54
 -4 7 -11 104.438 46.367 37
 -4 7 -11 66.1187 48.5325 60
 -4 7 -12 125.703 19.7305 54
 -4 7 -12 79.0131 44.2287 60
 -4 7 -13 317.594 42.063 37
 -4 7 -14 236.146 35.3147 37
 -4 7 -15 206.279 27.4215 37
 -4 7 -15 68.5964 12.496 54
 -4 6 19 8.31166 6.66258 56
 -4 6 18 17.4402 14.7158 42
 -4 6 18 27.0693 10.6535 56
 -4 6 18 61.069 15.6119 49
 -4 6 17 14.9154 16.1208 42
 -4 6 17 15.9803 11.7924 56
 -4 6 17 31.3474 17.0794 49
 -4 6 16 -9.8001 16.3717 59
 -4 6 16 47.2077 18.6446 42
 -4 6 16 11.1064 13.5954 56
 -4 6 16 76.2713 19.3773 49
 -4 6 15 9.40974 17.5632 59
 -4 6 15 28.3799 20.1377 42
 -4 6 15 19.8998 14.8297 56
 -4 6 15 35.912 22.2437 57
 -4 6 15 21.0629 17.0114 50
 -4 6 15 91.3116 20.8582 49
 -4 6 14 11.3152 19.73 59
 -4 6 14 -8.80415 19.7173 42
 -4 6 14 28.7033 24.1435 57
 -4 6 14 13.983 15.9407 56
 -4 6 14 -11.7524 18.4796 50
 -4 6 14 27.1774 21.2216 49
 -4 6 13 65.9974 22.2601 59
 -4 6 13 17.5101 20.4828 42
 -4 6 13 -3.33929 25.7012 57
 -4 6 13 34.3996 17.5295 56
 -4 6 13 27.1299 22.8753 49
 -4 6 13 3.76729 20.2557 50
 -4 6 12 71.862 21.562 59
 -4 6 12 7.28136 21.5838 42
 -4 6 12 90.9 27.8024 57
 -4 6 12 19.8441 20.8709 50
 -4 6 12 47.0115 23.5811 49
 -4 6 11 5.57444 21.7083 59
 -4 6 11 57.4675 19.4463 56
 -4 6 11 89.7285 29.153 57
 -4 6 11 2.47946 21.327 42
 -4 6 11 -37.9405 22.5989 50
 -4 6 10 10.6314 16.7396 32
 -4 6 10 -3.34621 16.8572 20
 -4 6 10 19.1357 16.7791 56
 -4 6 10 21.646 28.1458 57
 -4 6 10 1.52995 22.5816 50
 -4 6 10 12.4731 21.1423 42
 -4 6 10 4.29704 16.7509 26
 -4 6 9 16.3628 17.9935 32
 -4 6 9 11.6977 29.2668 57
 -4 6 9 -7.22521 17.9916 56
 -4 6 9 22.5347 17.7993 20
 -4 6 9 19.7917 23.8056 50
 -4 6 9 4.9534 21.3745 42
 -4 6 9 25.6786 18.2942 26
 -4 6 8 14.8922 18.5301 32
 -4 6 8 1.19957 17.2406 56
 -4 6 8 13.6601 28.9704 57
 -4 6 8 32.7644 17.3589 20
 -4 6 8 51.0778 24.5308 45
 -4 6 8 24.0746 18.3065 26
 -4 6 8 -7.29092 21.0541 42
 -4 6 8 31.6395 24.0567 50
 -4 6 7 28.5942 17.0276 10
 -4 6 7 19.6589 18.4145 32
 -4 6 7 44.3038 19.4327 26
 -4 6 7 25.5814 23.3365 50
 -4 6 7 55.3009 24.804 45
 -4 6 6 27.9215 24.3019 45
 -4 6 6 27.0815 18.3601 26
 -4 6 6 -15.1648 17.5336 10
 -4 6 6 7.77157 18.0817 32
 -4 6 6 13.3608 23.6319 50
 -4 6 6 10.8768 45.9197 36
 -4 6 5 45.0202 18.3115 10
 -4 6 5 38.7492 24.9308 45
 -4 6 5 100.786 21.1886 32
 -4 6 5 86.2869 19.8012 26
 -4 6 5 88.4104 25.3181 50
 -4 6 4 47.0375 29.1109 57
 -4 6 4 34.7344 24.6687 50
 -4 6 4 27.1755 17.8712 26
 -4 6 4 38.1673 19.2155 32
 -4 6 4 -11.0387 18.3715 10
 -4 6 3 39.5967 18.9648 30
 -4 6 2 4.8698 17.6619 30
 -4 6 1 37.0681 19.1549 30
 -4 6 1 44.023 18.7744 26
 -4 6 0 -3.75358 17.8773 30
 -4 6 0 -6.87209 16.1102 26
 -4 6 -1 82.1973 21.5709 30
 -4 6 -1 51.9131 20.0987 26
 -4 6 -2 19.4559 17.5671 10
 -4 6 -2 76.6064 19.8603 30
 -4 6 -2 8.14621 43.7524 36
 -4 6 -2 33.2224 17.9106 26
 -4 6 -2 89.5181 19.8867 32
 -4 6 -3 1.15465 46.3263 36
 -4 6 -3 98.7237 71.8884 60
 -4 6 -3 101.482 22.1248 30
 -4 6 -3 69.1306 20.7155 26
 -4 6 -3 59.4335 18.7936 10
 -4 6 -4 129.907 24.6499 38
 -4 6 -4 4.56943 45.8996 36
 -4 6 -4 297.722 66.9028 37
 -4 6 -4 100.46 72.1248 60
 -4 6 -4 224.406 25.8203 30
 -4 6 -4 156.962 23.0016 26
 -4 6 -4 108.704 20.0902 10
 -4 6 -5 35.8975 64.8805 37
 -4 6 -5 7.87665 41.6343 36
 -4 6 -5 4.72405 68.1444 60
 -4 6 -5 23.1726 18.6328 30
 -4 6 -5 31.0867 18.3187 26
 -4 6 -5 -14.1849 16.7851 10
 -4 6 -6 50.2 17.1467 10
 -4 6 -6 46.2891 69.8402 60
 -4 6 -6 65.2361 20.1188 30
 -4 6 -6 3.30428 41.4633 36
 -4 6 -7 12.3481 67.3485 60
 -4 6 -7 44.2082 24.149 61
 -4 6 -7 -3.20676 40.9238 36
 -4 6 -8 24.724 65.6749 60
 -4 6 -8 50.3351 23.2174 61
 -4 6 -8 6.15428 38.7815 36
 -4 6 -8 22.9289 62.1083 37
 -4 6 -9 43.5422 62.8192 60
 -4 6 -9 24.2846 21.6623 61
 -4 6 -9 -4.84991 38.196 36
 -4 6 -9 61.9062 59.8051 37
 -4 6 -10 -39.2302 58.92 60
 -4 6 -10 36.3129 21.6305 61
 -4 6 -10 -4.5014 35.739 36
 -4 6 -10 30.4431 57.4612 37
 -4 6 -10 23.3297 23.4206 54
 -4 6 -11 53.6454 56.1279 60
 -4 6 -11 20.0779 20.7241 61
 -4 6 -11 -2.44683 34.009 36
 -4 6 -11 -72.4231 55.862 37
 -4 6 -11 25.2345 22.3675 54
 -4 6 -12 43.73 51.3503 37
 -4 6 -12 6.43774 31.5481 36
 -4 6 -13 -3.58969 29.2728 36
 -4 6 -13 251.834 48.7478 37
 -4 6 -14 -23.7403 42.9952 37
 -4 6 -14 32.5714 18.4094 54
 -4 6 -15 144.048 39.3343 37
 -4 6 -15 48.9464 17.0446 54
 -4 6 -16 59.3785 32.5953 37
 -4 6 -16 19.5522 14.3276 54
 -4 6 -17 12.3705 10.4282 54
 -4 5 20 -8.38525 11.9986 42
 -4 5 19 18.0313 14.9778 42
 -4 5 19 19.3483 9.58557 56
 -4 5 18 23.762 11.6676 56
 -4 5 17 4.80303 17.5162 42
 -4 5 17 -23.2084 16.6666 59
 -4 5 17 12.4014 13.1367 56
 -4 5 16 14.0416 20.129 42
 -4 5 16 -11.2191 17.9924 59
 -4 5 16 18.0991 15.1706 56
 -4 5 15 4.7138 20.8685 42
 -4 5 15 21.1386 20.5339 59
 -4 5 15 -11.1629 16.0268 56
 -4 5 15 27.1605 23.8485 57
 -4 5 14 1.2534 21.5536 42
 -4 5 14 32.2563 20.1964 59
 -4 5 14 -6.6205 16.2468 56
 -4 5 14 4.349 25.5368 57
 -4 5 13 5.21649 21.8588 42
 -4 5 13 19.8347 21.8887 59
 -4 5 13 -7.02212 17.4799 56
 -4 5 13 -5.24364 27.9387 57
 -4 5 12 8.93738 17.2667 20
 -4 5 12 8.01704 21.3099 59
 -4 5 12 -22.632 23.1759 42
 -4 5 12 1.40781 21.5657 50
 -4 5 12 46.6228 28.3248 57
 -4 5 12 3.64832 18.1641 56
 -4 5 11 2.2608 16.7393 20
 -4 5 11 6.68487 23.0012 42
 -4 5 11 -40.3262 29.0375 57
 -4 5 11 -2.95303 22.2846 50
 -4 5 11 11.7503 17.3755 26
 -4 5 10 11.3051 16.4462 20
 -4 5 10 21.1861 23.4902 42
 -4 5 10 -20.0172 28.6682 57
 -4 5 10 38.7793 24.9065 49
 -4 5 10 0.76223 22.0494 50
 -4 5 10 11.0578 17.7592 26
 -4 5 9 41.7543 19.0066 26
 -4 5 9 -17.8323 28.942 57
 -4 5 9 45.99 18.9974 20
 -4 5 9 21.78 22.5716 50
 -4 5 9 72.7434 25.5294 49
 -4 5 9 6.48077 20.7449 42
 -4 5 9 1.02987 16.5932 32
 -4 5 8 -9.95555 16.4436 20
 -4 5 8 3.4193 16.3685 26
 -4 5 7 -5.43338 15.9989 20
 -4 5 7 11.4239 17.4207 26
 -4 5 6 60.7787 18.1631 20
 -4 5 6 83.134 19.7571 26
 -4 5 5 56.4169 17.8423 20
 -4 5 5 11.3108 16.0352 26
 -4 5 4 3.36086 16.0474 26
 -4 5 4 -4.08633 15.996 5
 -4 5 4 9.78123 16.8704 30
 -4 5 3 46.2053 18.7081 5
 -4 5 3 2.20534 15.6087 30
 -4 5 2 16.4541 16.7498 26
 -4 5 2 29.8448 17.6856 5
 -4 5 2 24.6558 17.3421 30
 -4 5 1 18.4307 16.3202 26
 -4 5 1 25.731 16.4071 5
 -4 5 1 71.7301 19.4811 30
 -4 5 0 34.2875 17.5646 26
 -4 5 0 35.8825 18.0923 30
 -4 5 -1 69.8151 17.9593 26
 -4 5 -1 59.3519 19.2472 5
 -4 5 -1 44.7056 18.7417 30
 -4 5 -2 17.7087 16.1714 26
 -4 5 -2 -1.01661 16.8164 5
 -4 5 -2 1.19626 16.2344 30
 -4 5 -3 51.1789 18.0609 26
 -4 5 -3 76.7513 19.6184 30
 -4 5 -4 222.25 24.6355 26
 -4 5 -4 273.898 27.6654 30
 -4 5 -5 79.6819 19.2431 26
 -4 5 -5 79.3166 19.8471 30
 -4 5 -6 57.2939 20.0901 30
 -4 5 -7 23.0886 18.1853 30
 -4 5 -7 29.4775 65.9518 60
 -4 5 -7 -17.0233 22.3767 61
 -4 5 -8 26.5904 68.354 60
 -4 5 -8 189.011 31.4682 61
 -4 5 -9 -5.34411 65.2762 60
 -4 5 -9 31.8409 23.1576 61
 -4 5 -10 53.468 20.4429 30
 -4 5 -10 38.5499 24.251 61
 -4 5 -11 -14.1957 21.6199 61
 -4 5 -12 23.6131 20.7076 61
 -4 5 -13 9.05732 22.1744 54
 -4 5 -13 15.7144 19.9441 61
 -4 5 -14 21.738 21.5285 54
 -4 5 -14 27.4046 50.9396 37
 -4 5 -14 12.8696 18.0356 61
 -4 5 -15 10.844 19.7286 54
 -4 5 -15 8.12386 45.8881 37
 -4 5 -15 3.79496 17.6032 61
 -4 5 -16 27.8251 17.5797 54
 -4 5 -16 -1.08016 15.5302 61
 -4 5 -17 34.9662 15.6983 54
 -4 5 -17 49.5332 35.6831 37
 -4 5 -17 28.0986 15.0402 61
 -4 5 -18 1.65147 12.1076 54
 -4 4 21 0.87291 10.6041 42
 -4 4 20 17.7197 14.2521 42
 -4 4 19 56.5956 17.762 49
 -4 4 19 28.9834 16.7124 42
 -4 4 18 57.1201 19.3662 49
 -4 4 18 33.2986 12.1376 56
 -4 4 18 13.4375 18.3295 42
 -4 4 17 72.1298 21.278 49
 -4 4 17 58.3891 15.9352 56
 -4 4 17 25.1536 18.4828 59
 -4 4 16 37.6287 21.9412 49
 -4 4 16 9.22836 18.1638 59
 -4 4 16 4.82087 15.199 56
 -4 4 16 1.20804 20.3279 42
 -4 4 15 31.8805 22.7333 49
 -4 4 15 11.6511 22.5035 42
 -4 4 15 -2.02687 18.8069 59
 -4 4 15 28.8725 16.4268 56
 -4 4 15 -0.47276 24.7862 57
 -4 4 14 31.2874 23.523 49
 -4 4 14 -2.19265 17.3501 20
 -4 4 14 -5.41287 22.4689 42
 -4 4 14 30.3043 20.1377 59
 -4 4 14 -46.5636 27.5104 57
 -4 4 14 6.89524 16.3777 56
 -4 4 13 -48.0566 24.5116 49
 -4 4 13 -2.2438 16.397 20
 -4 4 13 -15.2283 22.9421 42
 -4 4 13 40.6773 21.7459 59
 -4 4 13 -4.39738 27.6685 57
 -4 4 13 1.20418 17.4689 56
 -4 4 12 -11.1232 23.2612 42
 -4 4 12 6.77604 16.4648 20
 -4 4 12 -34.2408 29.199 57
 -4 4 12 -7.41725 17.4332 56
 -4 4 12 23.9992 24.4944 49
 -4 4 11 13.7494 21.4825 42
 -4 4 11 -17.9468 16.1906 20
 -4 4 11 -32.0645 24.212 49
 -4 4 10 19.8593 16.5333 20
 -4 4 9 25.8264 16.7313 20
 -4 4 8 79.3605 17.7467 20
 -4 4 7 48.4697 16.2534 20
 -4 4 7 52.4569 17.8217 5
 -4 4 6 59.5181 16.428 20
 -4 4 6 67.0287 17.5733 5
 -4 4 5 12.276 14.6005 20
 -4 4 5 11.1123 16.0137 5
 -4 4 4 122.673 19.4277 5
 -4 4 4 103.505 18.1438 20
 -4 4 4 115.277 18.7061 30
 -4 4 3 -8.37794 15.0717 5
 -4 4 3 21.2884 15.4132 30
 -4 4 3 16.0668 14.4522 20
 -4 4 2 42.8271 17.7156 5
 -4 4 2 50.6203 16.803 26
 -4 4 1 52.1019 15.299 5
 -4 4 1 40.0334 15.3771 26
 -4 4 1 41.0141 16.4684 30
 -4 4 0 60.5572 16.3149 26
 -4 4 0 68.3189 17.5381 30
 -4 4 -1 19.9124 14.9321 26
 -4 4 -1 23.9952 15.9654 30
 -4 4 -2 60.1432 17.5383 5
 -4 4 -2 35.5398 15.8047 26
 -4 4 -2 27.8321 16.3912 30
 -4 4 -3 16.5967 15.7457 5
 -4 4 -3 6.45065 15.1879 26
 -4 4 -3 7.69405 15.9094 30
 -4 4 -4 126.359 20.366 5
 -4 4 -4 133.944 19.3587 26
 -4 4 -4 145.718 21.7242 30
 -4 4 -5 133.96 20.0073 5
 -4 4 -5 135.445 19.846 26
 -4 4 -5 131.405 20.804 30
 -4 4 -6 33.7671 17.922 5
 -4 4 -6 60.9155 18.5806 30
 -4 4 -7 85.411 20.6107 22
 -4 4 -7 86.982 20.0058 30
 -4 4 -8 2.87209 17.9207 22
 -4 4 -9 -8.78763 18.1558 22
 -4 4 -10 167.867 30.0134 61
 -4 4 -10 213.321 26.7171 22
 -4 4 -11 103.108 26.9855 61
 -4 4 -11 124.479 23.2965 22
 -4 4 -12 27.559 22.8817 61
 -4 4 -12 36.5446 19.7024 22
 -4 4 -13 -2.89845 24.4269 54
 -4 4 -13 5.30893 21.4784 61
 -4 4 -14 12.9086 23.4377 54
 -4 4 -14 -3.33924 20.8356 61
 -4 4 -15 18.575 22.3268 54
 -4 4 -15 12.3005 20.1439 61
 -4 4 -16 42.668 48.3003 37
 -4 4 -16 15.2588 20.785 54
 -4 4 -16 17.8931 18.5293 61
 -4 4 -17 21.8739 42.5124 37
 -4 4 -17 28.8648 18.5482 54
 -4 4 -17 13.0979 16.897 61
 -4 4 -18 22.9842 16.1606 54
 -4 4 -18 23.6523 15.8145 61
 -4 4 -19 -6.30739 12.5389 54
 -4 4 -19 9.14896 12.6347 61
 -4 4 -20 1.02321 9.05935 61
 -4 3 21 13.4861 12.5565 42
 -4 3 21 28.8579 13.2362 49
 -4 3 20 9.52363 15.1249 42
 -4 3 20 53.0771 16.2583 49
 -4 3 19 39.8565 17.831 42
 -4 3 19 120.685 19.5718 49
 -4 3 18 16.9615 18.8692 42
 -4 3 18 46.6126 20.0417 49
 -4 3 17 -27.2618 18.1155 59
 -4 3 17 60.3212 21.8852 49
 -4 3 16 189.589 24.717 59
 -4 3 16 211.813 22.6022 56
 -4 3 16 263.249 27.4987 49
 -4 3 15 8.21035 22.7265 42
 -4 3 15 52.5661 23.8106 49
 -4 3 15 -1.07222 16.4332 56
 -4 3 15 16.2714 19.7451 59
 -4 3 14 -7.80187 16.4514 20
 -4 3 14 18.3322 24.3357 42
 -4 3 14 -5.4471 23.7878 49
 -4 3 14 10.4775 18.0824 17
 -4 3 14 29.9717 26.2562 57
 -4 3 14 -6.86303 16.8427 56
 -4 3 14 41.9332 21.0443 59
 -4 3 13 66.1779 18.564 20
 -4 3 13 61.1674 25.8536 42
 -4 3 13 127.252 26.3432 49
 -4 3 13 83.569 19.6794 17
 -4 3 13 79.3767 28.2974 57
 -4 3 13 62.9822 19.9046 56
 -4 3 13 85.5006 22.5932 59
 -4 3 12 145.163 27.9056 42
 -4 3 12 148.779 21.6849 20
 -4 3 12 169.023 26.9132 49
 -4 3 12 140.507 29.6026 57
 -4 3 12 144.583 21.75 17
 -4 3 11 119.302 20.6833 20
 -4 3 11 104.063 19.3515 17
 -4 3 10 276.953 25.6672 20
 -4 3 10 317.918 26.6004 17
 -4 3 9 169.208 21.2941 20
 -4 3 9 178.724 21.0744 17
 -4 3 8 21.1768 14.9891 20
 -4 3 8 14.6569 14.971 17
 -4 3 7 39.3604 15.8336 5
 -4 3 7 41.3453 19.5632 28
 -4 3 7 62.4721 16.0609 20
 -4 3 7 44.9585 15.3095 17
 -4 3 6 6.05078 18.0401 28
 -4 3 6 10.7635 14.4488 5
 -4 3 6 24.5436 14.0849 20
 -4 3 5 8.40074 17.6713 28
 -4 3 5 4.98861 14.3506 5
 -4 3 5 10.8753 13.074 20
 -4 3 4 189.715 19.9947 5
 -4 3 4 156.195 18.3173 20
 -4 3 3 28.2055 19.2851 28
 -4 3 3 56.5147 16.1716 5
 -4 3 3 45.4939 14.0481 20
 -4 3 2 49.2713 14.829 30
 -4 3 2 13.9545 18.4355 28
 -4 3 2 14.1019 13.6593 5
 -4 3 2 37.3657 13.4551 20
 -4 3 1 365.413 25.5911 30
 -4 3 1 325.394 24.963 5
 -4 3 0 121.469 18.0803 30
 -4 3 0 134.763 18.6015 5
 -4 3 -1 183.449 20.7843 30
 -4 3 -1 175.488 20.1604 26
 -4 3 -2 91.911 16.8694 30
 4 -3 2 47.9617 14.9922 23
 -4 3 -2 113.911 17.693 5
 -4 3 -2 98.1058 16.7495 26
 -4 3 -3 80.7855 17.3463 30
 4 -3 3 89.6317 17.1946 23
 -4 3 -3 89.2194 16.6831 26
 -4 3 -3 114.634 17.9167 5
 -4 3 -4 60.1035 15.1047 26
 -4 3 -4 70.7722 17.1764 5
 -4 3 -5 98.9661 19.8293 22
 -4 3 -5 121.665 17.34 26
 -4 3 -5 134.347 18.5362 5
 -4 3 -6 110.45 17.7496 5
 -4 3 -6 72.9464 18.6887 22
 -4 3 -7 -2.39792 15.1184 5
 -4 3 -7 7.63176 16.0331 22
 -4 3 -8 463.113 35.3198 22
 -4 3 -9 192.212 24.8579 22
 -4 3 -10 2.85808 17.5907 22
 -4 3 -11 117.131 23.3306 22
 -4 3 -12 67.447 24.7752 61
 -4 3 -12 84.5195 21.9628 22
 -4 3 -13 16.7085 23.3961 61
 -4 3 -13 42.9102 20.559 22
 -4 3 -14 46.9667 23.0839 61
 -4 3 -14 10.9476 24.6624 54
 -4 3 -14 13.051 18.4776 22
 -4 3 -15 73.9902 24.73 54
 -4 3 -15 55.0315 23.5223 61
 -4 3 -16 -10.5957 22.0369 54
 -4 3 -16 17.5561 20.4485 61
 -4 3 -17 7.63359 20.0462 54
 -4 3 -17 30.1977 19.7473 61
 -4 3 -18 9.49784 18.3356 54
 -4 3 -18 -7.50836 16.981 61
 -4 3 -19 20.9749 15.5686 54
 -4 3 -19 8.33809 15.0154 61
 -4 3 -20 20.3638 13.6481 61
 -4 3 -21 0.56246 9.68881 61
 -4 2 22 9.25071 9.75885 49
 -4 2 22 10.8703 10.0186 42
 -4 2 21 24.2347 14.1124 49
 -4 2 21 13.2562 13.9617 42
 -4 2 20 24.1188 16.4203 49
 -4 2 20 11.1604 15.9113 42
 -4 2 19 49.1226 18.8563 49
 -4 2 19 26.2494 18.6019 42
 -4 2 18 16.7976 20.1378 49
 -4 2 18 29.2741 20.6452 42
 -4 2 17 124.415 23.3027 49
 -4 2 17 1.25311 21.1481 42
 -4 2 16 185.425 26.6211 49
 -4 2 15 23.0754 18.9616 17
 -4 2 15 -30.2562 23.6744 49
 -4 2 14 144.937 22.5928 17
 -4 2 14 89.4997 27.4635 57
 -4 2 14 126.921 25.6891 49
 -4 2 14 74.7695 25.2843 42
 -4 2 13 3.28108 16.45 17
 -4 2 13 -36.9101 26.7965 57
 -4 2 13 1.4351 21.7849 42
 -4 2 13 28.7088 23.7443 49
 -4 2 12 44.5957 18.5891 17
 -4 2 11 413.965 30.8399 17
 -4 2 10 39.9662 16.4053 17
 -4 2 9 84.2371 17.3212 17
 -4 2 8 -2.24537 16.8925 28
 -4 2 8 24.5315 15.0723 17
 -4 2 7 -3.31981 13.0787 20
 -4 2 7 12.2624 17.2664 28
 -4 2 6 21.063 13.171 20
 -4 2 6 18.6349 13.6348 5
 -4 2 6 23.1287 17.2987 28
 -4 2 5 19.1065 12.4471 20
 -4 2 5 20.1555 13.9238 5
 -4 2 5 6.49687 16.8193 28
 -4 2 4 9.72214 12.4835 20
 -4 2 4 2.98066 14.0757 5
 -4 2 4 6.39308 16.6136 28
 -4 2 3 80.3472 14.0322 20
 -4 2 3 74.4396 20.0994 28
 -4 2 2 22.6325 11.7535 20
 -4 2 2 11.3569 16.7262 28
 -4 2 1 54.0672 20.6776 28
 -4 2 1 55.1723 14.7759 4
 -4 2 1 127.133 15.6572 16
 -4 2 1 111.459 16.5978 30
 -4 2 1 64.2352 13.4762 20
 -4 2 0 125.473 16.4046 30
 -4 2 0 91.2825 16.2231 4
 -4 2 0 71.2638 14.2083 16
 4 -2 1 156.235 18.0833 23
 -4 2 -1 170.287 16.9104 16
 -4 2 -1 144.676 18.7864 30
 -4 2 -1 153.453 22.0506 28
 4 -2 2 623.281 34.4499 23
 -4 2 -2 645.121 32.6968 16
 -4 2 -3 104.048 15.6818 26
 4 -2 3 61.3085 15.2073 23
 -4 2 -3 113.462 15.4113 16
 -4 2 -3 111.098 19.6675 28
 -4 2 -4 161.514 17.2345 16
 -4 2 -4 167.068 18.6089 5
 -4 2 -4 183.889 20.2606 22
 4 -2 4 157.391 19.5533 23
 -4 2 -4 138.395 17.4317 26
 -4 2 -5 18.2678 12.3896 16
 -4 2 -5 -2.20641 13.6939 5
 -4 2 -5 15.0827 14.3014 22
 -4 2 -5 23.8385 13.3725 26
 -4 2 -6 184.684 19.8519 5
 -4 2 -6 233.345 23.3959 22
 -4 2 -6 179.287 18.859 16
 -4 2 -7 18.0481 15.2029 22
 -4 2 -7 31.2135 14.6013 5
 -4 2 -8 174.573 22.5643 22
 -4 2 -8 173.226 19.1135 5
 -4 2 -9 69.465 18.4101 22
 -4 2 -10 97.0522 20.4073 22
 -4 2 -11 73.6288 21.1677 22
 -4 2 -12 625.552 43.0808 22
 -4 2 -13 -14.7004 18.9561 22
 -4 2 -13 25.6706 25.2521 54
 -4 2 -13 25.9094 22.0586 61
 -4 2 -14 2.95796 18.3015 22
 -4 2 -14 69.8466 27.63 54
 -4 2 -14 46.1954 24.4458 61
 -4 2 -15 151.769 24.8973 22
 -4 2 -15 135.041 27.0274 54
 -4 2 -15 162.838 28.804 61
 -4 2 -16 44.0584 24.8891 54
 -4 2 -16 -17.3053 22.3144 61
 -4 2 -17 41.5135 21.5639 54
 -4 2 -17 16.1081 20.664 61
 -4 2 -18 12.934 19.8269 54
 4 -2 18 18.7521 16.3168 55
 -4 2 -18 26.1548 19.4466 61
 4 -2 19 7.77611 15.086 55
 -4 2 -19 1.26338 16.8979 61
 4 -2 20 -0.44875 12.5814 55
 -4 2 -20 -6.29541 15.1066 61
 4 -2 21 6.83436 10.9752 55
 -4 2 -21 21.2002 13.7256 61
 -4 2 -22 2.7796 9.64428 61
 -4 1 22 0.40085 10.7632 42
 -4 1 22 8.78264 10.0927 49
 -4 1 21 16.387 14.2138 42
 -4 1 21 24.2415 14.1798 49
 -4 1 20 19.8806 16.5646 42
 4 -1 -20 1.16798 6.56431 41
 -4 1 20 10.7095 16.2237 49
 4 -1 -19 14.5714 7.53056 41
 -4 1 19 16.0972 17.9722 42
 -4 1 19 14.6237 18.9337 49
 -4 1 18 7.8478 20.1252 49
 -4 1 18 4.64205 20.6555 42
 4 -1 -18 9.38625 7.78627 41
 -4 1 17 9.37446 21.3149 49
 -4 1 17 1.28566 22.4584 42
 4 -1 -17 0.95499 8.19627 41
 -4 1 16 2.75278 23.8349 42
 -4 1 16 -9.93656 17.5814 17
 -4 1 16 19.3737 22.6862 49
 -4 1 15 32.5406 16.6107 25
 -4 1 15 55.4213 19.1896 17
 -4 1 15 82.8519 24.9383 49
 -4 1 14 -11.3561 23.1328 49
 -4 1 14 21.533 18.9651 17
 -4 1 14 -12.5147 26.8349 57
 -4 1 14 25.0052 15.9297 25
 -4 1 13 -2.0257 15.3751 25
 -4 1 13 4.45796 17.4503 17
 -4 1 12 21.174 14.8992 25
 -4 1 12 25.9044 17.0302 17
 -4 1 11 16.5311 16.6 17
 -4 1 10 46.0833 17.1532 17
 -4 1 9 123.367 18.6933 17
 -4 1 8 -2.10914 15.972 28
 -4 1 7 4.19493 16.4566 28
 -4 1 6 223.483 19.1714 4
 -4 1 6 51.4965 20.6399 28
 -4 1 5 9.972 12.9421 4
 -4 1 5 5.04471 15.7666 28
 -4 1 4 169.896 16.0996 20
 -4 1 4 136.545 17.2333 4
 -4 1 3 11.755 11.4453 20
 -4 1 3 2.89988 15.5235 28
 -4 1 3 9.22475 12.522 4
 -4 1 2 93.9664 12.9583 20
 -4 1 2 88.5299 14.9542 4
 -4 1 2 116.677 15.7845 16
 -4 1 1 105.145 16.7898 4
 -4 1 1 146.044 17.768 16
 4 -1 0 257.327 19.3892 23
 -4 1 0 241.764 19.6309 16
 4 -1 1 202.982 19.114 23
 -4 1 -1 198.258 22.0307 28
 -4 1 -1 180.588 17.4711 16
 4 -1 2 438.28 26.4219 23
 -4 1 -2 437.011 29.6879 28
 -4 1 -2 386.794 25.29 16
 -4 1 -3 758.902 38.9261 4
 -4 1 -3 749.141 39.9616 22
 4 -1 3 777.423 40.8192 23
 -4 1 -3 870.897 43.1777 28
 -4 1 -3 750.696 38.8258 16
 -4 1 -4 529.506 31.1987 4
 4 -1 4 519.166 32.9186 23
 -4 1 -4 565.482 32.5547 22
 -4 1 -4 645.978 35.0529 28
 -4 1 -4 527.367 30.9952 16
 -4 1 -5 52.3048 13.49 4
 -4 1 -5 37.7157 14.1301 22
 -4 1 -5 38.2137 15.9032 28
 -4 1 -5 41.6873 13.3653 16
 -4 1 -6 0.65425 12.9342 4
 -4 1 -6 11.0329 13.8679 22
 -4 1 -6 23.4243 14.7708 28
 -4 1 -6 15.7227 12.6508 16
 -4 1 -7 66.7719 14.7703 16
 -4 1 -7 35.5334 15.1034 22
 -4 1 -7 28.666 14.4078 4
 -4 1 -8 -19.8559 14.2767 16
 -4 1 -8 13.7754 14.6237 22
 -4 1 -8 7.8372 12.7466 5
 -4 1 -9 30.4165 14.6297 16
 -4 1 -9 45.4064 16.8484 22
 -4 1 -10 67.7414 16.5496 16
 -4 1 -10 29.0938 16.3586 22
 -4 1 -11 48.7905 16.0257 16
 -4 1 -11 37.3336 17.1916 22
 -4 1 -12 141.951 20.026 16
 -4 1 -12 174.984 23.8184 22
 -4 1 -13 8.15146 16.2761 16
 -4 1 -13 35.3515 18.3623 22
 -4 1 -14 100.302 22.6722 22
 4 -1 15 207.629 24.9449 55
 -4 1 -15 236.498 29.253 54
 -4 1 -15 247.688 31.7517 61
 -4 1 -15 267.249 28.9591 22
 4 -1 16 29.6962 19.8827 55
 -4 1 -16 32.0225 23.992 54
 -4 1 -16 32.1529 21.9387 61
 -4 1 -16 26.1345 19.6763 22
 -4 1 -17 25.1234 22.6121 54
 4 -1 17 19.2654 19.4612 55
 -4 1 -17 27.3288 22.0402 61
 4 -1 18 -17.9216 18.4934 55
 -4 1 -18 -6.34274 19.7935 61
 4 -1 19 18.1943 17.2736 55
 -4 1 -19 22.7707 19.6544 61
 4 -1 20 4.82034 15.6518 55
 -4 1 -20 -23.3208 17.853 61
 4 -1 21 -3.43722 13.9407 55
 -4 1 -21 10.0646 15.0676 61
 4 -1 22 5.49332 11.9755 55
 -4 1 -22 4.58718 12.4507 61
 -4 1 -23 8.33777 8.77719 61
 -4 0 22 -9.27147 10.4523 42
 -4 0 21 10.6059 14.3682 42
 4 0 -21 6.39883 5.75995 41
 -4 0 21 10.9481 13.4948 49
 4 0 -21 -3.35699 9.71899 34
 4 0 -20 18.2728 7.20768 41
 -4 0 20 26.4679 17.0022 42
 -4 0 20 26.3526 16.4255 49
 4 0 -20 5.52095 12.3193 34
 4 0 -19 6.36934 7.48748 41
 -4 0 19 2.01802 17.351 42
 -4 0 19 11.6515 18.233 49
 4 0 -19 -0.61437 13.8657 34
 -4 0 18 -2.33317 20.1686 42
 -4 0 18 10.5828 20.0407 49
 4 0 -18 10.1282 8.23938 41
 4 0 -18 6.3883 15.5169 34
 -4 0 17 5.17407 22.6345 42
 4 0 -17 21.1804 16.1138 34
 4 0 -17 -1.02155 8.2513 41
 -4 0 17 -12.4043 21.2829 49
 -4 0 16 4.15317 22.592 42
 -4 0 16 15.3748 22.0532 49
 4 0 -16 7.52156 16.6291 34
 -4 0 16 21.1998 18.7072 17
 -4 0 15 15.9838 17.9923 17
 -4 0 15 -15.8055 24.3981 42
 -4 0 15 21.0235 22.642 49
 -4 0 15 1.09796 15.4849 25
 -4 0 14 -0.54385 26.6204 57
 -4 0 14 -11.7159 22.5087 49
 -4 0 14 -13.7015 17.2138 17
 -4 0 14 7.61147 15.2938 25
 -4 0 13 4.48042 16.9324 17
 -4 0 13 -24.3016 16.0099 25
 -4 0 12 90.6702 18.8974 17
 -4 0 12 63.104 16.83 25
 -4 0 11 39.2358 14.916 25
 -4 0 10 8.64588 13.5122 25
 -4 0 9 -2.3603 12.7608 25
 -4 0 8 11.4032 11.2867 25
 -4 0 8 12.532 17.3781 28
 -4 0 7 16.4073 17.6432 28
 -4 0 6 31.9228 13.3584 4
 -4 0 6 -3.01118 16.324 28
 -4 0 5 23.8729 13.0398 4
 -4 0 5 11.7434 16.4795 28
 -4 0 4 122.796 16.6903 4
 -4 0 4 302.179 24.8656 28
 -4 0 3 72.5762 14.9054 4
 -4 0 3 76.6735 14.6464 16
 4 0 -3 110.113 15.4185 23
 -4 0 3 108.658 20.8271 28
 -4 0 2 21.585 12.4261 4
 4 0 -2 41.4818 13.0142 23
 -4 0 1 28.0392 13.3204 4
 -4 0 1 25.3256 13.0118 16
 -4 0 0 34.4692 14.2465 4
 -4 0 0 20.957 12.549 16
 4 0 0 4.14056 11.4984 23
 -4 0 -1 1025.18 45.75 4
 -4 0 -1 1038.68 46.6935 16
 4 0 1 1058.94 47.555 23
 -4 0 -2 1878.05 78.0176 16
 4 0 2 1823.36 78.6585 23
 -4 0 -2 1802.94 80.9789 28
 -4 0 -3 832.555 40.6258 4
 -4 0 -3 796.099 40.9161 16
 4 0 3 801.297 41.8461 23
 -4 0 -4 1503.38 63.8148 4
 -4 0 -4 1460.97 65.0562 16
 4 0 4 1412.05 66.1429 23
 -4 0 -4 1536.23 66.8454 28
 -4 0 -5 1199.42 54.5267 4
 -4 0 -5 1209.18 55.6631 16
 4 0 5 1161.68 56.7212 23
 -4 0 -5 1301.78 57.3142 28
 -4 0 -6 178.741 17.8309 4
 -4 0 -6 195.069 19.1208 16
 -4 0 -6 165.346 18.367 22
 4 0 6 196.442 19.9625 23
 -4 0 -6 183.22 19.8863 28
 -4 0 -7 114.627 16.6381 16
 -4 0 -7 127.501 15.2621 4
 -4 0 -7 102.93 17.0104 22
 -4 0 -8 44.3444 13.8741 16
 -4 0 -8 55.4557 14.7758 4
 -4 0 -8 26.1356 15.0682 22
 -4 0 -9 77.1681 15.635 16
 -4 0 -9 63.9055 16.4303 22
 -4 0 -10 15.9424 14.4968 16
 -4 0 -10 1.09765 14.6406 22
 -4 0 -11 12.8378 14.9927 16
 -4 0 -11 1.18171 15.3826 22
 -4 0 -12 22.815 16.0907 16
 -4 0 -12 29.0605 17.2691 22
 -4 0 -13 7.56332 15.7919 16
 -4 0 -13 1.33781 16.1215 22
 -4 0 -14 14.4662 16.9323 16
 -4 0 -14 -1.39891 17.5761 22
 -4 0 -15 14.6673 16.434 16
 -4 0 -15 40.3041 19.8861 22
 -4 0 -16 8.96862 16.3527 16
 -4 0 -16 14.5276 18.38 22
 -4 0 -16 10.6847 20.5111 61
 4 0 16 26.0424 20.3799 55
 -4 0 -17 5.44316 16.1101 16
 4 0 17 20.0292 19.4369 55
 -4 0 -17 -1.74005 20.6655 61
 4 0 17 7.3487 16.5772 23
 -4 0 -17 24.3504 18.4145 22
 4 0 18 11.2732 19.7051 55
 -4 0 -18 84.3241 24.6217 61
 4 0 19 -3.20114 18.9169 55
 -4 0 -19 -3.04097 18.7164 61
 4 0 20 10.685 17.7641 55
 -4 0 -20 -2.69573 18.0804 61
 4 0 21 12.1476 15.4782 55
 -4 0 -21 2.2854 15.9021 61
 4 0 22 -5.38401 13.6415 55
 -4 0 -22 -8.21449 14.5967 61
 4 0 23 7.5497 11.2159 55
 -4 0 -23 -4.61109 11.1849 61
 4 1 -22 8.99654 7.48155 34
 -4 -1 21 40.3709 12.7639 49
 4 1 -21 47.9695 11.6111 34
 4 1 -21 10.7365 5.99211 41
 -4 -1 21 29.7427 14.0926 42
 -4 -1 20 32.3853 15.5308 49
 4 1 -20 2.63243 12.5982 34
 4 1 -20 1.34343 6.16717 41
 -4 -1 20 17.4634 16.2459 42
 -4 -1 19 -13.1523 17.4874 49
 4 1 -19 20.5607 15.0456 34
 4 1 -19 4.90372 7.64126 41
 -4 -1 19 16.6894 19.1614 42
 -4 -1 18 7.74056 19.2416 49
 4 1 -18 3.77903 7.69313 41
 4 1 -18 16.3299 15.3423 34
 -4 -1 18 -21.7641 20.9865 42
 -4 -1 17 0.61935 20.316 49
 -4 -1 17 10.2298 22.0322 42
 4 1 -17 -18.8741 9.63275 41
 4 1 -17 -6.57482 15.8242 34
 -4 -1 16 21.0612 16.7581 25
 -4 -1 16 27.3293 21.6392 49
 -4 -1 16 10.9744 18.0894 17
 4 1 -16 -3.5106 17.4184 34
 -4 -1 16 23.3846 23.0622 42
 -4 -1 15 -1.13159 16.2505 25
 -4 -1 15 16.6442 22.0413 49
 -4 -1 15 1.12759 17.6554 17
 4 1 -15 -13.6239 17.0013 34
 -4 -1 15 10.0325 24.0673 42
 -4 -1 14 12.3533 15.761 25
 -4 -1 14 45.5746 22.5895 49
 -4 -1 14 7.91641 17.2139 17
 -4 -1 14 -10.1706 22.1118 42
 4 1 -14 16.4686 17.3124 34
 -4 -1 13 11.1142 16.5289 17
 -4 -1 13 16.3345 15.7264 25
 -4 -1 12 15.0081 16.7305 17
 -4 -1 12 25.9 16.0646 25
 -4 -1 11 7.16534 16.4688 17
 -4 -1 11 -0.97089 13.546 25
 -4 -1 10 0.97052 14.6319 17
 -4 -1 10 6.32074 13.1324 25
 -4 -1 9 -2.48932 12.625 25
 -4 -1 8 10.5787 12.6441 25
 -4 -1 8 1.02429 16.6149 28
 -4 -1 7 41.7069 13.5603 25
 4 1 -6 556.392 32.0131 23
 -4 -1 6 567.986 30.873 25
 -4 -1 5 596.582 29.4821 25
 4 1 -5 567.131 31.5914 23
 4 1 -4 280.741 21.8817 23
 4 1 -3 228.662 19.5597 23
 4 1 -2 29.957 12.1269 23
 4 1 -1 115.492 15.2607 23
 4 1 0 118.988 16.2605 23
 4 1 1 556.418 31.002 23
 4 1 2 467.772 27.7052 23
 -4 -1 -2 421.51 26.5049 16
 4 1 3 138.934 16.9659 23
 -4 -1 -3 110.447 16.2373 16
 -4 -1 -3 143.921 19.5219 28
 4 1 4 500.203 27.7684 23
 -4 -1 -4 520.086 27.7589 16
 4 1 5 206.266 19.4885 23
 -4 -1 -5 248.91 21.1207 28
 4 1 6 76.732 14.5992 23
 -4 -1 -6 67.4562 14.0519 4
 -4 -1 -6 34.3364 13.7446 16
 -4 -1 -6 76.8853 14.9798 28
 -4 -1 -7 167.611 16.9523 4
 -4 -1 -7 107.968 17.2278 16
 -4 -1 -8 28.6754 12.6726 4
 -4 -1 -8 32.5844 14.4102 16
 -4 -1 -9 433.235 29.1992 16
 -4 -1 -9 460.944 25.764 4
 -4 -1 -9 408.471 28.8792 22
 4 1 9 391.599 28.8643 23
 -4 -1 -10 55.5897 16.0651 22
 -4 -1 -10 66.6547 16.1569 16
 -4 -1 -11 104.919 19.2423 22
 -4 -1 -11 117.536 18.7079 16
 -4 -1 -12 -5.85029 15.3267 22
 -4 -1 -12 27.3426 16.3275 16
 -4 -1 -13 10.0331 16.4492 22
 -4 -1 -13 38.6961 16.3417 16
 -4 -1 -14 6.64327 16.6372 22
 -4 -1 -14 3.45483 15.8497 16
 4 1 15 3.65241 15.9939 23
 -4 -1 -15 -5.54801 17.4838 22
 -4 -1 -15 15.392 16.7858 16
 4 1 16 29.6548 21.7345 55
 -4 -1 -16 50.2448 23.0213 61
 4 1 16 43.6317 17.477 23
 -4 -1 -16 55.4467 20.8385 22
 -4 -1 -16 37.0928 17.8989 16
 4 1 17 25.6335 21.5232 55
 -4 -1 -17 37.8598 22.3597 61
 -4 -1 -17 11.4275 18.0436 22
 4 1 17 48.1553 17.2479 23
 -4 -1 -17 34.3756 18.3975 16
 4 1 18 9.18938 20.5025 55
 -4 -1 -18 -9.9873 19.6191 61
 -4 -1 -18 -4.18717 17.7113 22
 -4 -1 -18 -18.2706 16.8957 16
 -4 -1 -19 7.80386 19.4776 61
 4 1 19 1.72748 18.8998 55
 -4 -1 -20 38.1197 19.8303 61
 4 1 20 17.2734 19.4397 55
 -4 -1 -21 20.808 16.9137 61
 4 1 21 26.0951 17.3334 55
 -4 -1 -22 -6.0399 14.3906 61
 4 1 22 36.6846 15.8281 55
 -4 -1 -23 12.2258 12.5451 61
 4 1 23 5.37871 12.7873 55
 -4 -1 -24 10.1815 8.83515 61
 4 1 24 10.8577 9.99454 55
 4 2 -21 4.60618 10.3726 34
 -4 -2 21 -7.08419 12.9971 42
 4 2 -20 18.1135 12.7664 34
 -4 -2 20 6.74165 13.5599 49
 -4 -2 20 19.6512 15.4122 42
 4 2 -20 4.51948 5.96812 41
 4 2 -19 26.8004 14.1177 34
 -4 -2 19 -9.01794 15.9917 49
 -4 -2 19 -12.0092 17.3203 42
 4 2 -19 10.3312 7.29733 41
 4 2 -18 36.4659 16.4453 34
 4 2 -18 14.8358 8.52554 41
 -4 -2 18 41.665 21.0401 42
 -4 -2 17 26.1212 19.8467 49
 4 2 -17 32.4251 17.9278 34
 4 2 -17 17.6377 9.1288 41
 -4 -2 17 24.8057 20.6873 42
 -4 -2 16 2.47811 20.3559 49
 4 2 -16 -1.12012 8.75123 41
 -4 -2 16 5.39588 22.14 42
 4 2 -16 21.4927 18.5553 34
 -4 -2 15 28.4538 18.1216 17
 4 2 -15 37.3722 19.148 34
 -4 -2 15 22.6989 24.7368 42
 -4 -2 15 57.0748 18.0814 25
 -4 -2 14 -7.7005 16.8513 17
 4 2 -14 13.2751 17.988 34
 -4 -2 14 -12.5643 16.2775 25
 -4 -2 14 1.44957 24.0222 42
 -4 -2 13 34.8254 18.0612 17
 -4 -2 13 18.9892 16.7113 25
 -4 -2 12 20.0909 17.1009 17
 -4 -2 12 23.6817 15.2819 25
 -4 -2 11 78.8715 18.2952 17
 -4 -2 11 71.3334 17.1127 25
 -4 -2 10 23.0689 15.4412 17
 -4 -2 10 6.66363 13.4339 25
 -4 -2 9 29.0529 15.2853 17
 -4 -2 9 5.28798 13.3909 25
 4 2 -8 143.071 18.1116 23
 -4 -2 8 142.583 17.0587 25
 4 2 -7 187.495 18.5048 23
 -4 -2 7 70.528 14.6485 25
 -4 -2 6 176.091 19.0513 25
 4 2 -6 299.809 21.8102 23
 4 2 -5 239.055 20.0203 23
 4 2 -4 743.194 39.3024 23
 -4 -2 3 782.112 38.3906 16
 -4 -2 3 684.408 35.5411 18
 4 2 -3 799.1 38.7157 23
 -4 -2 2 -10.043 11.6956 16
 -4 -2 2 -5.8726 9.78576 18
 4 2 -2 17.6647 11.7095 23
 4 2 -1 608.987 33.166 23
 -4 -2 1 595.722 32.586 16
 4 2 0 232.722 19.5377 23
 -4 -2 0 230.318 19.5693 16
 4 2 1 65.1359 13.5324 23
 -4 -2 -1 28.8798 12.0737 16
 4 2 2 52.3852 13.1418 23
 -4 -2 -2 67.326 13.6735 16
 4 2 3 366.363 24.2509 23
 -4 -2 -3 369.134 23.8254 16
 4 2 4 596.425 33.5301 23
 -4 -2 -4 640.493 33.4011 16
 -4 -2 -5 15.5834 12.6608 16
 -4 -2 -6 392.119 25.564 28
 4 2 6 235.721 21.2807 23
 4 2 7 1995.71 86.0946 23
 4 2 8 341.938 25.1715 23
 4 2 9 572.685 33.8908 23
 4 2 10 430.943 29.1334 23
 -4 -2 -10 426.16 29.9402 16
 4 2 11 145.106 18.7255 23
 -4 -2 -11 145.524 19.7259 22
 -4 -2 -11 118.332 18.7622 16
 -4 -2 -12 212.342 23.4684 22
 4 2 12 206.893 22.6409 23
 -4 -2 -12 250.201 23.173 16
 4 2 13 12.9727 14.7613 23
 -4 -2 -13 32.9925 16.5796 22
 -4 -2 -13 -3.34326 15.1733 16
 4 2 14 45.6527 16.4985 23
 -4 -2 -14 32.7689 17.7399 22
 -4 -2 -14 39.7247 17.0125 16
 4 2 15 6.7873 15.0863 23
 -4 -2 -15 5.31626 17.3535 22
 -4 -2 -15 4.84486 17.127 16
 -4 -2 -16 297.678 29.3191 22
 4 2 16 224.818 24.4837 23
 -4 -2 -16 302.035 28.1905 16
 4 2 17 5.78445 20.9395 55
 -4 -2 -17 6.7572 15.5414 48
 -4 -2 -17 27.9667 18.322 22
 -4 -2 -17 23.5518 17.5362 16
 -4 -2 -18 25.4547 17.7818 16
 4 2 18 12.25 19.8534 55
 -4 -2 -18 11.4215 19.824 61
 -4 -2 -18 43.475 16.4355 48
 -4 -2 -18 20.7727 18.5979 22
 4 2 19 58.2346 21.8524 55
 -4 -2 -19 57.3623 21.7355 61
 4 2 20 -0.82512 18.815 55
 -4 -2 -20 19.9092 19.0226 61
 4 2 21 21.2483 18.0355 55
 -4 -2 -21 16.2741 17.7603 61
 -4 -2 -22 5.23378 14.9951 61
 -4 -2 -23 -2.44121 12.8505 61
 -4 -2 -24 12.0203 9.63644 61
 4 3 -21 10.4559 9.86533 34
 -4 -3 21 8.83187 10.1102 42
 4 3 -20 27.6384 12.5821 34
 -4 -3 20 3.13692 14.1129 42
 4 3 -19 -2.40933 13.9258 34
 -4 -3 19 5.83653 16.9552 42
 4 3 -18 33.6323 15.7659 34
 -4 -3 18 25.4299 19.3004 42
 4 3 -17 3.24926 16.2857 34
 -4 -3 17 -4.69874 20.5903 42
 4 3 -16 106.548 20.6845 34
 -4 -3 16 100.099 24.2348 42
 -4 -3 15 24.9854 22.664 42
 -4 -3 15 72.6036 19.4977 17
 -4 -3 15 42.1423 17.7582 25
 4 3 -15 34.747 19.6473 34
 -4 -3 14 5.74934 24.1818 42
 -4 -3 14 -6.2915 16.8018 17
 -4 -3 14 4.62235 15.726 25
 4 3 -14 10.6167 18.9147 34
 -4 -3 13 8.70078 23.6635 42
 -4 -3 13 22.9502 16.3151 25
 -4 -3 13 12.5922 17.1932 17
 4 3 -13 -4.84043 18.7408 34
 -4 -3 12 76.973 18.2629 17
 -4 -3 12 93.6819 18.6431 25
 -4 -3 11 136.826 20.5416 17
 -4 -3 11 93.8599 18.6197 25
 -4 -3 10 20.817 16.0872 17
 -4 -3 10 29.1992 15.3716 25
 4 3 -10 52.1602 15.6476 23
 -4 -3 9 44.0042 15.4397 17
 4 3 -9 8.92361 12.8148 23
 -4 -3 9 25.4721 14.4133 25
 4 3 -8 25.7395 13.7851 23
 -4 -3 8 19.301 13.5842 25
 4 3 -7 48.3818 14.2519 23
 4 3 -6 111.754 18.1847 23
 -4 -3 5 35.673 12.8519 18
 4 3 -5 38.4201 13.961 23
 -4 -3 4 44.9353 12.9254 18
 4 3 -4 71.3933 16.1064 23
 4 3 -3 120.98 16.7803 23
 -4 -3 3 82.4264 13.4034 18
 -4 -3 3 109.446 15.6405 16
 4 3 -2 409.284 25.8003 23
 -4 -3 2 371.556 23.1647 18
 -4 -3 2 373.232 24.8182 16
 -4 -3 1 383.61 23.0639 18
 -4 -3 1 362.236 24.4954 16
 4 3 0 196.6 17.7319 23
 -4 -3 0 147.934 15.0922 18
 -4 -3 0 173.965 16.9074 16
 -4 -3 -1 380.494 22.7313 18
 -4 -3 -1 390.366 25.2043 16
 4 3 2 346.109 24.0564 23
 -4 -3 -2 412.902 25.5692 16
 -4 -3 -3 237.906 19.9365 19
 -4 -3 -3 254.856 20.2753 16
 4 3 4 190.048 18.3034 23
 -4 -3 -4 154.905 16.8393 19
 -4 -3 -4 182.435 17.8721 16
 4 3 5 42.054 13.4408 23
 -4 -3 -5 37.4774 12.1775 19
 -4 -3 -5 33.8748 13.6728 16
 4 3 6 98.5537 15.2992 23
 -4 -3 -6 65.5244 13.9445 19
 -4 -3 -6 67.3873 14.506 16
 4 3 7 804.685 40.7188 23
 -4 -3 -7 801.355 38.188 19
 -4 -3 -7 741.09 40.714 16
 4 3 8 216.99 19.8837 23
 -4 -3 -8 221.245 21.042 16
 4 3 9 234.502 21.9848 23
 -4 -3 -9 219.231 21.0712 16
 4 3 10 177.821 19.5622 23
 -4 -3 -10 202.227 20.1376 16
 4 3 11 161.278 19.2201 23
 -4 -3 -11 196.506 20.5019 16
 4 3 12 4.83926 12.409 23
 -4 -3 -12 23.1911 14.0233 16
 4 3 13 299.216 25.1532 23
 -4 -3 -13 372.777 29.1184 16
 4 3 14 31.6438 14.7413 23
 -4 -3 -14 57.5693 17.896 22
 -4 -3 -15 267.298 27.3974 22
 -4 -3 -16 15.934 16.6363 22
 -4 -3 -17 25.8062 18.9894 22
 -4 -3 -17 39.2781 17.465 48
 -4 -3 -18 28.4498 19.0931 22
 -4 -3 -18 33.6239 16.9577 48
 -4 -3 -18 36.1733 17.6787 16
 -4 -3 -19 75.8813 17.6433 48
 -4 -3 -20 26.7118 14.8161 48
 -4 -3 -21 17.5651 13.3585 48
 -4 -3 -21 22.0839 17.5506 61
 4 3 21 36.6239 17.969 55
 -4 -3 -22 20.6628 16.2672 61
 4 3 22 24.3599 16.1286 55
 -4 -3 -23 11.3014 12.7242 61
 4 3 23 4.1674 13.9987 55
 -4 -3 -24 7.61081 9.61664 61
 4 3 24 12.4445 11.6287 55
 4 3 25 10.6212 8.14085 55
 4 4 -21 0.25239 7.44953 34
 4 4 -20 12.5102 10.8427 34
 -4 -4 20 10.2221 13.2457 42
 4 4 -19 21.4133 13.4439 34
 -4 -4 19 9.93269 15.459 42
 4 4 -19 6.17118 6.55684 41
 4 4 -18 52.4466 16.1537 34
 -4 -4 18 14.4782 18.083 42
 4 4 -18 11.4391 7.65463 41
 4 4 -17 16.7698 16.6149 34
 -4 -4 17 24.7752 20.5609 42
 4 4 -17 13.37 8.44849 41
 4 4 -16 5.99001 8.44551 41
 4 4 -16 -6.80853 17.1521 34
 -4 -4 16 2.44339 19.8149 42
 4 4 -15 19.4184 10.029 41
 -4 -4 15 78.6321 25.6031 42
 4 4 -15 54.1553 20.2282 34
 -4 -4 14 56.2687 23.6499 42
 -4 -4 14 32.3376 17.0202 25
 4 4 -14 70.1153 20.3942 34
 -4 -4 13 31.749 24.0793 42
 -4 -4 13 26.7564 16.574 25
 4 4 -13 35.2588 18.6411 34
 -4 -4 12 19.5356 16.3495 25
 4 4 -11 54.5833 17.8739 23
 -4 -4 11 31.4642 16.0874 17
 -4 -4 11 43.4781 16.8018 25
 4 4 -10 11.2106 14.0146 23
 -4 -4 10 28.5211 16.9028 17
 -4 -4 10 32.0587 15.9445 25
 4 4 -9 71.9499 17.2882 23
 -4 -4 9 71.1472 16.9805 17
 -4 -4 9 42.5393 15.5374 25
 4 4 -8 19.9542 14.5912 23
 -4 -4 8 19.2012 14.1936 17
 4 4 -7 12.0647 13.5282 23
 -4 -4 7 2.88369 13.4501 18
 4 4 -6 17.2787 13.3329 23
 -4 -4 6 14.2625 12.6833 18
 4 4 -5 209.833 20.1281 23
 -4 -4 5 193.259 19.2451 18
 4 4 -4 68.2824 15.2591 23
 -4 -4 4 41.4014 13.3279 18
 4 4 -3 108.355 16.4991 23
 -4 -4 3 104.531 14.9555 16
 -4 -4 3 76.5208 14.506 18
 -4 -4 2 846.339 41.6229 16
 4 4 -2 884.579 43.6766 23
 -4 -4 2 810.323 41.2026 18
 -4 -4 1 1073.45 46.131 18
 -4 -4 1 960.106 45.6536 16
 4 4 0 550.115 30.8179 23
 -4 -4 0 501.649 28.7014 18
 -4 -4 0 546.356 29.8487 16
 -4 -4 -1 1235.33 55.9372 19
 -4 -4 -1 1216.46 54.7685 16
 4 4 2 620.265 32.9039 23
 -4 -4 -2 541.239 31.8461 19
 -4 -4 -2 562.224 31.1643 16
 4 4 3 30.0554 12.9632 23
 -4 -4 -3 62.7415 14.0159 19
 -4 -4 -3 34.1994 13.9929 16
 4 4 4 28.6939 13.0992 23
 -4 -4 -4 12.9529 12.1619 19
 -4 -4 -4 28.4124 12.7856 16
 4 4 5 49.0424 14.1141 23
 -4 -4 -5 37.8909 12.3433 19
 -4 -4 -5 4.22195 12.0153 16
 4 4 6 118.543 15.5328 23
 -4 -4 -6 108.454 15.1064 19
 -4 -4 -6 119.313 16.5038 16
 4 4 7 187.201 18.3628 23
 -4 -4 -7 227.135 18.9561 19
 -4 -4 -7 193.943 19.6382 16
 4 4 8 3.95919 11.8565 23
 -4 -4 -8 2.68727 10.8549 19
 -4 -4 -8 13.2337 12.1793 16
 4 4 9 13.8564 12.4964 23
 -4 -4 -9 17.4013 11.843 19
 -4 -4 -9 10.5161 12.975 16
 -4 -4 -10 174.048 19.0472 16
 4 4 10 153.272 18.6458 23
 -4 -4 -11 59.437 15.6571 16
 4 4 11 56.4546 13.9093 23
 -4 -4 -12 11.5683 14.3584 16
 4 4 12 11.6123 13.094 23
 -4 -4 -13 66.787 17.0767 16
 -4 -4 -14 32.7708 16.1079 16
 -4 -4 -15 17.0613 16.9684 16
 -4 -4 -16 57.5996 18.7786 16
 -4 -4 -17 146.705 22.8408 16
 -4 -4 -17 131.68 21.5138 48
 4 4 17 129.35 23.6022 55
 -4 -4 -18 17.5088 17.3071 16
 -4 -4 -18 -12.5092 17.6357 48
 4 4 18 8.32959 20.6911 55
 -4 -4 -19 16.902 17.7313 16
 4 4 19 -9.72367 19.4054 55
 -4 -4 -19 -10.7473 16.3763 48
 4 4 20 14.7407 18.5384 55
 -4 -4 -20 -3.5298 14.9842 48
 4 4 21 2.19655 17.2209 55
 -4 -4 -21 28.1444 14.4018 48
 4 4 22 19.445 16.4671 55
 -4 -4 -22 -9.21501 12.268 48
 4 4 23 5.07902 13.7498 55
 -4 -4 -23 12.8261 10.0905 48
 4 4 24 -6.75478 11.5956 55
 4 4 25 33.8313 13.7817 46
 -4 -5 19 9.28027 12.8472 42
 -4 -5 18 0.75679 15.6435 42
 4 5 -18 7.29751 6.42668 41
 -4 -5 17 6.60446 18.3406 42
 4 5 -17 9.70797 7.07065 41
 4 5 -16 6.93657 7.86266 41
 -4 -5 16 24.3544 19.6712 42
 4 5 -15 6.75503 8.40886 41
 -4 -5 15 13.6681 21.2169 42
 4 5 -15 26.793 17.58 34
 4 5 -14 33.1807 10.0658 41
 4 5 -14 78.7319 19.9348 34
 -4 -5 14 79.3654 26.1268 42
 4 5 -13 -8.6889 18.9199 34
 -4 -5 13 11.2934 23.4834 42
 4 5 -12 18.8671 20.0784 51
 4 5 -12 18.6651 18.6977 34
 -4 -5 12 2.88798 23.3323 42
 4 5 -11 6.08481 15.9391 23
 -4 -5 10 26.9932 15.5531 25
 4 5 -10 26.5951 16.2456 23
 4 5 -9 60.3938 18.7152 23
 4 5 -8 81.5185 17.6877 23
 -4 -5 7 165.801 20.4367 18
 4 5 -7 154.618 20.4342 23
 -4 -5 6 68.3633 15.7763 18
 4 5 -6 53.8929 16.0546 23
 -4 -5 5 9.23569 13.2644 18
 4 5 -5 1.00906 12.8043 23
 -4 -5 4 128.59 17.1824 18
 4 5 -4 106.004 17.1287 23
 -4 -5 3 44.1695 13.6173 18
 4 5 -3 39.5942 13.5462 23
 -4 -5 2 30.1924 12.7993 18
 -4 -5 2 33.834 12.9079 16
 4 5 -2 45.0066 14.0569 23
 -4 -5 1 366.42 23.2978 16
 -4 -5 1 336.456 24.1377 18
 4 5 0 467.59 30.035 23
 -4 -5 0 491.726 28.7659 16
 4 5 1 657.014 35.9581 23
 -4 -5 -1 634.255 33.7191 16
 4 5 2 84.4876 15.4106 23
 -4 -5 -2 87.786 14.3186 16
 -4 -5 -3 468.136 28.8113 19
 4 5 3 425.503 27.2869 23
 -4 -5 -3 413.924 26.4081 16
 -4 -5 -4 456.591 28.3344 19
 4 5 4 429.998 27.3087 23
 -4 -5 -4 426.081 26.9295 16
 -4 -5 -5 40.8342 14.1035 19
 4 5 5 55.5029 14.1599 23
 -4 -5 -5 66.9774 14.3134 16
 -4 -5 -6 -0.77221 11.4802 19
 4 5 6 6.10869 11.2162 23
 -4 -5 -6 10.353 12.1146 16
 -4 -5 -7 201.112 19.4695 19
 4 5 7 175.986 18.5742 23
 -4 -5 -7 167.08 18.7944 16
 -4 -5 -8 28.9105 13.3709 19
 4 5 8 27.3239 12.7953 23
 -4 -5 -8 17.3816 13.5354 16
 -4 -5 -9 61.3192 13.9151 19
 4 5 9 61.1628 14.1268 23
 -4 -5 -9 59.5695 15.2298 16
 -4 -5 -10 -1.57821 12.3298 19
 -4 -5 -10 -7.44563 13.4344 16
 4 5 10 -3.22779 12.5541 23
 -4 -5 -11 44.4198 15.6742 16
 -4 -5 -12 12.5607 14.9601 16
 4 5 12 9.2525 13.495 29
 -4 -5 -13 36.4744 16.7789 16
 4 5 13 26.53 15.0948 29
 -4 -5 -14 96.1224 19.0021 16
 4 5 14 63.1974 17.1137 29
 -4 -5 -15 -3.60798 15.9426 16
 4 5 15 8.6492 15.8789 29
 -4 -5 -16 154.061 23.0357 16
 4 5 16 173.595 22.8925 29
 -4 -5 -17 48.4323 18.7534 16
 4 5 17 17.3363 20.0128 55
 -4 -5 -17 47.5255 18.6009 48
 4 5 17 55.7812 16.5497 56
 4 5 17 50.6437 18.2568 29
 4 5 18 -22.207 19.0694 55
 -4 -5 -18 -9.81434 17.437 16
 -4 -5 -18 17.1259 17.4985 48
 4 5 18 16.7099 17.0641 29
 4 5 19 30.3313 19.1501 55
 -4 -5 -19 35.2811 18.2169 48
 4 5 20 23.242 17.681 55
 -4 -5 -20 62.441 17.4915 48
 4 5 21 10.2975 16.2587 55
 -4 -5 -21 1.60614 14.3168 48
 4 5 22 3.48443 14.8583 55
 -4 -5 -22 7.3268 12.9111 48
 4 5 23 -3.22058 12.6554 55
 -4 -5 -23 8.65591 10.7174 48
 -4 -5 -24 -2.59005 7.63837 48
 4 5 24 2.25316 10.5708 55
 4 5 25 40.1134 13.5789 46
 4 6 -19 3.88303 8.84948 34
 -4 -6 18 8.52293 13.8678 42
 4 6 -18 1.79968 11.3652 33
 4 6 -18 7.88689 11.2383 34
 4 6 -17 -0.54202 5.94037 41
 -4 -6 17 24.6749 16.192 42
 4 6 -17 26.9822 13.5 34
 -4 -6 16 39.9522 18.8842 42
 4 6 -16 12.8608 7.48116 41
 4 6 -16 36.4178 15.7918 34
 4 6 -15 4.75081 7.49031 41
 -4 -6 15 -8.87167 20.286 42
 4 6 -15 14.685 16.4411 34
 -4 -6 14 2.47921 19.9041 42
 4 6 -14 7.68749 17.6123 34
 4 6 -14 -8.84633 7.86161 41
 4 6 -13 13.3415 8.58703 41
 -4 -6 13 -5.35841 21.5121 42
 -4 -6 12 2.81336 23.9718 42
 4 6 -12 -0.99594 7.97917 41
 -4 -6 12 -16.1113 16.5687 25
 4 6 -12 17.3658 19.7936 51
 4 6 -11 2.52776 19.7904 51
 -4 -6 11 4.32373 23.4695 42
 -4 -6 11 8.16983 17.3088 25
 4 6 -10 85.9827 21.5665 51
 4 6 -10 64.9162 19.0294 23
 4 6 -9 124.989 25.4021 23
 -4 -6 8 273.518 24.3651 29
 4 6 -8 387.105 29.7189 23
 -4 -6 7 244.758 25.2714 18
 -4 -6 7 223.78 21.5825 29
 4 6 -7 265.274 25.4028 23
 -4 -6 6 147.119 17.553 29
 4 6 -6 187.356 21.5665 23
 -4 -6 6 150.031 20.4331 18
 -4 -6 5 40.2457 16.167 18
 4 6 -5 91.9737 18.4932 23
 -4 -6 5 53.436 15.8236 29
 4 6 -4 32.8778 14.0815 23
 -4 -6 4 11.7772 13.1889 18
 -4 -6 3 129.714 18.3908 18
 4 6 -2 31.0932 13.8198 23
 -4 -6 2 29.337 13.0405 18
 4 6 -1 127.674 17.3577 23
 -4 -6 1 122.388 17.5469 18
 -4 -6 1 144.484 18.3719 19
 4 6 0 32.2889 13.7475 23
 -4 -6 0 90.0561 15.7448 19
 4 6 1 1069.28 51.7603 23
 -4 -6 -1 1033.49 51.6421 19
 4 6 2 314.703 24.1091 23
 -4 -6 -2 307.997 24.1936 19
 4 6 3 24.7204 14.148 23
 4 6 4 270.176 22.6787 23
 -4 -6 -4 292.195 23.2908 19
 4 6 5 7.93277 12.288 23
 -4 -6 -5 6.26925 11.6768 16
 -4 -6 -5 -0.87525 12.3765 19
 4 6 6 55.7002 13.9336 23
 -4 -6 -6 30.7674 13.4107 16
 -4 -6 -6 59.8614 15.0509 19
 4 6 7 17.1495 13.068 23
 -4 -6 -7 4.64137 12.3972 16
 -4 -6 -7 -1.77628 12.8862 19
 4 6 8 148.844 16.9012 23
 -4 -6 -8 156.926 19.0278 19
 -4 -6 -8 136.19 17.9061 16
 -4 -6 -9 -4.52765 13.0061 19
 -4 -6 -9 -7.8456 12.8362 16
 -4 -6 -10 -1.82594 12.3562 19
 -4 -6 -10 21.2609 14.7835 16
 -4 -6 -11 2.75058 12.7254 19
 -4 -6 -11 12.7081 14.1834 16
 -4 -6 -12 21.0278 13.6246 19
 -4 -6 -12 33.0573 15.6038 16
 -4 -6 -13 -5.42188 15.414 16
 -4 -6 -14 9.05339 16.0466 16
 -4 -6 -15 3.50613 15.7686 16
 4 6 16 -7.89147 18.08 55
 -4 -6 -16 9.52385 16.2025 16
 -4 -6 -16 -29.1937 18.5019 48
 4 6 16 -1.20197 15.4016 56
 4 6 17 96.4883 21.8175 55
 -4 -6 -17 103.7 21.0751 16
 4 6 17 85.0306 18.7208 56
 4 6 18 2.4835 18.2346 55
 -4 -6 -18 5.84462 16.6601 16
 4 6 18 12.0926 14.1322 56
 4 6 19 36.1228 14.8032 56
 -4 -6 -19 22.1663 17.5651 48
 4 6 19 14.708 17.2041 55
 4 6 20 77.1753 15.2361 56
 -4 -6 -20 67.038 17.348 48
 4 6 20 56.7099 17.9443 55
 -4 -6 -21 15.3215 15.0981 48
 4 6 21 2.43022 15.4082 55
 -4 -6 -22 -4.72715 12.7177 48
 4 6 22 -4.97588 13.6493 55
 -4 -6 -23 -10.5545 11.1242 48
 4 6 23 5.54701 11.7874 55
 -4 -6 -24 13.6583 8.74239 48
 4 6 24 36.319 17.8347 46
 4 7 -18 2.35593 7.95458 33
 4 7 -18 2.13713 7.76072 34
 4 7 -17 16.7517 11.3746 34
 4 7 -17 9.64321 12.0454 33
 -4 -7 17 16.665 13.3738 42
 4 7 -16 56.2916 13.7394 34
 -4 -7 16 68.5257 17.2813 42
 4 7 -15 20.5247 14.8403 34
 -4 -7 15 8.35647 18.4528 42
 4 7 -14 5.17128 15.3841 34
 -4 -7 14 11.911 20.4526 42
 4 7 -13 11.4898 16.8861 34
 -4 -7 13 15.7713 20.5674 42
 4 7 -12 29.1992 18.2103 34
 -4 -7 12 1.31579 22.9149 42
 -4 -7 11 39.7745 18.0097 25
 -4 -7 11 44.4235 23.6632 42
 4 7 -11 34.4195 19.0733 34
 4 7 -11 47.3744 19.8773 51
 4 7 -10 241.214 27.3439 51
 -4 -7 10 198.97 31.3764 42
 -4 -7 10 200.871 24.129 25
 -4 -7 10 188.748 22.2007 29
 4 7 -10 169.414 23.8698 34
 4 7 -9 439.062 35.5005 51
 -4 -7 9 453.344 39.8924 42
 -4 -7 9 385.555 29.6081 29
 4 7 -9 446.992 31.9729 34
 4 7 -9 466.6 34.352 23
 4 7 -8 225.574 25.2599 23
 -4 -7 8 172.229 21.6191 29
 -4 -7 8 190.8 23.9763 18
 4 7 -7 21.6588 16.1781 23
 -4 -7 7 24.435 16.1596 18
 -4 -7 7 8.62458 14.5279 29
 -4 -7 6 680.78 38.7255 29
 -4 -7 5 1286.75 61.1756 29
 4 7 -4 8.09962 14.4911 23
 4 7 -3 91.0196 17.8665 23
 -4 -7 3 51.5348 16.8843 18
 4 7 -3 90.8214 17.8329 3
 -4 -7 2 50.5636 15.9075 18
 4 7 -2 64.9529 17.1226 23
 -4 -7 1 13.7382 14.469 18
 4 7 -1 12.2573 14.3882 23
 -4 -7 1 39.6492 14.93 19
 4 7 0 24.5349 13.6793 23
 -4 -7 0 47.339 14.8898 19
 4 7 1 25.4863 14.0025 23
 -4 -7 -1 54.9656 15.9502 19
 -4 -7 -2 328.926 26.2582 19
 4 7 2 374.043 26.1743 23
 4 7 3 59.8515 14.824 23
 -4 -7 -3 45.1038 14.3548 19
 4 7 4 80.3689 15.8468 23
 4 7 5 44.8585 13.8922 23
 4 7 6 86.7397 14.7949 23
 -4 -7 -6 77.7494 16.4542 19
 -4 -7 -7 116.69 18.2115 19
 -4 -7 -8 158.516 20.0392 19
 -4 -7 -9 179.89 20.8182 19
 4 7 10 11.2714 13.9652 3
 -4 -7 -10 4.14506 13.9841 19
 4 7 11 19.2453 14.3524 3
 -4 -7 -11 36.4234 16.3938 19
 -4 -7 -12 11.4215 14.7256 19
 -4 -7 -13 8.20514 15.3935 19
 -4 -7 -14 226.548 24.4034 16
 4 7 15 -13.697 15.5389 56
 -4 -7 -15 -3.32239 17.926 48
 4 7 15 -10.746 17.0432 55
 -4 -7 -15 22.0989 17.0392 16
 4 7 16 -9.80202 15.5462 56
 -4 -7 -16 14.3843 17.4362 48
 4 7 16 -4.87507 18.4681 55
 -4 -7 -16 7.80581 16.014 16
 4 7 17 5.90651 15.6144 56
 -4 -7 -17 -4.34028 17.5299 48
 4 7 17 6.26622 17.5681 55
 -4 -7 -17 -29.8422 17.2334 16
 4 7 18 11.0505 17.1334 55
 4 7 18 14.4386 15.4313 56
 -4 -7 -18 42.6662 18.7497 48
 4 7 19 -6.71956 16.1368 55
 4 7 19 3.03757 13.5036 56
 -4 -7 -19 24.3126 16.9305 48
 4 7 20 20.0051 15.1164 55
 4 7 20 1.77579 12.0529 56
 4 7 21 2.95426 11.275 56
 4 7 21 70.9169 25.0698 46
 -4 -7 -22 7.74018 12.567 48
 4 7 22 41.2395 22.6516 46
 -4 -7 -23 13.621 11.0832 48
 4 7 23 52.1851 19.4776 46
 4 7 24 37.2947 15.5937 46
 -4 -7 -24 26.2615 8.5806 48
 4 8 -17 4.78371 8.18952 33
 4 8 -17 19.5706 8.8583 40
 -4 -8 16 8.11672 13.2101 42
 4 8 -16 20.1031 12.5667 33
 4 8 -16 -2.75523 9.91053 34
 4 8 -16 18.4629 11.6894 40
 4 8 -15 93.9892 17.1619 33
 4 8 -15 99.8712 14.1629 34
 -4 -8 15 103.921 18.5447 42
 4 8 -14 16.7926 13.8278 34
 -4 -8 14 13.9857 17.6939 42
 4 8 -13 23.6925 14.6154 34
 -4 -8 13 32.873 20.5653 42
 4 8 -12 -10.6601 15.6214 34
 -4 -8 12 13.9145 21.4428 42
 4 8 -11 -5.81469 17.0628 34
 -4 -8 11 11.4076 21.9494 42
 -4 -8 10 76.9267 26.4323 42
 4 8 -10 103.557 21.3316 51
 4 8 -10 81.2971 19.8996 34
 -4 -8 9 111.462 19.1872 29
 4 8 -9 109.521 21.331 34
 4 8 -9 134.247 23.2988 51
 4 8 -9 128.401 23.2667 21
 -4 -8 9 133.557 27.7637 42
 4 8 -8 37.3917 20.3179 51
 4 8 -8 45.7825 20.7941 52
 -4 -8 8 17.7032 17.0414 18
 -4 -8 8 19.303 15.4904 29
 -4 -8 7 469.169 32.7412 29
 4 8 -7 482.018 35.692 51
 4 8 -7 545.105 40.5534 52
 -4 -8 7 469.783 35.2804 18
 -4 -8 6 2.48364 16.1644 18
 -4 -8 6 11.2266 14.8069 29
 4 8 -6 2.58103 15.4958 23
 -4 -8 5 13.3864 15.4956 18
 4 8 -5 8.8365 14.938 23
 -4 -8 5 8.06649 15.3107 29
 4 8 -4 197.762 22.6612 23
 -4 -8 4 143.97 20.8943 18
 4 8 -3 116.56 20.4416 23
 4 8 -3 144.041 19.8141 3
 4 8 -2 94.042 18.0228 23
 4 8 -2 71.4594 17.5278 3
 4 8 -1 325.045 26.8362 23
 -4 -8 1 308.639 26.5356 19
 4 8 -1 301.362 25.8113 3
 4 8 0 35.9645 15.1449 23
 -4 -8 0 22.6042 15.4891 19
 4 8 0 21.1821 14.9679 3
 4 8 1 112.732 18.1108 23
 -4 -8 -1 121.964 19.612 19
 4 8 1 159.599 20.1049 3
 4 8 2 14.6222 13.6134 23
 -4 -8 -2 4.33099 14.8713 19
 4 8 2 32.0306 16.2921 3
 4 8 3 95.4019 16.6751 23
 -4 -8 -3 114.362 18.0172 19
 4 8 3 135.893 18.8065 3
 4 8 4 0.89787 12.968 23
 4 8 4 27.8552 15.3532 3
 -4 -8 -4 15.3321 14.2615 19
 -4 -8 -5 699.576 40.9423 19
 4 8 6 2.14093 13.8461 3
 4 8 7 14.9509 15.1095 3
 -4 -8 -7 14.5951 14.8478 19
 4 8 8 16.9745 15.0857 3
 -4 -8 -8 6.79428 15.6336 19
 4 8 9 7.33683 15.8857 3
 -4 -8 -9 26.2845 16.4228 19
 4 8 10 8.22287 14.8089 3
 -4 -8 -10 22.9673 15.7699 19
 4 8 11 -6.97332 15.1576 3
 -4 -8 -11 -2.29761 15.1837 19
 -4 -8 -12 65.0562 18.0699 19
 -4 -8 -13 76.3396 18.1718 19
 -4 -8 -14 42.4695 16.9635 19
 -4 -8 -14 48.8209 18.5958 48
 4 8 14 56.4075 17.9083 56
 -4 -8 -15 25.6108 17.4052 48
 4 8 15 28.5765 17.8706 56
 -4 -8 -16 13.7223 18.123 48
 4 8 16 9.6887 15.6211 56
 -4 -8 -17 22.5315 17.8981 48
 4 8 17 8.09728 15.5253 56
 -4 -8 -18 22.3504 16.9163 48
 4 8 18 -10.7816 14.961 56
 -4 -8 -19 9.88398 16.074 48
 4 8 19 8.78154 13.6543 56
 -4 -8 -20 47.5702 15.6012 48
 4 8 20 30.6421 13.1993 56
 4 8 21 -15.5372 22.9727 46
 -4 -8 -21 13.9598 13.3629 48
 4 8 21 16.2522 11.3992 56
 -4 -8 -22 8.067 11.9255 48
 4 8 22 12.4652 9.12187 56
 4 8 23 32.6185 17.4599 46
 -4 -8 -24 4.85624 6.76733 48
 4 9 -15 14.9829 10.0554 40
 4 9 -15 0.55865 10.8163 33
 -4 -9 15 7.55786 10.6417 42
 4 9 -14 37.5299 12.3858 40
 -4 -9 14 34.5558 14.9486 42
 4 9 -14 33.7074 11.3695 34
 4 9 -14 24.5148 14.6097 33
 -4 -9 13 11.0179 16.45 42
 4 9 -13 13.6206 15.2816 33
 4 9 -13 8.23284 11.9905 34
 -4 -9 12 7.51263 17.9439 42
 4 9 -12 -3.5061 13.1187 34
 -4 -9 11 5.366 19.0994 42
 4 9 -11 1.3446 14.9352 34
 -4 -9 10 30.877 23.4751 42
 4 9 -10 14.9485 15.4275 34
 -4 -9 9 3.84181 22.3709 42
 4 9 -9 -4.04549 16.3706 34
 4 9 -9 -13.5858 18.6209 52
 4 9 -8 -3.42726 17.6483 34
 4 9 -8 14.1013 18.0147 51
 4 9 -8 26.8854 20.2698 52
 4 9 -7 197.828 25.3124 21
 -4 -9 7 170.479 23.7171 18
 -4 -9 7 165.878 21.8051 29
 4 9 -7 218.363 28.546 52
 4 9 -7 176.126 24.0874 51
 4 9 -6 19.9364 18.6737 21
 -4 -9 6 26.2293 16.9417 18
 -4 -9 6 34.7082 16.6861 29
 4 9 -6 29.3711 18.7221 51
 4 9 -6 57.9419 22.011 52
 4 9 -5 100.598 25.8031 52
 4 9 -5 72.4561 21.0674 51
 4 9 -5 89.6595 18.9894 23
 -4 -9 5 70.0719 19.5709 29
 4 9 -5 82.4345 18.3007 35
 4 9 -5 82.8914 21.155 21
 -4 -9 5 54.9974 18.8876 18
 4 9 -4 30.9779 16.629 35
 4 9 -4 26.1545 16.782 23
 4 9 -4 27.8313 22.1683 52
 4 9 -4 22.4957 18.8062 51
 -4 -9 4 37.1868 16.9908 18
 4 9 -4 11.1588 16.9273 21
 4 9 -3 31.0044 18.042 21
 -4 -9 3 57.6708 17.4867 18
 4 9 -3 56.0503 17.9412 23
 -4 -9 2 48.5052 17.8883 18
 4 9 -2 45.512 18.0041 21
 4 9 -2 20.8402 16.3819 3
 4 9 -2 14.2183 15.4625 23
 4 9 -1 347.869 28.496 23
 4 9 -1 292.328 27.3392 3
 -4 -9 1 282.296 27.4619 18
 -4 -9 1 347.121 28.106 19
 -4 -9 0 46.1927 17.2399 18
 4 9 0 49.1701 17.8475 3
 -4 -9 0 43.2878 16.2561 19
 4 9 0 63.9546 17.585 23
 4 9 1 20.8244 16.4239 3
 -4 -9 -1 26.5359 16.4642 19
 4 9 1 23.249 15.0455 23
 4 9 2 51.295 17.0457 3
 -4 -9 -2 55.9779 17.0516 19
 4 9 2 65.682 17.165 23
 4 9 3 196.816 22.7715 3
 -4 -9 -3 182.513 22.8449 19
 4 9 4 14.0862 16.0203 3
 -4 -9 -4 -3.5707 15.201 19
 -4 -9 -5 13.2155 16.449 19
 4 9 6 -1.16903 16.4422 3
 -4 -9 -6 -3.63372 15.9114 19
 4 9 7 101.02 19.889 3
 4 9 8 172.193 22.4734 3
 4 9 9 1.12793 15.6516 3
 -4 -9 -9 -1.23204 15.6831 19
 4 9 10 18.6682 16.2939 3
 -4 -9 -10 11.1003 16.3587 19
 4 9 11 10.5571 15.5226 3
 -4 -9 -11 31.866 17.0231 19
 4 9 12 2.42919 14.9003 56
 -4 -9 -12 -14.4999 16.3041 19
 4 9 13 23.2283 15.2806 56
 -4 -9 -13 23.5721 17.2893 19
 4 9 14 -6.07799 15.8725 56
 -4 -9 -14 -18.7241 17.1567 48
 -4 -9 -14 5.65751 16.0424 19
 -4 -9 -15 140.181 21.0781 48
 -4 -9 -15 154.883 21.6591 19
 -4 -9 -16 22.0344 16.4784 48
 4 9 16 2.29397 14.9807 56
 -4 -9 -17 4.58725 15.6366 48
 4 9 17 8.65566 14.0845 56
 -4 -9 -18 12.8773 15.3875 48
 4 9 18 40.8379 14.7349 56
 -4 -9 -19 11.7322 14.3776 48
 4 9 19 5.34312 12.7595 56
 -4 -9 -20 40.7354 14.0645 48
 4 9 20 30.6943 12.6366 56
 -4 -9 -21 -8.19849 11.9553 48
 4 9 21 -3.14007 10.0233 56
 -4 -9 -22 23.899 10.6685 48
 4 9 22 1.8829 8.17414 56
 -4 -9 -23 16.8081 8.19818 48
 4 10 -14 10.2822 8.79752 33
 -4 -10 13 15.8077 12.1648 42
 4 10 -12 19.6625 13.1875 43
 -4 -10 12 7.31187 15.1401 42
 4 10 -12 4.16858 9.40852 34
 4 10 -12 12.9536 13.9608 33
 4 10 -12 -6.49472 8.63156 40
 4 10 -11 -4.4968 14.1121 33
 4 10 -11 0.45506 11.3381 34
 -4 -10 11 10.6038 16.6079 42
 4 10 -11 -2.68578 15.5981 43
 4 10 -10 60.1317 18.4644 33
 4 10 -10 23.5656 13.0597 34
 4 10 -10 53.4279 17.8847 43
 -4 -10 10 35.1704 19.6521 42
 4 10 -9 16.9517 17.237 52
 4 10 -9 35.8223 18.8509 33
 4 10 -9 10.0647 14.1747 34
 -4 -10 9 38.4843 20.8504 42
 4 10 -8 -3.58311 18.1721 52
 4 10 -8 8.38319 15.4363 34
 -4 -10 8 -1.171 21.9195 42
 4 10 -7 15.6771 19.4941 52
 4 10 -7 37.0753 16.2956 34
 4 10 -6 47.866 18.3794 51
 4 10 -6 48.8705 21.2226 52
 4 10 -5 11.7208 20.4979 52
 4 10 -5 22.6334 16.9831 51
 -4 -10 5 -9.53186 17.0689 18
 4 10 -4 54.4803 17.3248 35
 4 10 -4 12.6943 17.0855 21
 -4 -10 4 14.5528 17.0428 18
 4 10 -4 48.4733 23.2786 52
 -4 -10 4 21.313 16.4294 29
 4 10 -3 137.741 27.3636 52
 4 10 -3 90.4623 18.4758 35
 -4 -10 3 107.99 20.2855 18
 -4 -10 2 -12.3214 15.7865 18
 4 10 -2 19.2382 15.774 35
 4 10 -2 20.3722 22.6766 52
 4 10 -2 -4.39747 16.6508 3
 4 10 -1 82.2992 19.0116 23
 4 10 -1 45.7438 18.3372 3
 4 10 -1 75.6548 18.7853 35
 4 10 0 372.289 29.3982 3
 4 10 0 339.868 27.2489 35
 -4 -10 0 315.489 27.9254 19
 -4 -10 -1 25.7707 17.0477 19
 4 10 1 12.0317 17.5962 3
 4 10 1 28.4947 16.304 35
 -4 -10 -1 3.69545 16.1945 18
 4 10 2 180.655 23.6479 3
 -4 -10 -2 219.021 24.0343 19
 4 10 2 233.476 24.3746 35
 -4 -10 -3 13.3966 17.4001 19
 4 10 3 -7.38932 16.2273 3
 -4 -10 -4 24.7058 17.2199 19
 4 10 4 32.1516 17.8345 3
 -4 -10 -5 -3.75486 15.5137 19
 -4 -10 -6 265.334 26.2451 19
 4 10 6 249.613 26.8774 3
 -4 -10 -7 29.2301 17.5168 19
 4 10 7 32.851 16.8188 3
 4 10 7 18.0539 15.7727 35
 -4 -10 -8 30.5729 17.0472 19
 4 10 8 1.19614 17.0995 3
 4 10 9 40.6931 15.2388 56
 4 10 9 103.816 20.4727 3
 4 10 10 11.0385 14.4824 56
 -4 -10 -10 27.7758 17.5411 19
 4 10 10 37.1354 17.0265 3
 4 10 11 22.5267 15.1773 56
 -4 -10 -11 13.6832 17.0458 19
 4 10 11 33.231 16.184 3
 -4 -10 -12 40.0712 18.5017 19
 4 10 12 45.4679 16.0243 56
 -4 -10 -13 56.2305 18.5816 19
 4 10 13 40.7933 15.649 56
 4 10 14 23.3925 15.3969 56
 -4 -10 -15 52.5079 16.3917 48
 4 10 15 57.1132 16.9217 56
 -4 -10 -16 -12.0588 14.8253 48
 4 10 16 -8.18687 14.0494 56
 -4 -10 -17 -0.75818 13.4704 48
 -4 -10 -18 30.662 14.1488 48
 4 10 18 33.6221 13.1707 56
 -4 -10 -19 -3.10675 12.1334 48
 4 10 19 -16.6619 11.6083 56
 -4 -10 -20 17.5776 11.4589 48
 4 10 20 22.3427 11.0406 56
 -4 -10 -21 24.5882 10.4454 48
 4 10 21 24.7408 9.9099 56
 -4 -10 -22 18.5141 7.7555 48
 4 11 -12 15.3502 8.77897 33
 4 11 -11 35.801 12.5446 43
 -4 -11 11 -5.53489 12.6406 42
 4 11 -11 24.5057 11.7702 33
 -4 -11 10 80.5741 17.2237 42
 4 11 -10 75.7592 15.4966 43
 4 11 -10 81.5598 15.2637 33
 -4 -11 9 33.9121 17.0864 42
 4 11 -9 43.4285 16.4048 43
 4 11 -9 42.1724 15.2279 33
 4 11 -9 5.27386 9.62782 34
 -4 -11 8 21.7997 18.2355 42
 4 11 -8 -3.73657 11.2278 34
 4 11 -8 12.4283 15.2117 33
 4 11 -7 71.1328 19.4128 52
 -4 -11 7 103.448 21.9926 42
 4 11 -7 40.8451 14.0881 34
 4 11 -7 63.4416 18.2731 33
 4 11 -6 21.4036 18.6203 52
 4 11 -6 12.8377 14.0244 34
 4 11 -6 -8.11626 15.7506 33
 4 11 -5 32.05 19.9479 52
 4 11 -5 -1.04668 16.1816 33
 4 11 -4 62.4146 21.7996 52
 4 11 -4 53.9169 18.3981 33
 4 11 -3 0.89467 12.8818 35
 4 11 -3 -15.557 19.679 52
 4 11 -2 64.3769 17.0494 35
 4 11 -2 66.9839 23.2178 52
 -4 -11 1 -1.17518 15.629 18
 4 11 -1 21.2037 15.5735 35
 4 11 0 75.5372 20.0213 24
 -4 -11 0 58.3641 18.2095 18
 4 11 0 80.0849 17.8245 35
 4 11 0 105.919 20.4437 3
 4 11 0 103.234 24.9776 52
 -4 -11 -1 39.6461 17.1131 18
 4 11 1 26.2245 15.1063 35
 4 11 1 18.6866 16.3335 3
 4 11 1 47.9542 23.5413 52
 -4 -11 -2 26.1563 16.6401 19
 -4 -11 -2 -1.21233 16.8421 18
 4 11 2 25.3332 20.8067 52
 4 11 2 33.816 15.8226 35
 4 11 2 27.5253 16.9848 3
 4 11 3 -19.1432 21.5222 52
 -4 -11 -3 -10.537 16.2472 19
 4 11 3 5.18573 14.7426 35
 4 11 3 -2.43155 17.5935 3
 4 11 4 18.7906 20.4982 52
 -4 -11 -4 20.3519 16.1613 19
 4 11 4 3.14044 14.7722 35
 4 11 4 20.8366 16.5458 3
 4 11 5 87.3828 23.4236 52
 -4 -11 -5 64.497 19.0968 19
 4 11 5 80.1021 18.0604 35
 4 11 5 104.278 20.2502 3
 4 11 6 6.81762 19.4812 52
 -4 -11 -6 8.62594 17.1928 19
 4 11 6 -3.17583 14.8097 35
 4 11 6 -1.21907 17.4621 3
 4 11 7 16.9858 19.0973 52
 -4 -11 -7 7.43278 16.7154 19
 4 11 7 8.48178 15.4969 35
 4 11 7 -3.60603 16.0779 3
 -4 -11 -8 -4.95565 17.6558 19
 4 11 8 12.702 15.9953 35
 4 11 8 4.69913 15.5736 3
 -4 -11 -9 91.0201 20.0567 19
 4 11 9 92.61 18.1768 35
 4 11 9 100.994 20.3634 3
 4 11 10 49.5656 15.0367 56
 4 11 10 33.3067 15.7314 35
 4 11 11 168.1 19.7567 56
 4 11 12 13.6615 13.6271 56
 4 11 12 22.9124 25.3227 9
 4 11 13 5.7897 13.0207 56
 4 11 14 46.9255 14.797 56
 4 11 15 59.1528 15.097 56
 4 11 16 97.2511 15.8686 56
 4 11 17 12.2491 11.47 56
 -4 -11 -18 2.40439 10.4871 48
 4 11 18 -2.71508 10.5133 56
 -4 -11 -19 -0.40739 9.39082 48
 -4 -11 -20 6.67187 7.7257 48
 4 11 20 11.1517 8.34384 56
 4 11 21 12.8085 6.75256 35
 -4 -12 9 36.971 13.0171 42
 4 12 -9 31.7405 12.2631 43
 4 12 -9 23.0939 8.80295 33
 4 12 -8 20.8192 13.4892 43
 -4 -12 8 22.9188 14.1277 42
 4 12 -8 14.8302 10.1645 33
 4 12 -7 63.6648 16.6706 43
 -4 -12 7 59.3023 16.5228 42
 4 12 -7 37.6202 12.6329 33
 -4 -12 6 17.8427 16.9326 42
 4 12 -6 18.328 16.8224 43
 4 12 -6 5.78146 11.0735 33
 4 12 -5 28.0958 12.9469 33
 4 12 -5 10.9159 15.6243 52
 4 12 -4 31.3513 18.526 52
 4 12 -3 23.0906 18.5188 52
 4 12 -1 14.2851 25.1106 9
 4 12 -1 19.1424 12.4451 35
 4 12 -1 52.6706 21.3529 52
 4 12 0 38.5603 25.9656 9
 4 12 0 56.2209 18.2447 58
 4 12 0 39.6135 13.5746 35
 4 12 0 75.6251 22.6566 52
 4 12 1 -9.79315 26.7629 9
 4 12 1 12.241 17.6602 58
 4 12 1 29.7769 19.7883 52
 4 12 1 -2.43028 12.6864 35
 4 12 2 15.5317 20.0126 52
 4 12 2 24.6463 27.214 9
 4 12 2 15.0709 13.3193 35
 4 12 3 8.96007 17.6683 52
 4 12 3 10.3045 13.5652 35
 4 12 4 16.2888 18.1313 52
 4 12 4 -3.49972 12.9441 35
 4 12 5 83.6551 21.08 52
 4 12 5 85.0225 16.6979 35
 4 12 6 9.25974 17.3694 52
 4 12 6 1.78218 12.6995 35
 4 12 7 35.8636 17.8377 52
 4 12 7 27.6329 14.2105 35
 4 12 7 29.5108 28.079 9
 4 12 8 9.74627 13.6704 35
 4 12 8 21.879 27.7063 9
 4 12 9 29.7288 14.8085 35
 4 12 9 33.7675 26.7603 9
 4 12 10 38.5248 14.572 35
 4 12 10 60.3641 26.8266 9
 4 12 11 -4.15189 12.5252 35
 4 12 11 -16.4729 13.2279 31
 4 12 11 -17.2993 23.9061 9
 4 12 12 106.693 16.766 31
 4 12 12 93.4377 14.4749 56
 4 12 12 98.7685 16.4726 35
 4 12 12 87.2551 24.0156 9
 4 12 13 20.1539 13.3459 31
 4 12 13 21.1149 13.0033 35
 4 12 13 35.7394 12.0648 56
 4 12 14 47.1309 13.41 31
 4 12 14 47.0852 13.5745 35
 4 12 14 33.7953 11.7058 56
 4 12 15 11.7223 12.1898 31
 4 12 15 -0.64231 10.7256 35
 4 12 15 -3.89803 10.3026 56
 4 12 16 -0.55051 11.1234 31
 4 12 16 9.16023 10.4067 35
 4 12 16 -2.38131 9.71356 56
 4 12 17 8.51978 10.0273 31
 4 12 17 8.3797 9.31641 35
 4 12 17 12.1268 9.71162 56
 4 12 18 2.68415 8.7254 31
 4 12 18 4.89237 8.20025 56
 4 12 18 2.41201 8.20682 35
 4 12 19 9.70442 6.65287 35
 4 13 -7 11.5213 9.36664 43
 4 13 -6 10.8815 12.1235 43
 -4 -13 6 -5.50227 11.3372 42
 -4 -13 5 13.5482 13.8338 42
 -4 -13 4 32.0999 15.1179 42
 4 13 -4 7.62894 14.5386 43
 4 13 -3 18.0908 15.1146 43
 4 13 -2 19.9324 14.9991 52
 4 13 -1 40.3755 13.4518 58
 4 13 -1 37.1793 20.349 9
 4 13 -1 32.9617 16.884 52
 4 13 0 27.8749 14.3871 58
 4 13 0 23.058 21.6997 9
 4 13 0 13.2901 15.6914 52
 4 13 1 -9.94153 14.5642 58
 4 13 1 -2.46159 22.1135 9
 4 13 1 -5.80932 15.5794 52
 4 13 2 3.98317 15.0919 58
 4 13 2 7.87329 23.6819 9
 4 13 2 11.6574 16.0084 52
 4 13 3 -1.39393 15.2359 58
 4 13 3 10.5532 15.3435 52
 4 13 3 27.4143 24.6576 9
 4 13 4 24.207 15.9352 52
 4 13 4 8.89759 10.2539 35
 4 13 4 42.9154 24.671 9
 4 13 5 1.77078 14.2455 52
 4 13 5 -10.3688 11.0345 35
 4 13 5 12.7949 23.7398 9
 4 13 6 11.1524 10.8119 35
 4 13 6 10.6674 13.9388 52
 4 13 7 -4.35336 10.9395 35
 4 13 8 22.8433 11.4672 35
 4 13 8 26.0169 24.315 9
 4 13 9 14.5255 10.9367 35
 4 13 9 42.8242 23.6494 9
 4 13 10 -0.58531 10.6394 35
 4 13 10 15.6592 22.1802 9
 4 13 11 17.117 11.2996 31
 4 13 11 10.5926 10.5724 35
 4 13 11 13.9451 20.5387 9
 4 13 12 -1.61424 10.6774 31
 4 13 12 14.5943 9.99168 35
 4 13 12 7.85174 18.885 9
 4 13 13 5.2364 9.32973 35
 4 13 13 0.49631 10.3091 31
 4 13 14 -0.42107 7.9781 35
 4 13 14 12.897 9.65732 31
 4 13 15 -4.25404 7.63686 35
 4 13 15 0.38203 8.59497 31
 4 13 16 4.88649 5.76368 35
 4 13 16 4.57461 7.37196 31
 -4 -14 3 13.953 9.49438 42
 -4 -14 2 49.2392 12.061 42
 4 14 -2 20.2944 9.93336 43
 4 14 -1 -4.52085 10.5332 43
 4 14 0 0.25031 10.8862 43
 4 14 0 9.40946 10.4086 8
 4 14 0 5.68921 9.0565 58
 4 14 1 -0.50152 9.84341 43
 4 14 1 11.6877 10.9978 58
 4 14 1 17.2279 12.8917 8
 4 14 1 12.3427 16.0066 9
 4 14 2 0.83029 11.2507 58
 4 14 2 5.76655 17.2196 9
 4 14 2 -1.20063 13.4475 8
 4 14 3 22.1912 12.4148 58
 4 14 3 19.6644 18.3558 9
 4 14 3 -1.30537 14.2847 8
 4 14 4 -0.47995 12.0411 58
 4 14 4 22.0742 18.6102 9
 4 14 5 9.45266 12.935 58
 4 14 5 30.7715 18.2385 9
 4 14 6 26.2993 12.9751 58
 4 14 7 1.51466 12.7912 58
 4 14 8 3.46457 12.7562 58
 4 14 8 0.44546 17.5752 9
 4 14 8 17.9047 14.4696 8
 4 14 9 -9.04091 12.3592 58
 4 14 9 7.77815 17.5074 9
 4 14 9 21.3149 13.8749 8
 4 14 10 17.685 12.4704 8
 4 14 10 0.35883 16.9331 9
 4 14 11 0.57433 10.9822 8
 4 14 12 -3.59385 10.0765 58
 4 14 13 18.6498 8.94194 58
 -5 9 8 22.881 10.5839 38
 -5 9 7 22.9448 12.2899 38
 -5 9 6 43.0018 13.1683 38
 -5 9 5 21.0005 13.8772 38
 -5 9 5 74.9748 11.5574 10
 -5 9 4 114.505 13.2234 10
 -5 9 3 72.7846 15.8044 38
 -5 9 3 71.1105 12.4708 10
 -5 9 2 57.987 15.0987 38
 -5 9 2 86.6572 12.6619 10
 -5 9 1 36.4412 13.8688 38
 -5 9 0 33.8423 12.2689 38
 -5 9 0 77.2967 11.9915 10
 -5 9 -1 62.2109 11.0725 10
 -5 8 12 -4.87012 9.40029 59
 -5 8 12 3.20359 6.65394 56
 -5 8 11 22.7148 11.7361 59
 -5 8 11 12.6984 8.05228 56
 -5 8 11 15.15 12.1892 47
 -5 8 10 7.76252 8.576 56
 -5 8 10 6.24408 12.4123 59
 -5 8 10 34.4913 13.5684 38
 -5 8 10 0.59874 14.1084 47
 -5 8 9 10.6234 9.60955 56
 -5 8 9 24.3996 14.9757 38
 -5 8 9 2.71109 15.0184 47
 -5 8 9 25.3914 12.9667 59
 -5 8 8 17.0299 13.9494 59
 -5 8 8 0.95401 9.76462 56
 -5 8 8 -4.42847 16.2605 47
 -5 8 8 18.625 15.174 38
 -5 8 8 42.1781 11.902 10
 -5 8 7 39.377 14.6453 59
 -5 8 7 2.85548 8.71396 56
 -5 8 7 15.2343 17.0323 47
 -5 8 7 49.8306 16.9106 38
 -5 8 7 35.9394 12.7026 10
 -5 8 6 19.6923 17.014 38
 -5 8 6 31.1343 17.3835 47
 -5 8 6 33.8842 14.4643 59
 -5 8 6 70.159 14.0839 10
 -5 8 5 -12.7175 17.1439 47
 -5 8 5 -1.52364 17.0583 38
 -5 8 5 43.7126 13.4509 10
 -5 8 4 73.1565 14.5942 10
 -5 8 3 68.2728 19.2423 45
 -5 8 3 56.022 14.2184 10
 -5 8 2 65.318 19.1454 45
 -5 8 2 34.9863 18.0826 38
 -5 8 2 58.2317 14.5908 10
 -5 8 1 7.55134 16.867 38
 -5 8 1 9.62496 17.9361 45
 -5 8 0 14.979 17.9041 45
 -5 8 0 12.9304 16.1585 38
 -5 8 0 45.0838 13.8531 10
 -5 8 -1 12.4179 17.4301 45
 -5 8 -1 2.72535 32.0054 36
 -5 8 -1 37.9529 16.4942 38
 -5 8 -1 33.6233 13.3963 10
 -5 8 -2 32.755 15.8695 38
 -5 8 -2 23.8621 31.6314 36
 -5 8 -2 77.0119 13.9201 10
 -5 8 -3 14.9662 16.6421 45
 -5 8 -3 36.7116 14.3062 38
 -5 8 -3 21.5799 29.8091 36
 -5 8 -3 20.9182 12.6756 10
 -5 8 -4 9.76639 15.994 45
 -5 8 -4 8.16323 28.5775 36
 -5 8 -4 67.0073 12.4572 10
 -5 8 -5 10.2045 15.2609 45
 -5 8 -5 3.82386 25.9357 36
 -5 8 -5 70.1634 11.3604 10
 -5 8 -6 21.0956 24.2934 36
 -5 8 -6 19.923 14.4621 45
 -5 8 -7 31.9295 13.298 45
 -5 8 -8 15.4858 10.9611 45
 -5 7 15 1.2956 6.26017 56
 -5 7 14 -9.83454 12.3191 47
 -5 7 14 -17.5238 11.3761 59
 -5 7 13 37.715 11.485 56
 -5 7 13 38.337 15.2505 47
 -5 7 13 51.6353 13.1725 59
 -5 7 12 -12.0717 16.576 47
 -5 7 12 2.43615 11.4519 56
 -5 7 11 -15.8752 18.1502 47
 -5 7 11 0.67338 11.8638 56
 -5 7 11 10.9524 14.4749 50
 -5 7 11 4.4471 14.0717 38
 -5 7 10 7.73772 18.926 47
 -5 7 10 60.868 17.3121 59
 -5 7 10 26.0826 13.1584 56
 -5 7 10 47.1137 16.813 50
 -5 7 10 18.8023 15.6603 38
 -5 7 9 -26.4094 20.1244 47
 -5 7 9 27.1497 16.484 59
 -5 7 9 16.7712 13.2053 56
 -5 7 9 -21.4463 17.7809 38
 -5 7 9 42.571 17.6565 50
 -5 7 8 52.7245 18.9031 50
 -5 7 8 20.4513 13.7053 56
 -5 7 8 5.43995 20.0278 47
 -5 7 8 -12.6463 18.575 38
 -5 7 8 55.5325 13.9773 10
 -5 7 7 57.3399 19.8553 50
 -5 7 7 15.1481 13.7706 56
 -5 7 7 10.1233 21.15 47
 -5 7 7 2.714 18.9541 38
 -5 7 7 49.3652 14.6045 10
 -5 7 6 7.36196 20.2457 50
 -5 7 6 -12.7069 13.6316 56
 -5 7 6 11.4683 21.8187 47
 -5 7 6 -5.71023 20.314 38
 -5 7 6 9.20773 14.4837 10
 -5 7 5 47.465 20.8873 50
 -5 7 5 21.3499 15.3666 10
 -5 7 5 36.3742 21.6836 47
 -5 7 5 82.2123 21.2404 45
 -5 7 5 17.0955 13.3597 56
 -5 7 5 5.90963 19.6219 38
 -5 7 4 51.3983 21.8587 45
 -5 7 4 64.7903 16.4777 10
 -5 7 3 57.3456 17.1029 10
 -5 7 3 30.1582 21.1316 45
 -5 7 2 22.0301 21.5093 45
 -5 7 2 41.5636 16.2661 10
 -5 7 2 2.0132 20.5146 38
 -5 7 2 8.79903 40.3369 36
 -5 7 1 22.8148 21.3487 45
 -5 7 1 38.9202 16.1915 10
 -5 7 1 9.72147 39.187 36
 -5 7 1 -27.6783 21.2998 38
 -5 7 0 9.35755 21.4298 45
 -5 7 0 -5.74505 19.9361 38
 -5 7 0 -0.95959 39.4711 36
 -5 7 -1 12.7438 20.9922 45
 -5 7 -1 31.1172 15.6219 10
 -5 7 -1 -30.127 20.108 38
 -5 7 -1 13.1581 37.9078 36
 -5 7 -2 2.27247 20.3073 45
 -5 7 -2 23.1835 15.243 10
 -5 7 -2 3.65086 37.2396 36
 -5 7 -2 -5.12252 18.2682 38
 -5 7 -3 31.6872 15.193 10
 -5 7 -3 2.63326 36.1365 36
 -5 7 -3 14.0028 17.5928 38
 -5 7 -4 30.3482 14.5067 10
 -5 7 -4 11.6836 35.1465 36
 -5 7 -4 31.3764 17.0523 38
 -5 7 -5 10.9853 19.0438 45
 -5 7 -5 48.7328 13.8031 10
 -5 7 -5 21.1304 33.3979 36
 -5 7 -6 -6.49422 17.9512 45
 -5 7 -6 56.9615 12.8882 10
 -5 7 -6 2.16431 31.4456 36
 -5 7 -7 44.4297 16.5329 54
 -5 7 -7 5.85391 30.5976 36
 -5 7 -7 13.4957 17.0982 45
 -5 7 -8 31.8682 16.3136 54
 -5 7 -8 2.27455 28.2106 36
 -5 7 -8 -17.509 16.6275 45
 -5 7 -9 42.0285 15.143 54
 -5 7 -9 3.79215 25.6857 36
 -5 7 -10 35.5521 14.4073 54
 -5 7 -10 2.52737 21.4818 36
 -5 7 -11 303.527 33.5213 37
 -5 7 -11 28.7815 12.7278 54
 -5 6 16 6.89618 7.58619 56
 -5 6 15 -4.45305 11.6025 59
 -5 6 15 25.6696 11.0738 56
 -5 6 14 -9.62099 13.7168 59
 -5 6 14 -14.1926 11.8093 56
 -5 6 13 20.1752 15.1682 59
 -5 6 13 14.8199 12.8698 56
 -5 6 12 63.8799 18.0417 59
 -5 6 12 90.2648 22.6965 57
 -5 6 11 6.492 16.6861 50
 -5 6 11 22.9896 17.7017 59
 -5 6 11 20.5074 14.9083 56
 -5 6 11 -8.8546 16.9082 38
 -5 6 10 24.3186 18.9398 50
 -5 6 10 49.1926 17.7096 56
 -5 6 10 3.65133 19.2418 59
 -5 6 9 7.89023 15.6888 56
 -5 6 9 36.1986 19.7215 50
 -5 6 8 16.4163 15.7421 32
 -5 6 8 17.6539 20.496 50
 -5 6 8 30.3807 16.4616 56
 -5 6 8 -13.8815 14.7538 10
 -5 6 7 -3.79177 15.3721 10
 -5 6 7 3.07731 15.6599 56
 -5 6 7 17.3494 17.1694 32
 -5 6 7 31.4692 21.0816 50
 -5 6 6 -6.74408 15.9294 10
 -5 6 6 -5.13104 15.7228 56
 -5 6 6 25.0657 16.9961 32
 -5 6 6 27.6014 22.4785 45
 -5 6 6 21.7586 21.5297 50
 -5 6 5 -12.7282 16.8836 10
 -5 6 5 29.8529 17.6646 32
 -5 6 5 34.4039 22.5578 45
 -5 6 5 35.6899 22.3854 50
 -5 6 4 -23.3967 17.1043 10
 -5 6 4 30.3094 18.1641 32
 -5 6 4 14.5874 44.5796 36
 -5 6 4 -1.87901 22.7982 45
 -5 6 4 41.978 23.2352 50
 -5 6 3 29.4157 44.9473 36
 -5 6 3 -20.1771 17.7971 10
 -5 6 3 47.5101 23.7772 50
 -5 6 3 1.2879 23.1289 45
 -5 6 2 20.4165 17.5137 10
 -5 6 2 59.6424 19.3482 32
 -5 6 2 -4.59825 24.1865 45
 -5 6 1 23.5014 18.1093 10
 -5 6 1 -19.9641 24.334 45
 -5 6 0 74.6829 19.7813 32
 -5 6 -1 37.8161 17.801 10
 -5 6 -1 11.1713 43.9233 36
 -5 6 -2 26.0097 16.7055 10
 -5 6 -2 22.0119 42.3522 36
 -5 6 -3 9.73955 16.3514 10
 -5 6 -3 -30.0982 20.6044 38
 -5 6 -3 11.8572 40.1725 36
 -5 6 -4 9.24374 15.3139 10
 -5 6 -4 10.7002 18.5913 38
 -5 6 -4 2.09665 39.4534 36
 -5 6 -5 62.1341 16.0348 10
 -5 6 -5 12.1306 41.0121 36
 -5 6 -5 114.64 68.171 60
 -5 6 -6 0.559 13.9919 10
 -5 6 -6 14.1063 20.5197 54
 -5 6 -6 -0.96468 37.6304 36
 -5 6 -6 121.385 57.8284 37
 -5 6 -6 67.2957 63.544 60
 -5 6 -7 24.9644 13.4617 10
 -5 6 -7 45.2142 20.8897 54
 -5 6 -7 58.2729 60.1787 60
 -5 6 -7 -1.81783 36.8627 36
 -5 6 -8 45.0633 20.8171 54
 -5 6 -8 2.52877 34.1089 36
 -5 6 -9 97.4847 20.7784 54
 -5 6 -9 5.36365 34.3044 36
 -5 6 -10 11.6595 18.3212 54
 -5 6 -10 14.9254 30.107 36
 -5 6 -11 38.991 18.1118 54
 -5 6 -11 1.15742 27.2448 36
 -5 6 -12 8.19794 16.4144 54
 -5 6 -12 2.78828 24.0622 36
 -5 6 -13 13.7625 14.6232 54
 -5 6 -13 0.98365 18.1346 36
 -5 6 -13 -5.22037 8.81339 45
 -5 6 -14 107.038 28.7742 37
 -5 5 17 2.39985 8.26744 56
 -5 5 16 11.0802 10.3181 56
 -5 5 16 15.0944 14.0216 42
 -5 5 15 10.0487 14.6714 59
 -5 5 15 12.2005 15.8489 42
 -5 5 15 0.68507 12.0397 56
 -5 5 14 29.3451 18.4314 49
 -5 5 14 15.4653 15.9188 59
 -5 5 14 16.2783 17.1685 42
 -5 5 14 54.0113 21.9616 57
 -5 5 14 10.3977 13.9691 56
 -5 5 13 24.8493 19.3766 49
 -5 5 13 24.1263 17.35 59
 -5 5 13 -24.983 17.5645 42
 -5 5 13 1.79858 14.21 56
 -5 5 12 57.8682 21.3158 49
 -5 5 12 28.3579 18.6407 59
 -5 5 12 -8.56636 18.4627 42
 -5 5 12 4.91638 15.0128 56
 -5 5 12 50.9141 25.1161 57
 -5 5 11 39.4984 21.9936 49
 -5 5 11 22.643 19.1435 59
 -5 5 11 8.41044 16.1873 56
 -5 5 11 14.3899 26.1742 57
 -5 5 11 4.96006 19.2361 42
 -5 5 10 4.38107 14.8246 32
 -5 5 10 39.4459 26.927 57
 -5 5 10 -9.11479 19.9296 42
 -5 5 9 19.0167 17.1869 32
 -5 5 8 26.2512 21.4513 50
 -5 5 8 29.2632 18.0175 32
 -5 5 7 42.1132 18.2737 32
 -5 5 7 0.68992 16.4869 10
 -5 5 7 22.6327 21.4567 50
 -5 5 7 8.03571 16.8705 26
 -5 5 6 75.4564 29.6678 57
 -5 5 6 39.6919 22.5837 50
 -5 5 6 18.4259 18.4398 32
 -5 5 6 22.1874 18.8663 26
 -5 5 5 147.918 23.2595 32
 -5 5 5 42.4707 50.4569 36
 -5 5 5 131.867 22.5798 26
 -5 5 5 165.511 30.618 57
 -5 5 5 199.257 26.8807 50
 -5 5 5 77.4321 25.4918 45
 -5 5 4 15.5996 18.7129 32
 -5 5 4 -1.19075 45.5207 36
 -5 5 4 113.278 29.1836 57
 -5 5 4 31.8199 22.9237 50
 -5 5 4 13.0226 23.3393 45
 -5 5 3 -9.58305 45.7898 36
 -5 5 3 21.1351 18.9573 26
 -5 5 3 59.9341 29.0155 57
 -5 5 3 50.6497 24.4163 50
 -5 5 3 6.68571 23.937 45
 -5 5 2 54.7696 28.4297 57
 -5 5 2 12.8661 23.2985 50
 -5 5 2 5.55317 18.2432 32
 -5 5 2 2.40406 43.6519 36
 -5 5 2 27.9306 18.5086 26
 -5 5 1 19.5072 18.4239 26
 -5 5 1 -10.3126 18.0948 30
 -5 5 1 48.4142 27.7843 57
 -5 5 1 -27.4484 18.2991 32
 -5 5 1 -2.40752 44.0386 36
 -5 5 0 35.2448 18.9189 30
 -5 5 0 6.01654 43.5591 36
 -5 5 0 47.4403 19.0834 32
 -5 5 0 41.6602 18.6085 26
 -5 5 -1 23.9652 18.5841 30
 -5 5 -1 -1.20056 43.8801 36
 -5 5 -1 45.1937 18.3304 32
 -5 5 -1 53.7851 19.4012 26
 -5 5 -2 74.1369 19.4939 32
 -5 5 -2 36.1603 18.5745 26
 -5 5 -2 41.3711 19.6641 30
 -5 5 -3 -22.4757 18.8057 26
 -5 5 -3 23.292 16.8953 32
 -5 5 -3 8.60937 18.0643 30
 -5 5 -4 62.9965 70.7391 60
 -5 5 -4 3.70741 18.4961 30
 -5 5 -4 30.1556 16.9149 32
 -5 5 -4 51.1551 23.0204 39
 -5 5 -4 -2.34502 42.7601 36
 -5 5 -5 14.1581 22.8791 54
 -5 5 -5 -30.8065 17.4323 10
 -5 5 -5 29.6547 18.9716 30
 -5 5 -5 31.6844 21.7232 39
 -5 5 -5 3.45917 41.9518 36
 -5 5 -5 62.3866 69.8489 60
 -5 5 -6 12.4447 23.1197 54
 -5 5 -6 -7.22131 15.9944 10
 -5 5 -6 -6.12459 18.0795 30
 -5 5 -6 83.7031 68.9986 60
 -5 5 -6 33.5256 21.0253 39
 -5 5 -6 108.772 62.2587 37
 -5 5 -6 -7.8837 40.8783 36
 -5 5 -7 132.366 23.4114 39
 -5 5 -7 8.72433 43.6055 36
 -5 5 -7 104.561 25.1144 54
 -5 5 -7 92.9123 73.3597 60
 -5 5 -7 20.4412 15.0569 10
 -5 5 -8 35.7952 23.615 54
 -5 5 -8 -8.3561 38.8596 36
 -5 5 -8 47.0783 19.9233 39
 -5 5 -8 91.7939 62.4187 60
 -5 5 -9 44.3837 23.6525 54
 -5 5 -9 -4.93489 38.4229 36
 -5 5 -9 63.2311 19.7788 39
 -5 5 -9 84.2049 60.9468 60
 -5 5 -10 52.1257 18.1775 39
 -5 5 -10 6.42004 36.0111 36
 -5 5 -10 69.054 54.1997 37
 -5 5 -10 22.4583 21.8894 54
 -5 5 -11 13.3553 33.8714 36
 -5 5 -11 12.5315 20.9942 54
 -5 5 -12 -0.73969 31.0551 36
 -5 5 -12 23.8814 47.0973 37
 -5 5 -12 10.4465 19.5865 54
 -5 5 -13 174.505 44.0902 37
 -5 5 -13 -0.63211 29.5805 36
 -5 5 -14 10.2158 24.9575 36
 -5 5 -14 22.027 17.1245 54
 -5 5 -15 -4.43756 21.1781 36
 -5 5 -15 12.0806 14.7143 54
 -5 5 -16 8.9206 12.3427 54
 -5 4 18 9.14601 12.1276 42
 -5 4 17 13.7966 9.63301 56
 -5 4 17 13.7167 15.2146 49
 -5 4 17 -15.1075 14.7022 42
 -5 4 16 8.46352 11.5753 56
 -5 4 16 31.4766 19.1965 57
 -5 4 16 33.5403 17.1732 49
 -5 4 16 30.6728 16.9606 42
 -5 4 15 3.14938 12.9546 56
 -5 4 15 84.5182 22.01 57
 -5 4 15 15.0058 15.1206 59
 -5 4 15 68.2627 19.1499 49
 -5 4 15 1.79733 18.1341 42
 -5 4 14 0.90538 14.6914 56
 -5 4 14 8.01524 23.5075 57
 -5 4 14 39.541 18.2468 59
 -5 4 14 16.7201 19.8771 49
 -5 4 14 1.98438 18.6059 42
 -5 4 13 1.00543 15.0557 56
 -5 4 13 -11.7998 25.3962 57
 -5 4 13 31.1989 18.4239 59
 -5 4 13 24.5909 21.1002 49
 -5 4 13 -2.13075 20.0347 42
 -5 4 12 34.7832 18.0129 56
 -5 4 12 41.8301 20.4881 59
 -5 4 12 -6.74708 21.8704 49
 -5 4 12 10.0537 20.1079 42
 -5 4 11 -7.08553 27.4194 57
 -5 4 11 1.14712 20.8194 42
 -5 4 11 -18.4357 22.3133 49
 -5 4 10 33.0372 23.2003 49
 -5 4 10 -7.5275 16.6631 32
 -5 4 10 -8.09421 22.0002 42
 -5 4 10 -50.5782 28.2599 57
 -5 4 9 -3.02949 15.8794 20
 -5 4 9 -12.5408 17.5029 26
 -5 4 9 6.03113 16.433 32
 -5 4 9 27.037 23.544 49
 -5 4 8 -11.6701 17.8781 26
 -5 4 8 15.789 16.9711 32
 -5 4 8 28.1577 23.9223 49
 -5 4 8 7.08401 16.9326 20
 -5 4 7 54.3714 19.3116 26
 -5 4 7 62.9722 19.6267 32
 -5 4 7 82.4372 18.346 20
 -5 4 7 90.3448 24.9616 49
 -5 4 6 -4.74882 16.5218 26
 -5 4 6 33.0913 28.9699 57
 -5 4 6 4.97243 15.9376 20
 -5 4 6 16.3099 18.7366 5
 -5 4 6 -3.50678 45.2483 36
 -5 4 6 13.2837 17.8123 32
 -5 4 6 6.98464 21.8904 7
 -5 4 5 184.819 31.7244 7
 -5 4 5 163.488 23.17 26
 -5 4 5 103.396 29.9663 57
 -5 4 5 153.067 22.1992 5
 -5 4 5 109.614 20.9539 32
 -5 4 4 35.2723 19.5269 5
 -5 4 4 15.7102 18.3842 32
 -5 4 4 67.7645 28.745 57
 -5 4 4 31.8646 24.4064 7
 -5 4 3 11.6322 17.5026 26
 -5 4 3 15.152 17.9422 5
 -5 4 2 29.7991 17.009 26
 -5 4 2 44.6938 18.9581 5
 -5 4 1 3.37944 16.1829 26
 -5 4 1 22.9565 18.8687 5
 -5 4 0 55.1109 18.5552 30
 -5 4 0 54.136 18.1598 26
 -5 4 0 42.5871 19.6207 5
 -5 4 -1 63.5107 19.8085 30
 -5 4 -1 59.374 18.5358 26
 -5 4 -2 -10.634 17.3975 30
 -5 4 -2 -3.14966 16.2279 26
 -5 4 -2 -8.61351 18.2167 5
 -5 4 -3 109.335 21.3206 5
 -5 4 -3 108.519 22.2986 30
 -5 4 -3 114.51 28.7874 7
 -5 4 -3 154.314 21.1689 26
 -5 4 -3 167.272 27.4658 39
 -5 4 -4 89.3658 24.623 39
 -5 4 -4 32.6177 46.1075 36
 -5 4 -4 50.4795 17.3149 32
 -5 4 -4 130.177 23.2374 30
 -5 4 -4 115.225 71.5718 60
 -5 4 -4 39.8699 17.894 26
 -5 4 -4 54.816 24.9473 7
 -5 4 -4 95.6609 20.6255 5
 -5 4 -5 23.6848 17.8235 30
 -5 4 -5 62.2247 69.0807 60
 -5 4 -5 -11.8157 23.7953 54
 -5 4 -5 30.0381 22.8674 7
 -5 4 -5 1.14783 22.4433 39
 -5 4 -5 73.2341 65.331 37
 -5 4 -5 29.2939 17.6282 5
 -5 4 -6 109.216 70.1235 60
 -5 4 -6 136.699 25.9126 39
 -5 4 -6 197.737 66.5784 37
 -5 4 -6 159.706 27.4931 54
 -5 4 -6 130.59 28.1027 7
 -5 4 -6 132.036 23.1152 30
 -5 4 -7 102.305 69.3988 60
 -5 4 -7 133.25 27.5057 61
 -5 4 -7 113.57 22.484 30
 -5 4 -7 112.646 25.0329 39
 -5 4 -7 106.448 26.5605 54
 -5 4 -8 35.1679 19.4013 30
 -5 4 -8 90.7939 24.864 61
 -5 4 -8 52.4124 22.2725 39
 -5 4 -8 -4.5933 62.462 37
 5 -4 8 7.47828 17.0947 23
 -5 4 -8 -8.00133 24.8397 54
 -5 4 -9 68.0642 20.1894 30
 -5 4 -9 64.215 25.4954 54
 -5 4 -9 68.5707 22.5482 39
 -5 4 -9 109.954 61.8326 37
 5 -4 9 24.9101 17.8824 23
 -5 4 -9 88.9341 25.3273 61
 -5 4 -10 17.6342 24.489 54
 -5 4 -10 15.4221 19.5579 39
 -5 4 -10 73.1119 60.3032 37
 -5 4 -10 3.37636 21.4264 61
 -5 4 -11 21.6988 23.6573 54
 -5 4 -11 -3.55763 18.9854 39
 -5 4 -11 43.4978 21.376 61
 -5 4 -12 11.1845 17.9074 39
 -5 4 -12 10.5778 20.1594 61
 -5 4 -13 20.6187 21.7465 54
 -5 4 -13 20.0479 16.2755 39
 -5 4 -13 74.2172 50.1435 37
 -5 4 -13 2.77712 18.1397 61
 -5 4 -14 25.355 20.0564 54
 -5 4 -14 -23.9132 45.8511 37
 -5 4 -14 -4.97906 17.6474 61
 -5 4 -15 22.8791 18.323 54
 -5 4 -15 -1.15046 40.9573 37
 -5 4 -15 16.2288 16.2099 61
 -5 4 -16 3.77708 16.4351 54
 -5 4 -16 9.01881 14.2743 61
 -5 4 -17 2.48298 20.38 36
 -5 4 -17 20.9667 13.8893 54
 -5 3 19 -2.41375 12.0824 42
 -5 3 19 30.4824 11.0953 49
 -5 3 18 18.8475 14.413 42
 -5 3 18 4.5562 14.1263 49
 -5 3 17 8.76602 16.6629 42
 -5 3 17 22.7595 16.5375 49
 -5 3 16 1.3978 12.2873 56
 -5 3 16 50.6853 21.1297 57
 -5 3 16 5.55911 18.0931 42
 -5 3 16 37.4255 18.3698 49
 -5 3 15 185.782 20.3314 56
 -5 3 15 177.969 25.9501 57
 -5 3 15 170.697 22.8467 49
 -5 3 15 173.076 21.0093 59
 -5 3 14 58.8575 26.1731 57
 -5 3 14 76.8439 18.7946 56
 -5 3 14 127.733 22.6189 49
 -5 3 14 37.1586 22.1324 42
 -5 3 14 110.244 20.497 59
 -5 3 13 79.513 27.6891 57
 -5 3 13 99.5323 19.0017 56
 -5 3 13 74.738 22.9623 49
 -5 3 13 94.1141 23.7572 42
 -5 3 13 108.46 21.5248 59
 -5 3 12 138.753 29.334 57
 -5 3 12 126.871 22.9944 59
 -5 3 12 72.4028 23.6743 49
 -5 3 11 42.027 16.9174 20
 -5 3 11 22.4903 22.2011 42
 -5 3 11 23.0182 16.8916 17
 -5 3 11 8.00196 22.7207 49
 -5 3 10 155.93 21.5694 17
 -5 3 10 94.6204 24.5015 42
 -5 3 10 135.036 20.9205 20
 -5 3 10 152.853 26.7902 49
 -5 3 9 18.7053 23.1907 49
 -5 3 9 36.6808 17.6614 32
 -5 3 9 16.2359 16.2643 17
 -5 3 9 1.22165 21.3909 42
 -5 3 9 25.0666 16.2805 20
 -5 3 8 133.324 20.2453 20
 -5 3 8 153.331 26.1173 49
 -5 3 8 121.346 21.2238 32
 -5 3 8 129.556 20.1055 17
 -5 3 7 41.5552 16.7763 20
 -5 3 6 2.82335 14.9026 20
 -5 3 6 31.5618 17.8786 5
 -5 3 5 73.591 19.5636 5
 -5 3 4 44.9702 18.0833 5
 -5 3 3 32.9923 17.7071 5
 -5 3 2 27.97 17.6519 5
 -5 3 1 22.8311 17.3394 5
 -5 3 1 10.6629 15.748 26
 -5 3 0 62.2274 19.3103 5
 -5 3 0 96.8639 20.4229 26
 -5 3 -1 97.0431 19.3938 30
 -5 3 -1 116.794 19.9388 26
 -5 3 -2 1.02868 16.1077 5
 -5 3 -2 13.0741 16.3879 30
 -5 3 -2 0.98735 14.7823 26
 -5 3 -3 164.241 21.647 5
 -5 3 -3 147.158 21.9039 30
 -5 3 -3 167.523 21.0208 26
 -5 3 -4 114.857 20.4396 5
 -5 3 -4 139.254 20.1135 26
 -5 3 -4 74.1139 19.4994 30
 5 -3 5 -14.4241 15.8874 23
 -5 3 -5 2.37879 16.6854 30
 -5 3 -5 -3.95951 16.7169 5
 5 -3 6 42.4978 17.5807 23
 -5 3 -6 42.6854 18.5183 30
 -5 3 -6 62.6839 18.1432 5
 5 -3 7 32.1672 17.3321 23
 -5 3 -7 55.776 17.7825 5
 -5 3 -7 41.0318 18.7253 30
 -5 3 -8 9.08805 25.1852 54
 -5 3 -8 -12.4757 20.9247 61
 -5 3 -8 -5.75509 22.3398 39
 5 -3 8 22.4275 17.7997 23
 -5 3 -8 -1.26141 17.5518 30
 -5 3 -9 80.1916 25.0774 61
 -5 3 -9 75.8176 24.485 39
 5 -3 9 49.4456 19.6126 23
 -5 3 -10 69.0548 27.1343 54
 -5 3 -10 74.1417 25.4887 61
 -5 3 -10 47.3132 23.3481 39
 -5 3 -10 16.4761 61.578 37
 5 -3 10 50.8847 19.7613 23
 -5 3 -10 40.0681 18.9542 22
 -5 3 -11 13.8223 21.8531 61
 -5 3 -11 20.0374 21.366 39
 5 -3 11 21.1898 18.0767 23
 -5 3 -11 2.72928 18.2543 22
 -5 3 -12 30.1586 24.8147 54
 -5 3 -12 -24.8106 20.9866 39
 -5 3 -12 28.6745 57.4646 37
 -5 3 -12 4.99826 20.7208 61
 -5 3 -13 5.43061 23.6272 54
 -5 3 -13 31.0228 19.893 39
 -5 3 -13 -16.34 54.581 37
 -5 3 -13 29.9816 20.4904 61
 -5 3 -14 59.5306 23.2383 54
 -5 3 -14 17.0959 17.5159 39
 -5 3 -14 54.1307 21.1123 61
 -5 3 -15 2.81056 20.7757 54
 -5 3 -15 -26.4954 16.7149 39
 -5 3 -15 7.9349 17.5332 61
 -5 3 -16 31.1232 19.139 54
 -5 3 -16 13.4579 14.5123 39
 -5 3 -16 18.547 17.1639 61
 -5 3 -17 0.79994 16.8346 54
 -5 3 -17 25.3807 15.3592 61
 -5 3 -18 9.05313 14.3366 54
 -5 3 -18 19.364 13.0907 61
 -5 3 -19 -0.56215 17.636 36
 -5 3 -19 8.21157 9.66383 61
 -5 2 19 36.6745 12.5696 49
 -5 2 18 10.5128 16.0723 42
 -5 2 18 14.9284 15.0579 49
 -5 2 17 8.09409 17.8883 42
 -5 2 17 -6.64231 16.9045 49
 -5 2 16 -12.568 22.1234 57
 -5 2 16 20.5858 18.7768 42
 -5 2 16 30.1348 19.0905 49
 -5 2 15 113.436 24.6751 57
 -5 2 15 48.954 15.6598 56
 -5 2 15 47.7772 20.9837 42
 -5 2 15 45.6354 20.6052 49
 -5 2 14 64.6975 25.4226 57
 -5 2 14 18.3611 15.3098 56
 -5 2 14 -4.8838 21.0812 42
 -5 2 14 15.3165 20.7965 49
 -5 2 13 111.019 27.9478 57
 -5 2 13 113.776 20.126 56
 -5 2 13 56.2141 24.3263 42
 -5 2 13 77.3131 23.3776 49
 -5 2 12 121.483 20.4656 20
 -5 2 12 181.368 24.8857 59
 -5 2 12 146.68 25.4306 49
[truncated: 165,516 more chars]
