# Supplementary material for: Heavy‐Atom Free Bodipy‐Borafluorene Photosensitizer Decorated with Coumarin Antenna Selectively Staining Endoplasmic Reticulum for Application in PDT
Source: Chemistry. 2025 Jul 23;31(45):e01949. doi: 10.1002/chem.202501949 (PMC12351428; doi:10.1002/chem.202501949)
Supplement: Supplementary file 2 — Supporting Information [file CHEM-31-e01949-s001.zip › ref-BDP.cif]

data_ref-bdp
_audit_creation_date               2024-10-27
_audit_creation_method
;
Olex2 1.3
(compiled 2020.11.12 svn.r5f609507 for OlexSys, GUI svn.r6408)
;
_shelx_SHELXL_version_number       '2018/3'
_audit_contact_author_address      ?
_audit_contact_author_email        ?
_audit_contact_author_name         ''
_audit_contact_author_phone        ?
_publ_contact_author_id_orcid      ?
_publ_section_references
;
Dolomanov, O.V., Bourhis, L.J., Gildea, R.J, Howard, J.A.K. & Puschmann, H.
 (2009), J. Appl. Cryst. 42, 339-341.

Sheldrick, G.M. (2015). Acta Cryst. C71, 3-8.
;
_chemical_name_common              ?
_chemical_name_systematic          ?
_chemical_formula_moiety           'C33 H29 B N2 O2'
_chemical_formula_sum              'C33 H29 B N2 O2'
_chemical_formula_weight           496.39
_chemical_melting_point            ?
loop_
  _atom_type_symbol
  _atom_type_description
  _atom_type_scat_dispersion_real
  _atom_type_scat_dispersion_imag
  _atom_type_scat_source
 'C' 'C' 0.0181 0.0091 'International Tables Vol C Tables 4.2.6.8 and 6.1.1.4'
 'H' 'H' 0.0000 0.0000 'International Tables Vol C Tables 4.2.6.8 and 6.1.1.4'
 'B' 'B' 0.0090 0.0039 'International Tables Vol C Tables 4.2.6.8 and 6.1.1.4'
 'N' 'N' 0.0311 0.0180 'International Tables Vol C Tables 4.2.6.8 and 6.1.1.4'
 'O' 'O' 0.0492 0.0322 'International Tables Vol C Tables 4.2.6.8 and 6.1.1.4'

_shelx_space_group_comment
;
The symmetry employed for this shelxl refinement is uniquely defined
by the following loop, which should always be used as a source of
symmetry information in preference to the above space-group names.
They are only intended as comments.
;
_space_group_crystal_system        'triclinic'
_space_group_IT_number             2
_space_group_name_H-M_alt          'P -1'
_space_group_name_Hall             '-P 1'
loop_
  _space_group_symop_operation_xyz
 'x, y, z'
 '-x, -y, -z'

_cell_length_a                     7.4084(2)
_cell_length_b                     11.8360(2)
_cell_length_c                     16.3982(4)
_cell_angle_alpha                  70.095(2)
_cell_angle_beta                   87.089(2)
_cell_angle_gamma                  73.519(2)
_cell_volume                       1294.77(6)
_cell_formula_units_Z              2
_cell_measurement_reflns_used      21216
_cell_measurement_temperature      100.00(10)
_cell_measurement_theta_max        77.9660
_cell_measurement_theta_min        4.1360
_shelx_estimated_absorpt_T_max     0.896
_shelx_estimated_absorpt_T_min     0.803
_exptl_absorpt_coefficient_mu      0.615
_exptl_absorpt_correction_T_max    1.000
_exptl_absorpt_correction_T_min    0.304
_exptl_absorpt_correction_type     gaussian
_exptl_absorpt_process_details
;
CrysAlisPro 1.171.41.76a (Rigaku Oxford Diffraction, 2020)
Numerical absorption correction based on gaussian integration over
a multifaceted crystal model
Empirical absorption correction using spherical harmonics,
implemented in SCALE3 ABSPACK scaling algorithm.
;
_exptl_absorpt_special_details     ?
_exptl_crystal_colour              orange
_exptl_crystal_colour_primary      orange
_exptl_crystal_density_diffrn      1.273
_exptl_crystal_density_meas        ?
_exptl_crystal_density_method      ?
_exptl_crystal_description         block
_exptl_crystal_F_000               524
loop_
  _exptl_crystal_face_index_h
  _exptl_crystal_face_index_k
  _exptl_crystal_face_index_l
  _exptl_crystal_face_perp_dist
 0 7 3 0.1152
 1 -7 -3 0.1446
 -5 -2 2 0.1763
 5 2 -2 0.1736
 -3 3 3 0.1391
 0 -7 -7 0.1135
 0 7 7 0.0682
 1 -2 8 0.1238
 -1 0 -10 0.1449
 -5 -2 -3 0.1298
 5 2 3 0.1840
 2 0 -9 0.1600

_exptl_crystal_size_max            0.374
_exptl_crystal_size_mid            0.294
_exptl_crystal_size_min            0.182
_exptl_transmission_factor_max     ?
_exptl_transmission_factor_min     ?
_diffrn_reflns_av_R_equivalents    0.0276
_diffrn_reflns_av_unetI/netI       0.0210
_diffrn_reflns_Laue_measured_fraction_full  0.998
_diffrn_reflns_Laue_measured_fraction_max  0.996
_diffrn_reflns_limit_h_max         9
_diffrn_reflns_limit_h_min         -9
_diffrn_reflns_limit_k_max         14
_diffrn_reflns_limit_k_min         -13
_diffrn_reflns_limit_l_max         20
_diffrn_reflns_limit_l_min         -20
_diffrn_reflns_number              26848
_diffrn_reflns_point_group_measured_fraction_full  0.998
_diffrn_reflns_point_group_measured_fraction_max  0.996
_diffrn_reflns_theta_full          67.684
_diffrn_reflns_theta_max           75.496
_diffrn_reflns_theta_min           4.143
_diffrn_ambient_temperature        100.15
_diffrn_detector_area_resol_mean   10.0000
_diffrn_detector_type              HyPix
_diffrn_measured_fraction_theta_full  0.998
_diffrn_measured_fraction_theta_max  0.996
_diffrn_measurement_details
;
List of Runs (angles in degrees, time in seconds):

  # Type    Start    End  Width  t~exp~   \w     \q     \k     \f   Frames
--------------------------------------------------------------------------
  1  \w    -97.00 -23.00   0.50    0.05    --  -19.05 144.00 177.00  148
  2  \w    -86.00 -13.00   0.50    0.05    --  -19.05 126.00   9.00  146
  3  \w     35.00  86.00   0.50    0.05    --   19.05-126.00 -67.00  102
  4  \w     35.00 113.00   0.50    0.10    --   70.40-126.00 -67.00  156
  5  \w     45.00 126.00   0.50    0.10    --   70.40-144.00 124.00  162
  6  \w     95.00 153.00   0.50    0.10    --   70.40 126.00   9.00  116
  7  \w     82.00 148.00   0.50    0.10    --   70.40 144.00 177.00  132
  8  \w     39.00 113.00   0.50    1.00    --  121.75-126.00 -67.00  148
  9  \w     82.00 170.00   0.50    1.00    --  121.75 144.00 177.00  176
 10  \w     45.00 126.00   0.50    1.00    --  121.75-144.00 124.00  162
 11  \w     95.00 178.00   0.50    1.00    --  121.75 126.00   9.00  166
 12  \w    -62.00  66.00   0.50    0.05    --  -19.05  77.00  90.00  256
 13  \w    -61.00  54.00   0.50    0.05    --   19.05 -57.00 -60.00  230
 14  \w     27.00 155.00   0.50    0.10    --   70.40  45.00  30.00  256
 15  \w     95.00 152.00   0.50    0.10    --   70.40 125.00  90.00  114
 16  \w      0.00 159.00   0.50    0.10    --   70.40  30.00   0.00  318
 17  \w     95.00 152.00   0.50    0.10    --   70.40 125.00-120.00  114
 18  \w     35.00 148.00   0.50    0.10    --   70.40  61.00  60.00  226
 19  \w      0.00 159.00   0.50    0.10    --   70.40  30.00   0.00  318
 20  \w     35.00 148.00   0.50    0.10    --   70.40  61.00 -90.00  226
 21  \w     35.00 148.00   0.50    0.10    --   70.40  61.00 150.00  226
 22  \w     95.00 152.00   0.50    0.10    --   70.40 125.00  60.00  114
 23  \w     95.00 152.00   0.50    0.10    --   70.40 125.00 -30.00  114
 24  \w     32.00 105.00   0.50    1.00    --  121.75 -91.00 150.00  146
 25  \w     35.00 165.00   0.50    1.00    --  121.75 -77.00  30.00  260
 26  \w     32.00 105.00   0.50    1.00    --  121.75 -91.00 -60.00  146
 27  \w     32.00 105.00   0.50    1.00    --  121.75 -91.00-150.00  146
 28  \w     32.00 178.00   0.50    1.00    --  121.75 -25.00 150.00  292
 29  \w     82.00 178.00   0.50    1.00    --  121.75  50.00-120.00  192
 30  \w     79.00 178.00   0.50    1.00    --  121.75  77.00  90.00  198
 31  \w     35.00 165.00   0.50    1.00    --  121.75 -77.00  30.00  260
 32  \w     82.00 178.00   0.50    1.00    --  121.75  50.00  60.00  192
 33  \w     27.00 178.00   0.50    1.00    --  121.75   0.00-180.00  302
 34  \w     38.00 108.00   0.50    1.00    --  121.75-111.00-150.00  140
 35  \w     38.00 108.00   0.50    1.00    --  121.75-111.00 -60.00  140
 36  \w     82.00 178.00   0.50    1.00    --  121.75  50.00 -60.00  192
 37  \w     44.00 159.00   0.50    1.00    --  121.75 -63.00  60.00  230
 38  \w     63.00 178.00   0.50    1.00    --  121.75  35.00-155.54  230
 39  \w     63.00 146.00   0.50    1.00    --  121.75 178.00 120.00  166
 40  \w     85.00 178.00   0.50    1.00    --  121.75  63.00   0.00  186
 41  \w     36.00 168.00   0.50    1.00    --  121.75 -41.00  -0.29  264
 42  \w     44.00 159.00   0.50    1.00    --  121.75 -63.00-180.00  230
 43  \w     59.00 178.00   0.50    1.00    --  121.75  32.00 -34.77  238
 44  \w     59.00 178.00   0.50    1.00    --  121.75  32.00 -34.77  238
 45  \w     69.00 177.00   0.50    1.00    --  121.75  37.00  30.00  216
 46  \w    105.00 132.00   0.50    1.00    --  121.75 111.00   0.00   54
 47  \w     31.00  58.00   0.50    1.00    --  121.75  16.00   8.54   54
 48  \w     93.00 156.00   0.50    1.00    --  121.75 -56.00 -53.77  126
 49  \w     44.00  70.00   0.50    1.00    --  121.75 -88.00 109.19   52
 50  \w    107.00 133.00   0.50    1.00    --  121.75 -88.00 109.19   52
 51  \w    105.00 131.00   0.50    1.00    --  121.75 -81.00 112.49   52
 52  \w     56.00  82.00   0.50    1.00    --  121.75 -91.00 -90.00   52
 53  \w     77.00 102.00   0.50    1.00    --  121.75 -91.00 -30.00   50
 54  \w     94.00 119.00   0.50    1.00    --  121.75 -86.00  35.34   50
 55  \w    116.00 142.00   0.50    1.00    --  121.75  63.00-120.00   52
 56  \w     39.00 108.00   0.50    1.00    --  121.75-111.00  30.00  138
 57  \w     73.00  99.00   0.50    1.00    --  121.75 -58.00  19.53   52
 58  \w    115.00 141.00   0.50    1.00    --  121.75 -63.00-150.00   52
 59  \w     76.00 102.00   0.50    1.00    --  121.75 -63.00 -90.00   52
 60  \w     41.00  67.00   0.50    1.00    --  121.75 -50.00-180.00   52
 61  \w     38.00 108.00   0.50    1.00    --  121.75-111.00   0.00  140
 62  \w     38.00 108.00   0.50    1.00    --  121.75-111.00 150.00  140
;
_diffrn_measurement_device         'four-circle diffractometer'
_diffrn_measurement_device_type    'SuperNova, Dual, Cu at home/near, HyPix'
_diffrn_measurement_method         '\w scans'
_diffrn_radiation_type             CuK\a
_diffrn_radiation_wavelength       1.54184
_diffrn_source                     ?
_reflns_Friedel_coverage           0.000
_reflns_Friedel_fraction_full      .
_reflns_Friedel_fraction_max       .
_reflns_number_gt                  5182
_reflns_number_total               5344
_reflns_special_details
;
 Reflections were merged by SHELXL according to the crystal
 class for the calculation of statistics and refinement.
 
 _reflns_Friedel_fraction is defined as the number of unique
 Friedel pairs measured divided by the number that would be
 possible theoretically, ignoring centric projections and
 systematic absences.
;
_reflns_threshold_expression       'I > 2\s(I)'
_computing_cell_refinement         'CrysAlisPro 1.171.41.76a (Rigaku OD, 2020)'
_computing_data_collection         'CrysAlisPro 1.171.41.76a (Rigaku OD, 2020)'
_computing_data_reduction          'CrysAlisPro 1.171.41.76a (Rigaku OD, 2020)'
_computing_molecular_graphics      'Olex2 1.3 (Dolomanov et al., 2009)'
_computing_publication_material    'Olex2 1.3 (Dolomanov et al., 2009)'
_computing_structure_refinement    'SHELXL 2018/3 (Sheldrick, 2015)'
_computing_structure_solution      'SHELXT 2018/2 (Sheldrick, 2018)'
_refine_diff_density_max           0.357
_refine_diff_density_min           -0.189
_refine_diff_density_rms           0.040
_refine_ls_extinction_coef         0.0055(4)
_refine_ls_extinction_expression  
 'Fc^*^=kFc[1+0.001xFc^2^\l^3^/sin(2\q)]^-1/4^'
_refine_ls_extinction_method       'SHELXL-2018/3 (Sheldrick 2018)'
_refine_ls_goodness_of_fit_ref     1.026
_refine_ls_hydrogen_treatment      constr
_refine_ls_matrix_type             full
_refine_ls_number_parameters       349
_refine_ls_number_reflns           5344
_refine_ls_number_restraints       0
_refine_ls_R_factor_all            0.0383
_refine_ls_R_factor_gt             0.0373
_refine_ls_restrained_S_all        1.026
_refine_ls_shift/su_max            0.001
_refine_ls_shift/su_mean           0.000
_refine_ls_structure_factor_coef   Fsqd
_refine_ls_weighting_details      
 'w=1/[\s^2^(Fo^2^)+(0.0494P)^2^+0.4492P] where P=(Fo^2^+2Fc^2^)/3'
_refine_ls_weighting_scheme        calc
_refine_ls_wR_factor_gt            0.0952
_refine_ls_wR_factor_ref           0.0970
_refine_special_details            ?
_olex2_refinement_description
;
1. Fixed Uiso
 At 1.2 times of:
  All C(H) groups
 At 1.5 times of:
  All C(H,H,H) groups
2.a Aromatic/amide H refined with riding coordinates:
 C27(H27), C28(H28), C31(H31), C30(H30), C11(H11), C20(H20), C8(H8), C2(H2),
 C3(H3), C14(H14), C9(H9), C5(H5), C4(H4), C10(H10)
2.b Idealised Me refined as rotating group:
 C23(H23A,H23B,H23C), C25(H25A,H25B,H25C), C24(H24A,H24B,H24C), C33(H33A,H33B,
 H33C), C22(H22A,H22B,H22C)
;
_atom_sites_solution_hydrogens     geom
_atom_sites_solution_primary       ?
_atom_sites_solution_secondary     ?
loop_
  _atom_site_label
  _atom_site_type_symbol
  _atom_site_fract_x
  _atom_site_fract_y
  _atom_site_fract_z
  _atom_site_U_iso_or_equiv
  _atom_site_adp_type
  _atom_site_occupancy
  _atom_site_site_symmetry_order
  _atom_site_calc_flag
  _atom_site_refinement_flags_posn
  _atom_site_refinement_flags_adp
  _atom_site_refinement_flags_occupancy
  _atom_site_disorder_assembly
  _atom_site_disorder_group
 O1 O -0.17281(11) 1.16946(7) 0.08234(5) 0.02437(18) Uani 1 1 d . . . . .
 O2 O 0.06540(12) 1.25731(8) 0.03901(5) 0.02739(19) Uani 1 1 d . . . . .
 N2 N 0.54685(12) 0.49172(8) 0.25099(6) 0.01765(18) Uani 1 1 d . . . . .
 N1 N 0.26109(12) 0.45643(8) 0.33271(6) 0.01833(18) Uani 1 1 d . . . . .
 C27 C 0.19532(15) 0.89152(10) 0.21571(7) 0.0194(2) Uani 1 1 d . . . . .
 H27 H 0.296285 0.869491 0.256801 0.023 Uiso 1 1 calc R U . . .
 C12 C 0.47680(14) 0.27530(9) 0.27850(7) 0.0185(2) Uani 1 1 d . . . . .
 C16 C 0.17056(14) 0.58534(9) 0.29470(7) 0.0174(2) Uani 1 1 d . . . . .
 C18 C 0.44442(14) 0.61794(9) 0.21072(7) 0.0175(2) Uani 1 1 d . . . . .
 C28 C 0.09019(15) 1.01650(10) 0.17966(7) 0.0205(2) Uani 1 1 d . . . . .
 H28 H 0.116410 1.079396 0.196885 0.025 Uiso 1 1 calc R U . . .
 C1 C 0.58951(14) 0.30678(9) 0.40641(7) 0.0185(2) Uani 1 1 d . . . . .
 C31 C 0.00754(15) 0.83179(10) 0.13120(7) 0.0196(2) Uani 1 1 d . . . . .
 H31 H -0.022172 0.768946 0.115181 0.024 Uiso 1 1 calc R U . . .
 C6 C 0.64862(14) 0.17870(10) 0.41505(7) 0.0195(2) Uani 1 1 d . . . . .
 C19 C 0.55866(15) 0.67732(10) 0.14738(7) 0.0190(2) Uani 1 1 d . . . . .
 C7 C 0.58387(14) 0.15994(10) 0.33794(7) 0.0196(2) Uani 1 1 d . . . . .
 C15 C -0.00927(14) 0.61113(10) 0.33206(7) 0.0194(2) Uani 1 1 d . . . . .
 C17 C 0.26025(14) 0.66325(9) 0.23399(6) 0.0171(2) Uani 1 1 d . . . . .
 C30 C -0.09584(14) 0.95646(10) 0.09348(7) 0.0207(2) Uani 1 1 d . . . . .
 H30 H -0.194652 0.979158 0.051168 0.025 Uiso 1 1 calc R U . . .
 C29 C -0.05355(14) 1.04720(9) 0.11811(7) 0.0200(2) Uani 1 1 d . . . . .
 C11 C 0.40532(14) 0.27595(10) 0.20169(7) 0.0206(2) Uani 1 1 d . . . . .
 H11 H 0.333095 0.352519 0.160977 0.025 Uiso 1 1 calc R U . . .
 C26 C 0.15443(14) 0.79830(9) 0.19232(6) 0.0174(2) Uani 1 1 d . . . . .
 C21 C 0.71632(14) 0.47355(10) 0.21558(7) 0.0196(2) Uani 1 1 d . . . . .
 C32 C -0.09986(16) 1.26755(10) 0.04526(7) 0.0216(2) Uani 1 1 d . . . . .
 C20 C 0.72643(15) 0.58608(10) 0.15178(7) 0.0207(2) Uani 1 1 d . . . . .
 H20 H 0.831209 0.597566 0.117378 0.025 Uiso 1 1 calc R U . . .
 C8 C 0.61630(15) 0.04854(10) 0.32119(7) 0.0233(2) Uani 1 1 d . . . . .
 H8 H 0.687042 -0.028451 0.362013 0.028 Uiso 1 1 calc R U . . .
 C2 C 0.62871(15) 0.34097(10) 0.47496(7) 0.0211(2) Uani 1 1 d . . . . .
 H2 H 0.588399 0.426591 0.470610 0.025 Uiso 1 1 calc R U . . .
 C3 C 0.72721(16) 0.25044(11) 0.55058(7) 0.0247(2) Uani 1 1 d . . . . .
 H3 H 0.753640 0.274796 0.597179 0.030 Uiso 1 1 calc R U . . .
 C23 C -0.16104(15) 0.73265(10) 0.31510(7) 0.0236(2) Uani 1 1 d . . . . .
 H23A H -0.104642 0.798269 0.314937 0.035 Uiso 1 1 calc R U . . .
 H23B H -0.251929 0.722990 0.360720 0.035 Uiso 1 1 calc R U . . .
 H23C H -0.225652 0.756043 0.258562 0.035 Uiso 1 1 calc R U . . .
 C14 C -0.02146(15) 0.49853(10) 0.39017(7) 0.0223(2) Uani 1 1 d . . . . .
 H14 H -0.124953 0.486020 0.425259 0.027 Uiso 1 1 calc R U . . .
 C13 C 0.14473(15) 0.40463(10) 0.38916(7) 0.0212(2) Uani 1 1 d . . . . .
 C9 C 0.54330(16) 0.05166(11) 0.24351(8) 0.0252(2) Uani 1 1 d . . . . .
 H9 H 0.564894 -0.023778 0.231176 0.030 Uiso 1 1 calc R U . . .
 C25 C 0.86569(15) 0.35056(10) 0.24116(8) 0.0243(2) Uani 1 1 d . . . . .
 H25A H 0.890439 0.318566 0.304245 0.036 Uiso 1 1 calc R U . . .
 H25B H 0.981548 0.361936 0.212241 0.036 Uiso 1 1 calc R U . . .
 H25C H 0.822966 0.290584 0.223738 0.036 Uiso 1 1 calc R U . . .
 C5 C 0.74764(16) 0.08787(10) 0.48984(7) 0.0236(2) Uani 1 1 d . . . . .
 H5 H 0.788027 0.002108 0.494548 0.028 Uiso 1 1 calc R U . . .
 C4 C 0.78637(16) 0.12475(11) 0.55745(7) 0.0264(2) Uani 1 1 d . . . . .
 H4 H 0.853737 0.063693 0.608726 0.032 Uiso 1 1 calc R U . . .
 C24 C 0.51335(16) 0.80960(10) 0.08468(7) 0.0231(2) Uani 1 1 d . . . . .
 H24A H 0.390227 0.831728 0.054995 0.035 Uiso 1 1 calc R U . . .
 H24B H 0.610289 0.816427 0.041766 0.035 Uiso 1 1 calc R U . . .
 H24C H 0.510022 0.866858 0.116436 0.035 Uiso 1 1 calc R U . . .
 C10 C 0.43904(15) 0.16442(11) 0.18388(7) 0.0240(2) Uani 1 1 d . . . . .
 H10 H 0.390638 0.165672 0.130931 0.029 Uiso 1 1 calc R U . . .
 C33 C -0.25703(18) 1.38668(10) 0.01187(8) 0.0299(3) Uani 1 1 d . . . . .
 H33A H -0.320828 1.387568 -0.039352 0.045 Uiso 1 1 calc R U . . .
 H33B H -0.205480 1.458536 -0.003998 0.045 Uiso 1 1 calc R U . . .
 H33C H -0.347439 1.391747 0.057141 0.045 Uiso 1 1 calc R U . . .
 C22 C 0.18613(16) 0.26840(10) 0.44083(8) 0.0276(3) Uani 1 1 d . . . . .
 H22A H 0.223236 0.219429 0.401989 0.041 Uiso 1 1 calc R U . . .
 H22B H 0.073300 0.251639 0.470375 0.041 Uiso 1 1 calc R U . . .
 H22C H 0.289051 0.244690 0.484047 0.041 Uiso 1 1 calc R U . . .
 B1 B 0.46628(16) 0.38786(10) 0.31564(7) 0.0176(2) Uani 1 1 d . . . . .

loop_
  _atom_site_aniso_label
  _atom_site_aniso_U_11
  _atom_site_aniso_U_22
  _atom_site_aniso_U_33
  _atom_site_aniso_U_23
  _atom_site_aniso_U_13
  _atom_site_aniso_U_12
 O1 0.0202(4) 0.0137(4) 0.0324(4) -0.0015(3) -0.0006(3) -0.0020(3)
 O2 0.0279(4) 0.0232(4) 0.0277(4) -0.0022(3) 0.0002(3) -0.0099(3)
 N2 0.0176(4) 0.0138(4) 0.0203(4) -0.0048(3) 0.0003(3) -0.0036(3)
 N1 0.0194(4) 0.0126(4) 0.0210(4) -0.0036(3) 0.0014(3) -0.0043(3)
 C27 0.0209(5) 0.0174(5) 0.0191(5) -0.0040(4) -0.0011(4) -0.0064(4)
 C12 0.0163(4) 0.0160(5) 0.0227(5) -0.0057(4) 0.0027(4) -0.0052(4)
 C16 0.0181(5) 0.0128(5) 0.0202(5) -0.0055(4) -0.0011(4) -0.0028(4)
 C18 0.0193(5) 0.0140(5) 0.0189(5) -0.0043(4) -0.0014(4) -0.0053(4)
 C28 0.0233(5) 0.0154(5) 0.0234(5) -0.0060(4) 0.0015(4) -0.0069(4)
 C1 0.0169(4) 0.0158(5) 0.0211(5) -0.0046(4) 0.0023(4) -0.0047(4)
 C31 0.0208(5) 0.0170(5) 0.0213(5) -0.0053(4) 0.0001(4) -0.0070(4)
 C6 0.0187(5) 0.0165(5) 0.0219(5) -0.0053(4) 0.0009(4) -0.0045(4)
 C19 0.0212(5) 0.0188(5) 0.0190(5) -0.0061(4) -0.0004(4) -0.0088(4)
 C7 0.0180(5) 0.0170(5) 0.0228(5) -0.0060(4) 0.0020(4) -0.0049(4)
 C15 0.0190(5) 0.0180(5) 0.0217(5) -0.0074(4) 0.0006(4) -0.0053(4)
 C17 0.0194(5) 0.0144(5) 0.0181(5) -0.0058(4) -0.0019(4) -0.0051(4)
 C30 0.0184(5) 0.0191(5) 0.0214(5) -0.0025(4) -0.0021(4) -0.0053(4)
 C29 0.0185(5) 0.0133(5) 0.0234(5) -0.0016(4) 0.0016(4) -0.0027(4)
 C11 0.0178(5) 0.0209(5) 0.0225(5) -0.0060(4) 0.0015(4) -0.0065(4)
 C26 0.0180(5) 0.0146(5) 0.0182(5) -0.0033(4) 0.0015(4) -0.0052(4)
 C21 0.0180(5) 0.0195(5) 0.0224(5) -0.0082(4) 0.0010(4) -0.0058(4)
 C32 0.0280(5) 0.0166(5) 0.0187(5) -0.0044(4) -0.0007(4) -0.0058(4)
 C20 0.0198(5) 0.0218(5) 0.0225(5) -0.0080(4) 0.0033(4) -0.0089(4)
 C8 0.0233(5) 0.0165(5) 0.0293(6) -0.0078(4) 0.0014(4) -0.0042(4)
 C2 0.0222(5) 0.0190(5) 0.0232(5) -0.0075(4) 0.0039(4) -0.0077(4)
 C3 0.0266(5) 0.0287(6) 0.0208(5) -0.0087(4) 0.0009(4) -0.0105(4)
 C23 0.0210(5) 0.0187(5) 0.0285(5) -0.0075(4) 0.0037(4) -0.0026(4)
 C14 0.0204(5) 0.0199(5) 0.0251(5) -0.0059(4) 0.0050(4) -0.0064(4)
 C13 0.0214(5) 0.0168(5) 0.0237(5) -0.0045(4) 0.0029(4) -0.0060(4)
 C9 0.0254(5) 0.0216(5) 0.0335(6) -0.0147(5) 0.0041(4) -0.0082(4)
 C25 0.0187(5) 0.0204(5) 0.0306(6) -0.0074(4) 0.0033(4) -0.0029(4)
 C5 0.0253(5) 0.0162(5) 0.0251(5) -0.0033(4) -0.0006(4) -0.0035(4)
 C4 0.0271(5) 0.0252(6) 0.0212(5) -0.0017(4) -0.0029(4) -0.0056(4)
 C24 0.0243(5) 0.0197(5) 0.0233(5) -0.0022(4) 0.0015(4) -0.0095(4)
 C10 0.0221(5) 0.0291(6) 0.0257(5) -0.0130(5) 0.0024(4) -0.0106(4)
 C33 0.0361(6) 0.0157(5) 0.0317(6) -0.0039(4) -0.0061(5) -0.0018(5)
 C22 0.0252(5) 0.0170(5) 0.0332(6) -0.0003(4) 0.0076(4) -0.0057(4)
 B1 0.0173(5) 0.0137(5) 0.0200(5) -0.0042(4) 0.0005(4) -0.0035(4)

_geom_special_details
;
 All esds (except the esd in the dihedral angle between two l.s. planes)
 are estimated using the full covariance matrix.  The cell esds are taken
 into account individually in the estimation of esds in distances, angles
 and torsion angles; correlations between esds in cell parameters are only
 used when they are defined by crystal symmetry.  An approximate (isotropic)
 treatment of cell esds is used for estimating esds involving l.s. planes.
;
loop_
  _geom_bond_atom_site_label_1
  _geom_bond_atom_site_label_2
  _geom_bond_distance
  _geom_bond_site_symmetry_2
  _geom_bond_publ_flag
 O1 C29 1.4028(12) . ?
 O1 C32 1.3607(13) . ?
 O2 C32 1.1982(14) . ?
 N2 C18 1.4071(12) . ?
 N2 C21 1.3481(13) . ?
 N2 B1 1.5672(14) . ?
 N1 C16 1.4074(12) . ?
 N1 C13 1.3448(14) . ?
 N1 B1 1.5681(14) . ?
 C27 H27 0.9500 . ?
 C27 C28 1.3935(14) . ?
 C27 C26 1.3949(14) . ?
 C12 C7 1.4147(14) . ?
 C12 C11 1.3878(15) . ?
 C12 B1 1.6250(15) . ?
 C16 C15 1.4343(14) . ?
 C16 C17 1.3922(14) . ?
 C18 C19 1.4283(14) . ?
 C18 C17 1.4022(14) . ?
 C28 H28 0.9500 . ?
 C28 C29 1.3873(15) . ?
 C1 C6 1.4119(14) . ?
 C1 C2 1.3861(15) . ?
 C1 B1 1.6242(15) . ?
 C31 H31 0.9500 . ?
 C31 C30 1.3900(14) . ?
 C31 C26 1.3934(14) . ?
 C6 C7 1.4804(14) . ?
 C6 C5 1.3943(15) . ?
 C19 C20 1.3822(15) . ?
 C19 C24 1.5040(14) . ?
 C7 C8 1.3899(15) . ?
 C15 C23 1.5007(14) . ?
 C15 C14 1.3737(15) . ?
 C17 C26 1.4954(13) . ?
 C30 H30 0.9500 . ?
 C30 C29 1.3834(15) . ?
 C11 H11 0.9500 . ?
 C11 C10 1.3993(15) . ?
 C21 C20 1.4050(15) . ?
 C21 C25 1.4957(14) . ?
 C32 C33 1.5005(15) . ?
 C20 H20 0.9500 . ?
 C8 H8 0.9500 . ?
 C8 C9 1.3939(16) . ?
 C2 H2 0.9500 . ?
 C2 C3 1.4007(15) . ?
 C3 H3 0.9500 . ?
 C3 C4 1.3925(16) . ?
 C23 H23A 0.9800 . ?
 C23 H23B 0.9800 . ?
 C23 H23C 0.9800 . ?
 C14 H14 0.9500 . ?
 C14 C13 1.4090(15) . ?
 C13 C22 1.4923(14) . ?
 C9 H9 0.9500 . ?
 C9 C10 1.3918(16) . ?
 C25 H25A 0.9800 . ?
 C25 H25B 0.9800 . ?
 C25 H25C 0.9800 . ?
 C5 H5 0.9500 . ?
 C5 C4 1.3911(16) . ?
 C4 H4 0.9500 . ?
 C24 H24A 0.9800 . ?
 C24 H24B 0.9800 . ?
 C24 H24C 0.9800 . ?
 C10 H10 0.9500 . ?
 C33 H33A 0.9800 . ?
 C33 H33B 0.9800 . ?
 C33 H33C 0.9800 . ?
 C22 H22A 0.9800 . ?
 C22 H22B 0.9800 . ?
 C22 H22C 0.9800 . ?

loop_
  _geom_angle_atom_site_label_1
  _geom_angle_atom_site_label_2
  _geom_angle_atom_site_label_3
  _geom_angle
  _geom_angle_site_symmetry_1
  _geom_angle_site_symmetry_3
  _geom_angle_publ_flag
 C32 O1 C29 120.53(8) . . ?
 C18 N2 B1 125.40(8) . . ?
 C21 N2 C18 107.76(8) . . ?
 C21 N2 B1 126.33(9) . . ?
 C16 N1 B1 125.54(8) . . ?
 C13 N1 C16 107.97(9) . . ?
 C13 N1 B1 126.40(9) . . ?
 C28 C27 H27 119.5 . . ?
 C28 C27 C26 120.95(9) . . ?
 C26 C27 H27 119.5 . . ?
 C7 C12 B1 109.77(9) . . ?
 C11 C12 C7 118.61(9) . . ?
 C11 C12 B1 131.60(9) . . ?
 N1 C16 C15 107.81(9) . . ?
 C17 C16 N1 120.48(9) . . ?
 C17 C16 C15 131.68(9) . . ?
 N2 C18 C19 108.16(9) . . ?
 C17 C18 N2 120.29(9) . . ?
 C17 C18 C19 131.52(9) . . ?
 C27 C28 H28 120.7 . . ?
 C29 C28 C27 118.65(9) . . ?
 C29 C28 H28 120.7 . . ?
 C6 C1 B1 109.85(9) . . ?
 C2 C1 C6 118.54(10) . . ?
 C2 C1 B1 131.36(9) . . ?
 C30 C31 H31 119.8 . . ?
 C30 C31 C26 120.49(9) . . ?
 C26 C31 H31 119.8 . . ?
 C1 C6 C7 110.63(9) . . ?
 C5 C6 C1 121.33(10) . . ?
 C5 C6 C7 128.00(10) . . ?
 C18 C19 C24 129.52(9) . . ?
 C20 C19 C18 105.97(9) . . ?
 C20 C19 C24 124.48(10) . . ?
 C12 C7 C6 110.53(9) . . ?
 C8 C7 C12 121.40(10) . . ?
 C8 C7 C6 128.07(10) . . ?
 C16 C15 C23 129.89(9) . . ?
 C14 C15 C16 106.12(9) . . ?
 C14 C15 C23 123.99(10) . . ?
 C16 C17 C18 121.78(9) . . ?
 C16 C17 C26 118.39(9) . . ?
 C18 C17 C26 119.83(9) . . ?
 C31 C30 H30 120.3 . . ?
 C29 C30 C31 119.40(9) . . ?
 C29 C30 H30 120.3 . . ?
 C28 C29 O1 122.22(10) . . ?
 C30 C29 O1 116.20(9) . . ?
 C30 C29 C28 121.41(9) . . ?
 C12 C11 H11 119.8 . . ?
 C12 C11 C10 120.36(10) . . ?
 C10 C11 H11 119.8 . . ?
 C27 C26 C17 121.26(9) . . ?
 C31 C26 C27 119.08(9) . . ?
 C31 C26 C17 119.63(9) . . ?
 N2 C21 C20 109.41(9) . . ?
 N2 C21 C25 123.88(9) . . ?
 C20 C21 C25 126.71(10) . . ?
 O1 C32 C33 109.63(9) . . ?
 O2 C32 O1 124.01(10) . . ?
 O2 C32 C33 126.33(10) . . ?
 C19 C20 C21 108.69(9) . . ?
 C19 C20 H20 125.7 . . ?
 C21 C20 H20 125.7 . . ?
 C7 C8 H8 120.5 . . ?
 C7 C8 C9 118.90(10) . . ?
 C9 C8 H8 120.5 . . ?
 C1 C2 H2 119.7 . . ?
 C1 C2 C3 120.61(10) . . ?
 C3 C2 H2 119.7 . . ?
 C2 C3 H3 120.0 . . ?
 C4 C3 C2 119.99(10) . . ?
 C4 C3 H3 120.0 . . ?
 C15 C23 H23A 109.5 . . ?
 C15 C23 H23B 109.5 . . ?
 C15 C23 H23C 109.5 . . ?
 H23A C23 H23B 109.5 . . ?
 H23A C23 H23C 109.5 . . ?
 H23B C23 H23C 109.5 . . ?
 C15 C14 H14 125.6 . . ?
 C15 C14 C13 108.80(9) . . ?
 C13 C14 H14 125.6 . . ?
 N1 C13 C14 109.29(9) . . ?
 N1 C13 C22 124.67(10) . . ?
 C14 C13 C22 126.03(10) . . ?
 C8 C9 H9 119.7 . . ?
 C10 C9 C8 120.53(10) . . ?
 C10 C9 H9 119.7 . . ?
 C21 C25 H25A 109.5 . . ?
 C21 C25 H25B 109.5 . . ?
 C21 C25 H25C 109.5 . . ?
 H25A C25 H25B 109.5 . . ?
 H25A C25 H25C 109.5 . . ?
 H25B C25 H25C 109.5 . . ?
 C6 C5 H5 120.5 . . ?
 C4 C5 C6 118.99(10) . . ?
 C4 C5 H5 120.5 . . ?
 C3 C4 H4 119.7 . . ?
 C5 C4 C3 120.53(10) . . ?
 C5 C4 H4 119.7 . . ?
 C19 C24 H24A 109.5 . . ?
 C19 C24 H24B 109.5 . . ?
 C19 C24 H24C 109.5 . . ?
 H24A C24 H24B 109.5 . . ?
 H24A C24 H24C 109.5 . . ?
 H24B C24 H24C 109.5 . . ?
 C11 C10 H10 119.9 . . ?
 C9 C10 C11 120.19(10) . . ?
 C9 C10 H10 119.9 . . ?
 C32 C33 H33A 109.5 . . ?
 C32 C33 H33B 109.5 . . ?
 C32 C33 H33C 109.5 . . ?
 H33A C33 H33B 109.5 . . ?
 H33A C33 H33C 109.5 . . ?
 H33B C33 H33C 109.5 . . ?
 C13 C22 H22A 109.5 . . ?
 C13 C22 H22B 109.5 . . ?
 C13 C22 H22C 109.5 . . ?
 H22A C22 H22B 109.5 . . ?
 H22A C22 H22C 109.5 . . ?
 H22B C22 H22C 109.5 . . ?
 N2 B1 N1 106.17(8) . . ?
 N2 B1 C12 111.67(8) . . ?
 N2 B1 C1 115.39(8) . . ?
 N1 B1 C12 113.71(8) . . ?
 N1 B1 C1 110.89(8) . . ?
 C1 B1 C12 99.19(8) . . ?

loop_
  _geom_torsion_atom_site_label_1
  _geom_torsion_atom_site_label_2
  _geom_torsion_atom_site_label_3
  _geom_torsion_atom_site_label_4
  _geom_torsion
  _geom_torsion_site_symmetry_1
  _geom_torsion_site_symmetry_2
  _geom_torsion_site_symmetry_3
  _geom_torsion_site_symmetry_4
  _geom_torsion_publ_flag
 N2 C18 C19 C20 -0.55(11) . . . . ?
 N2 C18 C19 C24 177.58(10) . . . . ?
 N2 C18 C17 C16 -2.25(15) . . . . ?
 N2 C18 C17 C26 178.51(9) . . . . ?
 N2 C21 C20 C19 0.19(12) . . . . ?
 N1 C16 C15 C23 179.73(10) . . . . ?
 N1 C16 C15 C14 -0.29(11) . . . . ?
 N1 C16 C17 C18 -2.19(15) . . . . ?
 N1 C16 C17 C26 177.06(9) . . . . ?
 C27 C28 C29 O1 176.29(9) . . . . ?
 C27 C28 C29 C30 1.21(16) . . . . ?
 C12 C7 C8 C9 0.84(16) . . . . ?
 C12 C11 C10 C9 0.57(16) . . . . ?
 C16 N1 C13 C14 -1.01(12) . . . . ?
 C16 N1 C13 C22 177.93(10) . . . . ?
 C16 N1 B1 N2 1.34(13) . . . . ?
 C16 N1 B1 C12 -121.85(10) . . . . ?
 C16 N1 B1 C1 127.39(10) . . . . ?
 C16 C15 C14 C13 -0.32(12) . . . . ?
 C16 C17 C26 C27 105.45(11) . . . . ?
 C16 C17 C26 C31 -72.20(13) . . . . ?
 C18 N2 C21 C20 -0.53(11) . . . . ?
 C18 N2 C21 C25 -179.70(9) . . . . ?
 C18 N2 B1 N1 -5.91(13) . . . . ?
 C18 N2 B1 C12 118.55(10) . . . . ?
 C18 N2 B1 C1 -129.19(10) . . . . ?
 C18 C19 C20 C21 0.23(12) . . . . ?
 C18 C17 C26 C27 -75.29(13) . . . . ?
 C18 C17 C26 C31 107.06(11) . . . . ?
 C28 C27 C26 C31 0.78(15) . . . . ?
 C28 C27 C26 C17 -176.89(9) . . . . ?
 C1 C6 C7 C12 -1.57(12) . . . . ?
 C1 C6 C7 C8 178.70(10) . . . . ?
 C1 C6 C5 C4 0.81(16) . . . . ?
 C1 C2 C3 C4 -0.13(16) . . . . ?
 C31 C30 C29 O1 -175.28(9) . . . . ?
 C31 C30 C29 C28 0.08(16) . . . . ?
 C6 C1 C2 C3 0.90(15) . . . . ?
 C6 C1 B1 N2 -120.24(10) . . . . ?
 C6 C1 B1 N1 119.01(9) . . . . ?
 C6 C1 B1 C12 -0.84(10) . . . . ?
 C6 C7 C8 C9 -179.45(10) . . . . ?
 C6 C5 C4 C3 0.00(17) . . . . ?
 C19 C18 C17 C16 175.61(10) . . . . ?
 C19 C18 C17 C26 -3.62(16) . . . . ?
 C7 C12 C11 C10 0.01(15) . . . . ?
 C7 C12 B1 N2 122.03(9) . . . . ?
 C7 C12 B1 N1 -117.84(9) . . . . ?
 C7 C12 B1 C1 -0.09(10) . . . . ?
 C7 C6 C5 C4 -176.45(10) . . . . ?
 C7 C8 C9 C10 -0.25(17) . . . . ?
 C15 C16 C17 C18 175.76(10) . . . . ?
 C15 C16 C17 C26 -5.00(16) . . . . ?
 C15 C14 C13 N1 0.84(13) . . . . ?
 C15 C14 C13 C22 -178.08(11) . . . . ?
 C17 C16 C15 C23 1.59(19) . . . . ?
 C17 C16 C15 C14 -178.42(11) . . . . ?
 C17 C18 C19 C20 -178.61(10) . . . . ?
 C17 C18 C19 C24 -0.48(18) . . . . ?
 C30 C31 C26 C27 0.54(15) . . . . ?
 C30 C31 C26 C17 178.25(9) . . . . ?
 C29 O1 C32 O2 1.42(16) . . . . ?
 C29 O1 C32 C33 179.62(9) . . . . ?
 C11 C12 C7 C6 179.52(9) . . . . ?
 C11 C12 C7 C8 -0.72(15) . . . . ?
 C11 C12 B1 N2 -56.29(14) . . . . ?
 C11 C12 B1 N1 63.84(14) . . . . ?
 C11 C12 B1 C1 -178.41(10) . . . . ?
 C26 C27 C28 C29 -1.64(16) . . . . ?
 C26 C31 C30 C29 -0.97(16) . . . . ?
 C21 N2 C18 C19 0.68(11) . . . . ?
 C21 N2 C18 C17 178.99(9) . . . . ?
 C21 N2 B1 N1 -176.68(9) . . . . ?
 C21 N2 B1 C12 -52.22(13) . . . . ?
 C21 N2 B1 C1 60.04(13) . . . . ?
 C32 O1 C29 C28 53.66(14) . . . . ?
 C32 O1 C29 C30 -131.02(10) . . . . ?
 C8 C9 C10 C11 -0.45(17) . . . . ?
 C2 C1 C6 C7 176.44(9) . . . . ?
 C2 C1 C6 C5 -1.26(15) . . . . ?
 C2 C1 B1 N2 65.66(14) . . . . ?
 C2 C1 B1 N1 -55.08(14) . . . . ?
 C2 C1 B1 C12 -174.94(10) . . . . ?
 C2 C3 C4 C5 -0.34(17) . . . . ?
 C23 C15 C14 C13 179.67(10) . . . . ?
 C13 N1 C16 C15 0.80(11) . . . . ?
 C13 N1 C16 C17 179.19(9) . . . . ?
 C13 N1 B1 N2 -174.85(9) . . . . ?
 C13 N1 B1 C12 61.96(13) . . . . ?
 C13 N1 B1 C1 -48.80(13) . . . . ?
 C25 C21 C20 C19 179.32(10) . . . . ?
 C5 C6 C7 C12 175.93(10) . . . . ?
 C5 C6 C7 C8 -3.80(18) . . . . ?
 C24 C19 C20 C21 -178.02(9) . . . . ?
 B1 N2 C18 C19 -171.53(9) . . . . ?
 B1 N2 C18 C17 6.79(15) . . . . ?
 B1 N2 C21 C20 171.57(9) . . . . ?
 B1 N2 C21 C25 -7.59(16) . . . . ?
 B1 N1 C16 C15 -175.97(9) . . . . ?
 B1 N1 C16 C17 2.41(15) . . . . ?
 B1 N1 C13 C14 175.73(9) . . . . ?
 B1 N1 C13 C22 -5.33(17) . . . . ?
 B1 C12 C7 C6 0.96(11) . . . . ?
 B1 C12 C7 C8 -179.29(9) . . . . ?
 B1 C12 C11 C10 178.20(10) . . . . ?
 B1 C1 C6 C7 1.48(12) . . . . ?
 B1 C1 C6 C5 -176.22(9) . . . . ?
 B1 C1 C2 C3 174.58(10) . . . . ?

_shelx_res_file
;
TITL dna148_acoet_n_auto_a.res in P-1
    ref-bdp.res
    created by SHELXL-2018/3 at 09:03:59 on 27-Oct-2024
REM Old TITL dna148_acoet_N_auto in P-1
REM SHELXT solution in P-1: R1 0.109, Rweak 0.005, Alpha 0.040
REM <I/s> 0.000 for 0 systematic absences, Orientation as input
REM Formula found by SHELXT: C34 N2 O2
CELL 1.54184 7.4084 11.836 16.3982 70.095 87.089 73.519
ZERR 2 0.0002 0.0002 0.0004 0.002 0.002 0.002
LATT 1
SFAC C H B N O
UNIT 66 58 2 4 4

L.S. 20
PLAN  5
SIZE 0.182 0.294 0.374
TEMP -173
CONF
BOND
list 4
MORE -1
BOND $H
fmap 2 53
acta
OMIT -4 151
REM <olex2.extras>
REM <HklSrc "%.\\ref-BDP.hkl">
REM </olex2.extras>

WGHT    0.049400    0.449200
EXTI    0.005501
FVAR       0.71930
O1    5   -0.172805    1.169461    0.082342    11.00000    0.02018    0.01374 =
         0.03240   -0.00147   -0.00059   -0.00197
O2    5    0.065398    1.257311    0.039009    11.00000    0.02788    0.02324 =
         0.02773   -0.00221    0.00022   -0.00995
N2    4    0.546847    0.491715    0.250992    11.00000    0.01759    0.01381 =
         0.02026   -0.00478    0.00026   -0.00362
N1    4    0.261094    0.456425    0.332706    11.00000    0.01936    0.01263 =
         0.02104   -0.00357    0.00137   -0.00429
C27   1    0.195315    0.891521    0.215707    11.00000    0.02085    0.01740 =
         0.01906   -0.00399   -0.00114   -0.00640
AFIX  43
H27   2    0.296285    0.869491    0.256801    11.00000   -1.20000
AFIX   0
C12   1    0.476798    0.275301    0.278503    11.00000    0.01630    0.01604 =
         0.02268   -0.00565    0.00273   -0.00519
C16   1    0.170562    0.585343    0.294700    11.00000    0.01810    0.01284 =
         0.02022   -0.00546   -0.00112   -0.00284
C18   1    0.444424    0.617941    0.210716    11.00000    0.01933    0.01398 =
         0.01891   -0.00430   -0.00142   -0.00535
C28   1    0.090187    1.016500    0.179660    11.00000    0.02327    0.01535 =
         0.02343   -0.00602    0.00148   -0.00690
AFIX  43
H28   2    0.116410    1.079396    0.196885    11.00000   -1.20000
AFIX   0
C1    1    0.589512    0.306783    0.406406    11.00000    0.01692    0.01585 =
         0.02110   -0.00455    0.00226   -0.00467
C31   1    0.007541    0.831790    0.131197    11.00000    0.02081    0.01700 =
         0.02131   -0.00535    0.00008   -0.00704
AFIX  43
H31   2   -0.022172    0.768946    0.115181    11.00000   -1.20000
AFIX   0
C6    1    0.648622    0.178701    0.415050    11.00000    0.01871    0.01654 =
         0.02194   -0.00530    0.00091   -0.00454
C19   1    0.558660    0.677319    0.147377    11.00000    0.02124    0.01878 =
         0.01897   -0.00606   -0.00037   -0.00875
C7    1    0.583868    0.159944    0.337940    11.00000    0.01803    0.01698 =
         0.02285   -0.00598    0.00203   -0.00486
C15   1   -0.009267    0.611125    0.332064    11.00000    0.01900    0.01798 =
         0.02169   -0.00738    0.00055   -0.00533
C17   1    0.260254    0.663247    0.233994    11.00000    0.01943    0.01442 =
         0.01805   -0.00578   -0.00191   -0.00506
C30   1   -0.095841    0.956464    0.093478    11.00000    0.01840    0.01907 =
         0.02135   -0.00245   -0.00207   -0.00530
AFIX  43
H30   2   -0.194652    0.979158    0.051168    11.00000   -1.20000
AFIX   0
C29   1   -0.053547    1.047203    0.118106    11.00000    0.01845    0.01333 =
         0.02336   -0.00164    0.00160   -0.00265
C11   1    0.405316    0.275947    0.201688    11.00000    0.01784    0.02093 =
         0.02253   -0.00602    0.00146   -0.00648
AFIX  43
H11   2    0.333095    0.352519    0.160977    11.00000   -1.20000
AFIX   0
C26   1    0.154432    0.798297    0.192323    11.00000    0.01801    0.01455 =
         0.01816   -0.00335    0.00152   -0.00524
C21   1    0.716319    0.473551    0.215583    11.00000    0.01801    0.01954 =
         0.02240   -0.00820    0.00103   -0.00584
C32   1   -0.099858    1.267546    0.045259    11.00000    0.02802    0.01660 =
         0.01870   -0.00436   -0.00073   -0.00581
C20   1    0.726432    0.586084    0.151784    11.00000    0.01979    0.02181 =
         0.02253   -0.00799    0.00329   -0.00892
AFIX  43
H20   2    0.831209    0.597566    0.117378    11.00000   -1.20000
AFIX   0
C8    1    0.616299    0.048544    0.321194    11.00000    0.02326    0.01645 =
         0.02928   -0.00777    0.00144   -0.00424
AFIX  43
H8    2    0.687042   -0.028451    0.362013    11.00000   -1.20000
AFIX   0
C2    1    0.628710    0.340971    0.474958    11.00000    0.02224    0.01897 =
         0.02320   -0.00752    0.00387   -0.00773
AFIX  43
H2    2    0.588399    0.426591    0.470610    11.00000   -1.20000
AFIX   0
C3    1    0.727206    0.250445    0.550581    11.00000    0.02660    0.02874 =
         0.02079   -0.00873    0.00092   -0.01052
AFIX  43
H3    2    0.753640    0.274796    0.597179    11.00000   -1.20000
AFIX   0
C23   1   -0.161038    0.732649    0.315099    11.00000    0.02100    0.01869 =
         0.02852   -0.00745    0.00370   -0.00261
AFIX 137
H23A  2   -0.104642    0.798269    0.314937    11.00000   -1.50000
H23B  2   -0.251929    0.722990    0.360720    11.00000   -1.50000
H23C  2   -0.225652    0.756043    0.258562    11.00000   -1.50000
AFIX   0
C14   1   -0.021462    0.498527    0.390165    11.00000    0.02040    0.01988 =
         0.02508   -0.00585    0.00500   -0.00643
AFIX  43
H14   2   -0.124953    0.486020    0.425259    11.00000   -1.20000
AFIX   0
C13   1    0.144731    0.404627    0.389164    11.00000    0.02143    0.01677 =
         0.02372   -0.00450    0.00290   -0.00601
C9    1    0.543305    0.051663    0.243513    11.00000    0.02545    0.02163 =
         0.03351   -0.01470    0.00410   -0.00817
AFIX  43
H9    2    0.564894   -0.023778    0.231176    11.00000   -1.20000
AFIX   0
C25   1    0.865693    0.350558    0.241156    11.00000    0.01872    0.02044 =
         0.03061   -0.00744    0.00333   -0.00286
AFIX 137
H25A  2    0.890439    0.318566    0.304245    11.00000   -1.50000
H25B  2    0.981548    0.361936    0.212241    11.00000   -1.50000
H25C  2    0.822966    0.290584    0.223738    11.00000   -1.50000
AFIX   0
C5    1    0.747636    0.087870    0.489837    11.00000    0.02526    0.01617 =
         0.02514   -0.00331   -0.00060   -0.00351
AFIX  43
H5    2    0.788027    0.002108    0.494548    11.00000   -1.20000
AFIX   0
C4    1    0.786374    0.124751    0.557452    11.00000    0.02707    0.02524 =
         0.02118   -0.00169   -0.00293   -0.00556
AFIX  43
H4    2    0.853737    0.063693    0.608726    11.00000   -1.20000
AFIX   0
C24   1    0.513354    0.809604    0.084683    11.00000    0.02432    0.01971 =
         0.02327   -0.00222    0.00151   -0.00949
AFIX 137
H24A  2    0.390227    0.831728    0.054995    11.00000   -1.50000
H24B  2    0.610289    0.816427    0.041766    11.00000   -1.50000
H24C  2    0.510022    0.866858    0.116436    11.00000   -1.50000
AFIX   0
C10   1    0.439044    0.164420    0.183878    11.00000    0.02209    0.02914 =
         0.02573   -0.01295    0.00236   -0.01058
AFIX  43
H10   2    0.390638    0.165672    0.130931    11.00000   -1.20000
AFIX   0
C33   1   -0.257031    1.386680    0.011867    11.00000    0.03611    0.01567 =
         0.03166   -0.00385   -0.00609   -0.00180
AFIX 137
H33A  2   -0.320828    1.387568   -0.039352    11.00000   -1.50000
H33B  2   -0.205480    1.458536   -0.003998    11.00000   -1.50000
H33C  2   -0.347439    1.391747    0.057141    11.00000   -1.50000
AFIX   0
C22   1    0.186133    0.268404    0.440828    11.00000    0.02517    0.01700 =
         0.03318   -0.00026    0.00758   -0.00572
AFIX 137
H22A  2    0.223236    0.219429    0.401989    11.00000   -1.50000
H22B  2    0.073300    0.251639    0.470375    11.00000   -1.50000
H22C  2    0.289051    0.244690    0.484047    11.00000   -1.50000
AFIX   0
B1    3    0.466275    0.387857    0.315644    11.00000    0.01735    0.01375 =
         0.01996   -0.00421    0.00048   -0.00352
HKLF 4


REM  dna148_acoet_n_auto_a.res in P-1
REM wR2 = 0.0970, GooF = S = 1.026, Restrained GooF = 1.026 for all data
REM R1 = 0.0373 for 5182 Fo > 4sig(Fo) and 0.0383 for all 5344 data
REM 349 parameters refined using 0 restraints

END

WGHT      0.0494      0.4492

REM Highest difference peak  0.357,  deepest hole -0.189,  1-sigma level  0.040
Q1    1   0.4682  0.3431  0.2896  11.00000  0.05    0.36
Q2    1   0.5270  0.3595  0.3610  11.00000  0.05    0.33
Q3    1   0.2019  0.7334  0.2135  11.00000  0.05    0.28
Q4    1   0.5342  0.2193  0.3009  11.00000  0.05    0.27
Q5    1   0.0675  0.4445  0.3934  11.00000  0.05    0.26
;
_shelx_res_checksum                89716
_shelx_hkl_file
;
   0   0  -2 1370.59   26.20
   0   0   2 1253.06   25.98
   0   0   3  199.51    5.32
   0   0  -3  198.19    5.49
   0   0   4   81.38    3.16
   0   0  -5   60.91    3.32
   0   0   5   58.12    2.84
   0   0  -6   32.00    2.62
   0   0   6   26.27    2.03
   0   0  -7  166.29    5.53
   0   0  -7  184.78    7.45
   0   0   7  169.32    5.32
   0   0  -7  168.74    5.37
   0   0  -7  171.14    5.59
   0   0   7  159.61    6.12
   0   0  -8  263.99    7.94
   0   0  -8  276.44   10.35
   0   0  -8  269.06    7.73
   0   0   8  261.82    7.61
   0   0  -8  248.08    7.28
   0   0  -8  274.56    8.06
   0   0   8  245.35    8.57
   0   0  -9  302.94    9.10
   0   0  -9  267.53    8.20
   0   0  -9  300.05    9.07
   0   0  -9  291.65    8.68
   0   0   9  299.50    8.68
   0   0 -10   28.61    2.46
   0   0 -10   24.20    2.03
   0   0 -10   26.42    2.38
   0   0  10   26.38    2.22
   0   0 -10   26.37    2.26
   0   0 -11  286.92    9.61
   0   0 -11  287.00    9.59
   0   0 -11  282.93    9.18
   0   0  11  275.75    9.09
   0   0 -12   14.62    1.97
   0   0 -12   15.88    2.05
   0   0 -12   14.82    1.89
   0   0  12   13.71    1.80
   0   0 -13    7.81    1.53
   0   0  13    6.83    1.36
   0   0 -13    7.24    1.45
   0   0 -14   64.83    1.78
   0   0  14   62.25    1.60
   0   0 -14   64.23    1.78
   0   0  14   63.53    1.68
   0   0  14   62.68    1.73
   0   0  14   59.39    1.77
   0   0 -14   55.52    2.01
   0   0 -14   65.11    1.78
   0   0 -14   68.70    4.47
   0   0  14   62.60    4.11
   0   0 -14   63.24    4.30
   0   0 -15   22.17    0.89
   0   0  15   22.09    0.76
   0   0 -15   22.99    0.90
   0   0  15   22.63    0.83
   0   0  15   23.10    0.88
   0   0 -15   22.27    1.09
   0   0  15   20.86    0.89
   0   0 -15   23.69    0.91
   0   0 -15   22.47    2.53
   0   0  15   22.13    2.41
   0   0 -15   25.27    2.66
   0   0  16    1.97    0.25
   0   0 -16    2.19    0.28
   0   0  16    3.05    0.25
   0   0  16    1.90    0.26
   0   0 -16    1.64    0.34
   0   0 -16    2.40    0.29
   0   0 -16    2.45    0.30
   0   0  17   81.40    1.93
   0   0  17   78.32    1.97
   0   0  17   76.22    1.81
   0   0 -17   80.89    1.98
   0   0 -17   80.07    1.98
   0   0 -17   87.53    2.29
   0   0 -17   84.20    2.00
   0   0  18    0.56    0.16
   0   0 -18    0.50    0.15
   0   0  18    0.54    0.14
   0   0 -18    0.59    0.16
   0   0 -18    0.63    0.16
   0   0  19   33.47    0.84
   0   0 -19   33.29    0.85
   0   0 -19   33.91    0.85
   0   0 -19   31.90    0.84
   0   1 -19    4.64    0.20
   0  -1  18    3.27    0.21
   0   1 -18    3.14    0.24
   0   1 -18    3.03    0.22
   0   1 -18    3.91    0.33
   0   1 -18    3.26    0.22
   0  -1  17    1.81    0.21
   0   1 -17    1.75    0.24
   0  -1  17    1.55    0.22
   0  -1  17    1.69    0.17
   0   1 -17    1.98    0.32
   0   1 -17    2.43    0.25
   0   1 -17    2.01    0.23
   0   1 -16    0.57    0.20
   0  -1  16    0.59    0.16
   0  -1  16    0.55    0.15
   0  -1  16    0.83    0.20
   0   1 -16    0.58    0.19
   0   1 -16    0.70    0.29
   0   1 -16    0.51    0.18
   0  -1  15   27.97    0.89
   0   1 -15   27.80    1.01
   0  -1  15   27.89    0.93
   0  -1  15   27.08    0.97
   0   1 -15   25.57    1.19
   0   1 -15   28.95    1.00
   0   1 -15   27.76    0.98
   0   1 -14  113.91    5.73
   0  -1  14  117.31    2.68
   0   1 -14  116.19    2.79
   0  -1  14  112.61    2.73
   0   1 -14  116.85    2.77
   0  -1  14  121.97    5.94
   0   1 -14  114.45    2.76
   0   1 -14  120.92    5.93
   0   1 -13    0.17    0.45
   0   1 -13   -0.17    0.45
   0   1 -12   33.24    2.98
   0   1 -12   31.70    2.88
   0  -1  12   31.78    2.84
   0   1 -12   30.33    2.81
   0   1 -11  214.84    8.04
   0   1 -11  209.20    7.99
   0  -1  11  237.06    8.24
   0   1 -11  219.77    8.10
   0   1 -10    1.98    0.75
   0   1 -10    1.35    0.66
   0  -1  10    2.82    0.79
   0   1 -10    1.32    0.59
   0   1  -9    7.93    1.75
   0   1  -9    3.47    0.85
   0   1  -9    5.25    1.04
   0   1  -9    6.26    1.08
   0   1  -8    6.92    1.59
   0   1  -8    8.79    1.20
   0   1  -8    8.20    1.19
   0   1  -8    7.43    1.11
   0   1  -7    8.32    1.55
   0  -1   7    6.55    1.12
   0   1  -7    7.64    1.04
   0   1  -7    6.90    1.00
   0   1  -7    7.84    1.07
   0  -1   6  174.20    6.07
   0   1  -6  189.09    7.23
   0   1  -6  190.04    5.77
   0  -1   5   40.26    2.31
   0   1  -5   46.61    2.99
   0  -1   4   38.42    2.06
   0   1  -4   49.25    2.71
   0   1  -3  227.50    5.52
   0  -1   3  229.81    5.47
   0  -1   3  227.60    5.96
   0   1  -3  243.77    6.66
   0  -1   2    0.50    0.16
   0   1  -2    0.83    0.21
   0   1  -2    0.47    0.21
   0   1  -2    1.06    0.28
   0  -1   2    0.63    0.22
   0   1  -2    0.98    0.33
   0  -1   2    0.81    0.25
   0  -1   2    0.35    0.25
   0  -1   1  692.72   15.43
   0   1  -1  742.74   15.56
   0  -1   1  782.14   15.60
   0   1  -1  717.14   15.54
   0  -1   1  746.05   15.14
   0   1  -1  801.84   15.22
   0   1  -1  774.12   15.59
   0  -1   1  729.12   15.52
   0  -1   0  290.02    6.28
   0  -1   0  298.35    6.70
   0   1   0  289.13    6.62
   0  -1   0  279.83    5.97
   0  -1   0  285.10    6.45
   0   1   1  144.02    3.48
   0   1   1  147.52    3.87
   0  -1  -1  139.41    3.47
   0   1   1  140.37    3.88
   0   1   2 2086.52   40.18
   0  -1  -2 2173.84   39.88
   0   1   2 1911.47   40.19
   0  -1  -2 2016.51   40.22
   0   1   2 2167.21   39.87
   0  -1  -2 1938.97   40.17
   0  -1  -2 1952.01   40.28
   0  -1  -3 2689.14   51.88
   0  -1  -3 2744.23   51.45
   0  -1  -3 2656.17   51.77
   0   1   3 2802.50   51.80
   0   1   3 2853.81   52.05
   0  -1  -4  639.62   12.90
   0   1   4  581.43   12.87
   0   1   5 2461.63   49.85
   0   1   6  811.03   18.93
   0   1   7  306.63    7.91
   0   1   7  293.26    9.21
   0   1   8  465.58   11.57
   0  -1  -8  476.80   11.58
   0   1   8  456.52   13.19
   0  -1  -8  458.47   11.71
   0  -1  -9   12.10    2.12
   0  -1  -9    9.93    1.39
   0   1   9    9.65    1.59
   0  -1  -9    9.20    1.20
   0  -1  -9    9.45    1.33
   0  -1  -9    9.60    1.18
   0   1   9    9.04    1.17
   0  -1 -10  101.45    4.83
   0  -1 -10   86.06    4.19
   0   1  10   86.64    5.25
   0  -1 -10  100.66    4.81
   0   1  10   99.94    4.39
   0  -1 -10  101.78    4.35
   0  -1 -11   59.74    3.82
   0  -1 -11   62.40    3.60
   0  -1 -11   59.42    3.84
   0   1  11   65.64    3.66
   0  -1 -12    0.28    0.33
   0  -1 -12    0.50    0.52
   0  -1 -12    0.99    0.71
   0   1  12    0.28    0.37
   0  -1 -13  623.26   17.64
   0  -1 -13  654.32   17.88
   0   1  13  623.32   16.83
   0  -1 -14  158.86    7.33
   0   1  14  153.89    6.73
   0  -1 -14  159.38    7.31
   0  -1 -15   30.74    3.01
   0  -1 -15   30.18    1.05
   0   1  15   28.37    1.01
   0   1  15   26.57    1.03
   0  -1 -15   28.76    1.25
   0  -1 -15   27.68    1.03
   0  -1 -15   28.28    2.91
   0   1  15   32.30    2.89
   0  -1 -15   28.39    1.04
   0  -1 -16  157.73    7.01
   0   1  16  151.34    3.38
   0  -1 -16  154.02    3.46
   0   1  16  152.71    3.45
   0   1  16  143.17    3.48
   0  -1 -16  154.49    3.80
   0  -1 -16  151.02    3.47
   0   1  16  140.33    6.29
   0  -1 -16  151.29    3.47
   0   1  17   14.38    0.60
   0  -1 -17   14.20    0.63
   0   1  17   15.04    0.65
   0  -1 -17   16.39    0.68
   0  -1 -17   15.09    0.81
   0  -1 -17   15.89    0.67
   0   1  18    6.04    0.35
   0  -1 -18    6.31    0.37
   0   1  18    5.53    0.36
   0  -1 -18    6.60    0.39
   0  -1 -18    6.56    0.49
   0  -1 -18    5.84    0.37
   0   1  19   19.93    0.60
   0  -1 -19   18.92    0.60
   0  -1 -19   19.47    0.62
   0   1  19   18.45    0.61
   0  -1 -19   19.72    0.62
   0   1  20    8.24    0.27
   0   2 -18   34.24    0.81
   0  -2  18   29.19    0.72
   0  -2  17    0.25    0.11
   0  -2  17    0.05    0.10
   0  -2  17    0.18    0.12
   0   2 -17    0.07    0.12
   0   2 -17   -0.02    0.11
   0  -2  16    3.70    0.27
   0  -2  16    3.31    0.29
   0  -2  16    3.60    0.26
   0   2 -16    4.20    0.31
   0   2 -16    3.96    0.31
   0  -2  15   13.70    0.56
   0   2 -15   10.73    0.62
   0  -2  15   11.98    0.58
   0  -2  15   11.34    0.51
   0   2 -15   11.68    0.57
   0   2 -15   11.72    0.57
   0   2 -15   11.41    0.64
   0   2 -14   40.57    1.41
   0  -2  14   40.76    1.27
   0   2 -14   40.56    1.40
   0  -2  14   41.82    1.21
   0   2 -14   42.30    1.29
   0  -2  14   40.60    3.30
   0   2 -14   41.78    1.28
   0  -2  13   58.21    1.57
   0  -2  13   56.97    1.62
   0   2 -13   57.70    1.80
   0   2 -13   59.42    1.66
   0   2 -13   58.67    1.65
   0   2 -13   61.37    1.84
   0   2 -11   99.09    4.97
   0   2 -11  103.69    5.10
   0   2 -10   34.07    2.67
   0   2 -10   31.48    2.78
   0   2 -10   34.24    2.68
   0   2  -9    2.28    0.67
   0   2  -9    2.45    0.81
   0  -2   9    1.66    0.61
   0   2  -9    2.53    0.72
   0   2  -8  470.86   15.14
   0   2  -8  442.08   11.80
   0   2  -8  473.45   12.12
   0   2  -8  464.08   12.51
   0  -2   8  449.37   12.21
   0   2  -8  439.42   11.80
   0   2  -7   12.39    1.94
   0   2  -7   13.84    1.37
   0   2  -7   11.25    1.29
   0   2  -7   11.27    1.38
   0  -2   7   12.30    1.39
   0   2  -7   11.79    1.28
   0   2  -6    5.40    1.23
   0  -2   6    4.43    0.79
   0   2  -6    3.41    0.76
   0   2  -6    3.74    0.71
   0  -2   5  681.32   15.90
   0  -2   5  681.45   15.62
   0   2  -5  684.67   15.76
   0   2  -4    8.97    1.01
   0  -2   4    8.60    0.97
   0  -2   4    7.12    0.87
   0   2  -4    7.46    1.16
   0  -2   3   63.95    2.86
   0  -2   3   55.69    2.66
   0   2  -3   62.95    2.86
   0   2  -3   57.94    2.70
   0   2  -3   58.33    3.03
   0  -2   3   55.00    2.40
   0  -2   2  392.81   10.08
   0   2  -2  398.21   10.20
   0   2  -2  399.03    9.55
   0   2  -2  414.92   10.11
   0  -2   2  427.52   10.32
   0   2  -2  409.59   10.20
   0   2  -1    0.32    0.31
   0  -2   1    0.53    0.34
   0  -2   1    0.37    0.32
   0   2  -1    0.08    0.24
   0   2  -1    0.50    0.35
   0  -2   1    0.45    0.27
   0   2  -1    0.58    0.32
   0  -2   0  676.12   15.28
   0   2   0  642.31   15.06
   0  -2   0  650.70   13.81
   0  -2   0  671.58   14.86
   0   2   1  183.46    5.73
   0   2   1  173.59    5.60
   0   2   1  188.63    4.85
   0  -2  -1  187.28    4.80
   0  -2  -1  193.44    5.64
   0   2   2 1703.97   34.07
   0   2   2 1770.42   35.10
   0   2   3  335.51    9.08
   0   2   3  364.45    8.68
   0   2   3  374.37    9.51
   0  -2  -3  345.61    9.29
   0  -2  -4  246.91    7.01
   0   2   4  234.61    6.26
   0   2   4  260.74    6.88
   0  -2  -4  234.62    6.76
   0   2   4  242.31    7.02
   0   2   5  495.66   13.01
   0   2   5  516.04   12.65
   0  -2  -5  536.69   12.62
   0   2   5  512.32   11.74
   0   2   6  258.61    8.36
   0   2   6  295.92    7.86
   0  -2  -7  276.18    7.70
   0   2   7  255.22    8.64
   0  -2  -7  278.20    7.72
   0   2   8  661.61   17.57
   0  -2  -8  685.42   16.19
   0  -2  -8  680.77   16.17
   0   2   8  675.39   15.43
   0  -2  -9   99.10    4.46
   0   2   9   94.05    5.20
   0  -2  -9   93.56    4.20
   0  -2  -9  101.12    4.50
   0   2   9   98.57    4.03
   0  -2 -10   40.13    2.90
   0   2  10   41.10    3.57
   0  -2 -10   41.24    2.80
   0  -2 -10   40.54    2.93
   0   2  10   40.35    2.61
   0  -2 -11  106.07    5.28
   0  -2 -11  106.91    5.02
   0  -2 -11  105.35    5.26
   0   2  11  113.51    4.86
   0  -2 -12  195.91    7.48
   0   2  12  189.27    7.11
   0  -2 -13   20.84    2.33
   0   2  13   20.17    2.16
   0  -2 -14    9.08    1.58
   0  -2 -14    7.15    1.53
   0   2  14   11.29    1.67
   0  -2 -14    8.85    1.69
   0  -2 -15   37.15    3.43
   0  -2 -15   35.37    1.16
   0   2  15   36.64    1.12
   0   2  15   36.25    1.16
   0   2  15   34.57    1.20
   0  -2 -15   34.57    1.18
   0  -2 -15   34.48    1.40
   0  -2 -15   36.95    3.41
   0   2  15   31.20    2.86
   0  -2 -15   33.45    1.16
   0  -2 -16   70.11    4.65
   0   2  16   70.70    1.81
   0  -2 -16   69.89    1.86
   0   2  16   73.06    1.87
   0  -2 -16   69.74    1.89
   0   2  16   75.66    4.93
   0   2  16   63.36    4.03
   0   2  16   67.36    1.91
   0  -2 -16   72.97    2.18
   0  -2 -16   69.14    1.89
   0  -2 -17    2.01    0.27
   0  -2 -17    2.10    0.24
   0   2  17    2.50    0.27
   0   2  17    2.26    0.29
   0  -2 -17    1.95    0.27
   0  -2 -17    2.17    0.26
   0   2  17    2.44    0.26
   0   2  18   27.17    0.83
   0  -2 -18   25.35    0.85
   0   2  18   24.59    0.83
   0  -2 -18   25.20    0.82
   0  -2 -18   26.04    0.86
   0   2  19    5.38    0.29
   0  -2 -19    4.58    0.29
   0   2  19    4.85    0.29
   0  -2 -19    4.47    0.27
   0  -2 -19    4.95    0.38
   0  -2 -19    4.55    0.29
   0  -2 -20    0.05    0.09
   0   2  20    0.15    0.08
   0  -2 -20    0.10    0.09
   0  -3  17  176.07    3.70
   0   3 -17  184.33    3.77
   0  -3  16    2.79    0.21
   0   3 -16    2.83    0.22
   0  -3  16    3.38    0.23
   0   3 -16    3.20    0.27
   0   3 -16    3.01    0.34
   0   3 -16    2.84    0.22
   0  -3  15  190.11    3.99
   0  -3  15  181.09    4.06
   0   3 -15  187.07    4.24
   0   3 -15  190.07    4.03
   0   3 -15  187.97    4.24
   0   3 -15  191.00    4.12
   0  -3  15  198.41    4.03
   0   3 -15  194.84    4.41
   0   3 -15  194.95    4.04
   0  -3  14    7.89    0.41
   0  -3  14    7.71    0.45
   0   3 -14    7.15    0.53
   0   3 -14    6.53    0.42
   0   3 -14    6.65    0.51
   0   3 -14    7.94    0.45
   0   3 -14    7.01    0.61
   0  -3  14    7.97    0.43
   0   3 -14    7.68    0.48
   0   3 -13  335.82    6.78
   0  -3  13  323.62    6.59
   0  -3  13  312.60    6.68
   0   3 -13  316.23    6.93
   0   3 -13  317.76    6.67
   0   3 -13  320.98    6.95
   0  -3  13  334.55   10.95
   0   3 -13  322.36    6.67
   0   3 -13  321.51    7.09
   0   3 -12   75.90    2.01
   0  -3  12   72.58    1.93
   0   3 -12   73.80    2.15
   0   3 -12   74.53    1.93
   0  -3  12   76.24    4.64
   0   3 -12   73.47    2.22
   0   3 -12   75.26    1.94
   0   3 -12   74.45    2.16
   0  -3  11   55.91    3.92
   0  -3  10    3.93    1.03
   0   3  -9    3.23    0.97
   0  -3   9    2.31    0.83
   0  -3   8   26.40    2.35
   0   3  -8   25.22    2.36
   0   3  -8   27.48    2.30
   0   3  -7   16.52    1.82
   0  -3   7   17.33    1.80
   0   3  -7   16.08    1.69
   0   3  -6    6.77    1.08
   0  -3   6    5.29    0.95
   0   3  -6    6.98    1.08
   0   3  -6    7.18    1.42
   0  -3   5  344.53    9.43
   0   3  -5  356.84    9.43
   0   3  -5  347.08   11.22
   0   3  -4  436.92   10.51
   0   3  -4  431.50   12.21
   0   3  -4  393.52   11.36
   0  -3   4  407.61   10.42
   0   3  -3   74.69    3.87
   0   3  -3   77.95    4.00
   0  -3   3   72.41    3.01
   0   3  -2  475.62   11.93
   0   3  -2  482.06   12.73
   0   3  -2  475.50   12.95
   0   3  -2  487.46   12.56
   0   3  -1    6.38    0.93
   0   3  -1    5.79    1.06
   0   3  -1    4.87    0.98
   0   3  -1    4.78    0.87
   0   3   0   14.30    1.40
   0   3   0   16.04    1.65
   0   3   0   14.51    1.68
   0   3   0   14.74    1.48
   0   3   1    0.98    0.49
   0   3   1    1.05    0.61
   0   3   1    1.37    0.41
   0   3   1    0.20    0.36
   0   3   2   94.47    3.48
   0   3   2   83.39    4.16
   0   3   2   80.74    4.00
   0   3   3   27.48    2.20
   0   3   3   26.38    2.26
   0   3   3   27.13    1.88
   0   3   3   27.84    1.87
   0   3   4  323.59    8.96
   0   3   4  327.14    9.70
   0   3   5  469.73   12.12
   0   3   5  440.58   11.22
   0   3   5  448.70   12.46
   0   3   6  578.15   14.94
   0   3   6  556.11   14.66
   0  -3  -7  140.30    4.86
   0   3   7  132.92    5.85
   0  -3  -7  133.69    4.77
   0   3   8  638.98   17.44
   0  -3  -8  665.26   15.73
   0   3   8  654.98   15.02
   0   3   8  642.02   14.81
   0  -3  -8  667.69   15.74
   0   3   9   35.02    3.19
   0  -3  -9   35.64    2.51
   0  -3  -9   33.09    2.47
   0   3   9   40.35    2.37
   0  -3  -9   40.71    2.70
   0  -3 -10    3.37    0.90
   0  -3 -10    2.84    0.79
   0   3  10    5.16    0.92
   0  -3 -10    4.53    1.01
   0  -3 -11   67.95    4.05
   0  -3 -11   59.83    3.75
   0   3  11   59.79    3.40
   0  -3 -11   67.19    4.00
   0  -3 -12    8.19    1.53
   0  -3 -12    8.04    1.43
   0   3  12    7.13    1.23
   0  -3 -12    6.37    1.38
   0  -3 -13  115.44    5.96
   0  -3 -13  108.96    5.62
   0   3  13  112.59    5.30
   0  -3 -13  112.20    5.89
   0  -3 -14   51.56    3.84
   0  -3 -14   52.38    4.05
   0   3  14   51.31    4.07
   0   3  14   51.92    3.57
   0  -3 -14   52.34    4.04
   0  -3 -15   19.45    0.97
   0   3  15   20.51    0.84
   0  -3 -15   17.94    0.79
   0  -3 -15   18.78    2.44
   0   3  15   19.12    0.74
   0   3  15   17.75    0.74
   0   3  15   19.75    2.20
   0  -3 -15   22.80    2.71
   0   3  15   16.14    2.32
   0  -3 -15   16.00    2.11
   0  -3 -15   16.83    0.77
   0   3  15   18.19    0.79
   0   3  16   37.75    1.21
   0  -3 -16   31.73    2.99
   0   3  16   35.23    3.37
   0   3  16   37.52    1.12
   0   3  16   36.63    1.15
   0  -3 -16   36.13    1.19
   0   3  16   36.64    2.97
   0  -3 -16   38.75    1.43
   0   3  16   35.27    1.22
   0  -3 -16   36.46    1.20
   0   3  17   32.87    1.05
   0  -3 -17   33.10    1.04
   0   3  17   34.23    1.03
   0   3  17   33.29    1.08
   0  -3 -17   33.55    1.09
   0  -3 -17   37.57    1.34
   0  -3 -17   33.13    1.08
   0  -3 -18   18.61    0.66
   0   3  18   18.85    0.66
   0   3  18   18.92    0.68
   0  -3 -18   17.90    0.70
   0  -3 -18   20.84    0.89
   0  -3 -18   17.75    0.67
   0  -3 -18   18.44    0.70
   0   3  19    0.07    0.10
   0   3  19    0.01    0.10
   0  -3 -19   -0.05    0.13
   0  -3 -19    0.22    0.17
   0  -3 -19    0.07    0.10
   0  -3 -19    0.01    0.12
   0   3  20    0.26    0.07
   0  -3 -20    0.49    0.11
   0   3  20    0.37    0.09
   0  -3 -20    0.32    0.10
   0   4 -16    1.54    0.22
   0  -4  16    1.24    0.14
   0   4 -16    1.37    0.16
   0   4 -15   27.53    0.95
   0   4 -15   29.01    1.03
   0   4 -15   28.90    0.96
   0   4 -15   29.17    0.88
   0   4 -14  215.00    4.79
   0   4 -14  214.43    4.89
   0   4 -14  217.86    4.55
   0   4 -14  214.86    4.79
   0   4 -14  222.63    4.64
   0   4 -13  145.93    3.54
   0   4 -13  139.29    3.60
   0   4 -13  150.03    3.30
   0   4 -13  147.34    3.55
   0   4 -13  150.56    3.37
   0   4 -12   18.41    0.90
   0   4 -12   16.60    0.92
   0  -4  12   17.43    2.19
   0   4 -12   18.97    0.92
   0   4 -12   19.50    0.80
   0   4 -11  129.42    3.29
   0   4 -11  131.12    3.35
   0   4 -11  131.20    3.09
   0   4 -11  131.13    3.05
   0   4 -11  129.13    3.29
   0  -4  11  134.38    6.37
   0  -4  10   39.60    3.28
   0  -4   9   13.01    1.85
   0  -4   8    0.15    0.35
   0   4  -8    0.41    0.40
   0  -4   7   55.29    3.53
   0   4  -7   63.64    3.65
   0  -4   6  459.96   12.59
   0   4  -6  462.49   12.47
   0  -4   5  104.14    4.49
   0   4  -5  101.71    4.50
   0   4  -5  102.94    4.43
   0   4  -5   97.25    5.62
   0   4  -4    2.35    0.64
   0   4  -4    1.53    0.48
   0   4  -4    1.59    0.52
   0  -4   4    1.52    0.55
   0   4  -4    2.00    0.74
   0   4  -4    0.87    0.59
   0   4  -3    0.17    0.28
   0   4  -3    0.32    0.27
   0   4  -3    0.31    0.45
   0   4  -3    0.17    0.29
   0   4  -2  216.45    7.95
   0   4  -2  235.01    8.70
   0   4  -2  222.24    8.32
   0   4  -2  217.75    7.50
   0   4  -2  216.76    6.43
   0   4  -1   89.57    4.58
   0   4  -1   91.41    5.03
   0   4  -1   88.51    4.84
   0   4  -1   89.75    4.35
   0   4   0   23.63    2.23
   0   4   0   26.42    2.52
   0   4   0   21.39    2.37
   0   4   0   27.76    2.27
   0   4   1   89.50    4.55
   0   4   1   84.17    4.63
   0   4   2   79.93    4.65
   0   4   2   73.91    3.83
   0   4   2   72.21    4.28
   0   4   2   77.54    4.37
   0   4   2   87.40    3.69
   0   4   3  316.48    9.53
   0   4   3  349.27   11.06
   0   4   3  312.26   10.56
   0   4   3  330.13    9.25
   0   4   4   83.76    4.78
   0   4   4   69.18    3.70
   0   4   4   77.09    4.39
   0   4   4   77.98    4.77
   0   4   4   84.99    4.00
   0   4   5   30.66    2.67
   0   4   5   29.12    2.82
   0   4   5   30.51    2.37
   0   4   5   31.89    2.51
   0   4   6    3.56    0.84
   0   4   6    4.94    1.21
   0   4   6    4.33    0.81
   0   4   7   20.17    2.42
   0  -4  -7   22.83    1.74
   0   4   7   25.72    2.02
   0   4   7   25.15    1.72
   0  -4  -7   21.13    1.67
   0   4   8  381.68   12.18
   0  -4  -8  377.87   10.12
   0   4   8  386.58   10.63
   0   4   8  374.25    9.62
   0   4   8  369.40    9.52
   0  -4  -8  380.21   10.14
   0  -4  -9  293.90    9.29
   0  -4  -9  326.09    9.43
   0   4   9  317.19   11.36
   0   4   9  314.97    9.71
   0   4   9  313.65    8.73
   0   4   9  326.92    8.78
   0  -4  -9  306.78    9.26
   0   4  10    7.78    1.36
   0  -4 -10    8.11    1.34
   0  -4 -10    7.90    1.31
   0   4  10    8.00    1.13
   0  -4 -10    5.94    1.15
   0  -4 -11   35.50    2.91
   0   4  11   33.99    2.94
   0   4  11   34.05    2.49
   0  -4 -11   34.53    2.88
   0  -4 -12   65.47    4.19
   0   4  12   66.10    4.33
   0  -4 -12   63.71    4.16
   0   4  12   64.38    3.69
   0  -4 -12   71.62    4.35
   0  -4 -13   39.52    3.34
   0  -4 -13   44.10    3.55
   0   4  13   43.33    3.61
   0   4  13   40.54    3.00
   0  -4 -13   42.72    3.51
   0  -4 -14   22.24    2.59
   0  -4 -14   45.48    3.68
   0   4  14   20.31    2.61
   0   4  14   21.09    2.24
   0  -4 -14   42.82    3.59
   0  -4 -15    6.65    0.45
   0   4  15    6.96    0.48
   0  -4 -15    7.94    1.63
   0   4  15    6.70    0.41
   0   4  15    6.01    0.40
   0   4  15    7.27    0.45
   0  -4 -15    6.90    0.46
   0  -4 -15    6.73    1.46
   0   4  15    6.35    1.58
   0  -4 -15   10.70    1.83
   0   4  15    7.28    0.49
   0   4  15    5.91    1.20
   0  -4 -16   55.42    4.14
   0   4  16   58.41    1.54
   0   4  16   58.50    1.59
   0   4  16   58.40    1.58
   0   4  16   60.27    1.69
   0  -4 -16   68.19    4.43
   0   4  16   61.86    4.47
   0  -4 -16   62.20    4.39
   0  -4 -16   58.50    1.63
   0   4  16   60.49    1.70
   0  -4 -16   56.68    1.62
   0   4  17   49.34    1.36
   0   4  17   49.54    1.34
   0  -4 -17   50.00    1.41
   0   4  17   50.05    1.47
   0  -4 -17   49.93    1.41
   0   4  17   51.61    1.47
   0  -4 -18    1.86    0.23
   0   4  18    2.12    0.22
   0  -4 -18    1.61    0.22
   0   4  18    1.65    0.20
   0  -4 -18    2.06    0.24
   0   4  18    1.82    0.25
   0   4  18    2.06    0.25
   0  -4 -19    4.50    0.28
   0  -4 -19    4.77    0.29
   0  -4 -19    4.70    0.29
   0   4  19    4.04    0.25
   0   4  20   21.75    0.40
   0  -4 -20   22.22    0.44
   0  -4 -20   22.30    0.45
   0   5 -15    6.06    0.33
   0   5 -15    6.01    0.35
   0  -5  15    5.98    0.28
   0   5 -15    5.82    0.27
   0   5 -15    6.26    0.34
   0   5 -14   42.07    1.25
   0   5 -14   39.63    1.28
   0   5 -14   42.25    1.09
   0  -5  14   41.42    1.09
   0   5 -14   42.20    1.12
   0   5 -14   40.36    1.24
   0   5 -13   36.66    1.24
   0   5 -13   34.50    1.27
   0   5 -13   37.99    1.09
   0   5 -13   35.80    1.07
   0   5 -13   37.52    1.10
   0  -5  13   37.30    1.06
   0   5 -13   37.47    1.25
   0   5 -12   18.45    0.88
   0   5 -12   18.63    0.89
   0   5 -12   20.48    0.77
   0   5 -12   17.91    0.74
   0   5 -12   20.24    0.77
   0   5 -12   18.39    0.88
   0   5 -11   66.31    1.99
   0   5 -11   63.53    1.96
   0   5 -11   67.15    1.79
   0  -5  11   70.32    4.41
   0   5 -11   66.44    1.78
   0   5 -11   64.76    1.78
   0   5 -11   65.78    1.98
   0   5 -10  403.92    8.48
   0   5 -10  392.77    8.43
   0   5 -10  402.09    8.48
   0  -5  10  420.92   12.82
   0   5 -10  389.61    8.17
   0   5 -10  405.18    8.23
   0  -5   9   91.43    5.16
   0   5  -8   40.72    3.18
   0  -5   8   38.28    3.19
   0   5  -7   13.75    1.80
   0  -5   7   16.27    2.01
   0   5  -6  318.70   10.10
   0  -5   6  325.53   10.24
   0   5  -5   -0.13    0.34
   0  -5   5    0.26    0.40
   0   5  -4  398.27   11.15
   0  -5   4  386.17   11.01
   0   5  -4  401.72   10.76
   0   5  -3    5.79    1.02
   0   5  -3    4.99    1.38
   0   5  -3    5.08    0.83
   0   5  -3    5.70    0.94
   0  -5   3    5.99    1.02
   0   5  -3    6.01    1.39
   0   5  -2   78.73    3.69
   0   5  -2   77.61    5.32
   0   5  -2   82.10    3.49
   0   5  -2   76.90    3.31
   0   5  -2   80.71    3.29
   0   5  -2   81.78    3.66
   0   5  -2   78.46    4.91
   0   5  -1 1362.62   28.44
   0   5  -1 1353.40   30.81
   0   5  -1 1325.55   28.00
   0   5  -1 1275.70   27.69
   0   5  -1 1259.07   27.75
   0   5  -1 1359.88   32.78
   0   5  -1 1438.19   32.80
   0   5  -1 1301.48   28.33
   0   5  -1 1418.64   31.58
   0   5   0   39.84    2.37
   0   5   0   43.05    3.45
   0   5   0   42.37    2.46
   0   5   0   41.70    3.24
   0   5   0   50.96    4.17
   0   5   0   42.06    2.26
   0   5   0   43.32    2.37
   0   5   0   44.41    2.35
   0   5   0   41.23    3.65
   0   5   1   30.81    2.96
   0   5   1   32.37    2.84
   0   5   1   24.42    1.76
   0   5   1   29.48    3.10
   0   5   1   26.20    1.78
   0   5   1   26.80    1.76
   0   5   1   24.77    2.93
   0   5   1   28.15    1.95
   0   5   2   71.90    3.05
   0   5   2   73.05    4.31
   0   5   2   72.82    4.87
   0   5   2   69.74    3.09
   0   5   2   82.08    4.95
   0   5   2   74.53    3.64
   0   5   2   75.65    3.23
   0   5   3  333.82    8.84
   0   5   3  328.56    8.78
   0   5   3  341.15   10.83
   0   5   3  340.18   12.32
   0   5   3  358.20   12.08
   0   5   3  335.12    9.52
   0   5   3  355.76   10.25
   0   5   3  342.73    9.20
   0   5   4  524.48   15.29
   0   5   4  450.39   11.43
   0   5   4  517.80   11.79
   0   5   4  491.64   11.53
   0   5   4  445.70   13.45
   0   5   4  476.85   15.37
   0   5   4  457.70   15.10
   0   5   4  505.36   13.42
   0   5   4  442.69   12.16
   0   5   4  477.65   11.90
   0   5   5  277.66    9.16
   0   5   5  254.05    7.91
   0  -5  -5  222.25    6.99
   0   5   5  252.77    7.19
   0   5   5  280.91    7.46
   0   5   5  285.89   10.89
   0   5   5  271.91    7.29
   0   5   5  269.81   10.13
   0   5   5  250.13    8.94
   0   5   5  269.50    7.61
   0   5   6   49.91    3.60
   0  -5  -6   45.64    2.59
   0   5   6   44.85    2.87
   0   5   6   54.11    2.66
   0   5   6   44.06    2.38
   0   5   6   53.24    4.39
   0   5   6   52.45    2.55
   0   5   6   49.54    3.46
   0   5   6   48.57    2.67
   0   5   7   14.22    1.64
   0  -5  -7    9.47    1.24
   0   5   7   11.06    1.79
   0   5   7    9.87    1.11
   0   5   7   12.24    1.22
   0   5   7   12.21    1.25
   0   5   7   10.61    1.97
   0   5   7   10.80    1.17
   0   5   7   11.43    1.30
   0  -5  -8  267.70    8.01
   0   5   8  283.13    7.56
   0   5   8  265.93    7.97
   0   5   8  261.62    7.62
   0   5   8  284.10    7.70
   0   5   8  296.22   10.65
   0  -5  -8  250.40    8.20
   0  -5  -8  269.09    8.03
   0   5   8  259.06    8.64
   0   5   9  159.38    5.86
   0   5   9  169.04    5.75
   0  -5  -9  176.28    6.27
   0   5   9  172.91    6.76
   0  -5  -9  156.49    6.27
   0  -5  -9  175.55    6.26
   0   5  10   73.15    3.62
   0  -5 -10   75.35    4.02
   0  -5 -10   66.35    3.98
   0  -5 -10   76.19    4.05
   0   5  10   72.61    4.28
   0   5  11   71.21    3.72
   0  -5 -11   68.84    4.09
   0   5  11   76.70    4.57
   0  -5 -11   71.50    4.16
   0  -5 -11   66.42    4.14
   0   5  12   66.59    3.78
   0  -5 -12   70.31    4.32
   0  -5 -12   68.61    4.40
   0  -5 -12   73.25    4.43
   0   5  12   71.47    4.61
   0   5  13  154.47    6.29
   0  -5 -13  160.78    7.13
   0  -5 -13  161.79    7.17
   0   5  13  160.95    7.42
   0  -5 -14   42.62    3.57
   0   5  14   42.78    3.72
   0  -5 -14   40.39    3.48
   0  -5 -14   43.13    3.67
   0   5  15   58.23    1.63
   0   5  15   59.82    1.67
   0  -5 -15   60.33    4.36
   0  -5 -15   62.67    4.39
   0   5  15   65.28    4.64
   0  -5 -15   63.30    4.43
   0   5  15   57.21    1.68
   0   5  16    1.64    0.21
   0   5  16    1.78    0.25
   0   5  16    1.21    0.23
   0  -5 -16    1.11    0.66
   0  -5 -16    1.84    0.88
   0   5  16    1.00    0.75
   0  -5 -16    3.11    1.04
   0   5  16    1.92    0.28
   0   5  17   47.81    1.35
   0   5  17   46.86    1.27
   0  -5 -17   47.49    1.33
   0  -5 -17   49.74    1.34
   0   5  17   46.31    1.39
   0   5  17   49.90    1.44
   0   5  18    0.14    0.13
   0  -5 -18    0.01    0.13
   0   5  18    0.17    0.11
   0  -5 -18    0.11    0.13
   0   5  18    0.05    0.14
   0   5  18    0.03    0.15
   0  -5 -19   62.85    1.58
   0   5  19   68.78    1.51
   0   5  19   66.53    1.60
   0   5  19   67.81    1.64
   0  -5 -19   64.78    1.54
   0  -5 -19   68.96    1.63
   0  -5 -19   66.60    1.55
   0   5  20    0.43    0.10
   0  -5 -20    0.36    0.10
   0   6 -14   27.95    0.65
   0   6 -14   27.52    0.49
   0   6 -14   27.82    0.65
   0  -6  14   27.36    0.51
   0   6 -13   17.65    0.73
   0   6 -13   19.10    0.62
   0   6 -13   18.23    0.74
   0   6 -13   18.80    0.63
   0  -6  13   18.55    0.60
   0   6 -13   17.92    0.59
   0   6 -12   58.14    1.68
   0   6 -12   59.71    1.51
   0   6 -12   56.14    1.66
   0  -6  12   58.27    1.45
   0   6 -12   56.41    1.50
   0   6 -12   58.74    1.46
   0   6 -11    6.58    0.52
   0   6 -11    7.37    0.44
   0   6 -11    6.87    0.53
   0   6 -11    6.11    0.49
   0   6 -11    6.35    0.43
   0   6 -11    7.18    0.42
   0   6 -10    6.36    0.53
   0   6 -10    6.47    0.53
   0  -6  10    6.94    1.38
   0   6 -10    7.93    0.48
   0   6 -10    6.31    0.51
   0   6 -10    6.67    0.46
   0   6 -10    6.77    0.43
   0   6  -9   39.98    1.42
   0   6  -9   40.48    1.45
   0   6  -9   40.43    1.41
   0   6  -9   41.28    1.30
   0  -6   9   40.15    3.35
   0   6  -9   42.58    1.48
   0   6  -9   41.56    1.31
   0   6  -8  163.98    7.02
   0  -6   8  163.60    7.16
   0   6  -7   90.80    4.98
   0  -6   7   87.08    4.94
   0   6  -6  445.68   13.25
   0  -6   6  454.94   13.38
   0   6  -5    9.79    1.52
   0  -6   5    7.86    1.39
   0   6  -4  177.37    6.88
   0  -6   4  172.14    6.74
   0   6  -3  217.57    7.11
   0   6  -3  207.56    7.49
   0   6  -3  223.48    7.49
   0  -6   3  207.30    7.37
   0   6  -2  172.67    6.33
   0   6  -2  157.48    5.54
   0   6  -2  180.56    9.32
   0   6  -2  157.44    5.80
   0   6  -2  165.48    6.13
   0  -6   2  158.56    6.02
   0   6  -2  161.79    5.71
   0   6  -1    1.01    0.55
   0   6  -1    0.87    0.85
   0   6  -1    1.64    0.54
   0   6  -1    0.97    0.46
   0   6  -1    1.75    0.59
   0   6  -1    1.69    0.61
   0   6  -1    1.38    0.82
   0   6   0   16.36    2.39
   0   6   0   16.87    1.71
   0   6   0   18.54    1.68
   0   6   0   21.79    3.13
   0   6   0   18.21    1.62
   0   6   0   18.70    1.74
   0   6   1  257.83   10.54
   0   6   1  265.56    7.92
   0   6   1  295.71   12.14
   0   6   1  271.39   10.28
   0   6   1  259.14    7.73
   0   6   1  265.68    7.99
   0   6   2   54.40    4.52
   0   6   2   56.23    2.95
   0   6   2   53.40    4.72
   0   6   2   63.71    3.17
   0   6   2   59.15    3.12
   0   6   3  297.82    9.52
   0   6   3  307.92   12.00
   0   6   3  284.83   10.74
   0   6   3  282.90    8.52
   0   6   3  317.47    8.65
   0   6   3  313.04   12.27
   0   6   3  311.82    8.75
   0   6   3  320.72   12.89
   0   6   3  304.08    8.70
   0   6   4  109.46    4.98
   0   6   4  118.18    5.67
   0   6   4   99.02    6.52
   0   6   4   98.49    4.47
   0   6   4  103.11    4.27
   0   6   4  115.12    7.24
   0   6   4  102.18    5.77
   0   6   5  132.41    6.39
   0   6   5  137.14    5.78
   0   6   5  126.96    4.97
   0   6   5  152.12    8.45
   0   6   5  132.97    6.70
   0   6   5  145.02    5.12
   0   6   5  142.28    5.19
   0   6   5  145.37    5.49
   0  -6  -6    1.32    0.50
   0   6   6    2.27    0.76
   0   6   6    1.72    0.82
   0   6   6    2.86    0.79
   0   6   6    1.75    0.55
   0   6   6    2.04    0.59
   0   6   6    1.75    0.98
   0   6   6    1.91    0.56
   0   6   7   17.83    1.99
   0  -6  -7   15.45    1.64
   0   6   7   19.35    2.55
   0   6   7   20.42    1.90
   0   6   7   17.81    1.63
   0   6   7   16.84    1.60
   0   6   7   14.91    2.65
   0   6   7   19.04    1.74
   0   6   8    3.98    0.98
   0  -6  -8    4.91    0.99
   0   6   8    5.01    0.92
   0   6   8    4.24    0.84
   0   6   8    4.07    0.80
   0   6   8    3.92    0.88
   0   6   9   92.52    4.13
   0   6   9   91.58    4.37
   0   6   9   95.81    5.07
   0  -6  -9   87.37    4.54
   0   6  10   36.97    2.72
   0   6  10   35.41    3.09
   0  -6 -10   34.83    2.90
   0  -6 -11   29.50    2.61
   0  -6 -11   30.87    2.67
   0   6  11   35.49    3.21
   0  -6 -11   31.64    2.87
   0  -6 -12  631.39   17.18
   0  -6 -12  628.59   17.69
   0   6  12  652.54   18.30
   0  -6 -12  659.49   17.37
   0  -6 -13    0.84    0.64
   0   6  13    0.61    0.73
   0  -6 -13    1.88    0.81
   0  -6 -13    1.53    0.78
   0  -6 -14  142.81    6.77
   0  -6 -14  156.14    7.03
   0   6  14  156.12    7.50
   0  -6 -14  143.81    7.09
   0   6  15  211.95    4.65
   0   6  15  216.28    9.07
   0  -6 -15  226.86    8.77
   0   6  15  211.08    4.62
   0  -6 -15  219.44    8.64
   0   6  16   27.06    0.96
   0   6  16   27.17    1.00
   0  -6 -16   27.70    2.89
   0   6  16   26.39    2.90
   0  -6 -16   30.34    2.89
   0   6  16   26.89    0.96
   0  -6 -16   29.47    2.85
   0   6  17    0.27    0.16
   0   6  17    0.57    0.19
   0   6  17    0.30    0.16
   0   6  17    0.76    0.18
   0   6  18  167.15    3.66
   0   6  18  165.94    3.61
   0   6  18  168.83    3.59
   0   6  18  163.26    3.59
   0   6  19   97.95    2.13
   0   6  19   92.95    2.13
   0   6  19   97.47    2.16
   0   6  19   99.70    2.20
   0  -6 -20  111.66    2.03
   0   6  20  105.89    1.97
   0   7 -13    1.87    0.20
   0   7 -13    1.60    0.14
   0  -7  13    1.62    0.14
   0   7 -13    1.50    0.14
   0   7 -13    1.56    0.19
   0   7 -12   32.02    1.05
   0   7 -12   33.44    0.93
   0   7 -12   35.24    0.96
   0  -7  12   33.75    0.89
   0   7 -12   34.39    1.07
   0   7 -11    6.54    0.47
   0   7 -11    6.04    0.37
   0  -7  11    6.64    0.35
   0   7 -11    6.66    0.40
   0   7 -11    6.72    0.48
   0   7 -10   13.20    0.73
   0   7 -10   14.38    0.75
   0   7 -10   13.97    0.62
   0   7 -10   13.91    0.64
   0   7  -9  159.75    3.38
   0   7  -9  149.17    3.67
   0   7  -9  149.59    3.67
   0   7  -9  145.47    3.42
   0  -7   9  158.45    6.72
   0   7  -9  150.91    3.48
   0   7  -8  584.63   11.29
   0   7  -8  546.50   11.57
   0   7  -8  564.05   11.61
   0   7  -8  566.65   11.62
   0   7  -8  569.81   11.24
   0   7  -8  555.55   11.35
   0  -7   8  568.97   15.94
   0   7  -8  556.45   11.39
   0   7  -7  126.62    3.05
   0   7  -7  123.22    6.08
   0   7  -7  127.51    3.23
   0   7  -7  126.99    3.22
   0   7  -7  125.90    3.01
   0  -7   7  128.63    6.19
   0   7  -7  128.53    2.94
   0   7  -7  131.08    2.98
   0   7  -7  126.91    3.23
   0  -7   6    5.09    1.20
   0   7  -6    3.78    1.16
   0  -7   5   21.65    2.38
   0   7  -5   21.26    2.38
   0  -7   4  274.31    9.37
   0   7  -4  258.05    9.34
   0  -7   3    2.33    0.78
   0   7  -3    1.54    0.76
   0  -7   2   62.94    3.76
   0   7  -2   60.02    3.63
   0   7  -2   63.16    3.91
   0   7  -1  366.25   10.71
   0  -7   1  377.91   10.95
   0   7  -1  381.78   11.34
   0   7  -1  372.18   10.60
   0   7  -1  382.93   11.12
   0   7   0   18.04    1.94
   0   7   0   16.26    1.82
   0   7   0   14.20    1.61
   0   7   0   16.33    1.76
   0   7   1  376.29   10.65
   0   7   1  388.57   11.10
   0   7   1  377.02   10.83
   0   7   2  383.13   11.09
   0   7   2  369.80   14.58
   0   7   2  394.89   10.94
   0   7   2  397.75   11.12
   0   7   2  393.52   11.21
   0   7   3  257.17    8.18
   0   7   3  260.09    8.06
   0   7   4   12.81    1.58
   0   7   5   11.49    1.93
   0   7   5    8.33    1.29
   0   7   5    8.75    1.27
   0   7   5    8.64    1.32
   0   7   5   10.58    1.67
   0   7   6  273.70    8.54
   0   7   6  268.36    8.35
   0   7   6  248.73    8.30
   0   7   6  254.74    9.32
   0   7   6  271.85    8.93
   0   7   7   97.17    4.56
   0   7   7   91.35    4.42
   0   7   7  102.67    4.59
   0   7   7   99.16    4.86
   0   7   7   93.90    5.20
   0   7   8    3.18    0.81
   0   7   8    4.31    0.91
   0   7   8    4.37    0.90
   0   7   8    3.64    0.94
   0  -7  -8    3.47    0.91
   0   7   8    2.79    0.93
   0   7   9   47.43    2.96
   0  -7  -9   40.82    3.08
   0   7   9   43.47    3.58
   0   7   9   41.83    3.11
   0  -7 -10  111.62    5.56
   0   7  10  125.13    6.35
   0   7  10  115.59    5.43
   0   7  11  134.06    6.79
   0  -7 -11  134.34    6.38
   0   7  12   48.15    4.04
   0  -7 -12   45.98    3.70
   0  -7 -13  132.67    6.66
   0   7  13  138.95    7.12
   0  -7 -14  130.95    6.63
   0   7  14  125.07    3.04
   0   7  14  125.84    3.02
   0   7  15    0.21    0.43
   0  -7 -15    0.58    0.56
   0   7  15    0.74    0.22
   0   7  15    0.71    0.18
   0   7  15    0.84    0.21
   0   7  16   31.96    3.17
   0  -7 -16   29.03    2.93
   0   7  16   33.63    1.06
   0   7  16   35.09    1.14
   0   7  16   34.59    1.13
   0   7  17    6.45    0.39
   0   7  17    7.62    0.45
   0   7  17    6.56    0.44
   0   7  17    6.60    0.43
   0   7  17    6.93    0.40
   0   7  17    7.60    0.45
   0   7  18    0.10    0.11
   0   7  18    0.14    0.14
   0   7  18    0.08    0.14
   0   7  18    0.02    0.13
   0   7  18    0.12    0.14
   0   7  19   41.64    1.08
   0   7  19   42.10    1.13
   0   7  19   43.42    1.11
   0   7  19   42.51    1.09
   0  -7 -19   42.33    1.12
   0  -7 -20   26.43    0.66
   0   7  20   24.41    0.61
   0   8 -12    4.35    0.26
   0   8 -12    4.75    0.21
   0   8 -12    4.56    0.22
   0   8 -12    4.42    0.27
   0   8 -11    0.87    0.19
   0   8 -11    0.82    0.14
   0   8 -11    0.74    0.15
   0  -8  11    0.75    0.11
   0   8 -11    0.95    0.19
   0   8 -10   31.85    1.10
   0   8 -10   34.02    1.13
   0   8 -10   33.21    0.97
   0  -8  10   32.93    0.88
   0   8 -10   32.81    0.99
   0   8  -9    5.62    0.46
   0   8  -9    6.33    0.36
   0   8  -9    6.21    0.47
   0   8  -9    6.47    0.40
   0   8  -9    6.15    0.41
   0  -8   9    6.04    0.33
   0   8  -8    0.13    0.21
   0   8  -8    0.22    0.21
   0   8  -8    0.64    0.17
   0   8  -8    0.34    0.22
   0   8  -8    0.33    0.17
   0   8  -8    0.34    0.20
   0   8  -7    0.82    0.24
   0   8  -7    0.97    0.58
   0   8  -7    0.47    0.22
   0  -8   7    0.31    0.37
   0   8  -7    0.81    0.19
   0   8  -6  137.71    6.49
   0   8  -6  138.41    3.18
   0   8  -6  142.13    3.50
   0   8  -6  141.11    3.22
   0  -8   6  139.53    6.38
   0   8  -5  170.75    3.88
   0   8  -5  169.48    7.45
   0   8  -5  179.05    4.12
   0   8  -5  178.10    4.12
   0   8  -5  161.88    3.88
   0   8  -5  169.90    3.83
   0   8  -5  175.09    4.13
   0   8  -5  171.19    3.80
   0  -8   5  176.42    7.32
   0   8  -5  171.56    3.86
   0  -8   4  147.91    6.57
   0   8  -4  138.97    6.64
   0  -8   3   91.97    4.96
   0   8  -3   89.62    5.18
   0   8  -2   24.87    2.45
   0   8  -2   23.82    2.54
   0   8  -1    7.52    1.28
   0   8  -1    5.13    1.20
   0   8  -1    8.53    1.52
   0   8   0   13.81    1.75
   0   8   0    9.13    1.53
   0   8   0   16.52    1.94
   0   8   0   14.23    1.93
   0   8   1  125.60    5.71
   0   8   1  118.74    5.43
   0   8   2   11.62    1.66
   0   8   2   14.80    1.87
   0   8   2   13.00    1.68
   0   8   3    2.16    0.81
   0   8   3    2.72    0.85
   0   8   4  582.08   15.31
   0   8   4  532.87   15.09
   0   8   4  561.28   14.95
   0   8   5   67.89    4.05
   0   8   6  135.13    6.81
   0   8   6  140.58    6.10
   0   8   6  137.77    6.05
   0   8   6  136.02    5.86
   0   8   7    2.42    0.96
   0   8   7    1.64    0.69
   0   8   7    1.88    0.77
   0   8   7    3.76    1.02
   0   8   8  117.51    6.30
   0   8   8  107.36    5.21
   0   8   8  105.76    5.06
   0   8   8   99.59    5.02
   0   8   9  186.13    6.94
   0   8   9  161.52    6.72
   0   8   9  182.76    8.24
   0   8   9  184.37    7.51
   0   8  10   35.35    2.77
   0   8  10   38.76    3.63
   0  -8 -10   38.81    3.18
   0   8  11    2.85    1.11
   0  -8 -11    3.46    1.05
   0  -8 -12  449.58   13.92
   0   8  12  457.73   14.96
   0   8  13    0.04    0.16
   0  -8 -13   -0.19    0.50
   0   8  13    0.22    0.46
   0   8  13    0.08    0.14
   0   8  13    0.28    0.16
   0   8  13    0.16    0.16
   0   8  13    0.04    0.16
   0   8  14    8.73    0.55
   0   8  14    8.70    0.55
   0  -8 -14    8.21    1.56
   0   8  14    9.33    1.83
   0   8  14    9.62    0.56
   0   8  15   17.42    0.77
   0   8  15   18.68    0.80
   0   8  15   16.23    2.30
   0  -8 -15   20.36    2.43
   0   8  15   17.57    0.77
   0   8  16    5.11    0.37
   0   8  16    4.31    0.37
   0   8  16    5.12    0.39
   0   8  16    5.06    0.39
   0   8  16    4.62    0.37
   0   8  17   29.25    0.93
   0   8  17   29.32    0.97
   0   8  17   29.70    0.97
   0   8  17   30.38    0.98
   0   8  17   29.92    0.97
   0   8  18   24.62    0.80
   0   8  18   25.57    0.77
   0   8  18   24.81    0.79
   0   8  18   25.36    0.81
   0  -8 -18   24.35    0.79
   0  -8 -19    4.67    0.27
   0   8  19    4.17    0.24
   0   8  19    4.77    0.27
   0  -8 -20   12.69    0.37
   0  -8 -20    8.79    0.33
   0   9 -10   19.25    0.67
   0   9 -10   20.19    0.69
   0   9 -10   20.00    0.59
   0   9 -10   19.58    0.61
   0   9  -9    2.23    0.27
   0   9  -9    1.85    0.18
   0   9  -9    2.13    0.27
   0   9  -9    2.02    0.22
   0   9  -9    2.47    0.22
   0   9  -8   13.48    0.59
   0   9  -8   14.08    0.54
   0   9  -7   28.32    1.06
   0   9  -7   26.50    0.87
   0   9  -6   38.72    1.33
   0   9  -6   38.39    1.14
   0   9  -6   35.61    1.30
   0   9  -6   37.43    1.32
   0   9  -6   35.86    1.14
   0   9  -6   37.59    1.19
   0   9  -5    4.49    0.38
   0   9  -5    4.08    1.09
   0   9  -5    5.12    0.46
   0   9  -5    4.06    0.34
   0   9  -5    4.73    0.47
   0   9  -5    4.57    0.46
   0   9  -5    4.34    0.36
   0   9  -5    4.43    0.37
   0   9  -4  113.50    2.73
   0   9  -4  103.40    5.68
   0   9  -4  118.16    2.94
   0   9  -4  113.60    2.66
   0   9  -4  117.30    2.93
   0   9  -4  111.48    2.69
   0   9  -4  105.83    2.69
   0   9  -4  111.10    2.69
   0   9  -3  386.12    7.91
   0   9  -3  366.29   12.35
   0   9  -3  395.65    8.15
   0   9  -3  395.13    8.15
   0   9  -3  405.56    8.24
   0   9  -3  374.63    7.88
   0   9  -3  374.84    7.84
   0   9  -3  371.27    7.86
   0   9  -2  173.29    7.63
   0   9  -1   33.42    3.06
   0   9  -1   35.98    3.25
   0   9   0  803.55   21.00
   0   9   0  801.14   20.28
   0   9   1  391.55   12.07
   0   9   1  397.37   12.64
   0   9   2   95.24    5.36
   0   9   2   97.72    5.10
   0   9   3   39.04    3.24
   0   9   3   38.66    3.14
   0   9   3   39.79    3.35
   0   9   4    3.52    1.02
   0   9   4    3.79    1.01
   0   9   4    4.03    1.11
   0   9   5   42.16    3.42
   0   9   6    4.63    1.16
   0   9   6    5.53    1.25
   0   9   6    4.90    1.13
   0   9   7  174.09    7.04
   0   9   7  144.12    6.71
   0   9   8    9.99    1.58
   0   9   8    7.86    1.46
   0   9   8    8.20    1.79
   0   9   9   65.08    4.04
   0   9   9   59.32    3.97
   0   9   9   59.84    4.78
   0   9  10   77.25    4.35
   0   9  10   69.79    5.19
   0   9  11   17.09    2.54
   0   9  12    4.53    0.41
   0   9  12    5.54    1.51
   0   9  12    4.93    0.41
   0   9  12    5.33    0.44
   0   9  12    5.76    0.46
   0   9  12    4.45    0.37
   0   9  13   24.66    2.97
   0  -9 -13   27.01    2.74
   0   9  13   24.57    0.91
   0   9  13   26.00    0.94
   0   9  13   25.63    1.00
   0   9  13   25.13    0.99
   0   9  14   52.22    1.56
   0  -9 -14   54.88    3.95
   0   9  14   47.63    4.06
   0   9  14   53.80    1.49
   0   9  14   50.72    1.55
   0   9  14   54.73    1.59
   0   9  14   51.57    1.46
   0   9  15   36.74    1.20
   0   9  15   36.95    1.16
   0   9  15   36.98    1.20
   0   9  15   37.17    1.20
   0   9  15   37.53    1.15
   0   9  16   11.03    0.56
   0   9  16   10.40    0.52
   0   9  16   10.41    0.54
   0   9  16   11.27    0.53
   0   9  16   11.24    0.56
   0  -9 -16   10.01    0.48
   0   9  17   36.56    1.06
   0   9  17   37.17    1.09
   0   9  17   37.29    1.06
   0   9  17   38.50    1.09
   0  -9 -17   34.50    1.01
   0   9  18    2.02    0.21
   0   9  18    2.20    0.20
   0   9  18    2.40    0.21
   0   9  18    1.97    0.21
   0  -9 -18    2.06    0.19
   0  -9 -19    4.40    0.22
   0  -9 -19    3.92    0.25
   0   9  19    3.98    0.21
   0   9  19    4.59    0.24
   0   9  19    4.03    0.23
   0  10  -9   81.49    1.74
   0  10  -8    0.45    0.09
   0  10  -7    0.66    0.14
   0  10  -7    0.75    0.20
   0  10  -7    0.85    0.21
   0  10  -7    0.92    0.17
   0  10  -7    0.80    0.16
   0  10  -6    0.17    0.18
   0  10  -6    0.26    0.14
   0  10  -6   -0.03    0.17
   0  10  -6    0.08    0.17
   0  10  -6    0.25    0.15
   0  10  -6    0.13    0.13
   0  10  -5   -0.01    0.14
   0  10  -5    0.06    0.21
   0  10  -5    0.13    0.18
   0  10  -5    0.06    0.20
   0  10  -5    0.01    0.15
   0  10  -5    0.19    0.14
   0  10  -4    1.45    0.23
   0  10  -4    1.31    0.27
   0  10  -4    1.15    0.26
   0  10  -4    1.60    0.24
   0  10  -4    0.98    0.20
   0  10  -3    3.30    0.32
   0  10  -3    2.90    0.37
   0  10  -3    3.62    0.39
   0  10  -3    3.46    0.32
   0  10  -3    3.52    0.31
   0  10  -2   17.72    0.75
   0  10  -2   20.57    0.94
   0  10  -2   19.06    0.87
   0  10  -2   17.78    0.73
   0  10  -2   19.83    0.88
   0  10  -2   17.14    0.73
   0  10  -2   17.23    0.72
   0  10  -1  280.45    5.87
   0  10  -1  283.39    5.88
   0  10  -1  263.13    5.58
   0  10  -1  250.15    5.56
   0  10  -1  263.05    5.60
   0  10   0    4.59    0.36
   0  10   0    5.09    0.43
   0  10   0    5.07    0.39
   0  10   0    5.13    0.45
   0  10   0    4.50    0.36
   0  10   0    4.76    0.44
   0  10   0    4.46    0.48
   0  10   0    4.55    0.37
   0  10   0    4.26    1.19
   0  10   0    6.33    1.28
   0  10   1   93.99    2.37
   0  10   1  100.97    2.47
   0  10   1  102.83    2.50
   0  10   1  105.10    2.57
   0  10   1   98.49    2.46
   0  10   1   97.85    2.50
   0  10   1  105.95    2.63
   0  10   1  107.16    5.46
   0  10   1  101.15    5.70
   0  10   1   99.42    2.73
   0  10   1   95.56    2.52
   0  10   1  100.55    2.71
   0  10   1   98.06    2.44
   0  10   1  105.01    2.62
   0  10   1  101.11    2.40
   0  10   2    0.17    0.40
   0  10   2    0.19    0.52
   0  10   2    0.64    0.24
   0  10   2    0.02    0.20
   0  10   3    8.02    1.62
   0  10   3    4.48    1.17
   0  10   4    7.64    1.48
   0  10   5  552.20   16.25
   0  10   5  540.82   15.67
   0  10   6    5.93    1.41
   0  10   7   15.81    2.10
   0  10   7   16.16    2.20
   0  10   8   10.67    0.66
   0  10   8   11.90    0.69
   0  10   8   11.20    0.62
   0  10   8   10.49    0.57
   0  10   8   11.07    0.61
   0  10   8   11.27    0.59
   0  10   8   12.08    0.62
   0  10   8   10.41    0.60
   0  10   8    9.10    1.60
   0  10   8   10.09    1.76
   0  10   8   11.35    0.63
   0  10   9  158.08    3.71
   0  10   9  172.57    3.73
   0  10   9  169.04    3.74
   0  10   9  161.22    3.73
   0  10   9  169.91    7.12
   0  10   9  151.24    7.02
   0  10   9  161.59    3.66
   0  10   9  162.44    3.87
   0  10   9  161.44    3.88
   0  10  10  310.94    6.69
   0  10  10  308.66    6.69
   0  10  10  303.18    6.56
   0  10  10  312.72    6.61
   0  10  10  297.23    6.51
   0  10  10  319.43    6.52
   0  10  10  320.11    6.49
   0  10  10  313.16   10.34
   0  10  11    9.04    0.53
   0  10  11   10.04    0.58
   0  10  11    9.64    0.61
   0  10  11    8.86    0.58
   0  10  11    9.61    0.57
   0  10  12    7.09    1.66
   0  10  12    7.13    0.48
   0  10  12    6.87    0.50
   0  10  12    6.70    0.50
   0  10  12    6.20    0.44
   0  10  13    1.29    0.77
   0  10  13    2.21    0.28
   0  10  13    1.94    0.30
   0  10  13    2.28    0.28
   0  10  13    1.86    0.29
   0  10  13    1.99    0.27
   0  10  14  108.24    2.55
   0  10  14  107.58    2.65
   0  10  14  109.85    2.65
   0  10  14  107.17    2.57
   0  10  14  104.73    2.50
   0  10  14  115.48    2.59
   0  10  15  107.67    2.49
   0  10  15  110.05    2.49
   0  10  15  104.67    2.47
   0  10  15  112.59    2.60
   0  10  15  110.31    2.60
   0  10  16    3.84    0.32
   0  10  16    3.89    0.31
   0  10  16    4.14    0.31
   0  10  16    3.86    0.28
   0  10  17   35.36    1.00
   0  10  17   35.42    0.98
   0  10  17   36.13    0.99
   0  10  17   34.75    0.95
   0  10  18   16.88    0.51
   0  10  18   18.41    0.56
   0  10  18   18.48    0.55
   0  11  -7  114.86    2.42
   0  11  -7  120.52    2.33
   0  11  -7  116.10    2.35
   0  11  -6    3.07    0.25
   0  11  -6    2.99    0.20
   0  11  -6    3.15    0.26
   0  11  -6    3.18    0.21
   0  11  -6    3.06    0.22
   0  11  -5   10.10    0.50
   0  11  -5   10.42    0.43
   0  11  -5   10.92    0.52
   0  11  -5   10.91    0.43
   0  11  -5   10.47    0.44
   0  11  -4   26.46    0.92
   0  11  -4   26.90    0.82
   0  11  -4   26.94    0.93
   0  11  -4   25.36    0.79
   0  11  -4   26.14    0.82
   0  11  -3   18.88    0.79
   0  11  -3   18.75    0.80
   0  11  -3   18.58    0.69
   0  11  -3   18.45    0.78
   0  11  -3   19.01    0.67
   0  11  -3   18.00    0.67
   0  11  -2    1.53    0.27
   0  11  -2    1.75    0.29
   0  11  -2    1.73    0.24
   0  11  -2    1.65    0.27
   0  11  -2    1.26    0.20
   0  11  -2    1.47    0.21
   0  11  -1    0.11    0.19
   0  11  -1    0.31    0.22
   0  11  -1    0.02    0.17
   0  11  -1    0.26    0.14
   0  11  -1    0.10    0.13
   0  11   0   12.53    0.66
   0  11   0   11.90    0.58
   0  11   0   12.04    0.69
   0  11   0   12.89    0.66
   0  11   0   11.52    0.54
   0  11   1   16.41    0.69
   0  11   1   16.11    0.70
   0  11   1   17.15    0.70
   0  11   1   16.95    0.77
   0  11   1   16.00    1.99
   0  11   1   17.00    0.77
   0  11   1   15.90    0.69
   0  11   1   16.27    0.85
   0  11   1   15.00    0.63
   0  11   2   37.97    1.19
   0  11   2   40.56    1.30
   0  11   2   40.42    3.51
   0  11   2   32.29    2.93
   0  11   2   37.63    1.26
   0  11   2   39.20    1.39
   0  11   2   35.98    1.37
   0  11   2   38.31    1.19
   0  11   2   38.28    1.28
   0  11   2   37.77    1.20
   0  11   2   38.22    1.22
   0  11   3    7.88    0.52
   0  11   3    8.57    0.54
   0  11   3    7.80    0.48
   0  11   3    9.19    0.55
   0  11   3    7.71    0.51
   0  11   3    8.80    0.52
   0  11   3    9.14    0.56
   0  11   3    8.06    0.51
   0  11   3    8.37    0.60
   0  11   3    7.98    0.48
   0  11   3    7.93    0.52
   0  11   3    9.02    1.57
   0  11   3    8.77    1.68
   0  11   4   96.07    2.52
   0  11   4   92.74    5.58
   0  11   4   95.23    5.33
   0  11   4  102.73    2.56
   0  11   4  101.59    2.48
   0  11   4   98.74    2.49
   0  11   4  102.52    2.58
   0  11   4   99.66    2.43
   0  11   4  105.04    2.53
   0  11   4  103.70    2.60
   0  11   4  102.15    2.53
   0  11   5   20.60    0.88
   0  11   5   20.29    2.40
   0  11   5   21.70    2.61
   0  11   5   21.94    0.85
   0  11   5   23.23    0.92
   0  11   5   21.28    0.86
   0  11   5   20.06    0.78
   0  11   5   20.74    0.89
   0  11   5   19.14    0.87
   0  11   5   21.58    0.86
   0  11   5   19.92    0.85
   0  11   6   93.19    2.46
   0  11   6   91.94    5.52
   0  11   6   96.79    2.41
   0  11   6   99.15    2.46
   0  11   6   94.77    2.59
   0  11   6   99.35    2.51
   0  11   6   94.93    2.31
   0  11   6   96.50    2.48
   0  11   7    9.48    0.59
   0  11   7   10.17    1.71
   0  11   7   10.32    1.80
   0  11   7   10.78    0.59
   0  11   7    8.57    0.55
   0  11   7   10.05    0.58
   0  11   7   10.11    0.65
   0  11   7    9.98    0.60
   0  11   7   10.66    0.67
   0  11   7   10.96    0.59
   0  11   7    9.80    0.59
   0  11   7    9.61    0.57
   0  11   8  495.18   10.42
   0  11   8  493.74   14.70
   0  11   8  486.41   15.05
   0  11   8  503.16   10.41
   0  11   8  512.63   10.41
   0  11   8  508.01   10.55
   0  11   8  509.30   10.56
   0  11   8  541.78   10.41
   0  11   8  499.32   10.40
   0  11   8  529.39   10.37
   0  11   9    0.04    0.18
   0  11   9   -0.16    0.43
   0  11   9    0.18    0.36
   0  11   9    0.07    0.18
   0  11   9    0.55    0.21
   0  11   9    0.41    0.22
   0  11   9    0.17    0.21
   0  11   9    0.04    0.16
   0  11   9    0.08    0.17
   0  11   9    0.06    0.15
   0  11  10    4.10    1.02
   0  11  10    1.01    0.23
   0  11  10    1.19    0.27
   0  11  10    1.44    0.29
   0  11  10    1.07    0.20
   0  11  10    1.49    0.24
   0  11  10    3.80    0.32
   0  11  10    0.89    0.22
   0  11  11    0.05    0.15
   0  11  11    0.27    0.17
   0  11  11    0.19    0.14
   0  11  11    0.12    0.19
   0  11  11   -0.07    0.20
   0  11  11    0.35    0.17
   0  11  11    0.23    0.14
   0  11  12   10.13    0.58
   0  11  12   10.08    0.52
   0  11  12   11.14    0.61
   0  11  12   10.95    0.56
   0  11  12    9.63    0.50
   0  11  12    9.96    0.55
   0  11  13   73.52    1.88
   0  11  13   74.87    1.90
   0  11  13   74.97    1.96
   0  11  13   73.78    1.86
   0  11  13   74.25    1.96
   0  11  14    0.97    0.19
   0  11  14    1.20    0.21
   0  11  14    0.98    0.21
   0  11  14    0.76    0.21
   0  11  14    0.78    0.17
   0  11  15   18.56    0.65
   0  11  15   19.38    0.65
   0  11  15   19.58    0.72
   0  11  15   19.81    0.71
   0  11  15   18.53    0.67
   0  11  16    4.78    0.30
   0  11  16    4.57    0.28
   0  11  16    4.50    0.24
   0  11  17    5.46    0.29
   0  11  17    5.86    0.28
   0  11  18   14.68    0.42
   0  12  -4    6.05    0.30
   0  12  -4    5.99    0.29
   0  12  -4    6.31    0.24
   0  12  -3    3.69    0.20
   0  12  -3    3.49    0.26
   0  12  -3    3.78    0.24
   0  12  -3    3.57    0.28
   0  12  -3    3.83    0.27
   0  12  -2   60.54    1.49
   0  12  -2   56.37    1.41
   0  12  -2   57.97    1.52
   0  12  -2   55.87    1.34
   0  12  -2   58.55    1.48
   0  12  -1   16.45    0.65
   0  12  -1   16.66    0.69
   0  12  -1   15.90    0.54
   0  12  -1   17.37    0.67
   0  12   0   50.34    1.39
   0  12   0   46.97    1.22
   0  12   0   51.17    1.45
   0  12   0   49.95    1.32
   0  12   0   51.08    1.39
   0  12   1    0.28    0.16
   0  12   1    0.13    0.13
   0  12   1    0.24    0.18
   0  12   1    0.01    0.14
   0  12   1    0.17    0.15
   0  12   2    4.96    0.37
   0  12   2    4.73    0.40
   0  12   2    5.03    0.34
   0  12   2    4.48    0.34
   0  12   2    4.67    0.34
   0  12   2    4.04    0.34
   0  12   3   50.35    1.36
   0  12   3   49.98    1.36
   0  12   3   50.36    1.42
   0  12   3   49.30    1.40
   0  12   4    5.39    0.37
   0  12   4    5.04    0.38
   0  12   4    5.10    0.39
   0  12   4    4.96    0.45
   0  12   4    5.08    0.35
   0  12   4    5.38    0.39
   0  12   4    4.77    0.38
   0  12   5   12.24    0.58
   0  12   5   13.16    0.64
   0  12   5   12.11    0.59
   0  12   5   12.47    0.62
   0  12   5   12.63    0.56
   0  12   5   13.25    0.64
   0  12   5   15.00    0.66
   0  12   5   14.06    0.63
   0  12   6    2.00    0.28
   0  12   6    0.98    0.21
   0  12   6    0.85    0.21
   0  12   6    1.02    0.18
   0  12   6    1.03    0.23
   0  12   6    1.79    0.31
   0  12   6    1.11    0.23
   0  12   7    9.09    0.53
   0  12   7    9.33    0.59
   0  12   7    9.06    0.52
   0  12   7    8.18    0.52
   0  12   8    0.72    0.22
   0  12   8    1.09    0.22
   0  12   8    0.80    0.22
   0  12   8    0.90    0.24
   0  12   8    0.94    0.26
   0  12   8    1.19    0.24
   0  12   8    1.01    0.21
   0  12   8    0.95    0.22
   0  12   9  300.55    6.33
   0  12   9  307.24    6.34
   0  12   9  290.93    6.35
   0  12   9  295.74    6.44
   0  12   9  303.80    6.38
   0  12   9  308.91    6.47
   0  12   9  305.53    6.30
   0  12   9  311.94    6.28
   0  12  10    3.09    0.31
   0  12  10    3.26    0.32
   0  12  10    2.74    0.31
   0  12  10    3.20    0.34
   0  12  10    2.88    0.34
   0  12  10    3.46    0.34
   0  12  10    3.29    0.30
   0  12  10    3.23    0.29
   0  12  11    0.55    0.18
   0  12  11    0.79    0.17
   0  12  11    0.64    0.22
   0  12  11    0.95    0.22
   0  12  11    0.78    0.23
   0  12  11    0.73    0.15
   0  12  11    0.80    0.19
   0  12  12   29.66    0.95
   0  12  12   30.27    0.97
   0  12  12   29.32    1.00
   0  12  12   29.90    1.00
   0  12  12   29.67    0.88
   0  12  12   28.32    0.84
   0  12  13   77.96    1.84
   0  12  13   78.32    1.93
   0  12  13   80.90    1.98
   0  12  13   80.59    1.96
   0  12  13   78.88    1.91
   0  12  13   81.11    1.92
   0  12  14   23.72    0.76
   0  12  14   22.85    0.77
   0  12  14   22.31    0.69
   0  12  14   22.16    0.74
   0  12  14   22.65    0.72
   0  12  14   22.38    0.72
   0  12  15   42.66    1.09
   0  12  15   43.33    1.12
   0  12  15   44.23    1.10
   0  12  15   42.08    1.06
   0  12  15   42.77    1.06
   0  12  15   40.82    1.04
   0  12  16   11.39    0.37
   0  12  16   11.16    0.39
   0  12  16   11.54    0.40
   0  13   0  116.53    2.57
   0  13   0  122.20    2.53
   0  13   1    0.19    0.12
   0  13   1    0.05    0.10
   0  13   2    9.03    0.39
   0  13   2    9.66    0.45
   0  13   2   10.13    0.41
   0  13   3    2.82    0.24
   0  13   3    2.58    0.22
   0  13   3    2.79    0.25
   0  13   4    3.94    0.29
   0  13   4    3.68    0.28
   0  13   4    4.26    0.27
   0  13   5    5.29    0.34
   0  13   5    4.53    0.28
   0  13   5    4.62    0.31
   0  13   6   12.27    0.53
   0  13   6   12.18    0.61
   0  13   7   16.97    0.64
   0  13   7   15.73    0.70
   0  13   7   16.06    0.64
   0  13   8    0.44    0.15
   0  13   8    0.28    0.17
   0  13   8    0.18    0.18
   0  13   8    0.43    0.17
   0  13   8    0.08    0.17
   0  13   8   -0.01    0.14
   0  13   9  103.10    2.34
   0  13   9   99.62    2.36
   0  13   9  101.06    2.36
   0  13   9  101.63    2.43
   0  13   9  102.59    2.43
   0  13   9  102.58    2.31
   0  13  10  113.84    2.51
   0  13  10  109.07    2.52
   0  13  10  110.59    2.44
   0  13  10  111.02    2.52
   0  13  10  114.23    2.59
   0  13  10  107.91    2.57
   0  13  11   23.34    0.78
   0  13  11   23.22    0.75
   0  13  11   21.36    0.77
   0  13  11   21.93    0.74
   0  13  12    1.77    0.22
   0  13  12    1.92    0.22
   0  13  12    1.68    0.19
   0  13  12    1.96    0.20
   0  13  12    2.14    0.22
   0  13  13  100.64    2.22
   0  13  13  100.90    2.24
   0  13  13  102.40    2.20
   0  13  13  100.09    2.20
   0  13  14   41.80    1.01
   0  13  14   39.75    0.98
   0  13  14   42.39    0.98
   0  14   9    0.29    0.11
   0  14  10    7.62    0.32
   0  14  10    7.84    0.34
   0  14  11   99.35    2.11
  -1  13  13   17.91    0.52
  -1  13  12    0.41    0.08
  -1  13  12    0.46    0.12
  -1  13  12    0.41    0.10
  -1  13  11    8.63    0.34
  -1  13  11    9.38    0.36
  -1  13  11   11.10    0.43
  -1  13  11   11.08    0.39
  -1  13  10    3.05    0.20
  -1  13  10    3.32    0.26
  -1  13  10    3.02    0.22
  -1  13  10    3.27    0.22
  -1  13   9    3.31    0.26
  -1  13   9    2.74    0.23
  -1  13   9    2.75    0.20
  -1  13   9    3.06    0.21
  -1  13   8    0.53    0.16
  -1  13   8    0.49    0.15
  -1  13   7   12.26    0.52
  -1  13   2   17.27    0.53
  -1  13   1    0.06    0.08
  -1  12  15    3.54    0.21
  -1  12  15    3.80    0.20
  -1  12  14   23.78    0.68
  -1  12  14   23.09    0.66
  -1  12  13   44.12    1.07
  -1  12  13   46.00    1.11
  -1  12  13   45.05    1.10
  -1  12  12   10.76    0.49
  -1  12  12   11.02    0.48
  -1  12  12   11.18    0.52
  -1  12  12   10.91    0.48
  -1  12  12   10.59    0.45
  -1  12  11   80.55    1.89
  -1  12  11   79.02    1.92
  -1  12  11   75.80    1.85
  -1  12  11   76.13    1.90
  -1  12  11   78.21    1.88
  -1  12  11   78.68    1.96
  -1  12  10   20.52    0.73
  -1  12  10   20.43    0.76
  -1  12  10   18.53    0.70
  -1  12  10   19.29    0.77
  -1  12  10   19.51    0.72
  -1  12   9    0.48    0.17
  -1  12   9    0.74    0.18
  -1  12   9    0.75    0.20
  -1  12   9    0.88    0.22
  -1  12   9    0.59    0.19
  -1  12   9    0.69    0.18
  -1  12   9    0.55    0.17
  -1  12   8    0.58    0.18
  -1  12   8    0.80    0.18
  -1  12   8    0.72    0.22
  -1  12   8    1.00    0.22
  -1  12   8    0.78    0.18
  -1  12   8    0.71    0.22
  -1  12   8    1.29    0.21
  -1  12   7    8.97    0.46
  -1  12   7    9.20    0.50
  -1  12   7    9.23    0.53
  -1  12   7    8.65    0.45
  -1  12   7    8.80    0.53
  -1  12   7    9.28    0.50
  -1  12   6    3.32    0.28
  -1  12   6    3.27    0.31
  -1  12   6    3.29    0.32
  -1  12   6    3.07    0.30
  -1  12   6    3.46    0.35
  -1  12   6    3.70    0.29
  -1  12   6    2.76    0.27
  -1  12   5    1.92    0.25
  -1  12   5    1.83    0.23
  -1  12   5    1.63    0.24
  -1  12   5    1.85    0.28
  -1  12   5    1.80    0.22
  -1  12   5    1.92    0.29
  -1  12   4    5.55    0.38
  -1  12   4    5.72    0.37
  -1  12   4    5.42    0.35
  -1  12   4    5.10    0.42
  -1  12   3   25.32    0.85
  -1  12   3   26.84    0.86
  -1  12   3   25.73    0.84
  -1  12   2    2.08    0.19
  -1  12   2    2.15    0.22
  -1  12   2    2.45    0.24
  -1  12   2    2.25    0.24
  -1  12   1   17.90    0.58
  -1  12   1   18.74    0.63
  -1  12   1   17.35    0.64
  -1  12   0   20.06    0.61
  -1  12   0   20.32    0.63
  -1  12   0   18.62    0.66
  -1  12   0   19.51    0.65
  -1  12  -1   26.53    0.60
  -1  12  -1   27.16    0.66
  -1  12  -2    5.47    0.27
  -1  12  -2    5.37    0.24
  -1  12  -3  124.67    2.42
  -1  12  -3  111.43    2.37
  -1  11  17    0.13    0.08
  -1  11  17    0.03    0.07
  -1  11  17    0.01    0.06
  -1  11  16  139.51    2.83
  -1  11  16  136.09    2.88
  -1  11  16  131.54    2.79
  -1  11  15   45.25    0.75
  -1  11  15   42.32    0.83
  -1  11  15   44.16    0.76
  -1  11  14   82.47    1.90
  -1  11  14   82.28    1.92
  -1  11  14   81.11    1.93
  -1  11  14   82.48    1.92
  -1  11  13   46.30    1.28
  -1  11  13   47.48    1.29
  -1  11  13   47.19    1.23
  -1  11  13   45.78    1.29
  -1  11  13   44.45    1.21
  -1  11  12  119.54    2.76
  -1  11  12  121.91    2.80
  -1  11  12  118.11    2.67
  -1  11  12  116.87    2.70
  -1  11  12  123.88    2.80
  -1  11  11  183.71    4.05
  -1  11  11  187.57    4.13
  -1  11  11  183.32    4.18
  -1  11  11  188.02    4.15
  -1  11  11  186.58    3.97
  -1  11  11  191.86    4.02
  -1  11  10   72.24    1.91
  -1  11  10   76.56    1.95
  -1  11  10   74.89    1.99
  -1  11  10   76.83    2.04
  -1  11  10   75.20    2.01
  -1  11  10   78.97    1.92
  -1  11  10   70.56    1.88
  -1  11   9    2.54    0.30
  -1  11   9    1.75    0.25
  -1  11   9    1.98    0.26
  -1  11   9    1.54    0.28
  -1  11   9    2.75    0.34
  -1  11   8    4.70    0.39
  -1  11   8    4.33    0.41
  -1  11   8    4.36    0.35
  -1  11   8    3.90    0.36
  -1  11   8    5.30    0.46
  -1  11   8    3.92    0.36
  -1  11   8    4.13    0.40
  -1  11   8    4.41    0.37
  -1  11   8    4.23    0.38
  -1  11   7    3.52    0.35
  -1  11   7    4.61    1.19
  -1  11   7    2.62    0.91
  -1  11   7    3.06    0.35
  -1  11   7    3.64    0.34
  -1  11   7    3.28    0.31
  -1  11   7    3.74    0.35
  -1  11   7    3.47    0.38
  -1  11   7    3.75    0.32
  -1  11   7    4.36    0.42
  -1  11   7    3.43    0.35
  -1  11   7    3.79    0.36
  -1  11   7    3.40    0.35
  -1  11   6    1.29    0.23
  -1  11   6    1.07    0.64
  -1  11   6    0.50    0.22
  -1  11   6    1.20    0.20
  -1  11   6    0.91    0.21
  -1  11   6    1.26    0.27
  -1  11   6    0.65    0.24
  -1  11   6    1.07    0.21
  -1  11   6    0.82    0.20
  -1  11   6    0.71    0.21
  -1  11   5   90.22    2.30
  -1  11   5   93.22    2.32
  -1  11   5   87.44    5.06
  -1  11   5   89.08    2.35
  -1  11   5   90.69    2.24
  -1  11   5   91.32    2.33
  -1  11   5   93.92    2.33
  -1  11   5   91.06    2.45
  -1  11   5   92.16    2.44
  -1  11   5   91.65    2.24
  -1  11   5   89.89    2.27
  -1  11   4   27.91    0.99
  -1  11   4   25.73    0.96
  -1  11   4   28.17    1.09
  -1  11   4   26.79    0.94
  -1  11   4   27.08    1.09
  -1  11   4   26.58    0.97
  -1  11   4   28.39    1.02
  -1  11   4   27.71    1.00
  -1  11   4   23.57    2.54
  -1  11   4   29.60    2.91
  -1  11   3    0.11    0.15
  -1  11   3    0.32    0.16
  -1  11   3    0.14    0.13
  -1  11   3    0.29    0.16
  -1  11   3    0.23    0.18
  -1  11   3    0.06    0.20
  -1  11   3    0.04    0.20
  -1  11   3    0.03    0.16
  -1  11   2    1.57    0.23
  -1  11   2    1.58    0.23
  -1  11   2    1.75    0.32
  -1  11   2    1.21    0.23
  -1  11   2    1.40    0.24
  -1  11   2    1.59    0.22
  -1  11   2    1.54    0.25
  -1  11   2    1.70    0.25
  -1  11   1    4.51    0.33
  -1  11   1    4.75    0.36
  -1  11   1    4.68    0.37
  -1  11   1    5.28    0.37
  -1  11   1    4.87    0.40
  -1  11   0    0.31    0.19
  -1  11   0    0.48    0.15
  -1  11   0    0.36    0.15
  -1  11  -1   25.18    0.88
  -1  11  -1   27.00    0.88
  -1  11  -1   26.33    0.95
  -1  11  -1   26.15    0.89
  -1  11  -1   26.78    0.85
  -1  11  -1   25.66    0.86
  -1  11  -2    2.77    0.27
  -1  11  -2    3.81    0.29
  -1  11  -2    3.20    0.31
  -1  11  -2    2.55    0.26
  -1  11  -2    3.25    0.27
  -1  11  -2    3.32    0.26
  -1  11  -3    4.97    0.29
  -1  11  -3    4.54    0.32
  -1  11  -3    4.71    0.35
  -1  11  -3    4.59    0.30
  -1  11  -3    4.60    0.32
  -1  11  -3    4.65    0.29
  -1  11  -3    3.73    0.25
  -1  11  -4    0.83    0.16
  -1  11  -4    0.98    0.15
  -1  11  -4    0.96    0.16
  -1  11  -4    1.06    0.16
  -1  11  -4    1.04    0.13
  -1  11  -5   27.66    0.80
  -1  11  -5   26.38    0.80
  -1  11  -5   31.15    0.77
  -1  11  -5   36.21    0.82
  -1  11  -5   35.93    0.83
  -1  11  -6    0.08    0.06
  -1  10  18    0.14    0.09
  -1  10  18    0.10    0.07
  -1  10  17    2.18    0.21
  -1  10  17    1.80    0.17
  -1  10  17    2.18    0.19
  -1  10  16   49.28    1.31
  -1  10  16   48.55    1.22
  -1  10  16   48.43    1.21
  -1  10  15   36.29    1.12
  -1  10  15   38.46    1.07
  -1  10  15   35.11    1.02
  -1  10  15   37.37    1.06
  -1  10  15   35.98    1.03
  -1  10  14   24.95    0.92
  -1  10  14   26.87    0.89
  -1  10  14   26.11    0.87
  -1  10  14   25.18    0.85
  -1  10  13    3.01    0.31
  -1  10  13    2.67    0.29
  -1  10  13    2.79    0.29
  -1  10  12   17.19    0.73
  -1  10  12   17.54    0.75
  -1  10  12   17.21    0.75
  -1  10  12   16.23    0.67
  -1  10  11  122.63    3.01
  -1  10  11  139.01    3.17
  -1  10  11  128.07    3.07
  -1  10  11  132.05    3.18
  -1  10  11  131.01    3.15
  -1  10  11  139.15    3.03
  -1  10  10    5.36    0.41
  -1  10  10    5.15    1.18
  -1  10  10    5.89    0.45
  -1  10  10    4.99    0.43
  -1  10  10    5.58    0.46
  -1  10  10    5.42    0.40
  -1  10  10    5.03    0.38
  -1  10   9  200.74    4.50
  -1  10   9  203.65    8.13
  -1  10   9  208.19    4.62
  -1  10   9  207.49    4.53
  -1  10   9  202.85    4.51
  -1  10   9  203.80    4.64
  -1  10   9  202.82    4.64
  -1  10   9  210.16    4.52
  -1  10   9  214.06    4.56
  -1  10   9  195.25    4.47
  -1  10   8   27.88    2.84
  -1  10   8   29.71    2.91
  -1  10   8   28.69    1.05
  -1  10   8   29.99    1.09
  -1  10   8   30.24    1.06
  -1  10   8   31.21    1.09
  -1  10   8   30.63    1.07
  -1  10   8   29.48    1.05
  -1  10   8   29.97    1.00
  -1  10   8   32.66    1.20
  -1  10   8   29.98    1.15
  -1  10   8   28.65    1.08
  -1  10   8   28.39    1.05
  -1  10   7   80.60    2.15
  -1  10   7   78.37    2.11
  -1  10   7   80.50    4.93
  -1  10   7   82.60    4.98
  -1  10   7   78.25    2.18
  -1  10   7   82.29    2.12
  -1  10   7   80.69    2.09
  -1  10   7   80.18    2.24
  -1  10   7   79.04    2.04
  -1  10   7   81.14    2.25
  -1  10   7   83.92    2.17
  -1  10   7   79.87    2.16
  -1  10   7   81.37    2.13
  -1  10   7   80.88    2.13
  -1  10   6  260.38    5.52
  -1  10   6  255.14    5.53
  -1  10   6  249.55    9.56
  -1  10   6  253.35    5.58
  -1  10   6  252.40    5.44
  -1  10   6  258.49    5.48
  -1  10   6  253.01    5.64
  -1  10   6  260.42    5.44
  -1  10   6  253.42    5.66
  -1  10   6  251.70    5.56
  -1  10   6  250.34    5.51
  -1  10   5  279.00    6.04
  -1  10   5  294.07    6.06
  -1  10   5  278.27   10.34
  -1  10   5  291.39   10.36
  -1  10   5  270.84    6.09
  -1  10   5  273.49    5.93
  -1  10   5  281.07    5.98
  -1  10   5  292.17    6.21
  -1  10   5  281.95    6.02
  -1  10   5  290.52    5.97
  -1  10   5  286.89    6.22
  -1  10   5  279.68    6.05
  -1  10   5  272.65    6.08
  -1  10   5  281.55    6.06
  -1  10   5  291.91    6.06
  -1  10   4    2.01    0.29
  -1  10   4    2.24    0.29
  -1  10   4    2.00    0.31
  -1  10   4    1.92    0.24
  -1  10   4    2.11    0.31
  -1  10   4    2.84    0.32
  -1  10   4    2.09    0.28
  -1  10   4    2.35    0.36
  -1  10   4    2.25    0.34
  -1  10   3    2.40    0.27
  -1  10   3    2.68    0.33
  -1  10   3    1.98    0.83
  -1  10   3    1.13    0.68
  -1  10   3    2.38    0.30
  -1  10   3    2.47    0.30
  -1  10   3    2.25    0.29
  -1  10   3    3.03    0.37
  -1  10   3    2.81    0.37
  -1  10   3    2.42    0.32
  -1  10   3    2.65    0.32
  -1  10   3    2.46    0.32
  -1  10   3    2.93    0.33
  -1  10   2   11.08    0.64
  -1  10   2   14.14    0.68
  -1  10   2   13.22    0.66
  -1  10   2   12.24    0.62
  -1  10   2   14.35    2.08
  -1  10   2   12.33    1.87
  -1  10   2    9.81    0.67
  -1  10   2   11.09    0.68
  -1  10   2   10.56    0.58
  -1  10   2   10.34    0.58
  -1  10   2   10.90    0.59
  -1  10   2   10.49    0.55
  -1  10   1   39.16    1.25
  -1  10   1   39.60    1.24
  -1  10   1   38.89    1.27
  -1  10   1   35.06    3.24
  -1  10   1   38.17    3.22
  -1  10   1   39.40    1.43
  -1  10   1   38.48    1.36
  -1  10   1   38.60    1.22
  -1  10   1   38.43    1.24
  -1  10   1   37.07    1.18
  -1  10   0    0.45    0.17
  -1  10   0    0.28    0.16
  -1  10   0    0.15    0.16
  -1  10   0    0.17    0.35
  -1  10   0    0.34    0.21
  -1  10   0    0.10    0.15
  -1  10   0    0.36    0.17
  -1  10  -1    4.45    0.37
  -1  10  -1    4.37    0.39
  -1  10  -1    4.56    0.36
  -1  10  -1    4.42    0.40
  -1  10  -1    4.12    0.36
  -1  10  -1    4.82    0.44
  -1  10  -1    4.55    0.36
  -1  10  -2   12.20    0.59
  -1  10  -2   12.63    0.66
  -1  10  -2   12.26    0.56
  -1  10  -2   11.92    0.64
  -1  10  -2   11.76    0.57
  -1  10  -2   12.61    0.69
  -1  10  -2   12.88    0.60
  -1  10  -3    7.86    0.46
  -1  10  -3    8.10    0.51
  -1  10  -3    8.83    0.47
  -1  10  -3    9.17    0.54
  -1  10  -3    8.50    0.47
  -1  10  -3    8.48    0.56
  -1  10  -3    9.63    0.50
  -1  10  -4   53.06    1.42
  -1  10  -4   54.02    1.53
  -1  10  -4   52.35    1.42
  -1  10  -4   53.75    1.54
  -1  10  -4   52.92    1.43
  -1  10  -4   55.44    1.43
  -1  10  -4   52.38    1.56
  -1  10  -5    1.51    0.19
  -1  10  -5    1.69    0.25
  -1  10  -5    2.16    0.23
  -1  10  -5    1.85    0.26
  -1  10  -5    2.10    0.23
  -1  10  -5    1.95    0.21
  -1  10  -6    5.10    0.36
  -1  10  -6    5.15    0.32
  -1  10  -6    5.00    0.36
  -1  10  -6    5.39    0.28
  -1  10  -7    5.88    0.33
  -1  10  -7    6.06    0.34
  -1  10  -7    6.41    0.31
  -1  10  -7    6.64    0.31
  -1  10  -7    6.08    0.26
  -1  10  -8   67.54    1.53
  -1  10  -8   75.36    1.54
  -1   9  19    6.29    0.26
  -1   9  19    5.93    0.24
  -1   9  18   75.60    1.64
  -1   9  18   74.15    1.65
  -1   9  18   74.13    1.68
  -1   9  17   23.02    0.77
  -1   9  17   22.95    0.74
  -1   9  17   23.69    0.73
   1  -9 -17   22.32    0.68
  -1   9  16  126.97    2.79
  -1   9  16  126.31    2.88
  -1   9  16  126.99    2.82
  -1   9  16  124.50    2.75
  -1   9  15    8.06    0.43
  -1   9  15    7.96    0.49
  -1   9  15    8.49    0.46
  -1   9  15    8.52    0.49
  -1   9  14   49.27    1.37
  -1   9  14   48.15    1.43
  -1   9  14   46.77    1.44
  -1   9  14   48.78    1.42
  -1   9  13   12.08    0.63
  -1   9  13   12.21    2.13
  -1   9  13   12.93    0.61
  -1   9  13   12.67    0.62
  -1   9  13   12.13    0.63
  -1   9  12   46.75    1.45
  -1   9  12   47.85    4.23
  -1   9  12   47.93    1.42
  -1   9  12   49.61    1.46
  -1   9  12   47.27    1.47
  -1   9  11   32.78    1.08
  -1   9  11   31.50    1.13
  -1   9  11   29.13    3.36
  -1   9  11   32.64    1.11
  -1   9  11   34.54    1.19
  -1   9  11   31.64    1.10
  -1   9  11   32.97    1.15
  -1   9  10  246.39    5.55
  -1   9  10  247.41    5.43
  -1   9  10  252.89    5.55
  -1   9  10  246.10    5.43
  -1   9  10  251.44    5.49
  -1   9  10  239.50   10.46
  -1   9  10  245.67    5.47
  -1   9  10  266.08    5.55
  -1   9  10  264.69    5.43
  -1   9  10  265.62    5.46
  -1   9  10  250.84    5.41
  -1   9  10  278.69    9.43
  -1   9   9   27.51    2.73
  -1   9   9   30.34    2.81
  -1   9   9   28.10    3.33
  -1   9   8  525.67   15.41
  -1   9   8  573.10   15.92
  -1   9   7   67.25    4.38
  -1   9   7   78.31    4.73
  -1   9   6    3.32    1.06
  -1   9   6    3.15    1.06
  -1   9   5    0.18    0.47
  -1   9   5    1.06    0.79
  -1   9   4  684.28   18.58
  -1   9   3   13.76    1.98
  -1   9   3   11.52    1.83
  -1   9   2  221.29    8.81
  -1   9   2  232.17    8.80
  -1   9   1    9.02    1.58
  -1   9   1   12.19    1.87
  -1   9   0   11.91    1.80
  -1   9   0   11.25    1.78
  -1   9  -1  164.56    3.70
  -1   9  -1  157.42    3.71
  -1   9  -1  166.45    3.83
  -1   9  -1  171.18    3.93
  -1   9  -1  157.51    3.67
  -1   9  -1  166.63    3.83
  -1   9  -1  159.21    3.66
  -1   9  -1  169.58    7.17
  -1   9  -2  210.12    4.61
  -1   9  -2  212.21    4.73
  -1   9  -2  205.35    4.55
  -1   9  -2  213.96    4.73
  -1   9  -2  203.34    4.52
  -1   9  -2  206.59    4.56
  -1   9  -2  215.28    4.82
  -1   9  -3    4.78    0.39
  -1   9  -3    4.92    0.44
  -1   9  -3    5.06    0.40
  -1   9  -3    5.94    0.48
  -1   9  -3    5.11    0.39
  -1   9  -3    4.86    0.46
  -1   9  -3    5.01    0.39
  -1   9  -4    0.03    0.14
  -1   9  -4   -0.02    0.18
  -1   9  -4    0.73    0.20
  -1   9  -4    0.08    0.18
  -1   9  -4    0.22    0.16
  -1   9  -4    0.06    0.15
  -1   9  -4    0.02    0.21
  -1   9  -5   15.96    0.68
  -1   9  -5   15.68    0.77
  -1   9  -5   15.39    0.77
  -1   9  -5   15.82    0.69
  -1   9  -5   15.50    0.79
  -1   9  -5   15.81    0.66
  -1   9  -6   20.00    0.73
  -1   9  -6   19.79    0.85
  -1   9  -6   19.50    0.74
  -1   9  -6   20.07    0.85
  -1   9  -6   19.76    0.76
  -1   9  -6   17.73    0.82
  -1   9  -6   19.68    0.71
  -1   9  -7    0.83    0.16
  -1   9  -7    0.82    0.23
  -1   9  -7    0.76    0.18
  -1   9  -7    0.96    0.24
  -1   9  -7    0.89    0.20
  -1   9  -7    0.68    0.15
  -1   9  -8    0.43    0.11
  -1   9  -8    0.75    0.20
  -1   9  -8    0.58    0.15
  -1   9  -8    0.59    0.18
  -1   9  -8    0.60    0.17
  -1   9  -9   -0.06    0.13
  -1   9  -9    0.02    0.13
  -1   9  -9   -0.01    0.09
  -1   9 -10   31.22    0.77
   1  -8 -19   10.35    0.37
  -1   8  19   10.93    0.40
  -1   8  19   11.54    0.41
  -1   8  18    0.16    0.12
  -1   8  18    0.13    0.08
  -1   8  18    0.02    0.10
  -1   8  18    0.09    0.12
  -1   8  17   15.46    0.63
  -1   8  17   14.97    0.55
  -1   8  17   15.41    0.64
  -1   8  16    8.32    0.48
  -1   8  16    8.00    0.41
  -1   8  16    8.17    0.48
  -1   8  16    8.62    0.45
  -1   8  15    0.35    0.15
  -1   8  15    0.43    0.18
  -1   8  15    0.24    0.17
  -1   8  15    0.46    0.15
  -1   8  14   18.84    0.75
   1  -8 -14   18.74    2.31
  -1   8  14   21.32    2.70
  -1   8  14   19.24    0.81
  -1   8  14   20.67    0.86
  -1   8  14   20.15    0.82
  -1   8  13   23.61    0.88
  -1   8  13   19.02    2.66
   1  -8 -13   23.03    2.56
  -1   8  13   24.49    0.94
  -1   8  13   22.86    0.94
  -1   8  13   24.26    0.94
  -1   8  12    5.64    1.28
  -1   8  12    5.36    0.42
  -1   8  12    4.99    0.39
   1  -8 -12    5.84    1.30
  -1   8  12    4.60    1.37
  -1   8  12    4.44    0.40
  -1   8  12    5.34    0.40
  -1   8  12    4.31    0.38
  -1   8  11  233.76    9.11
  -1   8  11  249.45   10.29
   1  -8 -11  236.65    8.92
  -1   8  10    6.60    1.25
  -1   8  10    3.84    1.16
  -1   8  10    6.15    1.51
  -1   8   9  207.24    7.93
  -1   8   9  205.84    7.72
  -1   8   9  216.36    8.62
  -1   8   9  206.40    9.21
  -1   8   8    5.14    1.22
  -1   8   8    5.97    1.21
  -1   8   8    5.14    1.29
  -1   8   8    4.20    1.27
  -1   8   7   37.78    3.31
  -1   8   7   34.91    2.95
  -1   8   7   31.80    2.80
  -1   8   6  133.68    6.12
  -1   8   6  135.47    6.11
  -1   8   5  200.81    7.78
  -1   8   4    3.90    1.08
  -1   8   4    3.26    1.03
  -1   8   3   32.55    2.85
  -1   8   2   10.99    1.67
  -1   8   2   11.13    1.69
  -1   8   1   27.05    2.62
  -1   8   1   29.50    2.68
  -1   8   0  361.05   11.33
  -1   8   0  367.28   11.59
  -1   8  -1  381.75   11.88
  -1   8  -1  376.71   11.59
  -1   8  -2   41.58    3.21
  -1   8  -4   27.62    1.02
  -1   8  -4   27.69    1.13
  -1   8  -4   28.51    1.14
  -1   8  -4   29.35    1.04
  -1   8  -4   28.20    0.99
  -1   8  -4   29.74    1.18
  -1   8  -5  147.71    3.47
  -1   8  -5  153.79    3.67
  -1   8  -5  145.57    3.44
  -1   8  -5  154.29    3.68
  -1   8  -5  150.58    3.48
  -1   8  -5  152.07    3.69
  -1   8  -5  152.41    3.42
  -1   8  -6   87.14    2.21
  -1   8  -6   86.29    2.37
  -1   8  -6   83.58    2.17
  -1   8  -6   88.72    2.39
  -1   8  -6   86.16    2.22
  -1   8  -6   87.05    2.39
  -1   8  -6   87.23    2.14
  -1   8  -7   23.38    0.87
  -1   8  -7   23.17    1.00
  -1   8  -7   23.74    0.87
  -1   8  -7   24.03    1.01
  -1   8  -7   23.50    0.90
  -1   8  -7   23.53    0.81
  -1   8  -8    0.33    0.16
  -1   8  -8    0.20    0.20
  -1   8  -8    0.50    0.23
  -1   8  -8    0.23    0.15
  -1   8  -9    1.07    0.17
  -1   8  -9    1.55    0.20
  -1   8  -9    1.33    0.26
  -1   8  -9    1.37    0.22
  -1   8  -9    1.20    0.25
  -1   8 -10   32.98    0.84
  -1   8 -10   33.33    0.73
  -1   8 -10   32.89    0.84
  -1   8 -10   33.31    0.67
  -1   8 -11    0.49    0.10
  -1   8 -11    0.57    0.12
   1  -7 -20    2.02    0.14
  -1   7  20    2.56    0.16
  -1   7  19    0.09    0.11
  -1   7  19    0.33    0.11
   1  -7 -19    0.09    0.10
  -1   7  19    0.19    0.09
  -1   7  19    0.25    0.11
  -1   7  18    3.13    0.27
  -1   7  18    3.25    0.25
  -1   7  18    3.43    0.24
  -1   7  18    3.24    0.27
  -1   7  18    3.14    0.28
  -1   7  17    2.40    0.27
  -1   7  17    2.34    0.24
  -1   7  17    2.38    0.27
  -1   7  17    2.18    0.26
  -1   7  16    0.31    0.18
  -1   7  16    0.34    0.18
  -1   7  16    0.52    0.17
  -1   7  16    0.46    0.16
  -1   7  15  109.98    2.72
  -1   7  15  115.51    2.78
  -1   7  15  114.11    2.72
   1  -7 -15  108.10    5.87
  -1   7  15  120.76    6.53
  -1   7  15  114.51    2.67
  -1   7  14   15.63    0.73
  -1   7  14   16.31    0.76
  -1   7  14   16.37    0.69
   1  -7 -14   16.86    2.27
  -1   7  14   16.70    2.44
  -1   7  13   20.18    0.79
  -1   7  13   21.13    0.86
  -1   7  13   20.18    0.87
   1  -7 -13   17.99    2.36
  -1   7  13   20.48    2.73
  -1   7  13   22.12    0.81
  -1   7  12    1.16    0.68
  -1   7  12    0.22    0.52
   1  -7 -12    1.81    0.77
  -1   7  11  102.92    5.38
   1  -7 -11   94.77    5.26
  -1   7  11   97.05    5.87
  -1   7  10   54.47    3.78
  -1   7  10   57.10    4.32
   1  -7 -10   45.68    3.47
   1  -7  -9  100.48    5.08
  -1   7   9  101.91    5.86
  -1   7   9  102.32    5.34
  -1   7   9  109.84    5.08
  -1   7   8    1.92    0.88
  -1   7   8    1.90    0.75
  -1   7   8    1.78    0.68
  -1   7   8    1.49    0.67
  -1   7   7    5.75    1.23
  -1   7   7    5.86    1.11
  -1   7   7    8.74    1.38
  -1   7   6  232.01    8.43
  -1   7   6  226.98    7.96
  -1   7   6  221.94    7.77
  -1   7   5   91.75    4.89
  -1   7   5   93.07    4.65
  -1   7   5   93.11    4.56
  -1   7   4    1.68    0.69
  -1   7   4    0.79    0.59
  -1   7   3   16.27    1.85
  -1   7   2    7.88    1.30
  -1   7   2    1.99    0.73
  -1   7   1  123.01    5.53
  -1   7   1  135.49    5.70
  -1   7   0   11.05    1.66
  -1   7   0   10.41    1.50
  -1   7   0   10.74    1.56
  -1   7  -1    2.43    0.84
  -1   7  -1    2.77    0.80
  -1   7  -1    0.82    0.57
  -1   7  -1    2.30    0.85
  -1   7  -2  216.81    8.47
  -1   7  -2  211.66    7.78
  -1   7  -2  237.76    8.52
  -1   7  -3    3.23    0.99
  -1   7  -3    3.09    0.99
  -1   7  -4  405.49   12.52
  -1   7  -4  376.07   12.09
  -1   7  -5  308.52   10.50
  -1   7  -6    9.25    0.55
  -1   7  -6    8.52    0.61
  -1   7  -6    9.11    0.55
  -1   7  -6    8.22    0.60
  -1   7  -6    9.41    0.54
  -1   7  -7    0.93    0.22
  -1   7  -7    1.21    0.29
  -1   7  -7    1.02    0.28
  -1   7  -7    1.03    0.23
  -1   7  -8   10.56    0.56
  -1   7  -8    8.95    0.55
  -1   7  -8   10.23    0.66
  -1   7  -8    9.81    0.66
  -1   7  -8   10.65    0.56
  -1   7  -9    7.62    0.46
   1  -7   9    7.84    0.40
  -1   7  -9    8.49    0.51
  -1   7  -9    8.08    0.58
  -1   7  -9    6.89    0.54
  -1   7  -9    7.94    0.46
  -1   7 -10   55.23    1.53
   1  -7  10   56.60    1.39
  -1   7 -10   55.73    1.47
  -1   7 -10   58.44    1.49
  -1   7 -11    1.80    0.19
  -1   7 -11    1.68    0.27
  -1   7 -11    1.57    0.22
   1  -7  11    1.81    0.17
  -1   7 -11    1.89    0.21
  -1   7 -11    1.62    0.26
  -1   7 -12   14.29    0.58
  -1   7 -12   15.42    0.52
   1  -7  12   13.91    0.43
  -1   7 -12   14.13    0.59
  -1   7 -12   14.06    0.46
  -1   7 -13    0.42    0.10
  -1   7 -13    0.39    0.10
  -1   6  20   15.88    0.48
  -1   6  19    1.45    0.19
  -1   6  19    1.40    0.18
  -1   6  19    1.72    0.19
  -1   6  19    1.47    0.18
  -1   6  18    0.20    0.14
  -1   6  18    0.20    0.15
  -1   6  18    0.37    0.15
  -1   6  18    0.17    0.14
  -1   6  17   14.75    0.66
  -1   6  17   15.81    0.67
  -1   6  17   14.58    0.63
  -1   6  17   14.84    0.64
  -1   6  16   36.16    1.17
  -1   6  16   36.43    1.15
   1  -6 -16   41.28    3.30
  -1   6  16   35.28    3.38
  -1   6  16   38.49    1.18
   1  -6 -16   35.39    3.05
   1  -6 -15  121.46    6.31
  -1   6  15  126.96    6.79
   1  -6 -15  133.14    6.31
   1  -6 -15  123.44    6.10
  -1   6  15  125.61    2.95
  -1   6  15  124.73    2.97
   1  -6 -14   87.37    5.06
   1  -6 -14   77.67    5.04
  -1   6  14   85.49    5.52
   1  -6 -14   93.57    5.21
  -1   6  14   87.98    2.21
  -1   6  14   88.36    2.25
  -1   6  13  303.47   11.34
   1  -6 -13  273.18   10.44
   1  -6 -13  308.60   10.47
   1  -6 -13  310.35   10.47
   1  -6 -12  139.22    6.30
  -1   6  12  138.02    7.02
   1  -6 -12  131.01    6.46
  -1   6  12  136.48    6.12
   1  -6 -12  140.61    6.31
   1  -6 -11   11.86    1.78
  -1   6  11    9.26    1.75
  -1   6  11    9.27    1.51
  -1   6  10  124.88    6.31
   1  -6 -10  113.38    5.56
  -1   6  10  118.17    5.51
  -1   6   9   35.91    3.16
  -1   6   9   37.81    2.63
  -1   6   9   33.96    2.76
  -1   6   8  142.85    5.57
  -1   6   8  134.33    5.26
  -1   6   8  142.31    5.92
  -1   6   7  162.46    6.00
  -1   6   7  151.75    5.68
  -1   6   7  164.48    6.38
  -1   6   6  325.29   11.37
  -1   6   6  312.32    9.35
  -1   6   6  326.46   10.01
  -1   6   5  225.65    8.49
  -1   6   5  195.37    8.82
  -1   6   5  215.81    7.14
  -1   6   5  205.01    6.87
  -1   6   5  210.94    7.02
  -1   6   5  209.10    7.36
  -1   6   4  108.37    5.23
  -1   6   4  107.53    4.89
  -1   6   4  108.01    4.53
  -1   6   4   99.46    4.47
  -1   6   4  107.00    6.18
  -1   6   3  532.93   13.33
  -1   6   3  520.69   16.16
  -1   6   3  508.34   13.26
  -1   6   3  501.14   13.29
  -1   6   2   18.71    1.78
  -1   6   2   18.86    2.56
  -1   6   1  227.24    7.70
  -1   6   1  211.76    9.32
  -1   6   1  205.30    7.15
  -1   6   1  210.56    7.09
  -1   6   1  229.27    7.30
  -1   6   0  379.17   11.01
  -1   6   0  388.72   11.29
  -1   6   0  385.57   10.71
  -1   6   0  384.97   10.77
  -1   6  -1  154.37    6.01
  -1   6  -1  139.40    5.93
  -1   6  -1  139.75    5.49
  -1   6  -1  134.48    5.36
  -1   6  -2   36.27    2.78
  -1   6  -2   37.27    2.92
  -1   6  -2   34.45    2.51
  -1   6  -2   30.74    2.36
  -1   6  -3   50.36    3.37
  -1   6  -3   54.08    3.59
  -1   6  -3   45.16    2.94
  -1   6  -4  168.68    6.98
  -1   6  -4  175.11    6.94
  -1   6  -5  206.92    7.89
  -1   6  -5  196.48    7.63
   1  -6   6   38.47    3.05
   1  -6   7  148.13    6.50
  -1   6  -8    0.60    0.18
  -1   6  -8    0.61    0.20
  -1   6  -8    0.12    0.22
  -1   6  -8    0.02    0.21
  -1   6  -8   -0.02    0.18
  -1   6  -8    0.12    0.21
  -1   6  -8    0.10    0.16
   1  -6   8    0.16    0.38
  -1   6  -9   91.95    2.25
   1  -6   9   86.79    4.80
  -1   6  -9   87.63    2.28
  -1   6  -9   85.09    2.18
  -1   6  -9   89.60    2.28
  -1   6 -10    2.34    0.29
  -1   6 -10    2.16    0.34
  -1   6 -10    2.68    0.31
   1  -6  10    2.69    0.26
  -1   6 -10    2.49    0.28
  -1   6 -10    2.70    0.36
  -1   6 -11   84.40    2.05
  -1   6 -11   84.37    2.01
  -1   6 -11   81.20    2.22
  -1   6 -11   81.35    1.99
   1  -6  11   82.43    1.95
  -1   6 -11   82.88    2.08
  -1   6 -11   78.74    2.21
  -1   6 -12    3.63    0.28
  -1   6 -12    3.95    0.28
  -1   6 -12    4.06    0.37
  -1   6 -12    3.31    0.26
  -1   6 -12    3.65    0.30
   1  -6  12    4.04    0.27
  -1   6 -12    4.02    0.38
  -1   6 -13    9.58    0.48
  -1   6 -13    9.46    0.35
  -1   6 -13    9.54    0.49
   1  -6  13    9.93    0.36
  -1   6 -13   10.03    0.41
  -1   6 -14   12.93    0.47
   1  -6  14   13.12    0.38
  -1   6 -14   12.36    0.47
  -1   5  20    1.78    0.16
  -1   5  20    1.31    0.12
   1  -5 -20    1.55    0.15
   1  -5 -19   94.67    2.04
  -1   5  19   98.78    2.14
  -1   5  19   96.08    2.12
  -1   5  19   98.27    2.10
  -1   5  19   97.17    2.14
   1  -5 -19   93.76    2.04
  -1   5  18   41.02    1.14
  -1   5  18   39.64    1.16
  -1   5  18   40.43    1.17
   1  -5 -18   39.96    1.09
   1  -5 -18   40.04    1.09
  -1   5  17   40.71    1.19
   1  -5 -17   39.59    1.14
  -1   5  17   40.71    1.23
   1  -5 -17   38.74    1.14
  -1   5  17   38.96    1.21
  -1   5  16    1.88    0.26
  -1   5  16    1.86    0.27
   1  -5 -16    2.14    0.85
  -1   5  16    1.21    0.83
   1  -5 -16    2.50    0.95
   1  -5 -16    2.13    0.90
  -1   5  16    2.06    0.28
  -1   5  15   29.55    1.03
   1  -5 -15   28.14    2.93
  -1   5  15   27.81    3.10
   1  -5 -15   27.80    2.89
   1  -5 -15   28.83    2.93
  -1   5  15   29.28    1.04
  -1   5  14    9.81    1.89
   1  -5 -14   10.34    1.78
   1  -5 -14    9.39    1.68
   1  -5 -13    3.20    0.97
   1  -5 -13    1.84    0.85
  -1   5  13    2.48    1.02
   1  -5 -13    4.08    1.12
  -1   5  12   18.19    2.04
   1  -5 -12   17.00    2.21
   1  -5 -12   17.99    2.20
  -1   5  12   18.19    2.38
   1  -5 -12   20.61    2.34
  -1   5  11  103.16    4.93
   1  -5 -11  102.21    5.19
   1  -5 -11  101.86    5.32
  -1   5  11  100.75    5.62
   1  -5 -11  103.35    5.22
  -1   5  10  310.82    9.65
   1  -5 -10  315.10    9.88
  -1   5  10  308.32   10.53
   1  -5 -10  302.96    9.75
  -1   5   9   51.92    3.21
  -1   5   9   57.04    3.77
   1  -5  -9   52.96    3.26
   1  -5  -9   50.03    3.17
   1  -5  -8    5.60    1.01
   1  -5  -8    5.91    1.01
  -1   5   8    4.57    0.94
  -1   5   8    4.09    1.21
  -1   5   8    5.56    0.92
  -1   5   7  216.58    8.51
  -1   5   7  200.54    6.77
  -1   5   7  180.98    6.06
  -1   5   7  186.63    7.80
  -1   5   7  208.66    6.49
  -1   5   7  188.64    6.05
  -1   5   7  195.51    8.89
  -1   5   6   13.38    1.85
  -1   5   6   10.95    1.36
  -1   5   6   13.79    2.25
  -1   5   6   11.57    1.29
  -1   5   6   10.84    1.22
  -1   5   6   10.06    1.19
  -1   5   6   11.55    1.80
  -1   5   5   10.44    1.58
  -1   5   5   13.47    1.46
  -1   5   5   10.23    2.15
  -1   5   5    8.66    1.12
  -1   5   5    8.50    1.10
  -1   5   5   11.02    1.72
  -1   5   5    9.36    1.11
  -1   5   5   15.30    2.35
  -1   5   4   24.02    2.21
  -1   5   4   20.69    1.96
  -1   5   4   19.35    1.75
  -1   5   4   17.61    1.58
  -1   5   4   20.41    1.69
  -1   5   4   23.10    2.50
  -1   5   4   21.84    2.83
  -1   5   4   18.42    2.84
  -1   5   4   20.83    1.66
  -1   5   3 1094.39   24.03
  -1   5   3 1087.20   23.98
  -1   5   3 1005.58   23.00
  -1   5   3 1040.51   23.28
  -1   5   3 1006.38   27.11
  -1   5   3 1039.63   22.85
  -1   5   3 1043.39   22.92
  -1   5   3 1030.93   25.54
  -1   5   3 1018.18   22.89
  -1   5   2  351.35    9.65
  -1   5   2  353.08   10.25
  -1   5   2  353.79    9.59
  -1   5   2  356.63    9.43
  -1   5   2  359.03   12.95
  -1   5   2  327.88    9.57
  -1   5   2  354.00    9.79
  -1   5   1   77.04    3.67
  -1   5   1   84.82    4.99
  -1   5   1   89.21    6.24
  -1   5   1   80.09    3.63
  -1   5   1   79.49    5.55
  -1   5   1   95.37    5.23
  -1   5   1   82.76    3.64
  -1   5   1   97.53    3.86
  -1   5   0 1149.55   25.28
  -1   5   0 1091.98   27.24
  -1   5   0 1175.47   25.01
  -1   5   0 1131.68   24.88
  -1   5   0 1116.74   24.99
  -1   5   0 1159.77   29.85
  -1   5   0 1174.24   27.97
  -1   5   0 1133.61   25.48
  -1   5  -1  103.22    5.64
  -1   5  -1   98.24    4.15
  -1   5  -1  111.91    6.70
  -1   5  -1  100.18    4.12
  -1   5  -1  103.16    4.15
  -1   5  -1  110.25    4.51
  -1   5  -1  103.46    4.53
  -1   5  -2   56.20    3.05
  -1   5  -2   61.59    4.31
  -1   5  -2   59.63    3.07
  -1   5  -2   59.63    3.02
  -1   5  -2   66.02    5.14
  -1   5  -2   62.90    3.36
  -1   5  -2   66.85    3.57
  -1   5  -3  531.06   15.64
  -1   5  -3  506.44   12.90
  -1   5  -3  510.32   13.52
   1  -5   3  542.22   13.35
  -1   5  -3  532.12   13.94
  -1   5  -4   12.57    1.57
   1  -5   4   16.03    1.72
  -1   5  -4   17.01    1.87
  -1   5  -5    7.32    1.24
  -1   5  -5   10.68    1.52
   1  -5   5    7.95    1.33
   1  -5   6   12.63    1.70
  -1   5  -6   12.11    1.66
   1  -5   7   95.20    4.93
   1  -5   8   30.07    2.76
   1  -5   9  123.04    5.89
  -1   5  -9  114.16    3.00
  -1   5  -9  114.29    3.00
  -1   5  -9  114.96    2.81
   1  -5  10   39.91    3.27
  -1   5 -10   40.97    1.28
  -1   5 -10   44.36    1.53
  -1   5 -10   41.94    1.34
  -1   5 -10   43.30    1.32
  -1   5 -10   42.10    1.50
   1  -5  11    2.23    0.26
  -1   5 -11    2.64    0.31
  -1   5 -11    3.05    0.31
  -1   5 -11    2.69    0.38
  -1   5 -11    3.05    0.32
  -1   5 -11    2.23    0.36
   1  -5  11    2.33    0.83
  -1   5 -11    2.85    0.30
  -1   5 -11    2.54    0.38
   1  -5  12  228.35    4.63
  -1   5 -12  220.68    4.73
  -1   5 -12  221.54    4.70
  -1   5 -12  211.10    4.92
  -1   5 -12  226.13    4.73
  -1   5 -12  205.58    4.85
  -1   5 -12  220.16    4.64
  -1   5 -12  218.83    4.95
   1  -5  13   20.12    0.67
  -1   5 -13   19.77    0.70
  -1   5 -13   18.83    0.70
  -1   5 -13   18.15    0.81
  -1   5 -13   19.96    0.70
  -1   5 -13   19.23    0.78
  -1   5 -13   19.22    0.65
  -1   5 -13   18.62    0.82
  -1   5 -14   16.95    0.45
  -1   5 -14   17.94    0.62
  -1   5 -14   17.04    0.61
  -1   5 -14   17.64    0.48
   1  -5  14   17.69    0.47
  -1   5 -14   17.22    0.47
   1  -5  15   10.01    0.34
  -1   5 -15   10.09    0.41
  -1   5 -15    9.73    0.41
   1  -4 -20    0.13    0.08
   1  -4 -20    0.08    0.08
   1  -4 -20    0.06    0.07
  -1   4  20    0.10    0.09
  -1   4  19    2.40    0.20
  -1   4  19    2.10    0.17
   1  -4 -19    2.02    0.20
   1  -4 -19    2.29    0.21
   1  -4 -19    2.20    0.20
  -1   4  19    2.13    0.17
  -1   4  19    2.26    0.20
  -1   4  18   32.67    0.98
  -1   4  18   30.97    0.90
  -1   4  18   33.00    0.96
  -1   4  18   31.85    0.89
   1  -4 -18   31.44    0.95
  -1   4  18   31.73    1.01
   1  -4 -18   31.34    0.95
  -1   4  17    0.41    0.14
  -1   4  17    0.26    0.16
  -1   4  17    0.50    0.14
  -1   4  17    0.71    0.20
   1  -4 -17    0.29    0.16
   1  -4 -17    0.53    0.18
  -1   4  17    0.47    0.18
   1  -4 -16   25.13    2.73
  -1   4  16   23.57    0.79
  -1   4  16   24.22    0.88
  -1   4  16   23.92    0.83
  -1   4  16   22.73    0.89
   1  -4 -16   24.47    0.89
   1  -4 -16   24.42    0.89
  -1   4  16   25.96    0.95
   1  -4 -16   27.10    2.85
   1  -4 -16   23.10    2.55
  -1   4  16   22.58    2.75
  -1   4  15   18.89    0.71
  -1   4  15   20.50    0.81
  -1   4  15   20.15    0.75
  -1   4  15   20.32    2.66
   1  -4 -15   21.85    2.58
   1  -4 -15   17.76    2.31
   1  -4 -15   21.97    2.60
   1  -4 -15   19.15    0.80
   1  -4 -15   20.74    0.82
  -1   4  15   20.15    0.83
  -1   4  14   27.34    3.03
   1  -4 -14   22.63    2.67
   1  -4 -14   30.92    3.05
   1  -4 -14   29.69    3.01
   1  -4 -13   42.77    3.53
  -1   4  13   55.01    4.22
   1  -4 -13   48.44    3.75
   1  -4 -13   45.24    3.65
  -1   4  12   46.29    3.16
  -1   4  12   53.98    4.04
   1  -4 -12   47.34    3.62
   1  -4 -12   50.43    3.72
  -1   4  11   29.36    2.45
   1  -4 -11   27.29    2.61
  -1   4  11   29.53    2.84
   1  -4 -11   28.91    2.67
  -1   4  10   30.71    2.38
  -1   4  10   28.54    2.69
   1  -4 -10   31.08    2.63
   1  -4 -10   35.95    2.79
  -1   4   9   57.69    3.23
  -1   4   9   61.17    3.72
   1  -4  -9   53.23    3.30
   1  -4  -9   57.75    3.40
   1  -4  -8 1117.65   25.24
  -1   4   8 1119.67   27.79
   1  -4  -8 1126.76   25.25
  -1   4   8 1137.42   25.07
  -1   4   8 1186.32   27.64
  -1   4   7    0.13    0.32
  -1   4   7    0.15    0.27
  -1   4   7    0.54    0.52
   1  -4  -7    0.46    0.33
   1  -4  -7    0.09    0.27
  -1   4   7    0.33    0.40
  -1   4   7    0.46    0.38
  -1   4   6   13.02    1.75
   1  -4  -6   10.15    1.15
   1  -4  -6   10.21    1.16
  -1   4   6   12.43    1.32
  -1   4   6   10.46    1.08
  -1   4   6   11.13    1.08
  -1   4   6    9.42    1.64
  -1   4   6   11.54    1.18
  -1   4   6   10.50    1.49
  -1   4   5  674.93   16.79
  -1   4   5  760.65   18.15
  -1   4   5  725.14   16.55
  -1   4   5  697.38   16.05
  -1   4   5  754.12   16.35
  -1   4   5  809.83   21.36
  -1   4   5  695.31   17.96
  -1   4   5  704.41   19.39
  -1   4   5  733.73   16.10
  -1   4   4   70.85    3.64
  -1   4   4   60.63    3.13
  -1   4   4   64.30    3.00
  -1   4   4   68.29    2.86
  -1   4   4   71.27    4.57
  -1   4   4   74.67    4.02
  -1   4   4   68.39    2.95
  -1   4   4   76.70    5.16
  -1   4   4   63.84    2.83
  -1   4   3  497.06   11.79
  -1   4   3  459.41   11.40
  -1   4   3  412.69   10.80
  -1   4   3  419.35   10.56
  -1   4   3  431.10   12.37
  -1   4   3  469.81   14.91
  -1   4   3  445.96   10.71
  -1   4   2  379.29    9.52
  -1   4   2  363.32    9.34
  -1   4   2  342.37    9.23
  -1   4   2  351.98    9.23
  -1   4   2  357.95    9.10
  -1   4   2  361.09    9.02
  -1   4   2  392.71   13.10
  -1   4   2  364.46   12.10
  -1   4   2  362.11    9.12
  -1   4   2  365.34   10.81
  -1   4   1   61.43    2.70
  -1   4   1   60.23    2.71
  -1   4   1   54.34    4.10
  -1   4   1   61.08    2.74
  -1   4   1   60.47    2.64
  -1   4   1   60.08    2.78
  -1   4   1   54.66    3.55
  -1   4   1   65.81    2.92
  -1   4   1   55.68    2.79
  -1   4   1   58.08    2.79
  -1   4   0  101.81    3.93
  -1   4   0  105.91    3.86
  -1   4   0  109.73    5.12
  -1   4   0  105.92    3.82
  -1   4   0   92.98    5.49
  -1   4   0  100.02    3.74
  -1   4   0  105.80    4.89
  -1   4  -1 1428.96   29.66
  -1   4  -1 1413.10   29.37
  -1   4  -1 1333.07   29.12
  -1   4  -1 1459.76   29.34
  -1   4  -1 1383.83   33.37
  -1   4  -1 1442.86   31.72
  -1   4  -1 1388.92   30.96
  -1   4  -1 1417.80   29.88
  -1   4  -2  666.94   16.05
  -1   4  -2  685.16   15.72
  -1   4  -2  673.30   15.55
  -1   4  -2  726.57   15.74
  -1   4  -2  685.10   19.28
  -1   4  -2  709.14   17.89
  -1   4  -2  706.81   17.22
   1  -4   2  692.38   15.73
  -1   4  -2  713.08   16.44
  -1   4  -3  270.73    7.49
  -1   4  -3  275.80    7.58
  -1   4  -3  277.80    9.32
  -1   4  -3  279.74   10.41
  -1   4  -3  281.20    8.30
   1  -4   3  288.76    7.94
  -1   4  -3  270.57    7.96
   1  -4   4  205.02    6.74
  -1   4  -4  222.44    7.18
  -1   4  -4  210.41    6.81
  -1   4  -5   33.15    2.50
   1  -4   5   30.97    2.34
  -1   4  -5   33.64    2.42
  -1   4  -6   35.46    2.67
   1  -4   6   33.62    2.60
   1  -4   7    0.81    0.51
   1  -4   8  184.23    7.28
   1  -4   9    1.76    0.76
   1  -4  10  403.40   12.52
  -1   4 -11   78.45    2.27
  -1   4 -11   78.37    2.27
  -1   4 -11   72.36    2.23
   1  -4  11   76.11    4.62
  -1   4 -11   78.78    2.00
  -1   4 -11   76.35    2.04
  -1   4 -11   78.41    2.06
  -1   4 -12   97.85    2.71
  -1   4 -12  102.48    2.74
  -1   4 -12   95.58    2.70
  -1   4 -12  102.80    2.43
   1  -4  12  103.09    5.33
   1  -4  12  104.15    2.42
  -1   4 -12  103.48    2.51
  -1   4 -12  103.21    2.52
   1  -4  13  172.60    3.71
  -1   4 -13  172.07    3.78
  -1   4 -13  173.99    3.81
  -1   4 -13  169.82    4.02
  -1   4 -13  168.87    4.03
  -1   4 -13  169.06    4.02
  -1   4 -14    6.66    0.39
   1  -4  14    5.99    0.35
  -1   4 -14    5.68    0.38
  -1   4 -14    6.23    0.46
  -1   4 -14    6.37    0.47
  -1   4 -14    6.12    0.47
  -1   4 -15  103.80    2.25
  -1   4 -15  100.59    2.41
  -1   4 -15  102.42    2.42
  -1   4 -15  108.36    2.42
   1  -4  15  100.58    2.24
  -1   4 -15  102.02    2.29
   1  -4  16   37.66    0.88
  -1   4 -16   39.32    0.90
  -1   4 -16   32.78    0.93
  -1   4 -16   35.30    0.95
  -1   3  20    4.78    0.21
   1  -3 -20    5.40    0.25
  -1   3  20    5.36    0.25
   1  -3 -20    5.12    0.24
  -1   3  19   41.80    1.05
  -1   3  19   42.75    1.04
   1  -3 -19   40.04    1.08
   1  -3 -19   42.17    1.04
   1  -3 -19   38.48    1.03
   1  -3 -19   42.32    1.09
   1  -3 -18    2.72    0.27
  -1   3  18    3.21    0.30
   1  -3 -18    2.84    0.27
  -1   3  18    2.83    0.24
   1  -3 -18    2.89    0.26
  -1   3  18    3.15    0.26
  -1   3  18    2.95    0.25
  -1   3  17    2.40    0.25
  -1   3  17    2.15    0.25
  -1   3  17    1.68    0.23
  -1   3  17    1.66    0.26
   1  -3 -17    1.87    0.25
   1  -3 -17    1.99    0.26
   1  -3 -17    1.68    0.23
  -1   3  17    1.89    0.22
  -1   3  16   23.25    0.91
   1  -3 -16   23.06    0.88
   1  -3 -16   19.66    2.47
  -1   3  16   22.75    0.80
   1  -3 -16   22.85    0.85
  -1   3  16   22.30    0.83
  -1   3  16   24.13    0.84
   1  -3 -16   19.79    2.33
  -1   3  16   19.46    2.60
   1  -3 -16   23.32    2.67
  -1   3  16   22.49    0.87
   1  -3 -16   23.85    0.89
   1  -3 -15    0.59    0.52
   1  -3 -15    0.69    0.19
  -1   3  15    0.33    0.14
  -1   3  15    0.46    0.17
  -1   3  15    0.43    0.17
   1  -3 -15    0.35    0.19
   1  -3 -15    0.33    0.19
  -1   3  15    0.42    0.66
   1  -3 -15    0.53    0.47
   1  -3 -15    0.20    0.52
  -1   3  15    1.27    0.23
   1  -3 -14   29.61    2.94
  -1   3  14   36.52    3.50
   1  -3 -14   33.70    3.23
   1  -3 -14   33.42    3.25
  -1   3  13   28.73    3.04
   1  -3 -13   26.17    2.72
   1  -3 -13   25.86    2.77
   1  -3 -13   29.82    2.97
   1  -3 -12  131.55    6.15
  -1   3  12  146.27    6.82
   1  -3 -12  137.50    6.45
   1  -3 -12  130.42    6.30
   1  -3 -11    0.46    0.63
   1  -3 -11    0.61    0.55
  -1   3  11    0.23    0.42
   1  -3 -10   80.56    4.32
   1  -3 -10   74.05    4.17
  -1   3  10   78.04    3.82
   1  -3  -9   10.25    1.42
   1  -3  -9   11.60    1.50
  -1   3   9   13.36    2.04
  -1   3   9   13.62    1.73
  -1   3   9   11.30    1.34
   1  -3  -8  122.11    4.96
  -1   3   8  119.37    4.59
  -1   3   8  117.43    6.00
   1  -3  -8  131.81    5.09
  -1   3   7    9.16    1.40
   1  -3  -7   11.67    1.31
  -1   3   7   11.61    1.23
   1  -3  -7    9.75    1.21
  -1   3   6    7.70    1.13
  -1   3   6    8.73    1.40
   1  -3  -6    9.45    1.10
  -1   3   6    7.61    0.96
   1  -3  -6    9.62    1.11
  -1   3   6    9.97    1.46
  -1   3   5  440.96   11.70
  -1   3   5  462.42   12.96
  -1   3   5  449.34   12.16
  -1   3   4   14.48    1.52
  -1   3   4   16.05    2.10
  -1   3   4   13.46    1.74
  -1   3   4   13.53    1.45
  -1   3   3  232.77    8.79
  -1   3   3  225.86    7.19
  -1   3   3  224.53    8.12
  -1   3   3  233.70    6.85
  -1   3   2    3.58    0.93
  -1   3   2    3.49    1.01
  -1   3   2    2.28    0.68
  -1   3   2    3.46    0.61
  -1   3   1  249.18    8.82
  -1   3   1  266.39    6.67
  -1   3   1  270.02    8.14
  -1   3   0  422.76   11.12
  -1   3   0  445.21   11.53
  -1   3   0  421.40   12.59
  -1   3   0  444.58   13.28
  -1   3  -1  193.52    6.16
  -1   3  -1  201.16    6.67
  -1   3  -1  195.04    7.55
  -1   3  -2    5.11    0.84
  -1   3  -2    4.97    0.95
  -1   3  -2    6.24    1.23
  -1   3  -3   31.16    2.13
  -1   3  -3   31.53    2.03
  -1   3  -3   28.76    2.22
  -1   3  -3   24.82    2.46
  -1   3  -4 1859.64   38.12
  -1   3  -4 1905.90   38.67
   1  -3   4 1851.62   38.21
  -1   3  -4 1819.44   39.22
   1  -3   5  275.37    8.08
  -1   3  -5  278.93    8.29
  -1   3  -5  288.38    7.99
   1  -3   6  106.79    4.58
  -1   3  -6  113.42    4.72
   1  -3   7   60.03    3.46
  -1   3  -7   61.05    3.46
   1  -3   8    0.94    0.53
   1  -3   9    9.81    1.54
   1  -3  10  179.89    7.41
   1  -3  11  342.42   11.30
  -1   3 -12  261.20    5.92
  -1   3 -12  258.33    5.91
   1  -3  12  259.15    5.61
  -1   3 -12  265.24    5.63
   1  -3  12  273.65    5.56
  -1   3 -12  265.90    5.68
  -1   3 -12  267.20    5.60
  -1   3 -12  267.67    5.60
  -1   3 -13   65.58    1.99
   1  -3  13   63.99    1.74
  -1   3 -13   64.99    1.98
   1  -3  13   64.37    1.69
  -1   3 -13   66.38    1.80
  -1   3 -13   63.76    2.03
  -1   3 -13   65.30    1.72
   1  -3  13   59.93    4.05
  -1   3 -13   65.91    1.73
  -1   3 -14  340.28    7.35
   1  -3  14  331.28    7.06
  -1   3 -14  348.28    7.04
  -1   3 -14  349.68    7.14
  -1   3 -14  353.30    7.42
  -1   3 -14  349.98    7.04
  -1   3 -14  344.96    7.35
  -1   3 -15    4.52    0.40
  -1   3 -15    5.58    0.32
  -1   3 -15    4.87    0.36
  -1   3 -15    5.79    0.33
  -1   3 -15    5.43    0.45
  -1   3 -15    4.66    0.40
  -1   3 -16    6.19    0.40
  -1   3 -16    4.91    0.25
  -1   3 -16    5.52    0.29
  -1   3 -16    5.30    0.35
  -1   3 -16    5.56    0.36
  -1   3 -16    5.80    0.32
   1  -3  16    5.55    0.29
   1  -3  17   28.86    0.71
  -1   3 -17   30.40    0.75
  -1   2  20   19.62    0.52
   1  -2 -20   20.18    0.55
  -1   2  20   18.69    0.52
   1  -2 -20   20.43    0.55
  -1   2  19   26.93    0.74
   1  -2 -19   26.35    0.77
   1  -2 -19   26.66    0.78
  -1   2  19   25.10    0.74
   1  -2 -19   25.04    0.74
  -1   2  18    4.68    0.32
  -1   2  18    4.08    0.33
   1  -2 -18    4.57    0.40
   1  -2 -18    4.81    0.34
  -1   2  18    5.07    0.31
   1  -2 -18    5.20    0.35
  -1   2  17  146.15    3.21
  -1   2  17  142.60    3.15
   1  -2 -17  145.59    3.26
  -1   2  17  134.78    3.26
   1  -2 -17  141.47    3.25
   1  -2 -17  144.72    3.47
  -1   2  17  146.61    3.16
   1  -2 -17  144.78    3.23
  -1   2  16   81.91    1.98
   1  -2 -16   78.73    2.05
  -1   2  16   78.24    1.99
  -1   2  16   82.39    2.03
   1  -2 -16   83.15    5.06
   1  -2 -16   79.33    2.08
   1  -2 -16   81.44    2.10
   1  -2 -16   79.78    2.28
  -1   2  16   78.30    2.11
   1  -2 -16   82.83    5.04
  -1   2  16   81.43    5.20
   1  -2 -15    8.02    0.50
  -1   2  15    7.93    0.45
  -1   2  15    7.48    0.46
  -1   2  15    7.20    0.45
   1  -2 -15    6.71    1.33
   1  -2 -15    6.97    1.50
  -1   2  15    9.30    1.80
   1  -2 -15    5.59    1.36
   1  -2 -15    7.26    0.49
  -1   2  15    6.74    0.48
   1  -2 -15    7.89    0.51
   1  -2 -14    1.69    0.78
   1  -2 -13   19.87    2.32
  -1   2  13   21.00    2.10
   1  -2 -12   94.97    4.99
  -1   2  12   97.68    4.53
   1  -2 -11   92.17    4.92
   1  -2 -11   95.92    5.04
  -1   2  11   92.69    4.35
  -1   2  11   91.84    4.16
   1  -2 -10  809.28   20.10
  -1   2  10  792.16   18.63
   1  -2  -9   50.09    3.16
   1  -2  -9   44.66    3.01
  -1   2   9   48.01    3.84
  -1   2   9   54.29    2.67
   1  -2  -8  393.05   10.64
  -1   2   8  371.42    9.40
   1  -2  -8  389.99    9.86
  -1   2   8  367.15   11.93
   1  -2  -8  393.64   10.64
   1  -2  -7    7.52    1.09
   1  -2  -7    8.99    1.17
  -1   2   6   79.09    3.24
  -1   2   6   79.17    3.73
  -1   2   6   74.13    4.01
  -1   2   5   78.53    3.22
  -1   2   5   71.71    3.63
  -1   2   4    2.24    0.54
  -1   2   4    2.09    0.65
  -1   2   4    2.94    0.71
  -1   2   3  254.11    7.05
  -1   2   3  252.23    7.89
  -1   2   3  250.39    7.04
  -1   2   2   30.68    1.72
  -1   2   1  258.58    8.26
  -1   2   1  269.19    6.46
   1  -2  -1  267.56    7.36
   1  -2  -1  273.80    6.69
  -1   2   0  120.71    4.96
  -1   2   0  121.89    3.09
   1  -2   0  120.72    3.18
   1  -2   0  124.29    3.89
  -1   2   0  127.87    4.05
  -1   2  -1   24.24    1.41
   1  -2   1   20.94    1.25
  -1   2  -1   20.63    1.59
  -1   2  -1   20.51    1.94
  -1   2  -2    2.57    0.48
   1  -2   2    2.09    0.41
  -1   2  -2    2.13    0.55
  -1   2  -2    2.14    0.66
  -1   2  -3    0.49    0.27
  -1   2  -3    0.62    0.32
  -1   2  -4   16.13    1.41
  -1   2  -4   16.06    1.40
  -1   2  -4   18.87    1.82
  -1   2  -5  858.04   19.65
   1  -2   5  875.66   19.13
  -1   2  -5  921.75   19.51
  -1   2  -6  246.52    7.17
  -1   2  -6  271.61    7.78
   1  -2   6  244.26    7.46
  -1   2  -6  255.06    7.22
  -1   2  -7   77.20    3.62
  -1   2  -7   80.43    3.91
   1  -2   7   88.76    4.02
  -1   2  -7   87.84    3.79
  -1   2  -8    0.11    0.31
   1  -2   8    0.12    0.32
  -1   2  -8   -0.11    0.31
  -1   2  -9   40.60    2.82
   1  -2   9   37.14    2.84
  -1   2  -9   41.93    2.87
  -1   2 -10  203.34    7.43
   1  -2  10  206.77    7.80
  -1   2 -10  196.16    7.34
   1  -2  11  279.99    9.78
   1  -2  12   10.80    1.73
  -1   2 -13    1.61    0.35
  -1   2 -13    2.09    0.29
   1  -2  13    2.27    0.25
  -1   2 -13    2.18    0.35
   1  -2  13    2.45    0.27
  -1   2 -13    2.17    0.34
   1  -2  13    2.01    0.28
   1  -2  13    2.23    0.87
  -1   2 -13    1.98    0.28
  -1   2 -14   28.59    0.98
  -1   2 -14   27.66    1.21
   1  -2  14   28.38    0.92
   1  -2  14   26.17    0.97
  -1   2 -14   28.45    1.15
  -1   2 -14   28.34    1.02
   1  -2  14   29.62    0.94
  -1   2 -14   27.36    1.14
   1  -2  14   27.38    2.72
  -1   2 -14   28.53    0.98
   1  -2  15    0.56    0.16
  -1   2 -15    0.02    0.21
  -1   2 -15    0.17    0.17
   1  -2  15    0.14    0.13
  -1   2 -15    0.21    0.20
   1  -2  15    0.17    0.17
  -1   2 -15    0.03    0.15
  -1   2 -15   -0.07    0.15
  -1   2 -15    0.45    0.25
   1  -2  16   40.25    1.06
  -1   2 -16   38.16    1.13
  -1   2 -16   39.77    1.23
   1  -2  16   38.83    1.04
  -1   2 -16   36.69    1.21
  -1   2 -16   39.25    1.09
  -1   2 -16   40.21    1.09
  -1   2 -16   40.63    1.32
  -1   2 -17  143.59    3.07
   1  -2  17  149.98    3.00
  -1   2 -17  141.27    3.12
  -1   2 -17  142.17    3.12
  -1   2 -17  142.78    3.00
   1  -2  17  141.45    2.97
  -1   2 -17  141.97    3.00
  -1   2 -18    1.96    0.14
  -1   1  19   90.77    2.04
   1  -1 -19   91.17    2.05
   1  -1 -19   92.34    2.06
   1  -1 -19   91.94    2.04
   1  -1 -18    1.00    0.18
   1  -1 -18    0.92    0.18
   1  -1 -18    0.77    0.22
   1  -1 -18    1.05    0.20
  -1   1  18    0.85    0.17
   1  -1 -17    3.38    0.32
   1  -1 -17    3.53    0.33
  -1   1  17    3.11    0.32
   1  -1 -17    3.66    0.41
  -1   1  17    4.03    0.32
   1  -1 -17    3.52    0.32
  -1   1  17    3.87    0.30
  -1   1  16   30.77    0.98
   1  -1 -16   30.98    1.05
  -1   1  16   29.47    1.01
   1  -1 -16   30.11    1.05
  -1   1  16   29.94    1.07
   1  -1 -16   29.84    1.21
   1  -1 -16   30.11    1.05
  -1   1  16   29.68    3.08
   1  -1 -16   30.38    2.94
   1  -1 -16   30.58    2.94
  -1   1  15    1.94    0.25
   1  -1 -15    2.11    0.28
  -1   1  15    2.68    0.27
  -1   1  15    2.14    0.27
   1  -1 -15    2.64    0.98
  -1   1  15    1.87    0.71
   1  -1 -15    2.61    0.32
  -1   1  15    2.04    0.29
   1  -1 -15    2.15    0.30
   1  -1 -15    2.23    0.38
   1  -1 -15    2.27    0.87
  -1   1  14   52.07    3.54
   1  -1 -14   59.72    4.29
   1  -1 -14   54.78    4.18
  -1   1  13   30.62    2.62
   1  -1 -13   33.40    3.13
   1  -1 -13   32.34    2.83
   1  -1 -13   32.77    3.08
  -1   1  12    2.77    0.78
   1  -1 -12    1.89    0.84
   1  -1 -12    3.00    0.85
   1  -1 -12    2.22    0.91
   1  -1 -11   88.84    4.42
  -1   1  11   93.93    4.30
   1  -1 -11   79.65    4.29
   1  -1 -11   93.34    4.92
   1  -1 -11   89.62    4.85
   1  -1 -10    0.54    0.43
   1  -1 -10    0.79    0.45
   1  -1 -10    0.82    0.51
  -1   1   9  110.85    4.25
   1  -1  -9  112.63    4.56
   1  -1  -9  116.53    7.26
  -1   1   9  101.75    5.69
   1  -1  -8   24.15    1.86
  -1   1   8   25.95    1.71
   1  -1  -8   23.80    2.99
  -1   1   8   22.56    2.43
  -1   1   7  389.23    9.80
   1  -1  -7  394.80   10.50
   1  -1  -7  429.87   10.25
   1  -1  -7  397.80   10.53
  -1   1   7  420.03   12.11
   1  -1  -6   71.41    3.05
  -1   1   6   79.89    3.08
  -1   1   6   78.02    4.04
  -1   1   5  798.26   17.23
  -1   1   5  787.05   16.54
  -1   1   5  838.20   18.53
  -1   1   4 3733.18   73.63
  -1   1   3 3321.92   65.92
  -1   1   2  474.14   11.17
  -1   1   2  430.77   10.34
  -1   1   1 2765.45   55.74
  -1   1   1 2726.05   54.26
   1  -1  -1 2858.53   54.51
  -1   1   0  691.39   13.80
   1  -1   0  656.78   14.07
  -1   1  -1   33.91    1.10
   1  -1   1   33.60    1.03
  -1   1  -2    0.24    0.30
  -1   1  -2    0.23    0.14
  -1   1  -3   36.12    2.21
  -1   1  -3   34.95    1.83
   1  -1   3   36.79    1.21
  -1   1  -3   37.78    1.65
  -1   1  -4  661.30   13.91
  -1   1  -4  637.71   14.73
  -1   1  -4  652.18   14.18
  -1   1  -5    0.55    0.23
  -1   1  -5    0.58    0.33
  -1   1  -6  469.29   11.58
  -1   1  -6  480.09   12.48
  -1   1  -6  479.02   11.64
   1  -1   6  469.88   11.59
  -1   1  -7   10.74    1.27
   1  -1   7   12.15    1.34
  -1   1  -7   12.74    1.36
  -1   1  -8    2.22    0.70
  -1   1  -8    3.26    0.77
  -1   1  -9    0.49    0.41
   1  -1   9    0.24    0.35
  -1   1  -9    0.12    0.32
  -1   1 -10    9.51    1.46
   1  -1  10   11.00    1.56
  -1   1 -10    9.31    1.43
  -1   1 -11    0.31    0.36
   1  -1  11   -0.15    0.45
  -1   1 -11    0.91    0.51
  -1   1 -12   98.33    5.25
  -1   1 -12   98.54    5.22
   1  -1  12   94.68    5.20
  -1   1 -13   12.59    0.83
  -1   1 -13   12.93    0.65
  -1   1 -13   14.66    0.70
   1  -1  13   14.19    0.61
  -1   1 -13   14.88    1.98
  -1   1 -13   12.04    0.74
   1  -1  13   11.81    0.63
  -1   1 -13   12.93    0.76
  -1   1 -13   12.77    1.85
   1  -1  13   14.70    2.02
  -1   1 -13   13.01    0.66
  -1   1 -14   62.62    1.71
  -1   1 -14   60.14    1.98
   1  -1  14   58.11    1.60
  -1   1 -14   58.45    1.86
   1  -1  14   58.27    1.68
   1  -1  14   63.75    1.61
  -1   1 -14   58.54    1.70
  -1   1 -14   58.56    1.86
   1  -1  14   62.02    4.14
  -1   1 -14   60.28    1.69
  -1   1 -15    0.17    0.16
  -1   1 -15    0.32    0.26
   1  -1  15    0.91    0.18
  -1   1 -15    0.98    0.23
  -1   1 -15    0.76    0.25
   1  -1  15    1.00    0.19
  -1   1 -15    0.56    0.24
   1  -1  15    0.36    0.17
   1  -1  15    0.80    0.60
  -1   1 -15    0.37    0.17
  -1   1 -16    3.62    0.32
   1  -1  16    3.78    0.28
   1  -1  16    3.84    0.33
  -1   1 -16    3.30    0.36
   1  -1  16    3.05    0.27
  -1   1 -16    3.02    0.34
  -1   1 -16    3.39    0.30
  -1   1 -16    3.73    0.42
  -1   1 -16    3.34    0.30
   1  -1  17   83.54    1.86
  -1   1 -17   80.85    1.95
  -1   1 -17   79.39    2.02
  -1   1 -17   77.83    2.01
  -1   1 -17   83.07    1.93
   1  -1  17   82.72    1.89
  -1   1 -17   81.66    1.92
   1  -1  18   50.39    1.16
  -1   1 -18   51.48    1.19
  -1   1 -18   52.68    1.22
  -1   1 -18   55.60    1.40
  -1   1 -18   52.24    1.19
  -1   0  19    8.67    0.33
   1   0 -19    9.45    0.35
   1   0 -19    9.57    0.36
   1   0 -19    9.22    0.35
  -1   0  18  120.54    2.57
   1   0 -18  119.54    2.61
  -1   0  18  113.13    2.59
   1   0 -18  114.82    2.61
   1   0 -18  120.43    2.62
   1   0 -18  125.34    2.82
   1   0 -17   15.17    0.64
   1   0 -17   16.30    0.66
   1   0 -17   15.25    0.77
  -1   0  17   15.92    0.64
  -1   0  17   14.80    0.59
   1   0 -17   14.84    0.63
   1   0 -16   61.71    1.66
  -1   0  16   57.60    1.65
   1   0 -16   57.21    1.85
   1   0 -16   62.09    1.67
  -1   0  16   58.42    1.61
  -1   0  16   60.80    1.58
   1   0 -16   60.61    1.66
   1   0 -15  304.43   10.51
   1   0 -15  294.83    6.26
  -1   0  15  298.90    6.15
  -1   0  15  289.49    6.20
   1   0 -15  273.95    6.52
  -1   0  15  286.80    6.26
   1   0 -15  306.72    6.28
   1   0 -15  310.39    6.28
  -1   0  15  292.52    9.78
   1   0 -15  299.25   10.47
   1   0 -14   20.14    2.42
  -1   0  14   17.86    0.72
   1   0 -14   19.29    0.82
  -1   0  14   18.61    0.77
   1   0 -14   15.45    2.17
   1   0 -14   18.65    0.80
  -1   0  14   16.98    2.04
  -1   0  14   17.56    0.79
   1   0 -14   18.61    0.81
   1   0 -14   14.46    0.87
   1   0 -13  321.52   10.65
  -1   0  13  308.22   10.17
   1   0 -13  329.97   11.18
   1   0 -13  320.72   11.07
  -1   0  12    0.96    0.63
   1   0 -12   -0.17    0.40
   1   0 -12   -0.17    0.53
  -1   0  11    6.63    1.15
   1   0 -11    5.59    1.06
   1   0 -11    5.41    1.22
   1   0 -11    5.91    1.18
   1   0 -11    4.63    1.12
  -1   0  10    9.00    1.25
   1   0 -10    6.13    1.07
   1   0 -10    7.72    1.31
   1   0 -10    7.05    1.22
   1   0 -10    7.43    1.32
   1   0  -9  121.86    4.92
  -1   0   9  109.51    4.44
  -1   0   9  108.16    5.87
   1   0  -9  109.56    4.91
   1   0  -9  109.90    4.90
   1   0  -8    0.24    0.50
  -1   0   8    0.82    0.55
  -1   0   8    0.72    0.33
   1   0  -8    0.74    0.47
   1   0  -8    0.38    0.34
  -1   0   8    0.90    0.34
   1   0  -8    0.52    0.39
   1   0  -7  241.62    9.46
   1   0  -7  230.44    6.94
  -1   0   7  212.15    6.04
   1   0  -7  212.14    6.59
  -1   0   7  229.83    6.35
  -1   0   7  216.12    7.94
   1   0  -7  221.94    6.86
  -1   0   6   35.92    1.35
  -1   0   6   56.00    3.30
  -1   0   5    2.15    0.40
   1   0  -5    2.81    0.48
  -1   0   5    2.66    0.74
  -1   0   4 3376.14   65.90
   1   0  -4 3331.43   68.01
   1   0  -3   34.60    2.25
   1   0  -2  294.03    7.69
   1   0  -1  621.73   13.37
   1   0   0   29.71    1.17
  -1   0  -1  406.12    8.52
  -1   0  -2 2393.43   46.25
   1   0   2 2416.28   46.28
  -1   0  -2 2354.86   46.11
   1   0   3  737.11   15.87
  -1   0  -3  767.71   16.30
  -1   0  -4  104.59    3.59
   1   0   4   95.55    3.22
  -1   0  -4  100.19    3.46
  -1   0  -5   53.25    2.27
  -1   0  -5   56.25    2.78
   1   0   5   54.13    2.46
  -1   0  -6   51.79    2.98
   1   0   6   46.85    2.36
   1   0   6   47.04    2.53
  -1   0  -7  204.88    6.43
  -1   0  -7  213.98    7.54
  -1   0  -7  201.97    6.20
   1   0   7  198.82    6.24
  -1   0  -7  210.83    6.50
  -1   0  -8    0.31    0.32
  -1   0  -8    0.16    0.43
  -1   0  -8    0.57    0.36
  -1   0  -8    0.93    0.48
  -1   0  -8    0.18    0.33
  -1   0  -9   38.38    2.42
  -1   0  -9   40.00    2.78
   1   0   9   36.06    2.55
  -1   0  -9   38.85    2.75
  -1   0 -10    2.19    0.73
   1   0  10    1.65    0.60
  -1   0 -10    0.95    0.58
  -1   0 -11   28.13    2.66
   1   0  11   27.41    2.52
  -1   0 -11   29.04    2.68
  -1   0 -12  588.34   16.50
   1   0  12  572.92   16.08
  -1   0 -12  610.96   16.62
  -1   0 -13  127.34    6.29
  -1   0 -13  124.28    6.24
  -1   0 -14   78.18    2.05
   1   0  14   77.54    1.91
  -1   0 -14   75.72    2.04
   1   0  14   75.95    1.95
  -1   0 -14   74.13    2.20
   1   0  14   75.49    2.03
  -1   0 -14   76.12    2.23
  -1   0 -14   72.30    4.68
  -1   0 -14   77.08    4.79
  -1   0 -14   76.81    2.04
  -1   0 -15   22.26    0.88
   1   0  15   22.85    0.79
  -1   0 -15   21.60    0.87
   1   0  15   22.06    0.82
   1   0  15   21.20    0.86
  -1   0 -15   21.60    0.98
  -1   0 -15   21.55    0.98
  -1   0 -15   22.65    2.49
  -1   0 -15   22.30    0.88
  -1   0 -15   23.06    2.51
   1   0  16    2.84    0.27
   1   0  16    2.72    0.30
  -1   0 -16    2.73    0.34
  -1   0 -16    2.90    0.31
   1   0  16    3.11    0.27
  -1   0 -16    3.25    0.37
  -1   0 -16    2.91    0.31
  -1   0 -16    3.10    0.31
   1   0  17   32.23    0.96
  -1   0 -17   33.02    1.08
   1   0  17   31.04    1.00
  -1   0 -17   31.56    1.07
  -1   0 -17   33.46    1.01
  -1   0 -17   31.98    1.00
   1   0  17   33.20    0.91
  -1   0 -17   30.49    0.98
   1   0  18    2.01    0.19
  -1   0 -18    2.04    0.21
  -1   0 -18    2.24    0.30
  -1   0 -18    1.96    0.21
  -1   0 -18    1.84    0.20
   1   0  18    1.93    0.16
   1   0  19   72.03    1.55
  -1   0 -19   70.25    1.56
  -1   0 -19   74.85    1.58
  -1   0 -19   72.32    1.57
   1   1 -19    4.14    0.19
  -1  -1  18   71.85    1.63
   1   1 -18   70.44    1.68
  -1  -1  18   70.24    1.66
   1   1 -18   73.31    1.65
   1   1 -18   72.87    1.65
  -1  -1  17    5.00    0.31
   1   1 -17    5.05    0.35
  -1  -1  17    4.20    0.24
  -1  -1  17    4.50    0.33
   1   1 -17    5.64    0.46
   1   1 -17    5.16    0.33
   1   1 -17    4.86    0.33
   1   1 -16    5.23    0.40
  -1  -1  16    5.01    0.34
  -1  -1  16    4.90    0.36
   1   1 -16    5.25    0.38
   1   1 -16    4.95    0.38
   1   1 -16    4.29    0.46
  -1  -1  16    4.85    0.29
  -1  -1  15    1.55    0.23
   1   1 -15    1.15    0.25
  -1  -1  15    0.74    0.50
  -1  -1  15    0.68    0.20
   1   1 -15    0.61    0.21
  -1  -1  15    0.49    0.20
   1   1 -15    0.56    0.20
   1   1 -15    0.76    0.28
   1   1 -14  333.38   10.86
  -1  -1  14  309.00    6.38
   1   1 -14  310.49    6.52
  -1  -1  14  306.29    6.45
   1   1 -14  320.29   10.70
   1   1 -14  316.68    6.51
  -1  -1  14  322.42   10.41
   1   1 -14  330.82   10.78
  -1  -1  14  297.82    6.49
   1   1 -14  308.72    6.50
   1   1 -14  292.75    6.79
  -1  -1  13  147.14    6.48
   1   1 -13  143.16    6.68
   1   1 -13  149.47    6.81
   1   1 -13  155.67    6.89
   1   1 -12    1.50    0.72
  -1  -1  12    1.04    0.56
   1   1 -12    1.32    0.74
   1   1 -12    1.48    0.73
  -1  -1  11    0.27    0.46
   1   1 -11    0.78    0.61
   1   1 -11    0.15    0.31
   1   1 -11    0.30    0.48
  -1  -1  10    4.26    0.94
   1   1 -10    7.14    1.27
   1   1 -10    4.76    1.09
   1   1 -10    6.58    1.21
  -1  -1   9  811.43   18.96
   1   1  -9  818.08   19.53
   1   1  -9  784.65   19.31
   1   1  -9  796.56   19.35
   1   1  -8  149.28    5.64
  -1  -1   8  149.50    5.38
  -1  -1   8  143.92    6.59
   1   1  -8  145.80    5.53
   1   1  -8  146.50    5.55
  -1  -1   7   87.43    4.70
   1   1  -7  103.89    6.02
   1   1  -7   98.35    4.08
  -1  -1   7   92.44    3.75
   1   1  -7   89.58    3.89
   1   1  -7   90.47    3.90
   1   1  -6   18.62    2.32
  -1  -1   6   17.44    1.90
  -1  -1   6   17.61    1.41
   1   1  -5  907.83   18.22
  -1  -1   5  918.00   20.77
  -1  -1   4    0.29    0.35
  -1  -1   3  949.21   21.50
   1   1  -3 1025.77   22.27
   1   1  -2 3743.56   74.04
   1   1  -1  109.58    3.74
   1   1   0 2226.65   43.51
  -1  -1   0 2170.03   43.44
   1   1   1 2172.86   44.68
  -1  -1  -1 2390.36   44.86
  -1  -1  -2 1983.44   39.88
   1   1   2 2025.21   40.01
   1   1   2 2021.32   40.19
  -1  -1  -2 2060.37   40.19
   1   1   3 2865.89   55.02
  -1  -1  -3 2706.02   55.42
   1   1   4 2899.51   57.41
   1   1   5  895.08   19.73
  -1  -1  -6 1902.32   37.68
   1   1   6 2061.81   40.31
   1   1   7   27.19    1.83
   1   1   7   30.45    2.30
  -1  -1  -7   27.31    1.84
  -1  -1  -8   80.74    3.78
  -1  -1  -8   86.63    4.89
   1   1   8   78.00    3.53
  -1  -1  -8   78.46    3.33
  -1  -1  -8   80.28    3.78
   1   1   8   79.04    4.14
  -1  -1  -8   73.69    3.44
  -1  -1  -9   53.88    4.14
  -1  -1  -9   53.27    3.23
  -1  -1  -9   54.99    3.05
  -1  -1  -9   56.80    3.31
  -1  -1 -10   48.85    3.01
  -1  -1 -10   49.82    3.31
  -1  -1 -10   46.34    3.19
  -1  -1 -11   61.65    3.64
  -1  -1 -11   67.04    4.11
  -1  -1 -11   69.30    4.17
  -1  -1 -12    7.46    1.30
  -1  -1 -12    7.49    1.48
  -1  -1 -12    6.60    1.41
  -1  -1 -13  103.07    5.69
   1   1  13  106.28    5.47
  -1  -1 -13  106.31    5.75
  -1  -1 -14   54.05    4.08
  -1  -1 -14   48.54    3.88
   1   1  14   52.27    3.82
  -1  -1 -15    8.91    0.52
  -1  -1 -15    1.69    0.38
  -1  -1 -15    8.61    0.51
   1   1  15    1.92    0.23
  -1  -1 -15    2.20    0.29
   1   1  15    1.73    0.25
  -1  -1 -15    2.07    0.33
  -1  -1 -15    1.99    0.33
  -1  -1 -15    1.88    0.89
  -1  -1 -15    3.73    1.06
   1   1  15    3.24    0.99
  -1  -1 -16    0.60    0.21
  -1  -1 -16    0.55    0.27
  -1  -1 -16    0.51    0.20
   1   1  16    0.48    0.13
   1   1  16    0.90    0.20
  -1  -1 -16    0.57    0.20
  -1  -1 -16    0.54    0.21
  -1  -1 -16    0.35    0.54
  -1  -1 -16    0.17    0.19
  -1  -1 -16    1.20    0.71
   1   1  16    0.80    0.57
   1   1  17   68.52    1.74
   1   1  17   69.26    1.64
  -1  -1 -17   68.94    1.77
  -1  -1 -17   69.45    1.80
  -1  -1 -17   73.83    2.10
  -1  -1 -17   69.99    1.80
  -1  -1 -18    1.49    0.21
  -1  -1 -18    1.28    0.29
   1   1  18    1.12    0.18
  -1  -1 -18    1.38    0.19
  -1  -1 -18    1.32    0.21
   1   1  19   25.63    0.70
  -1  -1 -19   23.79    0.67
  -1  -1 -19   24.63    0.71
  -1  -1 -19   24.06    0.70
  -1  -1 -19   24.46    0.85
   1   2 -18   80.20    1.73
  -1  -2  18   66.68    1.50
  -1  -2  17   57.82    1.45
  -1  -2  17   61.20    1.42
   1   2 -17   61.70    1.44
  -1  -2  17   56.70    1.34
   1   2 -17   61.69    1.67
   1   2 -17   61.18    1.43
  -1  -2  16   74.19    1.86
  -1  -2  16   75.36    1.80
   1   2 -16   76.30    1.84
  -1  -2  16   75.11    1.74
   1   2 -16   77.46    1.85
   1   2 -16   73.12    2.11
   1   2 -15  112.95    2.61
   1   2 -15  114.34    2.62
  -1  -2  15  113.09    2.62
   1   2 -15  106.70    2.63
  -1  -2  15  111.50    2.54
  -1  -2  14   11.32    0.58
   1   2 -14   11.79    0.76
   1   2 -14   11.36    0.60
   1   2 -14   11.63    0.60
  -1  -2  14   11.95    1.77
  -1  -2  14   11.57    0.55
   1   2 -14   12.99    0.65
  -1  -2  13   68.70    1.82
   1   2 -13   69.84    1.86
   1   2 -13   67.95    4.50
  -1  -2  13   72.03    4.40
  -1  -2  13   65.17    1.75
   1   2 -13   68.40    1.88
   1   2 -13   67.44    2.09
   1   2 -13   67.88    1.85
  -1  -2  12   -0.16    0.38
   1   2 -12    0.18    0.56
  -1  -2  11   59.01    3.82
   1   2 -11   65.02    4.24
   1   2 -11   64.75    3.95
   1   2 -11   62.26    3.89
  -1  -2  10   47.41    3.25
   1   2 -10   46.58    3.43
   1   2 -10   43.56    3.09
   1   2 -10   40.89    3.01
  -1  -2   9  328.61    9.78
   1   2  -9  309.97    9.99
   1   2  -9  311.70    9.48
   1   2  -9  312.50    9.50
   1   2  -8   29.56    2.25
  -1  -2   8   30.35    2.33
   1   2  -8   36.43    2.65
   1   2  -8   31.80    2.31
   1   2  -8   36.18    3.92
   1   2  -7   22.48    1.83
   1   2  -7   26.09    2.09
  -1  -2   7   25.09    1.95
   1   2  -7   23.60    1.86
  -1  -2   7   22.33    2.38
   1   2  -7   24.85    3.05
   1   2  -6   72.50    3.16
  -1  -2   6   70.05    4.03
   1   2  -6   81.27    5.13
  -1  -2   6   72.72    3.29
   1   2  -6   72.74    3.43
   1   2  -6   72.98    3.18
   1   2  -5  244.97    8.95
  -1  -2   5  232.15    7.76
   1   2  -5  216.50    6.23
   1   2  -5  224.35    6.64
  -1  -2   5  240.02    6.63
  -1  -2   4   26.98    1.78
   1   2  -4   25.14    1.72
   1   2  -4   29.20    2.55
  -1  -2   4   25.54    2.09
   1   2  -3  204.99    7.35
  -1  -2   3  216.37    6.88
   1   2  -2  401.19   10.13
   1   2  -1 2465.07   49.95
   1   2   0 1030.60   22.21
   1   2   1   25.46    1.73
   1   2   2 1312.91   27.70
   1   2   3 1576.14   33.21
   1   2   4 9999.00  186.64
   1   2   4 9352.06  186.54
   1   2   5  134.21    4.55
   1   2   5  120.40    4.77
   1   2   6  390.28    9.76
   1   2   6  377.89   10.71
  -1  -2  -7    0.93    0.52
   1   2   7    0.99    0.53
  -1  -2  -7    1.36    0.53
  -1  -2  -8  205.81    6.83
  -1  -2  -8  216.55    6.77
  -1  -2  -8  207.51    6.85
   1   2   8  221.82    7.90
  -1  -2  -9   43.57    2.86
   1   2   9   46.13    2.77
   1   2   9   40.54    3.30
  -1  -2  -9   46.58    2.85
  -1  -2  -9   41.44    2.80
  -1  -2 -10  731.22   18.01
  -1  -2 -10  715.66   18.33
  -1  -2 -10  728.64   18.40
   1   2  10  738.46   17.93
  -1  -2 -11  133.89    5.78
   1   2  11  142.46    5.86
  -1  -2 -12  133.91    6.05
   1   2  12  142.18    6.12
  -1  -2 -13  218.17    8.28
  -1  -2 -13  221.89    8.85
  -1  -2 -13  216.72    8.74
   1   2  13  220.28    8.34
  -1  -2 -14  138.11    6.80
  -1  -2 -14  120.93    5.94
   1   2  14  133.00    6.27
  -1  -2 -14  131.26    6.64
  -1  -2 -15   31.87    1.12
  -1  -2 -15   32.70    1.38
  -1  -2 -15   35.84    3.36
  -1  -2 -15   32.62    1.10
   1   2  15   32.98    1.11
   1   2  15   31.38    1.11
  -1  -2 -15   36.49    3.40
  -1  -2 -15   32.06    1.12
   1   2  15   35.13    3.10
  -1  -2 -16    8.37    0.50
  -1  -2 -16    7.20    1.50
   1   2  16    9.21    0.52
  -1  -2 -16    9.19    0.54
  -1  -2 -16    9.11    0.49
  -1  -2 -16    7.62    1.52
   1   2  16    7.16    1.38
  -1  -2 -16    8.50    0.69
  -1  -2 -16    9.77    0.55
  -1  -2 -17   84.63    2.12
  -1  -2 -17   81.31    2.01
  -1  -2 -17   85.87    2.13
  -1  -2 -17   89.80    2.46
  -1  -2 -17   86.37    2.09
   1   2  17   85.77    2.12
  -1  -2 -18   19.18    0.70
  -1  -2 -18   19.24    0.89
  -1  -2 -18   18.84    0.70
  -1  -2 -18   19.23    0.67
   1   2  18   18.63    0.69
  -1  -2 -19   17.59    0.56
  -1  -2 -19   17.61    0.75
  -1  -2 -19   19.06    0.62
  -1  -2 -19   18.52    0.61
  -1  -2 -20   20.70    0.56
  -1  -2 -20   21.00    0.56
  -1  -3  17   11.60    0.37
  -1  -3  17   11.20    0.37
   1   3 -17   12.22    0.44
  -1  -3  16   28.24    0.80
  -1  -3  16   27.99    0.84
   1   3 -16   27.71    0.80
   1   3 -16   28.29    1.04
   1   3 -16   27.10    0.79
   1   3 -16   28.41    0.80
  -1  -3  16   29.00    0.79
   1   3 -16   29.87    0.89
  -1  -3  15   11.62    0.53
   1   3 -15   10.65    0.71
   1   3 -15   12.15    0.53
   1   3 -15   12.55    0.53
  -1  -3  15   11.62    0.50
  -1  -3  15   12.95    0.51
   1   3 -15   12.32    0.57
   1   3 -14    8.78    0.48
   1   3 -14   10.11    0.69
   1   3 -14    8.44    0.47
  -1  -3  14    8.96    0.49
   1   3 -14    9.26    0.53
  -1  -3  14    8.78    0.45
  -1  -3  13  157.68    3.54
   1   3 -13  154.04    3.87
   1   3 -13  157.17    3.54
   1   3 -13  159.01    3.54
  -1  -3  13  171.21    7.11
   1   3 -13  157.22    3.60
  -1  -3  13  155.96    3.47
  -1  -3  12   49.68    1.42
   1   3 -12   50.33    1.44
  -1  -3  12   49.46    1.37
   1   3 -12   48.15    1.47
  -1  -3  12   45.69    3.53
   1   3 -12   46.31    3.74
   1   3 -12   47.52    1.65
   1   3 -12   48.31    1.42
   1   3 -11   68.50    4.52
  -1  -3  11   74.00    4.48
  -1  -3  10   30.99    2.78
   1   3 -10   38.10    3.23
   1   3 -10   35.23    2.99
   1   3  -9   -0.15    0.52
  -1  -3   9    0.14    0.38
   1   3  -9    0.15    0.43
  -1  -3   8    3.96    0.93
   1   3  -8    2.21    0.74
   1   3  -8    2.45    0.80
   1   3  -7 1070.61   27.94
   1   3  -7  997.30   23.52
   1   3  -6   52.98    4.38
  -1  -3   5  162.18    6.46
   1   3  -5  168.40    7.62
   1   3  -4   55.49    3.90
  -1  -3   4   55.65    3.38
   1   3  -4   58.80    3.25
   1   3  -4   60.89    2.85
   1   3  -3    5.00    1.14
   1   3  -3    4.92    0.95
   1   3  -2    7.72    1.27
   1   3  -2   10.22    1.32
   1   3  -1   16.26    1.65
   1   3   0  799.61   18.86
   1   3   1  114.90    4.75
   1   3   1  122.72    4.89
   1   3   2  293.53    8.98
   1   3   2  314.93    9.06
   1   3   3  709.98   17.67
   1   3   3  735.05   17.40
   1   3   4 4599.68   92.60
   1   3   4 4829.72   93.76
   1   3   4 4603.91   92.21
   1   3   5    9.40    1.29
   1   3   5    9.60    1.31
   1   3   6  139.25    5.74
   1   3   6  141.60    5.52
  -1  -3  -7  407.77   10.40
   1   3   7  406.24   11.93
  -1  -3  -7  396.03   10.32
   1   3   7  398.91   10.09
  -1  -3  -8   65.84    3.35
   1   3   8   65.82    4.15
  -1  -3  -8   64.25    3.31
   1   3   8   68.86    3.22
  -1  -3  -9  939.62   21.85
   1   3   9  920.71   23.75
  -1  -3  -9  892.78   21.64
  -1  -3  -9  972.34   21.96
   1   3   9  978.06   21.48
  -1  -3 -10  154.51    6.36
   1   3  10  140.29    7.32
  -1  -3 -10  226.78    7.44
  -1  -3 -10  219.74    7.34
   1   3  10  161.92    6.19
  -1  -3 -11   12.19    1.72
  -1  -3 -11   14.39    1.84
  -1  -3 -11   12.59    1.75
  -1  -3 -12   17.72    2.11
  -1  -3 -12   16.42    2.13
  -1  -3 -12   14.34    1.98
   1   3  12   16.25    1.93
  -1  -3 -13    3.51    1.12
  -1  -3 -13    1.70    0.78
  -1  -3 -13    2.94    1.07
   1   3  13    2.81    0.93
   1   3  14    3.56    1.18
  -1  -3 -14    3.91    1.16
  -1  -3 -14    1.77    0.82
   1   3  14    3.81    1.06
  -1  -3 -14    3.49    1.13
  -1  -3 -15  325.50    6.85
   1   3  15  332.45    6.77
   1   3  15  325.36    6.81
   1   3  15  322.81    6.88
   1   3  15  333.28   11.45
  -1  -3 -15  331.93   11.16
   1   3  15  344.13   11.17
   1   3  15  317.14    6.88
  -1  -3 -15  327.43    7.29
  -1  -3 -15  331.23    6.86
  -1  -3 -16   23.21    0.90
   1   3  16   22.66    0.83
   1   3  16   21.67    0.84
  -1  -3 -16   22.23    0.87
  -1  -3 -16   21.27    0.84
   1   3  16   22.41    0.89
   1   3  16   21.85    2.39
  -1  -3 -16   22.27    0.87
   1   3  16   20.92    0.88
  -1  -3 -16   25.43    1.17
  -1  -3 -17   14.88    0.66
  -1  -3 -17   14.55    0.63
  -1  -3 -17   14.84    0.86
  -1  -3 -17   14.89    0.67
   1   3  17   14.09    0.63
  -1  -3 -18   13.37    0.57
  -1  -3 -18   12.82    0.53
  -1  -3 -18   13.22    0.74
  -1  -3 -18   12.93    0.56
   1   3  18   12.19    0.54
   1   3  18   12.64    0.54
  -1  -3 -19   14.51    0.52
  -1  -3 -19   14.02    0.51
   1   3  19   14.97    0.51
  -1  -3 -20   49.23    1.15
  -1  -3 -20   49.12    1.14
   1   3  20   50.65    1.15
   1   4 -16    4.33    0.22
   1   4 -16    4.80    0.26
  -1  -4  16    4.95    0.24
   1   4 -15   31.58    0.90
  -1  -4  15   29.39    0.87
  -1  -4  15   31.96    0.89
   1   4 -15   32.83    0.95
   1   4 -14  307.36    6.68
   1   4 -14  318.44    6.40
  -1  -4  14  303.87    6.32
   1   4 -13    0.32    0.24
   1   4 -13    0.20    0.16
  -1  -4  13    0.16    0.42
   1   4 -12   37.51    1.41
  -1  -4  12   38.46    3.24
   1   4 -12   39.02    1.23
  -1  -4  11  340.89   11.32
   1   4 -10   -0.17    0.45
   1   4 -10   -0.36    0.81
   1   4  -9   73.91    4.43
   1   4  -9   64.62    4.33
   1   4  -8   84.96    4.67
   1   4  -7  220.79    7.83
  -1  -4   7  208.00    7.62
   1   4  -6   70.15    3.82
   1   4  -6   64.99    3.67
  -1  -4   6   68.52    3.74
   1   4  -6   70.51    5.43
   1   4  -5  145.02    5.60
   1   4  -5  151.23    5.59
  -1  -4   5  144.32    5.57
   1   4  -5  154.96    7.74
   1   4  -4  379.99   10.31
   1   4  -4  385.40   11.71
   1   4  -4  382.81   10.08
  -1  -4   4  368.63   10.14
   1   4  -4  367.08   12.70
   1   4  -3   88.74    3.73
   1   4  -3   88.65    4.74
   1   4  -3   85.50    3.51
   1   4  -3   85.80    5.07
   1   4  -2  949.40   23.27
   1   4  -2  940.52   20.40
   1   4  -2  896.56   22.60
   1   4  -1   55.98    3.67
   1   4  -1   56.12    3.73
   1   4   0  319.22   10.35
   1   4   0  328.15   10.40
   1   4   2   47.39    3.33
   1   4   2   53.14    3.54
   1   4   3  321.95   10.36
   1   4   3  300.10   10.35
   1   4   4   78.10    4.42
   1   4   4   75.60    4.57
   1   4   5  750.17   19.31
   1   4   5  736.92   20.21
   1   4   5  767.16   18.82
   1   4   6 1570.28   34.95
   1   4   6 1533.72   34.57
  -1  -4  -6 1479.93   32.35
   1   4   6 1617.29   32.21
  -1  -4  -7 1192.81   25.46
  -1  -4  -7 1132.54   25.60
   1   4   7 1230.50   25.76
   1   4   7 1106.92   27.65
   1   4   7 1268.40   28.13
  -1  -4  -7 1171.91   25.39
   1   4   7 1169.46   25.36
   1   4   8   56.72    3.00
  -1  -4  -8   63.54    3.25
  -1  -4  -8   61.36    3.21
   1   4   8   64.25    4.33
   1   4   8   61.58    3.26
  -1  -4  -8   58.46    3.25
   1   4   9  639.62   15.39
  -1  -4  -9  621.54   15.65
   1   4   9  635.45   15.79
  -1  -4  -9  631.24   15.70
  -1  -4  -9  605.39   15.74
   1   4   9  621.94   18.05
   1   4  10   88.39    4.26
  -1  -4 -10   93.12    4.59
  -1  -4 -10   98.11    4.71
   1   4  10   90.21    4.54
   1   4  11  156.79    6.19
  -1  -4 -11  154.55    6.59
  -1  -4 -11  157.03    6.63
   1   4  11  152.42    6.48
  -1  -4 -11  153.06    6.52
   1   4  12  213.44    7.83
  -1  -4 -12  207.90    8.20
  -1  -4 -12  214.59    8.33
   1   4  12  222.48    8.36
  -1  -4 -12  217.02    8.36
   1   4  13    0.15    0.45
  -1  -4 -13   -0.18    0.43
   1   4  13    0.18    0.37
  -1  -4 -13    0.18    0.47
  -1  -4 -13    0.55    0.53
   1   4  14   16.53    2.10
  -1  -4 -14   12.75    2.04
   1   4  14   15.01    2.15
  -1  -4 -14   18.17    2.32
  -1  -4 -14   17.28    2.28
  -1  -4 -15    0.78    0.62
   1   4  15    0.06    0.13
  -1  -4 -15    0.79    0.62
  -1  -4 -15   -0.19    0.39
   1   4  15   -0.19    0.93
  -1  -4 -15    0.05    0.17
  -1  -4 -15    0.13    0.17
   1   4  15    0.28    0.17
  -1  -4 -15    0.41    0.27
   1   4  15    0.15    0.14
   1   4  15   -0.17    0.52
   1   4  15    0.13    0.18
  -1  -4 -16    0.24    0.17
   1   4  16    0.04    0.16
  -1  -4 -16    0.44    0.19
  -1  -4 -16    0.37    0.28
  -1  -4 -16    0.77    0.65
   1   4  16    0.26    0.15
  -1  -4 -16    0.18    0.67
  -1  -4 -16    0.39    0.56
   1   4  16    0.16    0.15
   1   4  16    0.02    0.17
   1   4  16    0.16    0.33
   1   4  17   15.20    0.63
   1   4  17   14.49    0.62
  -1  -4 -17   15.35    0.69
   1   4  17   14.41    0.68
  -1  -4 -17   14.87    0.66
  -1  -4 -17   15.83    0.67
  -1  -4 -17   14.67    0.86
  -1  -4 -17   16.52    0.68
   1   4  18    3.10    0.26
  -1  -4 -18    2.86    0.27
  -1  -4 -18    3.00    0.27
   1   4  18    3.27    0.27
  -1  -4 -18    2.84    0.27
  -1  -4 -18    2.91    0.27
  -1  -4 -18    2.30    0.36
  -1  -4 -19    5.05    0.31
  -1  -4 -19    4.79    0.30
  -1  -4 -19    5.04    0.30
   1   4  19    5.97    0.31
  -1  -4 -20    2.51    0.17
  -1  -4 -20    2.59    0.17
   1   4  20    2.84    0.18
  -1  -5  16   11.61    0.33
   1   5 -15   35.71    0.90
  -1  -5  15   35.37    0.89
   1   5 -15   33.74    0.88
   1   5 -15   32.83    1.06
   1   5 -14  160.53    3.35
   1   5 -14  157.35    3.33
   1   5 -13   12.09    0.64
   1   5 -13   13.08    0.72
   1   5 -13   12.60    0.56
   1   5 -13   11.97    0.63
   1   5 -12   36.14    1.28
   1   5 -12   36.65    1.35
   1   5 -12   37.10    1.14
   1   5 -12   35.03    1.26
   1   5 -11  163.83    3.89
   1   5 -11  158.47    3.87
   1   5 -11  172.45    4.03
   1   5 -11  164.97    3.69
   1   5 -10    2.47    0.29
   1   5 -10    2.47    0.28
   1   5 -10    1.78    0.31
  -1  -5  10    3.19    1.03
   1   5 -10    2.01    0.32
   1   5 -10    3.25    1.00
   1   5 -10    2.61    0.36
  -1  -5   9   32.09    2.99
   1   5  -9   27.56    2.78
  -1  -5   8  336.73   11.20
   1   5  -8  348.16   11.41
   1   5  -8  347.08   11.28
  -1  -5   7  589.61   16.05
   1   5  -7  569.78   15.91
   1   5  -7  593.67   16.08
  -1  -5   6   80.63    4.43
   1   5  -6   80.56    4.37
   1   5  -6   81.81    4.45
  -1  -5   5  184.86    6.92
   1   5  -5  180.86    6.73
   1   5  -5  195.09    7.07
   1   5  -4   37.79    3.87
   1   5  -4   38.28    2.70
  -1  -5   4   32.71    2.50
   1   5  -4   34.10    2.43
   1   5  -3    0.23    0.46
   1   5  -3    0.84    0.43
   1   5  -3    0.73    0.40
   1   5  -3    0.41    0.42
   1   5  -3    0.33    0.30
   1   5  -2  510.08   15.50
   1   5  -2  496.79   12.29
   1   5  -2  482.90   11.73
   1   5  -2  464.80   11.77
   1   5  -2  464.19   11.35
   1   5  -2  479.71   11.49
   1   5  -2  502.22   15.23
   1   5  -1   10.45    1.79
   1   5  -1    7.21    0.97
   1   5  -1    7.02    1.46
   1   5  -1    7.38    0.90
   1   5  -1    7.78    0.94
   1   5   0  385.32   10.02
   1   5   0  386.12    9.79
   1   5   0  416.43   13.34
   1   5   0  399.11    9.74
   1   5   0  403.19   12.94
   1   5   0  402.93   10.10
   1   5   1   35.63    2.02
   1   5   1   33.54    2.07
   1   5   1   35.68    3.32
   1   5   1   35.57    2.00
   1   5   1   38.55    3.35
   1   5   1   32.28    1.94
   1   5   2   46.68    2.47
   1   5   2   50.12    2.44
   1   5   2   50.48    3.95
   1   5   2   49.44    2.37
   1   5   3  843.46   18.81
   1   5   3  875.96   22.63
   1   5   4   77.12    4.32
   1   5   4   59.62    2.87
   1   5   4   68.85    2.88
   1   5   4   70.72    4.72
   1   5   4   68.44    2.93
   1   5   4   71.38    4.82
   1   5   5  166.41    6.93
   1   5   5  161.76    5.55
  -1  -5  -5  155.02    5.18
   1   5   5  148.51    5.06
   1   5   5  176.54    5.19
   1   5   5  157.75    4.93
   1   5   5  162.82    7.56
   1   5   5  152.22    5.13
   1   5   5  146.98    7.57
   1   5   6    4.85    0.90
   1   5   6    5.34    0.80
   1   5   6    4.27    1.19
   1   5   6    4.75    0.73
   1   5   6    4.70    0.79
   1   5   6    7.04    0.99
   1   5   6    5.07    0.79
  -1  -5  -7   21.55    1.69
  -1  -5  -7   19.30    1.78
   1   5   7   19.73    2.43
   1   5   7   20.14    1.85
   1   5   7   18.64    1.53
   1   5   7   18.70    1.47
   1   5   7   22.51    1.55
   1   5   7   20.20    2.59
  -1  -5  -7   18.64    1.58
   1   5   7   20.63    1.72
   1   5   8    4.12    1.18
  -1  -5  -8    6.85    1.05
  -1  -5  -8    5.10    1.01
   1   5   8    6.66    1.15
   1   5   8    9.41    1.02
   1   5   8    5.50    0.80
   1   5   8    5.61    0.99
  -1  -5  -8    6.23    1.00
   1   5   9  336.35    9.73
  -1  -5  -9  338.49    9.88
  -1  -5  -9  317.65   10.09
   1   5   9  355.26   10.39
  -1  -5  -9  346.71    9.93
   1   5  10   19.31    1.93
  -1  -5 -10   15.51    1.81
  -1  -5 -10   12.99    1.75
   1   5  10   19.09    2.06
  -1  -5 -10   14.67    1.77
   1   5  11  115.68    5.26
  -1  -5 -11  120.30    5.60
  -1  -5 -11  113.22    5.63
   1   5  11  122.86    5.76
  -1  -5 -11  126.54    5.69
   1   5  12   33.34    2.79
  -1  -5 -12   40.73    3.25
   1   5  12   34.03    3.05
  -1  -5 -12   36.30    3.10
   1   5  13   43.07    3.33
  -1  -5 -13   50.00    3.80
  -1  -5 -13   40.03    3.45
   1   5  13   45.65    3.64
  -1  -5 -13   47.07    3.66
   1   5  14  269.22    9.57
  -1  -5 -14  281.96   10.25
  -1  -5 -14  268.50   10.20
  -1  -5 -14  280.05   10.29
   1   5  14  271.79   10.17
   1   5  15  288.43    5.97
   1   5  15  298.23   10.10
   1   5  15  281.50    6.08
  -1  -5 -15  290.25    6.56
  -1  -5 -15  303.68   10.82
   1   5  15  288.39   10.53
  -1  -5 -15  299.04   10.71
  -1  -5 -15  298.24   10.67
   1   5  15  285.12    6.15
   1   5  16  162.63    3.52
   1   5  16  152.77    6.70
  -1  -5 -16  164.39    7.41
  -1  -5 -16  166.20    7.47
   1   5  16  157.91    3.69
  -1  -5 -16  163.89    7.41
   1   5  16  153.92    3.61
  -1  -5 -16  164.15    4.07
  -1  -5 -17   13.30    0.59
  -1  -5 -17   12.48    0.61
   1   5  17   13.56    0.57
  -1  -5 -17   13.41    0.59
   1   5  17   12.73    0.61
  -1  -5 -17   12.46    0.80
   1   5  17   14.37    0.67
  -1  -5 -18   20.88    0.78
  -1  -5 -18   20.39    0.75
  -1  -5 -18   19.42    0.69
   1   5  18   21.02    0.69
  -1  -5 -18   20.21    0.70
   1   5  18   18.79    0.75
  -1  -5 -19   17.54    0.63
  -1  -5 -19   16.76    0.58
   1   5  19   18.26    0.58
  -1  -5 -19   16.59    0.57
  -1  -5 -20   50.19    1.17
   1   5  20   49.02    1.10
  -1  -6  15   35.69    0.81
   1   6 -14    4.20    0.25
  -1  -6  14    4.26    0.24
   1   6 -13    0.07    0.15
   1   6 -13    0.14    0.11
   1   6 -13    0.58    0.16
   1   6 -13    0.15    0.20
   1   6 -13    0.20    0.16
   1   6 -12    5.81    0.45
   1   6 -12    6.17    0.40
   1   6 -12    6.65    0.48
   1   6 -12    4.97    0.44
   1   6 -12    6.43    0.38
   1   6 -12    5.88    0.35
   1   6 -11   50.47    1.58
   1   6 -11   49.28    1.56
  -1  -6  11   44.39    3.43
   1   6 -11   49.81    1.59
   1   6 -11   47.12    1.38
   1   6 -10    7.56    0.45
   1   6 -10    6.56    0.53
   1   6 -10    7.74    0.56
  -1  -6  10    8.00    1.50
   1   6 -10    7.54    0.56
   1   6 -10    7.26    0.47
   1   6  -9   54.79    1.58
   1   6  -9   54.34    3.92
   1   6  -9   55.13    1.74
   1   6  -9   54.26    1.73
   1   6  -9   58.72    1.78
  -1  -6   9   52.07    3.90
   1   6  -9   53.24    1.69
   1   6  -9   56.25    1.56
   1   6  -8   16.08    2.15
  -1  -6   8   15.63    2.13
   1   6  -7    3.61    1.04
  -1  -6   7    2.43    0.88
   1   6  -6  115.12    5.72
  -1  -6   6  114.40    5.71
   1   6  -5  123.47    5.82
  -1  -6   5  139.41    6.13
   1   6  -4   70.41    4.07
  -1  -6   4   70.34    4.06
   1   6  -3  189.26    6.94
   1   6  -2   27.18    2.14
   1   6  -2   27.14    3.28
   1   6  -2   23.77    1.81
   1   6  -2   22.43    1.81
   1   6  -2   24.71    2.17
   1   6  -2   28.16    3.43
   1   6  -1   12.04    2.21
   1   6  -1   12.73    1.31
   1   6  -1   12.17    1.42
   1   6  -1   14.53    1.43
   1   6  -1   12.02    2.16
   1   6   0  130.26    5.04
   1   6   0  125.54    7.35
   1   6   0  126.23    4.63
   1   6   0  133.61    4.82
   1   6   0  127.59    4.95
   1   6   0  132.70    7.26
   1   6   1   59.49    2.98
   1   6   1   56.58    4.80
   1   6   1   54.54    2.80
   1   6   1   54.96    3.04
   1   6   1   58.38    3.02
   1   6   1   58.18    4.65
   1   6   2 1036.10   22.46
   1   6   2 1062.06   22.66
  -1  -6  -2  979.98   22.31
   1   6   2 1021.42   22.51
   1   6   2 1055.20   27.20
   1   6   3  438.82   11.02
   1   6   3  417.95   11.26
   1   6   3  432.90   11.13
   1   6   3  447.56   15.29
   1   6   3  431.56   14.88
   1   6   3  448.57   11.02
   1   6   4  111.66    4.51
   1   6   4  121.27    4.42
   1   6   4  117.11    7.00
   1   6   4  119.81    4.47
   1   6   4  117.37    4.97
   1   6   4  104.35    4.11
   1   6   5   65.96    5.31
   1   6   5   68.27    3.38
   1   6   5   75.12    5.53
   1   6   5   73.91    3.36
   1   6   5   70.87    3.24
   1   6   5   68.81    3.70
   1   6   5   77.48    4.90
   1   6   6   29.71    3.67
   1   6   6   29.92    2.06
   1   6   6   23.99    1.94
   1   6   6   23.64    3.11
   1   6   6   31.59    2.07
  -1  -6  -6   28.53    2.13
   1   6   6   29.32    2.36
   1   6   6   30.89    3.14
   1   6   7   89.44    4.07
   1   6   7   85.09    3.91
   1   6   7   83.63    6.01
   1   6   7   89.57    3.84
   1   6   7   91.39    3.82
   1   6   7   88.43    3.95
  -1  -6  -7   94.57    4.27
   1   6   7  100.25    5.96
   1   6   7   93.80    4.51
   1   6   8    5.88    1.04
   1   6   8    5.04    0.86
   1   6   8    6.48    0.98
  -1  -6  -8    5.54    1.08
   1   6   8    5.36    1.10
   1   6   9   16.65    1.79
  -1  -6  -9   16.88    1.93
   1   6   9   16.56    1.95
   1   6  10  135.71    5.62
  -1  -6 -10  127.48    5.89
   1   6  10  128.38    5.97
   1   6  11    2.34    0.77
   1   6  11    1.01    0.63
  -1  -6 -11    2.49    0.88
  -1  -6 -11    5.20    1.14
  -1  -6 -11    5.17    1.11
   1   6  12    1.03    0.55
  -1  -6 -12    1.08    0.68
  -1  -6 -12    1.60    0.71
   1   6  12    0.72    0.61
  -1  -6 -12    0.64    0.57
   1   6  13   15.35    1.96
  -1  -6 -13   16.07    2.12
   1   6  13   14.61    2.12
  -1  -6 -13   13.55    2.08
  -1  -6 -13   16.32    2.11
   1   6  14   20.88    2.30
  -1  -6 -14   26.69    2.79
  -1  -6 -14   19.31    2.55
   1   6  14   18.94    2.46
  -1  -6 -14   20.82    2.48
  -1  -6 -15   19.23    2.37
   1   6  15   19.73    0.79
   1   6  15   17.93    0.76
  -1  -6 -15   20.30    2.44
   1   6  15   19.00    2.42
   1   6  15   17.58    2.12
   1   6  16  157.85    3.63
   1   6  16  164.85    3.75
  -1  -6 -16  174.81    7.50
  -1  -6 -16  165.17    7.28
   1   6  17    2.17    0.25
   1   6  17    2.75    0.28
   1   6  17    2.59    0.30
  -1  -6 -18   15.83    0.67
   1   6  18   14.59    0.53
   1   6  18   14.64    0.64
  -1  -6 -19   56.38    1.43
  -1  -6 -19   57.54    1.45
   1   6  20   38.57    0.97
  -1  -6 -20   34.70    0.92
   1   7 -13   22.90    0.70
   1   7 -13   22.85    0.65
   1   7 -13   21.97    0.69
  -1  -7  13   23.57    0.62
   1   7 -12   16.50    0.69
   1   7 -12   16.79    0.69
   1   7 -12   17.26    0.61
   1   7 -12   16.27    0.58
   1   7 -11   51.70    1.32
   1   7 -11   51.43    1.53
   1   7 -11   51.70    1.54
   1   7 -11   53.63    1.42
   1   7 -11   47.19    1.50
   1   7 -11   52.97    1.40
   1   7 -10   53.86    1.43
   1   7 -10   51.48    1.62
   1   7 -10   53.35    1.64
   1   7 -10   53.23    1.49
   1   7 -10   52.78    1.61
   1   7 -10   51.76    1.47
   1   7  -9   14.99    0.70
   1   7  -9   15.07    2.01
   1   7  -9   17.43    0.85
  -1  -7   9   15.65    2.08
   1   7  -9   16.32    0.72
   1   7  -9   16.42    0.83
   1   7  -9   16.17    0.68
   1   7  -9   16.04    0.79
   1   7  -9   16.06    0.81
   1   7  -8   34.64    1.27
   1   7  -8   33.63    1.15
   1   7  -8   33.71    3.11
   1   7  -8   35.84    1.32
   1   7  -8   34.42    1.30
   1   7  -8   32.82    1.26
   1   7  -8   35.21    1.13
   1   7  -8   36.09    1.09
  -1  -7   8   34.10    3.13
   1   7  -7    0.36    0.57
  -1  -7   7    1.28    0.75
   1   7  -6  493.31   14.59
  -1  -7   6  470.61   14.41
   1   7  -5   32.46    2.97
  -1  -7   5   21.84    2.49
   1   7  -4   29.82    2.78
  -1  -7   4   27.88    2.69
   1   7  -3   17.61    2.09
  -1  -7   3   19.65    2.19
   1   7  -2   21.10    2.20
   1   7  -2   22.25    2.14
   1   7  -1   31.71    2.35
   1   7  -1   32.84    2.58
   1   7  -1   28.72    2.21
   1   7   0  117.42    5.08
   1   7   0  104.38    4.93
   1   7   0  113.54    4.68
   1   7   0  117.42    4.84
   1   7   1    0.11    0.43
   1   7   1   -0.10    0.30
   1   7   1    0.97    0.44
   1   7   1    0.12    0.33
   1   7   2    3.55    0.81
   1   7   2    2.56    0.72
   1   7   2    1.72    0.61
   1   7   2    3.32    0.81
   1   7   3   58.30    3.16
  -1  -7  -3   51.57    3.01
   1   7   3   57.21    3.18
   1   7   3   57.49    3.14
   1   7   3   47.84    3.11
   1   7   4    8.49    1.18
   1   7   4    5.40    1.06
   1   7   5   12.16    1.71
   1   7   5   11.13    1.47
   1   7   5   11.86    1.39
   1   7   5   11.28    1.41
   1   7   6   30.31    2.68
   1   7   6   31.30    2.33
   1   7   6   28.63    2.18
   1   7   6   25.51    2.22
  -1  -7  -7   13.72    1.61
   1   7   7   14.68    1.91
   1   7   7   11.79    1.51
   1   7   7   14.65    1.56
   1   7   7   14.20    1.59
  -1  -7  -8   48.47    3.23
   1   7   8   48.43    3.53
   1   7   8   56.25    3.10
   1   7   8   47.91    3.09
   1   7   8   50.43    3.06
  -1  -7  -9    3.35    0.97
   1   7   9    6.16    1.32
   1   7   9    7.08    1.09
   1   7   9    6.40    1.09
   1   7  10    2.71    0.82
   1   7  10    1.75    0.78
  -1  -7 -10    1.28    0.66
   1   7  11  155.86    6.52
  -1  -7 -11  166.04    7.24
   1   7  11  165.18    7.38
   1   7  12    9.45    1.50
  -1  -7 -12   11.48    1.87
   1   7  12    8.90    1.72
   1   7  13   99.11    5.11
   1   7  13   91.38    5.54
  -1  -7 -13   99.31    5.69
  -1  -7 -14  144.84    7.14
   1   7  14  148.15    7.19
   1   7  14  146.30    3.42
   1   7  14  144.16    3.38
   1   7  14  145.57    6.44
   1   7  14  146.21    3.39
   1   7  15   25.22    2.80
  -1  -7 -15   26.70    2.94
   1   7  15   24.04    0.93
   1   7  15   24.49    0.93
   1   7  15   25.52    0.92
   1   7  15   25.11    0.96
   1   7  16    0.38    0.17
   1   7  16    0.67    0.21
   1   7  16    0.58    0.19
   1   7  16    0.68    0.18
   1   7  17    3.87    0.32
   1   7  17    3.46    0.31
  -1  -7 -17    3.57    0.33
   1   7  18   92.93    2.14
   1   7  18   89.75    2.21
  -1  -7 -18   93.73    2.21
  -1  -7 -19    7.37    0.38
  -1  -7 -19    8.45    0.42
   1   7  19    8.01    0.40
  -1  -7 -20    5.97    0.28
   1   7  20    6.61    0.29
   1   8 -12   63.05    1.53
   1   8 -12   67.32    1.47
  -1  -8  12   67.68    1.42
   1   8 -12   62.34    1.43
   1   8 -12   63.86    1.53
   1   8 -11    5.48    0.28
   1   8 -11    5.32    0.37
   1   8 -11    5.71    0.38
   1   8 -11    6.08    0.33
   1   8 -11    6.33    0.34
  -1  -8  11    5.59    0.28
   1   8 -11    4.82    0.33
   1   8 -10   55.15    1.37
   1   8 -10   55.66    1.58
   1   8 -10   54.98    1.57
   1   8 -10   54.31    1.42
   1   8 -10   54.68    1.44
   1   8  -9   18.06    0.68
   1   8  -9   17.07    0.80
   1   8  -9   17.34    0.81
   1   8  -9   17.40    0.63
   1   8  -9   16.33    0.74
   1   8  -9   17.99    0.72
   1   8  -8   68.72    1.90
   1   8  -8   68.35    1.83
   1   8  -8   65.46    4.22
   1   8  -8   69.08    2.00
   1   8  -8   68.64    1.73
   1   8  -8   68.77    1.99
   1   8  -8   65.61    1.94
   1   8  -8   70.13    1.78
  -1  -8   8   73.01    4.44
   1   8  -8   66.67    1.80
   1   8  -7   30.02    1.08
   1   8  -7   26.74    1.00
   1   8  -7   27.67    2.84
   1   8  -7   28.46    1.14
  -1  -8   7   27.32    2.79
   1   8  -7   27.33    0.98
   1   8  -7   27.63    1.13
   1   8  -7   26.40    1.10
   1   8  -7   28.42    0.98
   1   8  -7   25.61    1.03
   1   8  -7   26.48    0.92
   1   8  -6    6.62    0.47
   1   8  -6    6.75    1.43
   1   8  -6    6.99    0.55
   1   8  -6    6.57    0.54
   1   8  -6    5.27    0.40
   1   8  -6    6.35    0.49
   1   8  -6    7.12    0.56
   1   8  -6    7.39    0.45
  -1  -8   6    5.48    1.31
   1   8  -6    6.88    0.46
   1   8  -5   96.75    5.43
  -1  -8   5   92.67    5.33
   1   8  -4  574.34   16.49
  -1  -8   4  577.91   16.51
   1   8  -3 1449.50   33.65
  -1  -8   3 1460.78   33.67
   1   8  -2  334.22   10.98
  -1  -8   2  333.76   11.00
   1   8  -1   28.29    2.64
   1   8  -1   21.56    2.14
   1   8  -1   28.71    2.40
   1   8   0    0.44    0.52
   1   8   0    0.53    0.44
   1   8   0    0.13    0.33
   1   8   1   36.72    2.88
   1   8   1   37.54    3.06
   1   8   1   40.52    2.88
   1   8   1   44.07    3.04
   1   8   2   85.07    4.40
   1   8   2   84.79    4.65
   1   8   2   84.08    4.36
   1   8   2   87.50    4.35
   1   8   3   20.24    2.06
   1   8   3   19.97    2.06
   1   8   3   19.22    1.97
   1   8   4    3.00    0.84
   1   8   4    4.73    1.11
   1   8   4    3.22    0.85
   1   8   5  336.14   10.62
   1   8   6    1.10    0.72
   1   8   6    0.39    0.49
   1   8   6    0.62    0.44
   1   8   7   84.54    5.06
   1   8   7   72.65    4.24
   1   8   7   86.02    4.39
   1   8   7   80.47    4.15
   1   8   8   76.93    4.87
   1   8   8   70.52    4.16
   1   8   8   77.13    4.17
   1   8   8   85.81    4.24
  -1  -8  -9   67.45    4.13
   1   8   9   74.37    4.83
   1   8   9   68.80    4.06
   1   8   9   69.02    3.82
   1   8   9   76.94    4.10
   1   8  10    6.34    1.47
  -1  -8 -10    5.46    1.26
   1   8  10    3.16    0.83
   1   8  10    3.35    0.88
   1   8  11   41.13    3.65
  -1  -8 -11   40.56    3.40
   1   8  12   97.97    5.84
  -1  -8 -12  101.79    5.69
   1   8  13   15.01    2.23
  -1  -8 -13   16.45    2.29
   1   8  13   13.99    0.70
   1   8  13   13.63    0.64
   1   8  13   13.08    0.65
   1   8  13   13.54    0.68
  -1  -8 -14   82.36    5.17
   1   8  14   74.79    5.02
   1   8  14   76.48    2.09
   1   8  14   83.03    2.02
   1   8  14   74.31    2.04
   1   8  14   77.59    2.07
   1   8  14   77.96    2.05
   1   8  15    4.19    0.40
   1   8  15    3.84    0.35
   1   8  15    5.01    0.40
   1   8  15    3.64    0.35
  -1  -8 -15    4.78    1.27
   1   8  15    3.66    0.36
  -1  -8 -16   13.09    0.62
   1   8  16   14.16    0.65
   1   8  16   13.97    0.64
   1   8  16   14.25    0.68
   1   8  16   13.46    0.62
   1   8  16   13.18    0.64
   1   8  17   40.76    1.20
   1   8  17   46.03    1.31
   1   8  17   41.94    1.25
   1   8  17   42.98    1.21
  -1  -8 -17   42.07    1.24
   1   8  18   40.75    1.15
   1   8  18   38.83    1.07
   1   8  18   38.94    1.06
   1   8  18   38.99    1.13
  -1  -8 -18   39.36    1.11
   1   8  19   21.12    0.68
  -1  -8 -19   21.46    0.71
  -1  -8 -19   20.94    0.67
   1   8  20   13.73    0.42
  -1  -8 -20   13.52    0.44
   1   9 -11    6.88    0.31
   1   9 -11    7.57    0.28
   1   9 -11    7.16    0.32
   1   9 -11    7.27    0.28
   1   9 -10   12.06    0.54
   1   9 -10   13.26    0.43
   1   9 -10   12.79    0.55
   1   9 -10   12.17    0.47
  -1  -9  10   12.47    0.40
   1   9  -9    4.97    0.39
   1   9  -9    4.80    0.29
   1   9  -9    4.63    0.38
   1   9  -9    5.02    0.33
   1   9  -8    0.46    0.15
   1   9  -8    0.50    0.21
   1   9  -8    0.50    0.16
   1   9  -8    0.59    0.23
   1   9  -8    0.72    0.17
   1   9  -8    0.81    0.22
   1   9  -8    0.43    0.17
   1   9  -7    1.04    0.20
   1   9  -7    0.65    0.23
   1   9  -7    0.77    0.19
   1   9  -7    1.05    0.28
   1   9  -7    0.91    0.20
   1   9  -7    0.67    0.24
   1   9  -7    0.91    0.21
   1   9  -6   14.29    1.96
   1   9  -6   11.09    0.69
  -1  -9   6   13.49    1.89
   1   9  -6   12.96    0.60
   1   9  -6   12.07    0.71
   1   9  -6   10.64    0.61
   1   9  -6   12.81    0.73
   1   9  -6   11.85    0.58
   1   9  -6   12.12    0.57
   1   9  -5  176.99    7.71
   1   9  -5  186.04    4.31
   1   9  -5  173.90    4.01
  -1  -9   5  182.77    7.67
   1   9  -5  186.28    4.30
   1   9  -5  180.44    4.03
   1   9  -5  187.19    4.32
   1   9  -5  185.50    4.16
   1   9  -5  181.76    3.99
   1   9  -4  238.85    5.11
   1   9  -4  237.52    9.20
   1   9  -4  238.98    5.32
   1   9  -4  238.36    5.31
  -1  -9   4  237.09    9.08
   1   9  -4  223.12    5.00
   1   9  -4  232.07    5.00
   1   9  -4  227.86    5.03
   1   9  -4  238.12    5.17
   1   9  -4  246.36    5.37
   1   9  -3    3.14    1.05
  -1  -9   3    2.53    0.94
   1   9  -2  277.50   10.20
  -1  -9   2  299.47   10.37
  -1  -9   1  102.41    5.48
   1   9   0    1.19    0.73
   1   9   0    0.76    0.55
   1   9   0    2.31    0.82
   1   9   0    1.63    0.75
   1   9   1  162.58    7.04
   1   9   1  165.61    7.35
   1   9   1  173.70    6.92
   1   9   1  165.96    6.92
   1   9   2  432.66   13.16
   1   9   2  453.18   13.85
   1   9   2  448.81   13.19
   1   9   2  455.87   13.06
   1   9   3   45.89    3.31
   1   9   3   48.10    3.46
   1   9   3   51.29    3.84
   1   9   4  146.83    6.46
   1   9   4  142.39    6.73
   1   9   4  155.67    6.44
   1   9   5   84.41    4.96
   1   9   6  192.63    8.05
   1   9   6  211.96    7.84
   1   9   6  215.05    8.02
   1   9   7   41.43    3.35
   1   9   7   38.76    3.02
   1   9   7   40.64    3.19
   1   9   8    3.06    1.16
   1   9   8    2.89    0.89
   1   9   8    3.67    1.05
   1   9   8    3.40    0.99
   1   9   9  193.14    7.30
   1   9   9  181.02    8.41
   1   9   9  184.03    7.33
   1   9  10  492.04   13.50
   1   9  10  474.38   13.60
   1   9  10  464.73   15.26
   1   9  11   46.54    4.05
   1   9  12   -0.22    0.64
  -1  -9 -12   -0.18    0.48
   1   9  12    1.24    0.22
   1   9  12    0.47    0.19
   1   9  12    0.18    0.17
  -1  -9 -13    0.19    0.44
   1   9  13   -0.21    0.57
   1   9  13    0.46    0.22
   1   9  13    0.62    0.20
   1   9  13    1.23    0.23
   1   9  13    0.54    0.21
   1   9  14    7.22    0.45
   1   9  14    6.66    0.44
   1   9  14    6.12    0.46
   1   9  14    6.91    0.51
   1   9  14    6.49    0.45
  -1  -9 -14    4.92    1.23
   1   9  14    6.90    1.53
   1   9  15    6.83    0.45
   1   9  15    6.49    0.48
   1   9  15    7.23    0.46
   1   9  15    6.71    0.44
   1   9  15    6.85    0.42
  -1  -9 -15    5.92    0.40
   1   9  16   58.99    1.62
   1   9  16   57.22    1.54
   1   9  16   56.73    1.55
   1   9  16   58.52    1.56
  -1  -9 -16   53.88    1.50
   1   9  17    0.04    0.13
   1   9  17    0.07    0.13
   1   9  17    0.06    0.14
   1   9  17   -0.07    0.16
  -1  -9 -17    0.14    0.14
   1   9  18   13.75    0.55
   1   9  18   13.23    0.50
   1   9  18   13.15    0.50
   1   9  18   13.35    0.52
  -1  -9 -18   13.61    0.51
   1   9  19    3.54    0.23
  -1  -9 -19    3.80    0.23
  -1  -9 -19    3.65    0.25
   1  10  -9    0.25    0.12
   1  10  -9    0.05    0.07
   1  10  -9    0.19    0.12
   1  10  -9    0.05    0.09
   1  10  -9    0.03    0.09
   1  10  -8   44.59    1.27
   1  10  -8   44.62    1.11
   1  10  -8   45.42    1.27
   1  10  -8   44.86    1.13
   1  10  -8   43.53    1.16
   1  10  -7    0.02    0.17
   1  10  -7    0.18    0.13
   1  10  -7    0.08    0.17
   1  10  -7    0.06    0.17
   1  10  -7    0.08    0.12
   1  10  -7    0.20    0.15
   1  10  -6   34.60    1.18
   1  10  -6   32.10    1.14
   1  10  -6   33.62    1.01
   1  10  -6   34.01    1.17
   1  10  -6   33.17    0.99
   1  10  -6   32.74    1.00
   1  10  -5   66.44    1.74
   1  10  -5   70.39    1.98
   1  10  -5   70.14    1.97
   1  10  -5   71.08    1.99
   1  10  -5   70.11    1.78
   1  10  -5   67.48    1.74
   1  10  -5   69.78    1.81
   1  10  -4    6.10    0.42
   1  10  -4    4.94    1.17
   1  10  -4    5.45    0.39
   1  10  -4    6.89    0.54
   1  10  -4    5.37    0.42
   1  10  -4    6.00    0.40
   1  10  -4    5.63    0.39
   1  10  -3   50.97    3.85
   1  10  -3   54.38    1.71
   1  10  -3   58.02    1.79
   1  10  -3   53.05    1.58
   1  10  -3   54.53    1.72
   1  10  -3   51.38    1.47
   1  10  -3   55.65    1.56
   1  10  -2   76.09    1.96
   1  10  -2   68.62    4.57
   1  10  -2   74.13    2.13
   1  10  -2   71.83    1.91
   1  10  -2   71.80    1.98
   1  10  -2   77.65    2.15
   1  10  -2   74.40    1.90
   1  10  -2   70.57    1.86
   1  10  -1   17.36    0.70
   1  10  -1   18.99    0.89
   1  10  -1   17.85    0.73
   1  10  -1   19.36    0.90
   1  10  -1   15.91    0.88
   1  10  -1   17.89    0.75
   1  10  -1   18.94    0.81
   1  10  -1   19.44    0.78
   1  10   0   21.78    0.84
   1  10   0   22.07    1.02
   1  10   0   20.29    0.81
   1  10   0   21.66    0.96
   1  10   0   18.34    2.16
   1  10   0   21.56    0.80
   1  10   0   21.72    0.96
   1  10   0   20.94    2.49
   1  10   1 1019.53   24.91
   1  10   1 1004.44   24.55
   1  10   2  169.79    7.26
   1  10   2  157.10    7.51
   1  10   2  162.70    6.97
   1  10   3  250.24    9.25
   1  10   3  230.50    9.49
   1  10   3  249.78    9.06
   1  10   4   12.01    1.84
   1  10   4    9.38    1.61
   1  10   5  243.01    9.11
   1  10   5  229.29    9.36
   1  10   5  231.47    8.74
   1  10   6  201.32    8.54
   1  10   7    2.06    0.79
   1  10   7    1.79    0.80
   1  10   7    1.35    0.80
  -1 -10  -8   73.75    4.72
   1  10   8   80.75    4.65
   1  10   8   90.58    5.03
   1  10   9   81.07    4.61
   1  10   9   79.47    4.71
   1  10  10    0.47    0.17
   1  10  10    0.43    0.17
   1  10  10    0.73    0.21
   1  10  10    0.30    0.35
   1  10  10    0.26    0.19
   1  10  10    0.29    0.22
   1  10  10    0.42    0.19
   1  10  10    0.23    0.16
   1  10  11    4.16    0.38
   1  10  11    2.99    0.33
   1  10  11    3.04    0.36
   1  10  11    3.52    0.35
   1  10  12   11.19    0.60
   1  10  12   11.49    2.03
   1  10  12   10.99    0.60
   1  10  12   11.58    0.65
   1  10  12   11.83    0.61
   1  10  13    0.78    0.20
   1  10  13    0.42    0.56
   1  10  13    0.37    0.18
   1  10  13    0.43    0.20
   1  10  13    0.50    0.20
   1  10  13    0.64    0.22
   1  10  14    0.55    0.19
   1  10  14    0.32    0.15
   1  10  14    0.95    0.22
   1  10  14    0.89    0.25
   1  10  14    0.35    0.17
   1  10  15   45.97    1.36
   1  10  15   46.47    1.35
   1  10  15   45.93    1.28
   1  10  15   47.19    1.41
   1  10  15   47.69    1.32
   1  10  16   10.79    0.52
   1  10  16   10.63    0.52
   1  10  16   12.28    0.58
   1  10  16   10.40    0.48
   1  10  16   11.91    0.49
  -1 -10 -17    6.89    0.34
   1  10  17    7.48    0.38
   1  10  17    8.18    0.43
   1  10  17    7.54    0.39
   1  10  17    7.47    0.37
   1  10  18   23.67    0.68
   1  10  18   24.95    0.72
  -1 -10 -18   24.18    0.66
  -1 -10 -18   24.50    0.76
  -1 -10 -19   45.42    1.10
   1  10  19   49.33    1.09
   1  11  -7   32.64    0.92
   1  11  -7   32.74    0.81
   1  11  -7   32.57    0.92
   1  11  -7   31.41    0.79
   1  11  -6   13.08    0.57
   1  11  -6   12.36    0.47
   1  11  -6   13.64    0.58
   1  11  -6   12.03    0.45
   1  11  -6   12.88    0.50
   1  11  -5    0.57    0.15
   1  11  -5    0.58    0.20
   1  11  -5    0.94    0.15
   1  11  -4    0.38    0.15
   1  11  -4    0.25    0.20
   1  11  -4    0.22    0.15
   1  11  -4    0.46    0.14
   1  11  -3    6.21    0.47
   1  11  -3    5.95    0.48
   1  11  -3    6.13    0.48
   1  11  -3    6.01    0.39
   1  11  -3    5.96    0.36
   1  11  -2   10.06    0.50
   1  11  -2    9.63    0.60
   1  11  -2    9.59    0.51
   1  11  -2    9.53    0.62
   1  11  -2    9.73    0.50
   1  11  -2    9.32    0.59
   1  11  -2    9.35    0.50
   1  11  -2    9.16    0.46
   1  11  -1   60.09    1.56
   1  11  -1   61.31    1.78
   1  11  -1   56.62    1.57
   1  11  -1   59.06    1.61
   1  11  -1   60.01    1.77
   1  11  -1   59.81    1.58
   1  11  -1   54.88    1.49
   1  11   0    0.85    0.25
   1  11   0    0.24    0.22
   1  11   0    1.02    0.26
   1  11   0    0.47    0.17
   1  11   0    0.28    0.15
   1  11   1   16.94    0.72
   1  11   1   17.20    0.74
   1  11   1   17.74    0.84
   1  11   1   17.00    0.88
   1  11   1   16.15    0.69
   1  11   1   17.73    0.83
   1  11   1   14.53    1.91
   1  11   1   16.52    0.67
   1  11   2   73.61    1.91
   1  11   2   70.81    1.87
   1  11   2   73.62    2.03
   1  11   2   68.03    2.09
   1  11   2   70.35    2.11
   1  11   2   66.67    1.98
   1  11   2   67.53    1.80
   1  11   2   75.19    2.04
   1  11   2   65.74    4.22
   1  11   2   68.82    1.76
   1  11   3    0.39    0.20
   1  11   3    0.66    0.27
   1  11   3    0.41    0.21
   1  11   3    0.30    0.22
   1  11   3    0.39    0.16
   1  11   3    0.39    0.22
   1  11   3    0.66    0.21
   1  11   3    0.37    0.19
   1  11   3    0.17    0.16
   1  11   3    0.34    0.45
   1  11   4  276.70    5.95
   1  11   4  286.40    5.96
   1  11   4  282.57    6.02
   1  11   4  260.60    6.06
   1  11   4  276.24    6.11
   1  11   4  260.03    5.69
   1  11   4  274.12    5.92
   1  11   4  277.52    5.94
   1  11   4  280.56    5.86
   1  11   4  276.09    5.87
   1  11   4  281.14   10.09
   1  11   4  261.94    9.64
   1  11   5  458.73    9.70
   1  11   5  481.26    9.81
   1  11   5  485.97    9.77
   1  11   5  472.95    9.85
   1  11   5  468.25    9.93
   1  11   5  477.64    9.95
   1  11   5  494.13    9.78
   1  11   5  474.80    9.77
   1  11   5  460.62   14.32
   1  11   5  475.52    9.69
   1  11   5  473.77    9.71
   1  11   5  475.87   14.20
   1  11   6   82.56    2.17
   1  11   6   78.26    2.29
   1  11   6   82.09    2.31
   1  11   6   85.35    2.28
   1  11   6   82.40    2.20
   1  11   6   83.26    2.17
   1  11   6   81.91    2.21
   1  11   6   78.08    2.14
   1  11   7    2.45    0.31
   1  11   7    1.81    0.30
   1  11   7    1.92    0.27
   1  11   7    2.22    0.34
   1  11   7    1.86    0.33
   1  11   7    2.12    0.32
   1  11   7    2.00    0.27
   1  11   7    1.63    0.29
   1  11   7    2.13    0.28
   1  11   7    1.93    0.27
   1  11   7    2.15    0.88
   1  11   7    1.51    0.72
   1  11   8   11.10    0.63
   1  11   8   10.14    0.65
   1  11   8   10.16    0.65
   1  11   8   11.54    0.63
   1  11   8   10.31    0.56
   1  11   8   10.97    0.59
   1  11   9    1.05    0.24
   1  11   9    1.49    0.24
   1  11   9    1.27    0.29
   1  11   9    1.40    0.29
   1  11   9    1.14    0.25
   1  11   9    1.22    0.26
   1  11   9    1.04    0.22
   1  11   9    1.21    0.23
   1  11   9    1.11    0.62
   1  11  10   36.38    2.99
   1  11  10   40.67    1.32
   1  11  10   41.99    1.41
   1  11  10   41.13    1.28
   1  11  10   40.84    1.39
   1  11  10   40.88    1.34
   1  11  10   39.60    1.30
   1  11  10   44.98    1.28
   1  11  10   41.93    1.27
  -1 -11 -10   34.91    3.20
   1  11  11   64.71    1.87
   1  11  11   66.79    1.77
   1  11  11   64.38    1.80
   1  11  11   62.49    1.74
   1  11  11   65.17    1.68
   1  11  11   65.49    1.71
  -1 -11 -11   61.83    4.29
   1  11  12   18.11    0.77
   1  11  12   17.35    0.80
   1  11  12   19.34    0.77
   1  11  12   19.62    0.80
   1  11  13    0.62    0.20
   1  11  13    0.85    0.22
   1  11  13    0.80    0.21
   1  11  14   15.43    0.64
   1  11  14   16.53    0.70
   1  11  14   16.54    0.73
   1  11  14   16.62    0.68
   1  11  14   16.29    0.67
   1  11  15    1.94    0.21
   1  11  15    1.85    0.22
   1  11  15    2.11    0.25
   1  11  15    2.07    0.27
   1  11  16    0.10    0.11
   1  11  16    0.07    0.12
   1  11  16    0.20    0.14
   1  11  16    0.06    0.14
  -1 -11 -17    7.73    0.36
   1  11  17    9.03    0.40
   1  11  17    7.85    0.34
   1  11  17    8.14    0.37
   1  11  17    7.79    0.35
  -1 -11 -18   26.09    0.70
   1  11  18   31.17    0.75
   1  12  -5   49.75    1.25
   1  12  -5   50.98    1.17
   1  12  -5   51.00    1.16
   1  12  -5   52.31    1.26
   1  12  -4   62.36    1.50
   1  12  -4   59.61    1.38
   1  12  -4   59.92    1.49
   1  12  -4   63.99    1.52
   1  12  -4   60.11    1.37
   1  12  -3    1.43    0.23
   1  12  -3    1.27    0.23
   1  12  -3    1.41    0.23
   1  12  -3    1.45    0.18
   1  12  -3    1.35    0.15
   1  12  -2    0.98    0.21
   1  12  -2    1.07    0.18
   1  12  -2    1.07    0.22
   1  12  -2    1.10    0.17
   1  12  -2    0.90    0.13
   1  12  -1    1.86    0.27
   1  12  -1    1.81    0.22
   1  12  -1    1.87    0.21
   1  12  -1    2.00    0.28
   1  12   0    2.64    0.31
   1  12   0    1.92    0.23
   1  12   0    1.54    0.20
   1  12   0    2.61    0.32
   1  12   1    1.26    0.26
   1  12   1    1.22    0.20
   1  12   1    1.56    0.26
   1  12   1    1.16    0.20
   1  12   1    1.55    0.21
   1  12   2    5.22    0.42
   1  12   2    4.98    0.35
   1  12   2    4.88    0.46
   1  12   2    5.55    0.43
   1  12   2    4.92    0.37
   1  12   2    4.79    0.36
   1  12   3    8.63    0.53
   1  12   3    6.97    0.41
   1  12   3    8.28    0.59
   1  12   3    7.20    0.56
   1  12   3    7.52    0.51
   1  12   3    8.10    0.48
   1  12   3    8.50    0.48
   1  12   4   53.49    1.55
   1  12   4   49.31    1.63
   1  12   4   49.94    1.37
   1  12   4   51.58    1.57
   1  12   4   50.42    1.65
   1  12   4   54.36    1.55
   1  12   4   53.99    1.49
   1  12   4   49.30    1.47
   1  12   5   23.80    0.90
   1  12   5   23.90    0.88
   1  12   5   24.61    0.92
   1  12   5   22.50    1.00
   1  12   5   23.62    0.96
   1  12   5   21.43    0.98
   1  12   5   22.67    0.89
   1  12   5   22.88    0.90
   1  12   5   23.50    2.45
   1  12   5   22.50    0.87
   1  12   6   99.43    2.46
   1  12   6  102.31    2.46
   1  12   6  101.51    2.48
   1  12   6   99.60    2.64
   1  12   6   99.04    2.64
   1  12   6  101.74    2.57
   1  12   6   99.79    2.47
   1  12   6  101.85    2.52
   1  12   6   89.31    4.99
   1  12   6   96.99    2.47
   1  12   7    2.48    0.29
   1  12   7    2.55    0.29
   1  12   7    2.34    0.28
   1  12   7    3.30    0.35
   1  12   7    2.18    0.33
   1  12   7    2.02    0.31
   1  12   7    2.48    0.36
   1  12   7    2.36    0.86
   1  12   7    2.23    0.31
   1  12   8    3.60    0.33
   1  12   8    4.15    0.36
   1  12   8    3.65    0.40
   1  12   8    3.49    0.40
   1  12   8    3.53    0.37
   1  12   8    3.76    0.37
   1  12   9   68.37    1.74
   1  12   9   65.07    1.71
   1  12   9   62.78    1.85
   1  12   9   63.51    1.87
   1  12   9   62.44    1.76
   1  12  10    9.06    0.48
   1  12  10    9.12    0.47
   1  12  10    7.02    0.51
   1  12  10    7.30    0.52
   1  12  10    7.62    0.51
   1  12  10    7.20    0.42
   1  12  10    7.88    0.50
   1  12  10    6.76    0.47
   1  12  11   18.15    0.69
   1  12  11   18.46    0.68
   1  12  11   18.85    0.79
   1  12  11   17.68    0.69
   1  12  11   19.64    0.82
   1  12  11   18.10    0.76
   1  12  11   18.63    0.76
   1  12  12   48.51    1.42
   1  12  12   49.97    1.42
   1  12  12   48.60    1.33
   1  12  12   48.77    1.38
   1  12  12   47.09    1.25
   1  12  12   47.49    1.24
   1  12  13    2.32    0.26
   1  12  13    1.68    0.23
   1  12  13    2.65    0.29
   1  12  13    1.91    0.25
   1  12  13    1.90    0.23
   1  12  14   70.67    1.74
   1  12  14   72.64    1.76
   1  12  14   71.98    1.83
   1  12  14   74.60    1.79
   1  12  14   71.49    1.79
   1  12  14   72.93    1.75
   1  12  15   89.15    2.06
   1  12  15   95.47    2.18
   1  12  15   93.36    2.12
   1  12  15   94.41    2.11
   1  12  15   93.21    2.13
   1  12  15   95.93    2.10
   1  12  16   21.97    0.67
   1  12  16   20.93    0.62
   1  12  16   20.75    0.61
   1  12  16   21.27    0.63
   1  12  17    0.03    0.07
   1  13  -2    3.50    0.24
   1  13  -2    3.71    0.24
   1  13  -2    4.09    0.22
   1  13  -1    3.95    0.28
   1  13  -1    3.63    0.26
   1  13  -1    3.95    0.29
   1  13  -1    3.55    0.22
   1  13   0    6.53    0.37
   1  13   0    6.79    0.38
   1  13   0    6.21    0.31
   1  13   0    6.41    0.40
   1  13   1   11.57    0.53
   1  13   1   12.24    0.57
   1  13   1   11.86    0.46
   1  13   1   11.97    0.53
   1  13   2    3.43    0.29
   1  13   2    3.48    0.27
   1  13   2    3.71    0.27
   1  13   2    3.45    0.25
   1  13   2    3.58    0.33
   1  13   2    3.54    0.30
   1  13   3   10.52    0.51
   1  13   3   10.30    0.48
   1  13   3   10.07    0.47
   1  13   3   10.16    0.43
   1  13   3   11.08    0.52
   1  13   4    3.27    0.29
   1  13   4    3.50    0.29
   1  13   4    3.50    0.29
   1  13   4    3.23    0.35
   1  13   4    3.04    0.24
   1  13   4    3.23    0.29
   1  13   5   24.33    0.82
   1  13   5   24.05    0.82
   1  13   5   23.93    0.83
   1  13   5   24.23    0.94
   1  13   5   24.13    0.94
   1  13   5   23.49    0.81
   1  13   6   36.57    1.06
   1  13   6   35.10    1.04
   1  13   6   35.80    1.20
   1  13   6   36.40    1.22
   1  13   6   35.84    1.14
   1  13   6   35.00    1.07
   1  13   6   35.80    1.09
   1  13   6   35.29    1.07
   1  13   7   47.05    1.35
   1  13   7   50.26    1.48
   1  13   7   49.83    1.49
   1  13   7   48.85    1.42
   1  13   8    0.57    0.18
   1  13   8    0.84    0.23
   1  13   8    0.65    0.21
   1  13   8    0.84    0.23
   1  13   8    0.55    0.19
   1  13   8    0.58    0.18
   1  13   8    0.65    0.18
   1  13   9   10.42    0.52
   1  13   9    9.79    0.53
   1  13   9   10.77    0.57
   1  13   9    9.16    0.54
   1  13   9    9.23    0.46
   1  13   9   10.05    0.48
   1  13   9    9.23    0.49
   1  13  10   15.97    0.69
   1  13  10   15.67    0.70
   1  13  10   15.84    0.65
   1  13  10   16.02    0.59
   1  13  10   16.20    0.61
   1  13  11   76.71    1.88
   1  13  11   77.26    1.90
   1  13  11   79.63    1.93
   1  13  11   75.93    1.87
   1  13  11   75.95    1.78
   1  13  11   74.86    1.76
   1  13  12   94.65    2.11
   1  13  12   91.66    2.12
   1  13  12   94.24    2.15
   1  13  12   90.55    2.10
   1  13  13   39.23    1.06
   1  13  13   38.35    1.05
   1  13  13   39.95    1.08
   1  13  13   40.08    1.08
   1  13  14   29.79    0.83
   1  13  14   29.28    0.83
   1  13  14   30.78    0.86
   1  13  14   29.14    0.81
   1  13  15   45.18    1.03
   1  13  15   47.60    1.07
   1  13  15   39.22    0.99
   1  13  15   41.22    0.99
   1  14   1   28.71    0.73
   1  14   2    7.90    0.34
   1  14   3   57.21    1.32
   1  14   3   60.55    1.40
   1  14   4   28.81    0.78
   1  14   4   28.53    0.81
   1  14   5    0.38    0.12
   1  14   5    0.41    0.12
   1  14   6    6.01    0.37
   1  14   6    6.58    0.33
   1  14   7    9.25    0.40
   1  14   7    9.20    0.46
   1  14   8    0.46    0.13
   1  14   8    0.69    0.18
   1  14   9   11.20    0.49
   1  14   9   11.21    0.50
   1  14   9   11.45    0.43
   1  14   9   11.76    0.45
   1  14  10  123.46    2.66
   1  14  10  119.70    2.63
   1  14  10  121.18    2.61
   1  14  10  120.16    2.53
   1  14  10  119.01    2.58
   1  14  11   33.94    0.89
   1  14  11   33.89    0.91
   1  14  12    2.15    0.17
   1  14  12    2.04    0.17
   1  14  12    2.13    0.17
   1  14  13   18.06    0.50
  -2  12  13    0.49    0.09
  -2  12  12    2.38    0.17
  -2  12  12    1.96    0.18
  -2  12  12    2.55    0.18
  -2  12  11    1.16    0.15
  -2  12  11    1.12    0.17
  -2  12  11    1.25    0.15
  -2  12  10   22.41    0.71
  -2  12  10   23.23    0.73
  -2  12  10   23.73    0.69
  -2  12   9    3.75    0.27
  -2  12   9    3.85    0.28
  -2  12   9    3.58    0.24
  -2  12   8    4.21    0.29
  -2  12   8    4.07    0.29
  -2  12   8    3.83    0.24
  -2  12   7   10.95    0.50
  -2  12   7   11.65    0.50
  -2  12   7   11.68    0.49
  -2  12   6    0.81    0.17
  -2  12   6    0.92    0.17
  -2  12   5    0.53    0.14
  -2  12   5    0.60    0.15
  -2  12   5    0.24    0.08
  -2  12   4    9.20    0.43
  -2  12   3   58.42    0.77
  -2  12   3   65.19    0.97
  -2  12   2    6.07    0.28
  -2  12   2    6.55    0.33
  -2  12   1    0.65    0.13
  -2  12   1    0.66    0.11
  -2  12   0   35.62    0.85
  -2  12   0   35.30    0.87
  -2  12  -1    0.58    0.08
  -2  11  15    2.41    0.19
  -2  11  15    2.49    0.17
  -2  11  15    2.67    0.16
  -2  11  14   41.23    1.03
  -2  11  14   42.28    1.07
  -2  11  13    2.83    0.23
  -2  11  13    3.19    0.22
  -2  11  13    2.67    0.20
  -2  11  12   10.24    0.44
  -2  11  12    9.33    0.38
  -2  11  12    9.95    0.48
  -2  11  11   38.89    1.10
  -2  11  11   39.66    1.16
  -2  11  11   37.59    1.09
  -2  11  10   27.89    0.89
  -2  11  10   26.92    0.86
  -2  11  10   27.81    0.95
  -2  11  10   27.52    0.87
  -2  11  10   27.44    0.89
  -2  11   9   54.77    1.42
  -2  11   9   52.79    1.42
  -2  11   9   51.54    1.43
  -2  11   9   51.29    1.39
  -2  11   9   53.18    1.50
  -2  11   9   52.88    1.44
  -2  11   8   52.60    1.50
  -2  11   8   52.06    1.46
  -2  11   8   50.78    1.38
  -2  11   8   54.32    1.42
  -2  11   8   52.74    1.43
  -2  11   8   52.45    1.44
  -2  11   7   25.77    0.88
  -2  11   7   26.19    0.86
  -2  11   7   27.11    0.92
  -2  11   7   25.99    0.94
  -2  11   7   27.44    0.98
  -2  11   7   26.71    0.91
  -2  11   6    0.14    0.12
  -2  11   6    0.05    0.13
  -2  11   6    0.10    0.16
  -2  11   6    0.09    0.14
  -2  11   6   -0.05    0.17
  -2  11   6    0.40    0.18
  -2  11   6   -0.05    0.16
  -2  11   5   25.73    0.82
  -2  11   5   25.68    0.85
  -2  11   5   23.92    0.93
  -2  11   5   24.57    0.92
  -2  11   5   25.67    0.88
  -2  11   5   25.37    0.91
  -2  11   5   26.43    0.89
  -2  11   4    7.59    0.41
  -2  11   4    6.67    0.38
  -2  11   4    7.24    0.45
  -2  11   4    7.03    0.46
  -2  11   4    7.70    0.45
  -2  11   4    7.30    0.43
  -2  11   4    7.42    0.45
  -2  11   3    0.62    0.14
  -2  11   3    0.48    0.14
  -2  11   3    0.75    0.18
  -2  11   3    0.66    0.19
  -2  11   3    0.64    0.19
  -2  11   2    0.54    0.17
  -2  11   2    0.51    0.16
  -2  11   2    0.41    0.15
  -2  11   2    0.20    0.16
  -2  11   1   22.56    0.75
  -2  11   1   22.42    0.77
  -2  11   1   22.02    0.77
  -2  11   1   22.93    0.80
  -2  11   0   25.30    0.79
  -2  11   0   25.40    0.82
  -2  11   0   24.81    0.82
  -2  11  -1  223.52    4.64
  -2  11  -1  223.85    4.66
  -2  11  -1  230.92    4.68
  -2  11  -2   27.92    0.79
  -2  11  -2   27.84    0.79
  -2  11  -2   27.06    0.79
  -2  11  -3   27.80    0.75
  -2  11  -3   27.43    0.74
  -2  11  -3   27.12    0.74
  -2  11  -4    2.40    0.16
  -2  10  17    1.10    0.11
  -2  10  16    3.50    0.24
  -2  10  16    3.51    0.22
  -2  10  16    3.43    0.20
  -2  10  16    3.73    0.21
  -2  10  15    6.15    0.35
  -2  10  15    6.71    0.33
  -2  10  15    6.00    0.32
  -2  10  14   99.87    2.31
  -2  10  14   96.78    2.23
  -2  10  13   45.93    1.26
  -2  10  13   45.28    1.20
  -2  10  13   46.07    1.32
  -2  10  12   94.02    2.24
  -2  10  12   93.34    2.27
  -2  10  12   95.83    2.32
  -2  10  12   91.31    2.19
  -2  10  11   66.84    1.77
  -2  10  11   63.77    1.68
  -2  10  11   65.48    1.79
  -2  10  10   63.43    1.76
  -2  10  10   64.10    1.72
  -2  10  10   62.62    1.68
  -2  10  10   63.41    1.75
  -2  10  10   62.33    1.67
  -2  10  10   59.56    1.62
  -2  10   9   39.98    1.30
  -2  10   9   41.22    1.24
  -2  10   9   40.33    1.22
  -2  10   9   39.75    1.25
  -2  10   9   40.45    1.31
  -2  10   9   38.40    1.23
  -2  10   9   39.64    1.21
  -2  10   9   38.32    1.22
  -2  10   8   20.74    0.86
  -2  10   8   19.56    0.80
  -2  10   8   18.05    2.20
  -2  10   8   18.59    2.29
  -2  10   8   20.21    0.81
  -2  10   8   19.62    0.78
  -2  10   8   20.38    0.88
  -2  10   8   19.62    0.80
  -2  10   8   20.33    0.83
  -2  10   8   21.19    0.85
  -2  10   8   20.04    0.80
  -2  10   8   19.89    0.86
  -2  10   8   19.77    0.84
  -2  10   7  226.41    8.81
  -2  10   7  204.43    8.26
  -2  10   7  218.79    4.74
  -2  10   7  220.60    4.71
  -2  10   7  228.91    4.82
  -2  10   7  217.55    4.76
  -2  10   7  206.97    4.77
  -2  10   7  221.99    4.72
  -2  10   7  218.93    4.86
  -2  10   7  219.21    4.84
  -2  10   7  212.32    4.79
  -2  10   6    5.62    0.42
  -2  10   6    5.20    1.26
  -2  10   6    6.14    0.39
  -2  10   6    5.80    0.40
  -2  10   6    5.46    0.41
  -2  10   6    5.99    0.48
  -2  10   6    6.37    0.44
  -2  10   6    5.02    0.44
  -2  10   6    6.03    0.47
  -2  10   6    5.69    0.40
  -2  10   6    5.55    0.43
  -2  10   6    6.22    0.46
  -2  10   5    5.36    1.32
  -2  10   5    5.62    1.29
  -2  10   5    5.47    0.42
  -2  10   5    5.97    0.45
  -2  10   5    4.77    0.42
  -2  10   5    5.47    0.40
  -2  10   5    5.32    0.37
  -2  10   5    5.20    0.40
  -2  10   5    5.47    0.45
  -2  10   5    5.42    0.45
  -2  10   5    5.74    0.39
  -2  10   5    5.98    0.43
  -2  10   4    3.30    1.07
  -2  10   4    3.69    1.09
  -2  10   4    5.74    0.40
  -2  10   4    6.57    0.43
  -2  10   4    6.51    0.46
  -2  10   4    5.90    0.45
  -2  10   4    6.70    0.48
  -2  10   4    6.33    0.48
  -2  10   4    5.52    0.47
  -2  10   4    6.49    0.44
  -2  10   4    5.62    0.42
  -2  10   4    6.26    0.45
  -2  10   3    0.38    0.17
  -2  10   3    0.11    0.17
  -2  10   3    0.35    0.55
  -2  10   3    0.54    0.52
  -2  10   3    0.12    0.14
  -2  10   3    0.02    0.17
  -2  10   3    0.02    0.15
  -2  10   3    0.34    0.18
  -2  10   3    0.06    0.16
  -2  10   3    0.38    0.21
  -2  10   3    0.25    0.16
  -2  10   2    4.31    1.13
  -2  10   2    6.58    1.33
  -2  10   2    4.70    0.35
  -2  10   2    5.07    0.37
  -2  10   2    5.35    0.38
  -2  10   2    5.20    0.41
  -2  10   2    4.50    0.40
  -2  10   2    5.40    0.41
  -2  10   2    5.74    0.43
  -2  10   2    5.59    0.41
  -2  10   2    4.79    0.39
  -2  10   1    0.22    0.18
  -2  10   1    0.03    0.15
  -2  10   1    0.62    0.16
  -2  10   1    0.20    0.15
  -2  10   1    0.37    0.18
  -2  10   1    0.61    0.20
  -2  10   0    0.37    0.17
  -2  10   0   -0.01    0.15
  -2  10   0    0.25    0.16
  -2  10  -1   17.09    0.72
  -2  10  -1   17.51    0.69
  -2  10  -1   16.28    0.71
  -2  10  -1   18.25    0.71
  -2  10  -1   17.90    0.67
  -2  10  -2    7.64    0.46
  -2  10  -2    8.83    0.46
  -2  10  -2    9.18    0.46
  -2  10  -2    8.81    0.48
  -2  10  -3   32.15    0.95
  -2  10  -3   30.97    0.97
  -2  10  -4   18.81    0.62
  -2  10  -4   17.32    0.59
  -2  10  -4   18.64    0.65
  -2  10  -5    0.37    0.11
  -2  10  -5    0.37    0.12
  -2  10  -5    0.49    0.11
  -2  10  -5    0.52    0.14
  -2  10  -6   30.31    0.73
  -2  10  -6   32.27    0.77
  -2   9  18   92.67    1.92
  -2   9  18   90.78    1.88
  -2   9  18   88.31    1.89
  -2   9  17   20.81    0.64
  -2   9  17   20.47    0.60
  -2   9  17   20.56    0.61
  -2   9  16    1.23    0.19
  -2   9  16    0.99    0.15
  -2   9  15    3.56    0.31
  -2   9  15    4.43    0.30
  -2   9  14   18.83    0.70
  -2   9  14   18.67    0.75
  -2   9  14   18.90    0.72
  -2   9  13    0.35    0.17
  -2   9  13    0.44    0.18
  -2   9  13    0.42    0.19
  -2   9  12    4.53    1.36
  -2   9  12    4.72    0.37
  -2   9  12    4.96    0.42
  -2   9  12    4.79    0.37
  -2   9  12    4.63    0.35
  -2   9  12    5.24    0.40
  -2   9  11  527.73   16.29
  -2   9  11  497.48   10.14
  -2   9  11  530.28   10.25
  -2   9  11  490.11   10.13
  -2   9  11  506.88   10.25
  -2   9  11  492.86   10.09
  -2   9  10    0.30    0.19
  -2   9  10    1.00    0.25
  -2   9  10    0.39    0.20
  -2   9  10    0.41    0.19
  -2   9  10    0.64    0.20
  -2   9   9  225.10    4.83
  -2   9   9  222.10    4.93
  -2   9   9  231.52    4.85
  -2   9   9  218.71    4.87
  -2   9   9  227.09    4.95
  -2   9   9  209.42    8.17
  -2   9   9  208.21    8.51
  -2   9   9  234.09    4.89
  -2   9   9  209.96    4.81
  -2   9   9  215.92    4.78
  -2   9   8  192.90    4.42
  -2   9   8  196.54    4.34
  -2   9   8  198.60    4.34
  -2   9   8  192.17    4.44
  -2   9   8  196.68    4.38
  -2   9   8  200.93    4.34
  -2   9   8  199.77    4.48
  -2   9   8  182.17    7.66
  -2   9   8  215.90    8.51
  -2   9   8  192.69    4.37
  -2   9   8  191.01    4.32
  -2   9   8  205.08    4.41
  -2   9   7  117.94    2.84
  -2   9   7  115.64    2.90
  -2   9   7  118.67    2.83
  -2   9   7  115.64    2.94
  -2   9   7  121.81    2.87
  -2   9   7  118.57    2.77
  -2   9   7  118.33    2.86
  -2   9   7  121.15    2.84
  -2   9   7  120.86    2.98
  -2   9   7  121.44    6.00
  -2   9   7  124.80    6.32
  -2   9   7  114.30    2.87
  -2   9   7  116.09    2.84
  -2   9   7  123.53    2.91
  -2   9   6  140.77    3.33
  -2   9   6  136.84    3.32
  -2   9   6  140.24    3.19
  -2   9   6  143.06    3.24
  -2   9   6  134.12    3.13
  -2   9   6  133.87    3.21
  -2   9   6  135.78    3.17
  -2   9   6  134.34    3.25
  -2   9   6  134.51    3.21
  -2   9   6  145.77    3.30
  -2   9   6  124.15    6.26
  -2   9   6  145.76    6.94
  -2   9   6  138.23    3.22
  -2   9   6  131.04    3.25
  -2   9   5   91.33    2.28
  -2   9   5   83.08    2.28
  -2   9   5   88.35    2.36
  -2   9   5   86.29    2.37
  -2   9   5   93.61    2.24
  -2   9   5   93.39    2.30
  -2   9   5   86.98    2.26
  -2   9   5   88.84    2.22
  -2   9   5   89.94    2.22
  -2   9   5   84.51    2.36
  -2   9   5   85.09    5.06
  -2   9   5   88.98    5.34
  -2   9   5   90.72    2.30
  -2   9   5   87.15    2.32
  -2   9   5   91.26    2.33
  -2   9   4   17.12    0.74
  -2   9   4   15.58    0.77
  -2   9   4   14.81    0.78
  -2   9   4   15.09    0.67
  -2   9   4   17.05    0.75
  -2   9   4   15.06    0.70
  -2   9   4   14.98    0.68
  -2   9   4   15.52    0.78
  -2   9   4   16.82    2.27
  -2   9   4   14.13    0.71
  -2   9   3   27.92    1.10
  -2   9   3   29.58    1.16
  -2   9   3   30.32    1.04
  -2   9   3   28.85    1.01
  -2   9   3   29.39    1.07
  -2   9   3   30.00    1.08
  -2   9   3   30.36    1.11
  -2   9   3   29.18    2.94
  -2   9   3   26.50    2.84
  -2   9   3   29.47    1.03
  -2   9   2  383.95    7.95
  -2   9   2  380.48    8.05
  -2   9   2  388.04    7.96
  -2   9   2  387.22    7.97
  -2   9   2  399.87    8.09
  -2   9   2  401.73    8.04
  -2   9   2  386.92    8.04
  -2   9   2  375.41    8.11
  -2   9   2  388.48    8.00
  -2   9   2  378.70    8.19
  -2   9   2  391.85   12.69
  -2   9   2  388.60   12.48
  -2   9   1  127.01    3.10
  -2   9   1  129.70    3.04
  -2   9   1  125.90    3.01
  -2   9   1  133.94    3.13
  -2   9   1  128.07    3.07
  -2   9   1  133.91    3.09
  -2   9   1  126.11    3.15
  -2   9   1  128.72    3.24
  -2   9   1  130.86    3.06
  -2   9   1  128.61    6.26
  -2   9   1  128.59    6.34
  -2   9   0  119.13    2.89
  -2   9   0  118.02    2.84
  -2   9   0  116.70    2.79
  -2   9   0  123.33    2.90
  -2   9   0  115.95    2.83
  -2   9   0  120.73    2.85
  -2   9   0  119.06    2.84
  -2   9   0  112.38    5.78
  -2   9   0  124.16    6.03
  -2   9  -1   10.94    0.63
  -2   9  -1   10.34    0.56
  -2   9  -1   11.31    0.56
  -2   9  -1   10.48    0.57
  -2   9  -1   11.65    0.60
  -2   9  -1   10.86    0.56
  -2   9  -1   10.75    0.60
  -2   9  -2    4.44    0.39
  -2   9  -2    3.95    0.39
  -2   9  -2    3.65    0.33
  -2   9  -3    0.18    0.15
  -2   9  -3    0.29    0.16
  -2   9  -3    0.19    0.18
  -2   9  -3    0.12    0.16
  -2   9  -4   20.80    0.79
  -2   9  -4   18.48    0.77
  -2   9  -4   18.88    0.73
  -2   9  -4   18.42    0.77
  -2   9  -4   18.92    0.71
  -2   9  -4   18.97    0.74
  -2   9  -5    7.56    0.44
  -2   9  -5    6.57    0.43
  -2   9  -5    7.26    0.42
  -2   9  -5    6.85    0.44
  -2   9  -5    7.50    0.39
  -2   9  -5    7.72    0.42
  -2   9  -6   18.66    0.68
  -2   9  -6   20.13    0.69
  -2   9  -6   18.22    0.71
  -2   9  -6   18.40    0.71
  -2   9  -6   19.44    0.68
  -2   9  -7    0.52    0.13
  -2   9  -7    0.49    0.15
  -2   9  -7    0.57    0.15
  -2   9  -7    0.26    0.13
  -2   9  -7    0.44    0.13
  -2   9  -8    9.30    0.34
  -2   9  -8    7.96    0.35
  -2   9  -8    9.96    0.36
  -2   9  -8    9.47    0.38
  -2   9  -8    7.99    0.36
  -2   8  18   49.25    0.94
  -2   8  18   49.48    0.98
  -2   8  17    5.97    0.34
  -2   8  17    6.17    0.35
  -2   8  17    5.36    0.28
  -2   8  16    0.01    0.14
  -2   8  16    0.23    0.15
  -2   8  16    0.15    0.12
  -2   8  16    0.23    0.12
  -2   8  15    0.64    0.19
  -2   8  15    0.77    0.20
  -2   8  15    0.73    0.17
  -2   8  15    0.71    0.16
  -2   8  14    1.89    0.25
  -2   8  14    1.73    0.27
  -2   8  14    1.89    0.22
  -2   8  13   23.25    2.51
  -2   8  13   22.94    0.87
   2  -8 -13   17.99    2.19
  -2   8  13   23.28    2.84
  -2   8  13   23.23    0.85
  -2   8  13   22.33    0.90
  -2   8  13   23.63    0.84
  -2   8  13   22.62    0.80
  -2   8  12  335.26   11.22
  -2   8  12  315.99    6.63
  -2   8  12  343.19   12.23
  -2   8  12  317.18    6.59
  -2   8  12  320.29    6.70
  -2   8  12  317.76    6.59
  -2   8  12  309.54    6.49
  -2   8  11  136.26    3.14
  -2   8  11  130.54    3.02
  -2   8  11  131.27    3.08
  -2   8  11  134.05    7.22
  -2   8  11  129.91    3.14
  -2   8  11  130.40    3.06
  -2   8  11  129.20    3.05
  -2   8  11  131.04    3.16
  -2   8  11  134.46    6.61
  -2   8  10    1.16    0.80
  -2   8  10    1.80    0.29
  -2   8  10    1.25    0.23
  -2   8  10    1.78    0.26
  -2   8  10    1.70    0.26
  -2   8  10    1.73    0.27
  -2   8  10    1.40    0.88
  -2   8  10    1.61    0.27
  -2   8  10    2.15    0.28
  -2   8  10    1.66    0.74
  -2   8   9    4.41    1.07
  -2   8   9    5.56    1.28
  -2   8   9    4.50    1.26
  -2   8   9    3.26    1.21
  -2   8   8  105.44    5.39
  -2   8   8  115.97    5.90
  -2   8   8  108.07    6.04
  -2   8   8  114.39    6.63
  -2   8   7  310.15   11.28
  -2   8   7  319.64   10.63
  -2   8   7  327.83   11.12
  -2   8   6   50.66    3.65
  -2   8   6   46.86    3.73
  -2   8   5  239.32    8.91
  -2   8   4   25.18    2.60
  -2   8   4   22.48    2.55
  -2   8   3  300.66   10.61
  -2   8   2    1.02    0.64
  -2   8   2    0.54    0.60
  -2   8   1  363.93   11.70
  -2   8   1  350.86   11.70
  -2   8   0   24.08    2.53
  -2   8   0   26.15    2.69
  -2   8  -1   40.42    3.26
  -2   8  -2  286.59    6.02
  -2   8  -2  288.34    6.04
  -2   8  -2  283.67    6.21
  -2   8  -2  283.87    6.11
  -2   8  -3   39.55    1.29
  -2   8  -3   39.22    1.26
  -2   8  -3   38.94    1.21
  -2   8  -3   39.49    1.24
  -2   8  -3   38.64    1.36
  -2   8  -3   40.13    1.24
  -2   8  -4    4.07    0.38
  -2   8  -4    4.39    0.41
  -2   8  -4    4.40    0.37
  -2   8  -4    4.18    0.41
  -2   8  -4    4.87    0.39
  -2   8  -4    4.23    0.43
  -2   8  -4    3.97    0.34
  -2   8  -5    4.73    0.39
  -2   8  -5    4.43    0.41
  -2   8  -5    4.94    0.38
  -2   8  -5    4.58    0.41
  -2   8  -5    4.57    0.38
  -2   8  -5    4.81    0.44
  -2   8  -5    5.08    0.36
  -2   8  -6    0.69    0.19
  -2   8  -6    0.72    0.20
  -2   8  -6    0.55    0.21
  -2   8  -6    1.10    0.22
  -2   8  -6    0.67    0.22
  -2   8  -7    5.91    0.39
  -2   8  -7    5.70    0.37
  -2   8  -7    5.67    0.43
  -2   8  -7    6.00    0.40
  -2   8  -7    5.59    0.43
  -2   8  -8   19.85    0.70
  -2   8  -8   20.54    0.69
  -2   8  -8   19.22    0.77
  -2   8  -8   20.65    0.74
  -2   8  -8   18.82    0.77
  -2   8  -9   37.92    0.99
  -2   8  -9   37.07    0.97
  -2   8  -9   37.21    1.09
  -2   8  -9   37.70    1.04
  -2   8  -9   36.25    1.08
  -2   8 -10    3.32    0.23
  -2   8 -10    2.57    0.21
  -2   8 -10    2.90    0.17
  -2   8 -10    3.11    0.17
   2  -7 -19    1.80    0.15
  -2   7  19    1.76    0.16
  -2   7  19    2.14    0.16
  -2   7  19    1.62    0.13
  -2   7  18    4.89    0.29
  -2   7  18    4.79    0.26
  -2   7  18    4.48    0.28
  -2   7  18    4.65    0.27
  -2   7  17    0.60    0.17
  -2   7  17    0.35    0.13
  -2   7  16   12.81    0.58
  -2   7  16   12.62    0.55
  -2   7  16   11.93    0.58
  -2   7  15   50.36    1.43
  -2   7  15   49.09    1.35
  -2   7  15   50.13    1.39
  -2   7  15   51.70    1.48
  -2   7  14  147.80    3.33
  -2   7  14  147.86    3.39
  -2   7  14  140.24    7.17
   2  -7 -14  144.88    6.77
  -2   7  14  148.18    3.31
  -2   7  14  149.95    3.45
  -2   7  14  148.68    6.57
  -2   7  13  361.50    7.42
  -2   7  13  362.07    7.50
   2  -7 -13  355.58   11.90
  -2   7  13  369.29   12.91
  -2   7  13  362.92    7.43
  -2   7  13  361.20    7.57
  -2   7  13  356.91   11.71
  -2   7  12    3.23    0.30
  -2   7  12    3.44    0.34
  -2   7  12    3.56    0.34
  -2   7  12    3.39    1.02
  -2   7  12    3.35    0.31
  -2   7  12    3.99    0.38
  -2   7  12    3.13    1.19
   2  -7 -12    4.63    1.18
  -2   7  11   73.31    5.10
   2  -7 -11   61.07    4.19
  -2   7  11   69.00    4.55
  -2   7  10  116.00    6.46
  -2   7  10  104.97    5.69
  -2   7   9   18.93    2.19
  -2   7   9   16.30    2.38
  -2   7   9   18.36    2.30
  -2   7   8    6.51    1.33
  -2   7   8    5.72    1.17
  -2   7   8    7.33    1.62
  -2   7   8    7.81    1.54
  -2   7   7   10.08    1.53
  -2   7   7    8.49    1.53
  -2   7   7   10.27    1.87
  -2   7   7   13.13    1.93
  -2   7   6   16.21    2.29
  -2   7   6   12.94    1.76
  -2   7   6   12.78    1.78
  -2   7   6   14.64    1.94
  -2   7   5    4.47    1.16
  -2   7   5    3.03    0.89
  -2   7   5    2.85    0.91
  -2   7   5    3.56    0.98
  -2   7   4  194.27    7.64
  -2   7   4  218.17    8.16
  -2   7   4  198.48    7.60
  -2   7   3  141.72    6.39
  -2   7   2   18.07    2.10
  -2   7   2   17.49    2.10
  -2   7   2   16.95    2.10
  -2   7   1    0.60    0.54
  -2   7   1    0.16    0.42
  -2   7   0   12.79    1.97
  -2   7   0   12.21    1.78
  -2   7   0   15.80    1.95
  -2   7  -1   99.95    5.60
  -2   7  -1   94.57    5.02
  -2   7  -1  101.23    5.10
  -2   7  -2    6.49    1.44
  -2   7  -2    4.12    1.02
  -2   7  -3  140.27    6.89
  -2   7  -4   27.92    2.95
  -2   7  -5    9.53    0.57
  -2   7  -5    8.38    0.58
  -2   7  -5    9.68    0.57
  -2   7  -5    9.76    0.63
  -2   7  -5    9.39    0.63
  -2   7  -5    9.37    0.55
  -2   7  -5    9.61    1.73
  -2   7  -6  104.76    2.54
  -2   7  -6   99.03    2.64
  -2   7  -6  101.31    2.52
  -2   7  -6   99.14    2.64
  -2   7  -6   96.31    2.62
  -2   7  -6   98.79    2.46
  -2   7  -7    1.97    0.28
  -2   7  -7    2.18    0.30
  -2   7  -7    1.58    0.29
  -2   7  -7    1.79    0.31
  -2   7  -7    1.82    0.25
  -2   7  -8   16.37    0.71
  -2   7  -8   17.04    0.73
  -2   7  -8   16.99    0.81
  -2   7  -8   16.36    0.67
  -2   7  -8   15.88    0.79
  -2   7  -9    1.20    0.18
  -2   7  -9    0.93    0.23
  -2   7  -9    1.16    0.25
  -2   7  -9    0.77    0.18
  -2   7 -10    1.89    0.21
  -2   7 -10    1.54    0.22
  -2   7 -10    1.78    0.26
  -2   7 -10    1.73    0.26
  -2   7 -10    1.54    0.18
  -2   7 -11    0.16    0.10
  -2   7 -11    0.46    0.15
  -2   7 -11    0.27    0.13
  -2   7 -11    0.40    0.15
  -2   7 -11    0.08    0.08
  -2   7 -12   17.34    0.53
  -2   7 -12   17.44    0.50
  -2   7 -12   17.02    0.53
  -2   6  19   13.42    0.46
  -2   6  19   13.51    0.45
  -2   6  19   13.48    0.45
  -2   6  18    3.61    0.27
  -2   6  18    3.15    0.26
  -2   6  18    3.16    0.25
  -2   6  17   91.00    2.15
  -2   6  17   90.77    2.16
  -2   6  17   89.87    2.14
  -2   6  16   23.56    0.88
  -2   6  16   23.90    0.85
   2  -6 -15  117.01    6.02
  -2   6  15  121.12    6.53
  -2   6  15  124.55    2.89
  -2   6  15  123.20    2.94
  -2   6  14   53.95    1.49
  -2   6  14   50.66    1.48
   2  -6 -14   45.61    3.74
  -2   6  14   51.92    4.21
  -2   6  14   48.57    1.39
  -2   6  14   49.90    1.52
  -2   6  14   46.98    3.54
  -2   6  13   45.10    1.33
  -2   6  13   43.85    1.35
  -2   6  13   43.61    1.29
  -2   6  13   40.22    3.32
  -2   6  13   45.15    1.40
   2  -6 -13   41.68    3.56
  -2   6  13   41.03    3.80
   2  -6 -12   20.05    2.44
  -2   6  12   23.55    2.92
  -2   6  12   25.18    2.61
  -2   6  11   15.11    2.26
  -2   6  11   13.27    1.93
  -2   6  10    2.01    0.93
  -2   6  10    0.83    0.63
  -2   6   9   41.14    3.59
  -2   6   9   45.13    3.20
  -2   6   9   39.30    3.21
  -2   6   8    4.04    1.09
  -2   6   8    2.01    0.74
  -2   6   8    4.30    0.93
  -2   6   8    2.85    0.80
  -2   6   8    2.65    0.89
  -2   6   7  118.07    6.06
  -2   6   7  119.05    5.24
  -2   6   7  126.09    5.28
  -2   6   7  120.76    5.55
  -2   6   7  124.95    5.78
  -2   6   6   88.37    4.43
  -2   6   6   99.48    4.88
  -2   6   6   86.99    4.32
  -2   6   6   93.49    5.19
  -2   6   5   32.19    2.94
  -2   6   5   31.55    2.53
  -2   6   5   35.67    2.63
  -2   6   5   30.35    2.64
  -2   6   5   36.04    2.87
  -2   6   4  146.28    6.60
  -2   6   4  149.72    6.26
  -2   6   4  143.42    5.88
  -2   6   4  138.30    5.71
  -2   6   3   54.42    3.55
  -2   6   3   50.53    3.48
  -2   6   3   54.71    3.42
  -2   6   3   53.71    3.47
  -2   6   3   59.11    3.47
  -2   6   2    8.23    1.41
  -2   6   2    8.00    1.30
  -2   6   2    8.48    1.38
  -2   6   1    7.71    1.39
  -2   6   1    7.02    1.25
  -2   6   1    8.76    1.38
  -2   6   0  359.93   10.75
  -2   6   0  337.60   10.61
  -2   6   0  356.67   10.58
  -2   6  -1   61.08    4.02
  -2   6  -1   53.00    3.45
  -2   6  -1   52.89    3.38
  -2   6  -1   54.49    3.50
  -2   6  -2   24.26    2.57
  -2   6  -2   23.24    2.21
  -2   6  -2   19.31    2.05
  -2   6  -3  113.63    5.83
  -2   6  -3  108.59    5.00
  -2   6  -4    0.91    0.57
  -2   6  -5    5.32    1.28
  -2   6  -6   31.28    3.06
  -2   6  -7    0.19    0.18
  -2   6  -7    0.36    0.16
  -2   6  -7    0.77    0.20
  -2   6  -7    1.12    0.27
  -2   6  -7    1.54    0.27
  -2   6  -7    1.20    0.28
  -2   6  -8    1.37    0.24
  -2   6  -8    1.33    0.28
  -2   6  -8    1.74    0.31
  -2   6  -8    1.16    0.24
  -2   6  -8    1.24    0.22
  -2   6  -9    1.12    0.21
  -2   6  -9    1.08    0.21
  -2   6  -9    0.93    0.26
  -2   6  -9    1.01    0.23
  -2   6  -9    1.05    0.28
  -2   6 -10    0.24    0.15
  -2   6 -10    0.22    0.14
  -2   6 -10    0.02    0.20
  -2   6 -10    0.02    0.18
   2  -6  10    0.15    0.12
  -2   6 -10    0.04    0.20
  -2   6 -11    6.11    0.38
  -2   6 -11    5.54    0.32
  -2   6 -11    5.50    0.43
  -2   6 -11    5.18    0.42
  -2   6 -11    5.09    0.37
   2  -6  11    5.02    0.29
  -2   6 -12    5.52    0.38
   2  -6  12    5.06    0.26
  -2   6 -12    5.73    0.34
  -2   6 -12    5.28    0.38
  -2   6 -12    5.73    0.31
  -2   6 -13    2.95    0.17
   2  -6  13    2.56    0.14
  -2   6 -13    2.95    0.19
  -2   5  20  103.40    2.13
  -2   5  19    1.16    0.17
  -2   5  19    1.17    0.14
  -2   5  19    1.32    0.16
  -2   5  19    1.23    0.16
  -2   5  18   15.67    0.59
   2  -5 -18   15.62    0.54
  -2   5  18   16.48    0.62
   2  -5 -18   15.59    0.55
  -2   5  17  101.81    2.38
  -2   5  17  100.81    2.39
   2  -5 -17  100.59    2.31
   2  -5 -17   99.53    2.30
  -2   5  17  104.52    2.41
  -2   5  16   18.16    0.74
  -2   5  16   18.91    0.76
  -2   5  15  132.65    3.12
   2  -5 -15  134.07    6.49
   2  -5 -15  134.24    6.53
  -2   5  15  137.30    6.99
  -2   5  15  136.98    3.15
  -2   5  14   30.32    2.81
   2  -5 -14   34.58    3.20
   2  -5 -14   31.75    3.07
  -2   5  14   34.87    3.46
   2  -5 -14   33.88    3.19
  -2   5  14   35.22    1.15
   2  -5 -13   82.22    5.13
  -2   5  13   90.17    5.63
   2  -5 -13   94.18    5.36
  -2   5  13   94.53    5.11
   2  -5 -12   81.86    4.88
   2  -5 -12   87.12    5.04
  -2   5  12   92.27    5.55
  -2   5  12   78.54    4.64
   2  -5 -11   -0.16    0.39
  -2   5  11    0.20    0.47
   2  -5 -11    0.16    0.48
  -2   5  11    1.26    0.68
   2  -5 -10   14.79    1.88
   2  -5 -10   18.03    2.11
  -2   5  10   13.60    2.03
  -2   5  10   13.32    1.86
   2  -5  -9   82.14    4.43
   2  -5  -9   88.42    4.58
  -2   5   9   86.04    4.96
  -2   5   9   80.34    4.46
   2  -5  -8  359.10   10.84
  -2   5   8  365.43   11.16
   2  -5  -8  359.83   10.87
  -2   5   8  382.85   11.92
  -2   5   7   44.97    3.08
  -2   5   7   43.33    2.74
  -2   5   7   46.99    2.78
  -2   5   7   44.22    2.98
  -2   5   7   41.70    3.20
  -2   5   6  148.04    5.94
  -2   5   6  142.81    5.52
  -2   5   6  152.75    5.55
  -2   5   6  170.25    6.20
  -2   5   6  148.91    6.31
  -2   5   6  149.33    6.87
  -2   5   5  543.46   13.72
  -2   5   5  521.48   13.45
  -2   5   5  553.37   14.14
  -2   5   5  534.56   14.53
  -2   5   4    7.88    1.23
  -2   5   4    5.36    1.07
  -2   5   4   14.34    1.56
  -2   5   4   27.63    2.06
  -2   5   4   33.68    2.43
  -2   5   4   26.24    2.86
  -2   5   4    7.77    1.31
  -2   5   3  315.77    9.61
  -2   5   3  344.12    9.81
  -2   5   3  325.75    9.32
  -2   5   3  318.20    9.41
  -2   5   3  319.49    9.63
  -2   5   3  313.10   11.54
  -2   5   3  330.91   10.14
  -2   5   2  733.44   17.66
  -2   5   2  698.78   17.65
  -2   5   2  737.49   17.68
  -2   5   1    5.24    1.06
  -2   5   1    3.62    0.86
  -2   5   1    4.29    1.23
  -2   5   1    5.94    1.05
  -2   5   1    3.24    0.80
  -2   5   0  217.88    7.75
  -2   5   0  225.18    7.45
  -2   5   0  236.08    7.45
  -2   5   0  225.07    7.52
  -2   5  -1   25.64    2.09
  -2   5  -1   22.35    2.04
  -2   5  -1   27.81    2.24
  -2   5  -2  100.26    5.04
  -2   5  -2   96.83    4.46
  -2   5  -2  108.90    4.61
  -2   5  -2   93.38    4.41
  -2   5  -3   -0.15    0.36
  -2   5  -3    0.11    0.30
  -2   5  -3    0.76    0.41
  -2   5  -4   40.93    3.25
  -2   5  -5    1.02    0.64
  -2   5  -6   45.92    3.59
  -2   5  -7  317.33   10.87
  -2   5  -8   87.62    2.29
  -2   5  -8   85.93    2.18
  -2   5  -8   83.67    2.41
  -2   5  -8   87.19    2.28
  -2   5  -8   84.86    2.21
  -2   5  -8   88.21    2.45
  -2   5  -9  503.28   10.16
  -2   5  -9  502.59   10.01
  -2   5  -9  494.16   10.33
   2  -5   9  485.96    9.92
  -2   5  -9  493.76   10.13
  -2   5  -9  499.43   10.06
  -2   5  -9  494.08   10.32
  -2   5 -10    2.33    0.31
  -2   5 -10    2.74    0.28
  -2   5 -10    3.01    0.40
   2  -5  10    2.32    0.26
  -2   5 -10    2.83    0.34
  -2   5 -10    2.90    0.32
  -2   5 -10    2.88    0.38
  -2   5 -11    6.03    0.43
  -2   5 -11    5.71    0.36
  -2   5 -11    5.03    0.47
  -2   5 -11    5.93    0.49
   2  -5  11    5.85    0.36
  -2   5 -11    5.95    0.40
  -2   5 -11    6.20    0.44
  -2   5 -12   11.91    0.55
   2  -5  12   11.51    0.48
  -2   5 -12   10.43    0.50
  -2   5 -12   11.30    0.55
  -2   5 -13    4.21    0.29
  -2   5 -13    4.08    0.29
   2  -5  13    3.87    0.25
  -2   5 -14    0.24    0.13
  -2   5 -14    0.28    0.10
   2  -5  14    0.39    0.10
  -2   5 -14    0.18    0.13
  -2   5 -14    0.38    0.09
  -2   4  20    0.77    0.10
  -2   4  19   71.86    1.58
  -2   4  19   69.98    1.61
   2  -4 -19   67.68    1.55
  -2   4  19   68.20    1.61
   2  -4 -19   67.43    1.55
  -2   4  18   58.93    1.42
  -2   4  18   62.45    1.53
  -2   4  18   60.77    1.50
   2  -4 -18   61.54    1.50
  -2   4  18   62.97    1.57
   2  -4 -18   61.84    1.50
  -2   4  17   93.31    2.20
  -2   4  17   90.65    2.08
   2  -4 -17   89.87    2.16
  -2   4  17   91.36    2.19
   2  -4 -17   91.71    2.17
  -2   4  16    9.02    0.45
  -2   4  16   10.00    0.53
   2  -4 -16    9.24    1.60
   2  -4 -16    9.62    0.51
   2  -4 -16    8.91    1.65
  -2   4  16    9.70    1.77
   2  -4 -16    9.62    0.51
  -2   4  15  120.57    2.88
  -2   4  15  122.39    2.77
   2  -4 -15  134.32    6.59
   2  -4 -15  122.66    2.89
   2  -4 -15  122.48    2.88
   2  -4 -15  120.37    6.28
  -2   4  15  128.56    6.71
   2  -4 -15  125.06    6.26
   2  -4 -14    5.21    1.36
   2  -4 -14    1.86    0.83
  -2   4  14    4.46    1.29
  -2   4  14    2.81    0.30
   2  -4 -14    3.68    0.34
   2  -4 -14    3.08    1.05
   2  -4 -14    3.25    0.33
  -2   4  14    1.86    0.74
   2  -4 -13   56.25    4.15
  -2   4  13   56.03    3.78
   2  -4 -13   57.51    4.20
  -2   4  13   58.57    4.42
   2  -4 -12  127.96    6.40
  -2   4  12  132.98    6.08
   2  -4 -12  136.24    6.56
  -2   4  12  138.88    6.87
   2  -4 -11    5.16    1.23
  -2   4  11    4.88    1.10
   2  -4 -11    6.68    1.35
  -2   4  11    8.29    1.58
   2  -4 -10    1.07    0.60
  -2   4  10    1.12    0.60
   2  -4 -10    0.31    0.48
  -2   4  10    2.38    0.88
   2  -4  -9  164.32    6.57
   2  -4  -9  160.25    6.51
  -2   4   9  155.42    6.72
  -2   4   9  164.67    6.42
  -2   4   8  161.53    5.78
   2  -4  -8  147.37    5.98
   2  -4  -8  149.84    6.04
  -2   4   8  160.64    6.50
  -2   4   8  147.04    5.93
  -2   4   7  154.44    5.45
  -2   4   7  170.15    5.53
  -2   4   7  173.41    6.03
  -2   4   7  170.19    8.34
   2  -4  -7  155.38    6.00
  -2   4   7  175.03    7.58
  -2   4   7  167.97    6.55
   2  -4  -7  161.23    6.09
  -2   4   7  175.93    6.28
  -2   4   6  123.00    4.67
  -2   4   6  135.05    6.30
  -2   4   6  135.81    7.34
  -2   4   6  127.06    5.00
  -2   4   6  130.88    4.68
   2  -4  -6  129.41    5.04
  -2   4   6  134.73    6.24
  -2   4   6  130.78    5.41
   2  -4  -6  127.34    5.02
  -2   4   6  127.82    5.10
  -2   4   5   56.27    2.89
  -2   4   5   55.85    3.89
  -2   4   5   62.55    3.20
  -2   4   5   53.38    2.74
  -2   4   5   46.63    4.23
   2  -4  -5   52.70    2.90
   2  -4  -5   52.07    2.81
  -2   4   5   58.77    3.66
   2  -4  -5   54.78    2.94
  -2   4   5   47.70    3.03
  -2   4   4    1.07    0.48
  -2   4   4    0.85    0.46
   2  -4  -4    1.14    0.46
  -2   4   4    1.04    0.47
  -2   4   4    2.17    0.80
  -2   4   4    0.72    0.57
  -2   4   4    0.88    0.45
  -2   4   4    1.33    0.49
  -2   4   4    0.86    0.43
  -2   4   4    0.37    0.29
  -2   4   3  297.15    8.59
  -2   4   3  275.73    8.53
  -2   4   3  296.43    8.24
  -2   4   3  287.06   10.05
  -2   4   3  296.88    8.16
  -2   4   3  284.09    8.36
  -2   4   3  296.22    8.39
  -2   4   2  381.76   10.74
  -2   4   2  386.66   10.57
  -2   4   2  393.29   10.40
  -2   4   2  395.77   10.34
  -2   4   2  398.81   14.20
  -2   4   2  390.35   12.33
  -2   4   2  395.93   10.51
  -2   4   2  410.52   10.30
  -2   4   1    3.23    0.74
  -2   4   1    2.61    0.67
  -2   4   1    3.47    1.22
  -2   4   1    5.07    0.85
  -2   4   1    2.40    0.82
  -2   4   1    2.26    0.62
  -2   4   1    3.06    0.68
  -2   4   0  521.96   13.48
  -2   4   0  528.42   13.09
  -2   4   0  520.01   13.02
  -2   4   0  547.67   15.49
  -2   4   0  510.01   17.00
  -2   4   0  520.66   13.11
  -2   4   0  547.03   13.02
  -2   4  -1  796.25   18.30
  -2   4  -1  801.76   20.89
  -2   4  -1  808.07   23.03
  -2   4  -1  765.32   18.26
  -2   4  -1  811.93   18.23
  -2   4  -2    0.73    0.45
  -2   4  -2    0.47    0.33
  -2   4  -2    0.91    0.53
  -2   4  -2    0.26    0.62
  -2   4  -2    0.67    0.41
  -2   4  -2    0.80    0.44
  -2   4  -3  111.40    5.06
  -2   4  -3  108.65    4.56
  -2   4  -3   98.36    4.22
  -2   4  -3  105.38    5.73
  -2   4  -3  112.85    4.38
  -2   4  -4  555.25   15.02
  -2   4  -5    8.99    1.49
  -2   4  -6   87.60    4.89
  -2   4  -7   45.79    3.53
   2  -4   8   29.24    2.62
  -2   4  -8   37.40    3.17
   2  -4   9  200.73    7.75
   2  -4  10  155.37    6.77
  -2   4 -10  159.95    3.98
  -2   4 -10  160.22    3.75
  -2   4 -10  165.00    3.80
   2  -4  10  170.67    3.66
  -2   4 -10  164.73    4.00
   2  -4  11  188.79    7.46
  -2   4 -11  188.18    4.21
   2  -4  11  191.44    4.10
  -2   4 -11  186.97    4.23
  -2   4 -12    0.84    0.22
  -2   4 -12    0.77    0.21
   2  -4  12    0.73    0.18
  -2   4 -13    1.03    0.26
  -2   4 -13    1.18    0.22
  -2   4 -13    1.40    0.23
  -2   4 -13    1.09    0.26
   2  -4  13    1.14    0.20
  -2   4 -13    1.56    0.23
  -2   4 -14   48.13    1.41
  -2   4 -14   50.81    1.30
  -2   4 -14   46.97    1.41
   2  -4  14   50.39    1.24
  -2   4 -14   47.57    1.27
  -2   4 -14   48.38    1.26
  -2   4 -15    8.20    0.41
   2  -4  15    8.10    0.32
  -2   4 -15    7.57    0.40
  -2   4 -15    8.04    0.33
  -2   3  20    6.68    0.26
  -2   3  19  107.30    2.32
  -2   3  19  114.85    2.37
   2  -3 -19  114.25    2.39
  -2   3  19  109.46    2.29
   2  -3 -19  108.68    2.33
  -2   3  19  110.53    2.42
   2  -3 -19  113.50    2.39
  -2   3  18   10.52    0.43
  -2   3  18   10.02    0.45
   2  -3 -18   10.63    0.47
  -2   3  18   10.49    0.41
   2  -3 -18    9.76    0.44
   2  -3 -18   10.41    0.47
  -2   3  18   10.18    0.49
  -2   3  17  113.42    2.57
  -2   3  17  115.79    2.63
   2  -3 -17  118.15    2.67
  -2   3  17  113.36    2.69
   2  -3 -17  114.81    2.65
  -2   3  17  109.44    2.51
   2  -3 -17  119.39    2.64
   2  -3 -16    2.70    0.30
  -2   3  16    2.78    0.25
  -2   3  16    2.23    0.25
  -2   3  16    2.33    0.27
   2  -3 -16    2.68    0.95
  -2   3  16    3.31    1.09
   2  -3 -16    1.43    0.80
  -2   3  16    2.59    0.30
   2  -3 -16    1.96    0.27
   2  -3 -16    2.28    0.29
  -2   3  16    2.03    0.25
   2  -3 -15  104.78    5.83
  -2   3  15   95.38    2.29
   2  -3 -15  100.68    2.44
  -2   3  15  101.54    2.36
  -2   3  15   98.42    2.42
  -2   3  15   98.43    2.47
   2  -3 -15   98.69    2.46
   2  -3 -15   97.11    2.44
   2  -3 -15  104.09    5.84
   2  -3 -15   94.81    5.36
  -2   3  15   99.16    5.86
   2  -3 -14   14.74    2.17
  -2   3  14   13.90    0.59
   2  -3 -14   14.05    0.68
  -2   3  14   13.73    0.65
  -2   3  14   13.71    2.19
   2  -3 -14   13.99    2.13
   2  -3 -14   14.11    2.05
  -2   3  14   14.19    0.68
   2  -3 -14   14.63    0.69
   2  -3 -14   13.99    0.68
  -2   3  14   13.97    0.62
  -2   3  13    3.68    0.97
   2  -3 -13    2.69    0.97
  -2   3  13    3.07    1.14
   2  -3 -13    3.86    1.17
   2  -3 -13    2.14    0.95
  -2   3  12    3.87    1.01
   2  -3 -12    2.74    0.97
  -2   3  12    5.01    1.28
   2  -3 -12    4.21    1.13
  -2   3  11   87.02    4.58
   2  -3 -11   91.62    5.11
   2  -3 -11   85.21    4.97
  -2   3  11   89.24    5.15
  -2   3  10   20.75    2.09
   2  -3 -10   17.88    2.12
   2  -3 -10   17.29    2.09
  -2   3  10   23.87    2.50
  -2   3   9    7.74    1.25
   2  -3  -9    9.75    1.51
  -2   3   9    8.76    1.44
   2  -3  -9    7.81    1.35
  -2   3   8   65.50    3.51
   2  -3  -8   56.89    3.16
  -2   3   8   69.51    3.87
   2  -3  -8   69.18    3.81
  -2   3   8   68.19    4.68
   2  -3  -8   69.35    3.80
   2  -3  -7    0.09    0.29
   2  -3  -7    0.56    0.42
  -2   3   7    0.19    0.32
  -2   3   7    0.10    0.36
  -2   3   7    0.88    0.63
  -2   3   7    0.34    0.36
   2  -3  -7    0.22    0.33
  -2   3   6  127.71    5.55
  -2   3   6  122.99    4.28
  -2   3   6  129.28    6.53
  -2   3   6  127.34    4.67
  -2   3   6  136.39    4.36
   2  -3  -6  116.68    4.53
  -2   3   6  117.95    4.67
   2  -3  -6  119.03    4.80
  -2   3   6  128.74    5.88
  -2   3   6  122.20    4.90
   2  -3  -6  116.61    4.77
  -2   3   6  118.20    4.47
  -2   3   5    3.62    0.66
   2  -3  -5    4.95    0.82
   2  -3  -5    4.81    0.87
  -2   3   5    4.25    0.70
  -2   3   5    3.80    0.93
  -2   3   5    4.76    0.72
  -2   3   5    3.67    0.73
  -2   3   5    5.11    1.31
  -2   3   5    6.43    1.17
  -2   3   5    4.48    0.85
   2  -3  -5    4.72    0.85
  -2   3   4   64.04    4.52
  -2   3   4   58.86    2.73
  -2   3   4   57.33    3.58
  -2   3   4   64.57    2.99
  -2   3   4   62.06    2.73
  -2   3   4   57.14    2.83
   2  -3  -4   60.68    2.89
   2  -3  -4   60.11    2.92
  -2   3   4   57.26    3.31
  -2   3   4   54.98    2.91
  -2   3   4   57.50    2.62
   2  -3  -4   55.19    2.82
  -2   3   3   48.00    2.50
  -2   3   3   53.60    2.63
   2  -3  -3   52.63    2.64
  -2   3   3   50.66    2.84
  -2   3   3   57.19    4.22
  -2   3   3   55.17    2.60
  -2   3   3   49.02    3.31
  -2   3   3   50.96    2.63
  -2   3   3   55.37    2.56
  -2   3   2  528.64   12.61
  -2   3   2  520.53   12.76
  -2   3   2  548.39   12.83
  -2   3   2  536.50   16.16
  -2   3   2  557.29   12.72
  -2   3   2  538.38   12.88
  -2   3   2  549.27   14.64
  -2   3   2  530.50   12.54
  -2   3   1    2.35    0.45
  -2   3   1    1.77    0.52
  -2   3   1    1.41    0.72
  -2   3   1    2.26    0.56
  -2   3   0   96.23    3.93
  -2   3   0   98.29    5.76
  -2   3   0   99.25    3.74
  -2   3   0   84.97    4.57
  -2   3   0   97.79    3.80
  -2   3   0   99.58    3.69
  -2   3  -1  186.20    6.27
  -2   3  -1  195.56    8.62
  -2   3  -1  202.87    6.01
  -2   3  -1  196.56    7.41
  -2   3  -1  189.37    5.96
  -2   3  -1  208.68    5.97
  -2   3  -2    1.75    0.48
  -2   3  -2    2.02    0.73
  -2   3  -2    1.96    0.50
  -2   3  -2    2.36    0.56
  -2   3  -2    2.77    1.02
  -2   3  -3  489.58   12.63
  -2   3  -3  489.29   11.60
  -2   3  -3  455.36   14.97
  -2   3  -3  450.27   11.47
  -2   3  -3  491.27   13.61
  -2   3  -3  454.61   11.34
  -2   3  -4   75.29    3.89
  -2   3  -4   68.98    3.12
  -2   3  -4   70.81    4.16
  -2   3  -4   70.18    3.07
  -2   3  -5   38.38    2.87
  -2   3  -6    2.84    0.81
   2  -3   6    2.53    0.71
  -2   3  -7  885.60   21.49
   2  -3   7  835.21   20.42
   2  -3   8  175.05    6.91
  -2   3  -8  192.90    7.62
   2  -3   9    0.15    0.40
   2  -3  10  259.64    9.25
  -2   3 -11    7.75    0.49
   2  -3  11    8.88    0.49
  -2   3 -11    7.46    0.51
  -2   3 -11    8.23    0.53
  -2   3 -11    8.25    0.50
  -2   3 -12   -0.02    0.16
  -2   3 -12    0.17    0.21
  -2   3 -12    0.31    0.19
  -2   3 -12    0.51    0.26
  -2   3 -12    0.09    0.17
   2  -3  12    0.10    0.16
  -2   3 -12    0.49    0.25
  -2   3 -12    0.09    0.16
  -2   3 -13  122.20    3.15
  -2   3 -13  131.12    3.15
  -2   3 -13  124.79    2.85
  -2   3 -13  124.70    3.17
  -2   3 -13  124.33    2.86
   2  -3  13  125.82    2.85
  -2   3 -13  124.33    2.93
  -2   3 -14   38.17    1.32
  -2   3 -14   40.07    1.11
  -2   3 -14   40.03    1.29
  -2   3 -14   38.53    1.32
  -2   3 -14   39.13    1.10
  -2   3 -14   40.99    1.16
   2  -3  14   39.87    1.12
   2  -3  15   11.60    0.46
  -2   3 -15   10.94    0.57
  -2   3 -15   11.77    0.51
  -2   3 -15   11.38    0.58
  -2   3 -15   11.53    0.43
  -2   3 -15   11.34    0.53
  -2   3 -15   11.78    0.44
  -2   3 -16   74.67    1.79
   2  -3  16   77.88    1.67
  -2   3 -16   73.36    1.79
  -2   3 -16   76.64    1.69
  -2   2  19   31.69    0.78
   2  -2 -19   29.78    0.80
   2  -2 -19   31.98    0.84
   2  -2 -19   31.52    0.84
  -2   2  19   29.90    0.78
  -2   2  19   31.15    0.81
   2  -2 -18   10.43    0.47
  -2   2  18   10.55    0.42
   2  -2 -18   10.29    0.45
   2  -2 -18   10.54    0.47
  -2   2  18    9.36    0.47
  -2   2  18   10.25    0.44
  -2   2  18    9.29    0.42
   2  -2 -17  118.95    2.75
  -2   2  17  118.96    2.64
   2  -2 -17  119.52    2.73
   2  -2 -17  120.22    2.76
  -2   2  17  116.68    2.77
  -2   2  17  120.99    2.69
  -2   2  17  118.31    2.69
   2  -2 -16   20.50    2.44
  -2   2  16   24.81    0.86
  -2   2  16   23.74    0.86
  -2   2  16   24.25    0.81
   2  -2 -16   24.84    0.90
   2  -2 -16   23.90    0.90
  -2   2  16   24.47    0.92
   2  -2 -16   23.89    0.90
  -2   2  16   26.11    2.84
   2  -2 -16   22.35    2.54
   2  -2 -15  120.46    6.28
  -2   2  15  113.04    2.67
   2  -2 -15  116.89    2.81
  -2   2  15  116.37    2.73
  -2   2  15  118.00    2.76
   2  -2 -15  118.25    2.83
   2  -2 -15  117.88    6.22
  -2   2  15  130.34    6.71
   2  -2 -15  110.61    5.70
   2  -2 -15  119.52    2.84
  -2   2  15  115.50    2.83
  -2   2  14    3.26    0.29
   2  -2 -14    3.33    0.35
  -2   2  14    4.00    0.34
  -2   2  14    2.96    1.10
   2  -2 -14    2.93    0.98
  -2   2  14    3.06    0.30
   2  -2 -14    3.22    0.35
   2  -2 -14    3.52    0.36
  -2   2  14    2.98    0.33
  -2   2  13   35.00    2.92
   2  -2 -13   32.21    2.99
  -2   2  12    0.59    0.50
   2  -2 -12    0.92    0.66
   2  -2 -12    0.92    0.82
  -2   2  11    3.89    0.95
   2  -2 -11    1.53    0.81
   2  -2 -11    2.54    0.95
   2  -2 -10  577.54   14.96
  -2   2  10  572.19   15.13
   2  -2 -10  592.46   15.99
   2  -2 -10  569.63   15.83
   2  -2  -9   11.30    1.43
   2  -2  -9   13.69    1.76
   2  -2  -9   10.77    1.57
   2  -2  -8   75.28    3.98
  -2   2   8   73.65    3.53
   2  -2  -8   74.24    3.64
   2  -2  -8   66.34    3.77
  -2   2   7   51.01    3.60
  -2   2   7   49.41    2.71
   2  -2  -7   55.70    3.19
   2  -2  -7   48.77    2.80
   2  -2  -7   53.97    3.14
  -2   2   7   60.93    3.26
  -2   2   7   54.66    3.90
  -2   2   6  491.56   14.03
  -2   2   6  476.65   12.68
  -2   2   6  449.90   11.55
   2  -2  -6  465.54   12.23
   2  -2  -6  472.49   11.87
   2  -2  -6  468.98   12.24
  -2   2   6  509.60   12.32
  -2   2   6  533.38   14.16
  -2   2   5   -0.16    0.33
  -2   2   5    0.11    0.26
  -2   2   5    0.76    0.33
   2  -2  -5    0.94    0.37
   2  -2  -5    0.18    0.30
  -2   2   5    0.08    0.27
   2  -2  -5   -0.09    0.26
  -2   2   5    0.79    0.49
  -2   2   4  511.47   13.49
  -2   2   4  506.38   14.65
  -2   2   4  523.42   12.21
  -2   2   3  122.60    4.73
  -2   2   3  126.36    5.95
  -2   2   2   62.66    2.94
  -2   2   1   23.22    1.48
  -2   2   1   31.14    2.82
  -2   2   0   81.23    2.55
  -2   2   0   97.64    5.17
  -2   2  -1  925.50   23.22
  -2   2  -2  936.08   21.79
  -2   2  -2  945.86   23.53
  -2   2  -2  921.93   20.66
  -2   2  -3  778.36   18.27
  -2   2  -3  764.14   19.89
  -2   2  -4  246.68    7.04
  -2   2  -4  241.71    7.01
  -2   2  -4  230.92    9.08
  -2   2  -4  264.70    8.26
   2  -2   4  252.36    6.96
  -2   2  -4  260.54    7.92
  -2   2  -5  115.88    4.38
  -2   2  -5  112.09    4.89
   2  -2   5  112.57    4.31
  -2   2  -5  114.98    4.37
  -2   2  -6   11.64    1.34
   2  -2   6   10.01    1.27
  -2   2  -6   12.07    1.58
  -2   2  -6   11.71    1.35
  -2   2  -7  313.80    9.20
   2  -2   7  289.94    9.06
  -2   2  -7  329.50   10.09
  -2   2  -7  303.13    9.11
  -2   2  -8    1.11    0.53
  -2   2  -8    0.15    0.36
   2  -2   8   -0.13    0.34
  -2   2  -8    1.47    0.58
  -2   2  -9   96.90    4.77
   2  -2   9   88.44    4.68
  -2   2  -9   97.22    5.13
  -2   2  -9   94.68    4.71
   2  -2  10    5.18    1.17
   2  -2  11    0.17    0.52
  -2   2 -12  399.75    8.14
  -2   2 -12  386.55    8.44
   2  -2  12  380.88    8.14
   2  -2  12  398.58    8.06
  -2   2 -12  392.32    8.18
  -2   2 -12  402.47    8.18
  -2   2 -12  381.25    8.44
  -2   2 -12  401.74    8.14
  -2   2 -12  398.74    8.51
   2  -2  12  412.97   12.59
  -2   2 -13   14.70    0.67
  -2   2 -13   14.77    0.83
   2  -2  13   14.42    0.64
  -2   2 -13   14.39    0.70
  -2   2 -13   13.76    0.66
  -2   2 -13   14.22    0.82
  -2   2 -13   13.40    0.81
  -2   2 -13   14.97    0.67
   2  -2  13   15.62    2.02
  -2   2 -14  175.28    4.22
  -2   2 -14  190.68    4.29
  -2   2 -14  183.62    3.96
  -2   2 -14  179.62    4.25
  -2   2 -14  183.41    3.97
  -2   2 -14  174.85    4.00
  -2   2 -15   13.75    0.71
  -2   2 -15   13.98    0.72
  -2   2 -15   14.08    0.58
  -2   2 -15   13.82    0.71
  -2   2 -15   14.18    0.58
  -2   2 -15   13.50    0.60
  -2   2 -16  169.35    3.79
  -2   2 -16  173.70    3.80
  -2   2 -16  171.99    3.59
  -2   2 -16  169.44    3.65
  -2   2 -16  175.11    3.79
  -2   2 -16  174.58    3.59
  -2   2 -17    6.43    0.29
   2  -2  17    6.29    0.26
  -2   2 -17    6.31    0.28
  -2   2 -17    5.13    0.22
  -2   2 -17    5.42    0.23
   2  -1 -19   17.21    0.53
   2  -1 -19   17.40    0.54
   2  -1 -19   18.02    0.55
  -2   1  19   18.61    0.52
  -2   1  19   16.97    0.53
   2  -1 -18    0.23    0.13
  -2   1  18    0.07    0.11
  -2   1  18    0.11    0.10
   2  -1 -18    0.18    0.14
   2  -1 -18    0.25    0.15
  -2   1  18    0.11    0.12
   2  -1 -17  153.93    3.38
  -2   1  17  149.27    3.38
   2  -1 -17  153.60    3.38
   2  -1 -17  154.22    3.37
  -2   1  17  152.84    3.28
  -2   1  17  151.63    3.33
  -2   1  17  150.75    3.29
  -2   1  16    0.42    0.16
   2  -1 -16    0.41    0.19
  -2   1  16    0.19    0.15
  -2   1  16    0.64    0.21
   2  -1 -16    0.16    0.18
   2  -1 -16    0.45    0.18
  -2   1  16    0.24    0.16
   2  -1 -15   16.25    0.74
  -2   1  15   16.19    0.66
  -2   1  15   16.02    0.68
  -2   1  15   16.12    0.69
   2  -1 -15   16.99    0.76
  -2   1  15   16.34    0.75
   2  -1 -15   16.58    0.75
   2  -1 -15   15.60    2.16
   2  -1 -15   19.56    2.43
  -2   1  15   16.96    2.44
  -2   1  14   69.11    1.79
   2  -1 -14   71.16    1.93
  -2   1  14   71.43    1.85
  -2   1  14   70.40    1.84
   2  -1 -14   75.06    4.87
   2  -1 -14   67.14    4.24
   2  -1 -14   69.28    1.92
   2  -1 -14   73.71    4.82
  -2   1  14   70.11    1.92
   2  -1 -14   68.07    1.93
  -2   1  13   20.29    2.25
   2  -1 -13   26.56    2.83
   2  -1 -13   22.45    2.43
   2  -1 -13   23.26    2.69
   2  -1 -12    9.08    1.64
   2  -1 -12    8.47    1.45
   2  -1 -12    7.79    1.53
   2  -1 -11  248.26    8.66
   2  -1 -11  246.40    9.11
   2  -1 -11  245.46    9.11
   2  -1 -10   42.76    3.04
   2  -1  -9   77.10    3.94
  -2   1   9   73.08    3.60
   2  -1  -8   79.47    3.86
   2  -1  -8   75.51    4.00
  -2   1   8   86.45    5.24
  -2   1   8   80.79    3.63
   2  -1  -8   71.27    3.90
  -2   1   7  210.35    6.49
   2  -1  -7  219.59    7.23
   2  -1  -7  214.75    6.82
   2  -1  -7  210.06    7.13
  -2   1   7  213.80    8.42
  -2   1   6  149.41    6.16
  -2   1   6  169.52    5.28
   2  -1  -6  161.32    5.69
   2  -1  -6  160.27    5.46
   2  -1  -6  160.98    5.68
  -2   1   5  454.53   12.16
   2  -1  -5  395.34   10.47
  -2   1   5  387.00    9.85
   2  -1  -5  389.02   10.43
  -2   1   5  428.24   11.99
   2  -1  -5  462.45   13.31
  -2   1   4  222.02    7.79
   2  -1  -4  224.57    7.94
  -2   1   4  202.43    7.14
  -2   1   3  537.80   14.16
   2  -1  -3  529.44   13.47
  -2   1   2  231.73    7.00
   2  -1  -2  241.66    7.26
  -2   1   1  254.54    8.53
   2  -1  -1  241.98    6.61
  -2   1   1  235.01    6.61
  -2   1   0  141.18    5.96
   2  -1   0  135.46    3.66
  -2   1   0  130.26    3.95
  -2   1  -1    1.43    0.66
  -2   1  -1    1.54    0.29
  -2   1  -2  154.55    6.45
  -2   1  -3  277.51    9.36
  -2   1  -4   92.83    4.85
  -2   1  -5  292.53    8.01
  -2   1  -5  286.91    7.97
  -2   1  -5  272.54    8.22
   2  -1   5  285.82    7.77
  -2   1  -6    0.19    0.32
  -2   1  -6    0.19    0.32
  -2   1  -7   95.41    4.27
   2  -1   7   89.00    4.07
  -2   1  -7   94.55    4.25
  -2   1  -8  216.43    7.35
   2  -1   8  195.26    6.98
  -2   1  -8  200.18    7.14
  -2   1  -9  269.36    9.04
   2  -1   9  264.49    8.91
  -2   1  -9  294.49    9.68
  -2   1  -9  277.76    9.13
  -2   1 -10  109.44    5.40
   2  -1  10  111.60    5.41
  -2   1 -10  116.90    5.68
  -2   1 -10  107.57    5.34
  -2   1 -11    1.96    0.75
   2  -1  11    2.60    0.89
  -2   1 -11    1.95    0.75
  -2   1 -12   47.92    3.63
  -2   1 -12   43.20    3.43
   2  -1  12   45.76    3.53
  -2   1 -13    7.98    0.51
  -2   1 -13    7.51    0.49
  -2   1 -13    7.87    0.65
  -2   1 -13    7.34    0.50
   2  -1  13    8.34    0.48
   2  -1  13    7.91    0.47
   2  -1  13    7.43    0.50
  -2   1 -13    8.06    0.62
  -2   1 -13    8.08    0.62
  -2   1 -13    8.64    1.53
   2  -1  13    8.14    1.55
  -2   1 -13    7.30    1.40
  -2   1 -14    3.69    0.36
  -2   1 -14    4.50    0.51
   2  -1  14    4.12    0.33
  -2   1 -14    4.63    0.47
   2  -1  14    3.35    0.34
  -2   1 -14    5.06    0.41
   2  -1  14    4.83    0.36
  -2   1 -14    4.20    0.45
   2  -1  14    2.81    0.91
  -2   1 -14    4.14    0.37
  -2   1 -15   21.33    0.82
   2  -1  15   22.25    0.77
  -2   1 -15   21.13    0.95
   2  -1  15   21.44    0.76
  -2   1 -15   20.85    0.95
  -2   1 -15   20.36    0.79
  -2   1 -15   22.00    1.00
  -2   1 -15   20.55    0.79
   2  -1  16  120.93    2.67
  -2   1 -16  121.43    2.75
  -2   1 -16  121.91    2.92
   2  -1  16  118.93    2.66
  -2   1 -16  122.58    2.93
  -2   1 -16  122.02    2.73
  -2   1 -16  120.89    2.72
  -2   1 -16  122.01    2.97
   2  -1  17    5.02    0.27
  -2   1 -17    4.62    0.29
   2  -1  17    4.95    0.26
  -2   1 -17    5.41    0.30
  -2   1 -17    5.13    0.29
  -2   1 -17    5.35    0.38
  -2   1 -17    5.07    0.36
  -2   1 -17    4.86    0.35
  -2   1 -18   11.06    0.36
   2   0 -19    0.40    0.09
   2   0 -19    0.39    0.09
   2   0 -19    0.57    0.10
   2   0 -18    9.53    0.42
   2   0 -18    9.89    0.42
   2   0 -18    8.89    0.46
   2   0 -18    9.72    0.43
  -2   0  18    9.01    0.40
   2   0 -17    0.45    0.17
   2   0 -17    0.47    0.17
  -2   0  17    0.63    0.16
   2   0 -17    0.49    0.18
   2   0 -17    0.31    0.19
  -2   0  17    0.31    0.15
   2   0 -16   -0.02    0.18
  -2   0  16    0.11    0.12
  -2   0  16    0.51    0.19
   2   0 -16    0.12    0.17
   2   0 -16    0.05    0.17
   2   0 -16   -0.06    0.20
  -2   0  16    0.17    0.15
   2   0 -15   98.36    2.43
  -2   0  15   97.41    2.36
  -2   0  15   95.98    2.31
  -2   0  15   94.56    2.40
   2   0 -15   83.35    2.58
   2   0 -15  100.05    2.43
   2   0 -15  102.04    2.44
   2   0 -15   90.22    5.20
   2   0 -15   90.51    5.20
   2   0 -14  242.93    9.30
   2   0 -14  233.30    5.08
  -2   0  14  236.15    4.96
  -2   0  14  229.97    4.98
   2   0 -14  246.98    9.34
   2   0 -14  238.66    5.09
   2   0 -14  243.83    8.91
   2   0 -14  246.29    5.10
  -2   0  14  229.03    5.05
   2   0 -13   30.06    2.89
   2   0 -13   31.95    3.10
   2   0 -13   34.83    3.21
   2   0 -12   30.83    2.89
   2   0 -12   32.14    3.05
   2   0 -12   26.44    2.48
   2   0 -12   27.38    2.82
  -2   0  11    9.49    1.32
   2   0 -11    9.93    1.62
   2   0 -11   10.91    1.72
   2   0 -11   11.55    1.79
  -2   0  10    3.91    0.79
   2   0 -10    3.51    1.00
   2   0 -10    3.35    0.93
   2   0 -10    4.67    1.07
   2   0  -9   25.97    2.28
  -2   0   9   23.85    1.85
   2   0  -9   28.22    2.46
  -2   0   9   19.37    1.77
  -2   0   8  429.33   14.36
   2   0  -8  513.82   17.26
  -2   0   8  451.29   11.36
   2   0  -8  468.70   12.52
   2   0  -8  490.03   12.93
   2   0  -8  495.69   12.96
  -2   0   8  471.94   11.87
  -2   0   7   99.45    5.47
   2   0  -7  113.70    6.71
  -2   0   7  109.31    4.05
   2   0  -7   89.35    4.26
  -2   0   7  104.63    3.64
   2   0  -7  100.41    4.29
   2   0  -7   92.77    4.30
   2   0  -6   11.83    2.02
  -2   0   6   11.47    1.71
  -2   0   6   12.19    1.46
  -2   0   6   10.45    1.10
   2   0  -6   10.12    1.25
   2   0  -6    9.42    1.16
   2   0  -6   10.41    1.27
  -2   0   5   92.36    4.67
   2   0  -5   96.73    5.29
   2   0  -5   85.28    3.55
  -2   0   5   86.73    3.33
  -2   0   5   91.61    4.35
   2   0  -4 2448.89   51.81
  -2   0   3  258.27    8.03
   2   0  -3  260.55    8.36
  -2   0   2 2911.77   60.98
   2   0  -2 3168.13   61.29
  -2   0   1 1793.72   37.67
   2   0  -1 1874.05   37.49
   2   0   0   30.91    1.61
   2   0   1  227.53    5.22
  -2   0  -2   53.62    2.08
  -2   0  -3    0.08    0.10
  -2   0  -4   29.94    1.57
  -2   0  -5   99.67    3.89
  -2   0  -5   90.55    3.74
  -2   0  -6   59.78    3.09
  -2   0  -6   59.84    2.80
   2   0   6   57.41    2.86
  -2   0  -6   63.04    3.15
  -2   0  -7   50.93    2.72
  -2   0  -7   52.46    3.01
   2   0   7   50.86    2.84
  -2   0  -7   54.23    3.05
  -2   0  -8   55.61    3.00
  -2   0  -8   60.67    3.46
   2   0   8   48.96    3.04
  -2   0  -8   59.59    3.42
  -2   0  -9  264.76    8.92
   2   0   9  272.25    8.72
  -2   0  -9  275.86    9.02
  -2   0 -10    1.06    0.62
   2   0  10    1.13    0.58
  -2   0 -10    0.30    0.51
  -2   0 -11    3.50    1.05
   2   0  11    2.19    0.85
  -2   0 -11    3.32    1.01
  -2   0 -12    3.57    1.15
  -2   0 -12    4.26    1.16
   2   0  12    3.72    1.09
  -2   0 -13  122.40    2.97
  -2   0 -13  120.69    3.33
  -2   0 -13  123.89    2.97
  -2   0 -13  119.85    2.95
   2   0  13  128.60    2.87
   2   0  13  123.41    2.88
  -2   0 -13  120.92    3.20
   2   0  13  120.96    2.96
  -2   0 -13  118.06    3.19
  -2   0 -13  137.72    6.53
  -2   0 -13  138.17    6.53
   2   0  13  138.89    6.43
  -2   0 -14   48.25    1.45
  -2   0 -14   49.25    1.46
  -2   0 -14   47.07    1.71
  -2   0 -14   44.75    1.43
   2   0  14   52.50    1.39
   2   0  14   45.22    1.36
  -2   0 -14   47.52    1.63
   2   0  14   43.78    1.43
  -2   0 -14   46.06    1.62
  -2   0 -14   52.32    3.87
   2   0  14   41.80    3.45
  -2   0 -14   47.18    3.68
  -2   0 -15   12.98    0.81
  -2   0 -15   13.53    0.64
   2   0  15   12.38    0.58
  -2   0 -15   12.44    0.74
   2   0  15   13.18    0.65
   2   0  15   13.25    0.58
  -2   0 -15   12.99    0.64
  -2   0 -15   11.42    0.72
   2   0  15   12.71    1.83
  -2   0 -15   12.88    0.63
   2   0  16    0.81    0.17
  -2   0 -16    1.12    0.27
  -2   0 -16    0.87    0.20
   2   0  16    0.74    0.18
  -2   0 -16    0.65    0.24
  -2   0 -16    1.06    0.21
  -2   0 -16    1.06    0.30
  -2   0 -16    1.12    0.22
   2   0  17    1.37    0.17
  -2   0 -17    1.40    0.24
  -2   0 -17    1.15    0.23
  -2   0 -17    1.18    0.19
  -2   0 -17    0.96    0.26
  -2   0 -17    1.40    0.20
  -2   0 -17    1.44    0.21
   2   0  17    1.25    0.18
   2   0  18   64.96    1.49
  -2   0 -18   67.57    1.55
   2   0  18   68.98    1.54
  -2   0 -18   69.68    1.57
  -2   0 -18   71.28    1.57
  -2  -1  18    0.60    0.11
   2   1 -18    0.81    0.14
   2   1 -18    0.75    0.13
   2   1 -18    0.60    0.16
   2   1 -18    0.58    0.13
  -2  -1  18    0.60    0.13
   2   1 -17    0.18    0.15
  -2  -1  17    0.18    0.14
   2   1 -17    0.02    0.13
   2   1 -17    0.03    0.13
   2   1 -17   -0.05    0.18
  -2  -1  16    2.26    0.22
  -2  -1  16    2.47    0.27
   2   1 -16    2.08    0.27
  -2  -1  16    2.40    0.25
   2   1 -16    2.28    0.27
   2   1 -16    2.54    0.28
   2   1 -16    1.35    0.30
  -2  -1  15  180.32    3.90
  -2  -1  15  180.02    3.84
   2   1 -15  179.92    3.95
  -2  -1  15  170.63    3.90
  -2  -1  15  180.20    3.85
   2   1 -15  183.39    3.96
   2   1 -14    8.16    1.52
  -2  -1  14    9.29    0.50
  -2  -1  14    9.88    0.53
  -2  -1  14    9.36    0.50
   2   1 -14   10.62    0.58
  -2  -1  14    9.92    0.55
   2   1 -14    8.19    0.61
   2   1 -14    9.22    1.63
   2   1 -14   10.87    1.79
   2   1 -14    9.36    0.55
   2   1 -13    4.45    1.12
  -2  -1  13    5.08    0.37
  -2  -1  13    4.71    0.37
  -2  -1  13    4.30    0.34
   2   1 -13    4.28    1.13
   2   1 -13    4.72    0.40
   2   1 -13    3.60    0.42
   2   1 -13    5.21    1.28
  -2  -1  13    5.64    1.14
   2   1 -13    4.53    0.40
  -2  -1  12    0.27    0.40
   2   1 -12    0.53    0.56
   2   1 -12    1.40    0.72
   2   1 -12    0.87    0.69
  -2  -1  11   37.59    2.78
   2   1 -11   35.59    3.12
   2   1 -11   33.36    2.98
   2   1 -11   41.67    3.30
  -2  -1  10   93.98    4.36
   2   1 -10   95.80    4.99
   2   1 -10   88.22    4.78
   2   1 -10   85.27    4.70
  -2  -1   9    4.93    0.91
   2   1  -9    3.38    0.93
   2   1  -9    3.16    0.90
   2   1  -9    5.43    1.15
  -2  -1   8   16.67    1.53
   2   1  -8   20.44    1.99
  -2  -1   8   16.67    2.34
   2   1  -8   15.09    1.75
  -2  -1   8   17.67    1.61
   2   1  -8   18.06    1.86
   2   1  -7  464.16   12.16
  -2  -1   7  451.04   11.29
  -2  -1   7  447.59   14.08
  -2  -1   7  467.83   11.36
   2   1  -7  453.61   12.13
   2   1  -7  457.65   12.12
   2   1  -6  622.01   15.08
  -2  -1   6  617.12   14.36
  -2  -1   6  611.04   17.08
  -2  -1   6  648.24   14.30
   2   1  -6  595.15   14.94
   2   1  -6  630.74   15.12
   2   1  -5   42.07    2.47
  -2  -1   5   44.18    2.24
  -2  -1   5   51.51    3.50
   2   1  -5   53.84    3.98
   2   1  -5   40.94    2.40
   2   1  -5   44.43    2.54
  -2  -1   4  348.84   10.69
   2   1  -4  367.77   11.47
  -2  -1   3 3311.83   69.15
   2   1  -3 3538.83   69.92
   2   1  -2 3656.10   73.46
   2   1  -1 7607.60  147.74
   2   1   0   51.50    2.52
   2   1   1 1431.33   28.31
  -2  -1  -1 1321.95   28.07
   2   1   2   61.04    2.47
  -2  -1  -2   62.34    2.42
  -2  -1  -3  373.34    8.58
   2   1   3  346.78    8.65
  -2  -1  -4  134.24    4.26
   2   1   5  137.99    4.88
  -2  -1  -6   89.68    3.67
   2   1   6   93.65    3.69
  -2  -1  -7  627.29   15.33
  -2  -1  -7  673.68   15.85
   2   1   7  622.23   15.26
  -2  -1  -7  678.46   15.85
  -2  -1  -8    8.88    1.21
  -2  -1  -8   10.29    1.44
   2   1   8    8.28    1.19
  -2  -1  -8   10.56    1.41
  -2  -1  -9   58.82    3.33
  -2  -1  -9   61.99    3.67
   2   1   9   52.42    3.24
  -2  -1  -9   55.98    3.50
  -2  -1 -10  128.15    5.46
  -2  -1 -10  121.27    5.73
   2   1  10  130.41    5.64
  -2  -1 -10  130.34    5.90
  -2  -1 -11  141.60    5.98
  -2  -1 -11  149.53    6.67
   2   1  11  139.52    6.23
  -2  -1 -11  149.12    6.66
  -2  -1 -12   48.54    3.76
   2   1  12   49.75    3.68
  -2  -1 -12   49.14    3.79
  -2  -1 -13   23.25    2.67
  -2  -1 -13   24.85    2.81
   2   1  13   19.24    2.34
  -2  -1 -14   51.93    1.57
  -2  -1 -14   53.78    1.59
  -2  -1 -14   55.85    1.90
   2   1  14   54.59    1.48
  -2  -1 -14   50.42    1.55
   2   1  14   53.18    1.52
  -2  -1 -14   54.42    1.79
  -2  -1 -14   52.04    1.76
  -2  -1 -14   52.93    4.06
  -2  -1 -14   54.80    4.12
   2   1  14   52.08    3.86
  -2  -1 -15   89.04    2.31
  -2  -1 -15   95.45    2.69
  -2  -1 -15   89.07    2.31
  -2  -1 -15   88.50    2.28
   2   1  15   93.76    2.21
   2   1  15   92.56    2.27
  -2  -1 -15   90.24    2.52
  -2  -1 -15   92.92    2.55
  -2  -1 -15   98.13    5.47
   2   1  15   87.01    5.03
  -2  -1 -15   91.08    5.27
   2   1  16   41.50    1.22
  -2  -1 -16   40.82    1.41
  -2  -1 -16   41.24    1.42
  -2  -1 -16   42.69    1.53
  -2  -1 -16   41.44    1.27
  -2  -1 -16   41.47    1.27
   2   1  16   42.02    1.17
  -2  -1 -16   42.02    1.25
   2   1  17   77.18    1.88
  -2  -1 -17   77.75    1.92
  -2  -1 -17   78.36    1.92
  -2  -1 -17   77.11    1.88
   2   1  17   77.99    1.81
   2   1  18    8.87    0.39
  -2  -1 -18    8.56    0.40
  -2  -1 -18    8.08    0.39
   2   1  18    7.71    0.33
  -2  -1 -18    8.30    0.37
  -2  -1 -19   38.45    0.94
   2   1  19   40.19    0.94
  -2  -1 -19   38.66    0.94
  -2  -2  18    0.16    0.07
   2   2 -18    0.13    0.10
   2   2 -18    0.26    0.09
  -2  -2  18    0.44    0.08
  -2  -2  17    2.05    0.20
  -2  -2  17    1.94    0.18
   2   2 -17    1.93    0.18
   2   2 -17    1.99    0.22
   2   2 -17    2.03    0.27
   2   2 -17    1.83    0.18
  -2  -2  16  219.62    4.58
   2   2 -16  227.59    4.64
  -2  -2  16  222.44    4.54
   2   2 -16  219.47    4.58
  -2  -2  16  210.53    4.42
   2   2 -16  224.46    4.59
   2   2 -16  214.06    4.85
   2   2 -15   52.51    1.44
  -2  -2  15   50.98    1.42
   2   2 -15   52.61    1.48
  -2  -2  15   53.00    1.39
   2   2 -15   53.49    1.45
  -2  -2  14   64.92    1.68
   2   2 -14   67.41    1.81
   2   2 -14   65.67    1.76
   2   2 -14   61.15    1.94
   2   2 -14   58.70    4.12
  -2  -2  14   57.50    3.71
  -2  -2  14   64.04    1.72
  -2  -2  14   62.70    1.65
   2   2 -14   65.65    1.75
   2   2 -13   12.61    0.65
  -2  -2  13   11.95    0.57
  -2  -2  13   11.82    0.58
  -2  -2  13   12.39    0.60
   2   2 -13   12.25    0.63
   2   2 -13   11.87    0.73
  -2  -2  13   12.05    1.69
   2   2 -13   11.62    1.88
   2   2 -13   12.34    0.63
   2   2 -12    0.74    0.70
  -2  -2  12    1.94    0.75
   2   2 -12    2.09    0.77
   2   2 -12    2.42    0.82
   2   2 -11   81.14    4.92
  -2  -2  11   81.49    4.42
   2   2 -11   78.82    4.58
   2   2 -11   74.89    4.49
   2   2 -10  100.43    5.35
  -2  -2  10  103.31    4.90
   2   2 -10  102.11    5.09
   2   2 -10   96.32    4.97
   2   2  -9   25.19    2.47
  -2  -2   9   27.75    2.31
   2   2  -9   25.28    2.34
   2   2  -9   27.74    2.42
  -2  -2   8   46.57    2.87
   2   2  -8   44.17    3.10
   2   2  -8   47.76    3.05
   2   2  -8   45.36    2.97
   2   2  -7   85.21    3.96
  -2  -2   7   84.26    5.26
   2   2  -7   84.63    6.19
  -2  -2   7   89.36    3.88
   2   2  -7   80.27    4.07
   2   2  -7   75.88    3.80
  -2  -2   6   72.10    3.06
   2   2  -6   61.68    3.22
  -2  -2   6   61.53    4.27
  -2  -2   6   71.32    3.23
   2   2  -6   70.58    3.50
   2   2  -6   65.66    3.30
  -2  -2   5  186.45    5.59
   2   2  -5  182.07    5.89
   2   2  -5  208.91    8.77
  -2  -2   5  195.78    7.74
  -2  -2   5  192.09    5.77
   2   2  -5  184.56    5.91
  -2  -2   4   50.78    3.50
   2   2  -4   52.64    3.86
   2   2  -3 4235.65   86.03
   2   2  -2   57.30    3.49
   2   2  -1   65.32    3.56
   2   2   0   13.84    1.45
   2   2   1 2576.24   52.24
   2   2   2  696.02   16.16
   2   2   3  482.36   12.16
   2   2   4   38.85    2.53
   2   2   5  521.44   13.37
   2   2   6 2322.53   48.82
  -2  -2  -6 2360.65   47.67
  -2  -2  -6 2368.99   47.78
   2   2   6 2343.85   47.45
  -2  -2  -6 2337.97   47.73
   2   2   7  880.14   21.26
  -2  -2  -7  947.52   20.35
  -2  -2  -7  878.27   20.29
   2   2   7  830.47   19.79
  -2  -2  -7  918.72   20.40
  -2  -2  -8  320.45    9.39
  -2  -2  -8  334.80    9.70
   2   2   8  313.07    9.23
  -2  -2  -8  341.43    9.73
  -2  -2  -9   64.71    3.56
  -2  -2  -9   54.36    3.45
   2   2   9   55.33    3.31
  -2  -2  -9   65.07    3.70
  -2  -2 -10    0.66    0.50
   2   2  10    0.26    0.38
  -2  -2 -11  248.07    8.71
   2   2  11  250.86    8.79
  -2  -2 -12   55.08    3.77
  -2  -2 -12   58.06    4.11
   2   2  12   55.64    3.81
  -2  -2 -12   56.09    4.06
  -2  -2 -13   82.00    4.71
  -2  -2 -13   79.92    5.07
  -2  -2 -13   82.13    5.12
   2   2  13   77.27    4.70
  -2  -2 -14  107.52    2.64
  -2  -2 -14  107.11    2.70
  -2  -2 -14  109.29    2.71
  -2  -2 -14  106.99    3.07
  -2  -2 -14  119.27    2.77
  -2  -2 -14  107.72    2.66
   2   2  14  114.46    2.59
   2   2  14  111.37    2.66
  -2  -2 -14  106.77    2.93
   2   2  14  106.30    2.70
  -2  -2 -14  109.08    2.95
  -2  -2 -14  131.81    6.59
  -2  -2 -14  128.05    6.47
   2   2  14  124.00    6.10
  -2  -2 -15  106.47    2.64
  -2  -2 -15  106.78    3.03
   2   2  15  112.22    2.52
  -2  -2 -15  106.47    2.59
   2   2  15  106.14    2.59
   2   2  15  108.46    2.65
  -2  -2 -15  106.11    2.86
  -2  -2 -15  108.50    2.88
  -2  -2 -15  119.14    6.24
  -2  -2 -15  104.93    2.56
  -2  -2 -15  104.86    2.64
  -2  -2 -16    7.77    0.46
   2   2  16    8.34    0.43
   2   2  16    8.23    0.48
  -2  -2 -16    8.46    0.60
   2   2  16    8.75    0.51
  -2  -2 -16   10.02    1.74
  -2  -2 -16    8.43    0.59
  -2  -2 -16    8.30    0.50
  -2  -2 -16    8.77    0.69
  -2  -2 -16    7.46    0.48
   2   2  17   11.31    0.54
   2   2  17   12.24    0.49
  -2  -2 -17   11.96    0.53
  -2  -2 -17   12.11    0.57
  -2  -2 -17   13.92    0.79
  -2  -2 -17   12.02    0.57
  -2  -2 -18    0.50    0.13
   2   2  18    0.45    0.15
   2   2  18    0.52    0.11
  -2  -2 -18    0.54    0.16
  -2  -2 -18    0.42    0.24
  -2  -2 -18    0.47    0.16
  -2  -2 -19   75.17    1.69
   2   2  19   76.36    1.68
  -2  -2 -19   73.17    1.68
  -2  -3  17   14.29    0.46
  -2  -3  17   16.81    0.46
   2   3 -17   18.35    0.63
   2   3 -17   13.35    0.42
   2   3 -17   16.94    0.51
  -2  -3  16   41.06    1.03
   2   3 -16   38.79    1.01
   2   3 -16   36.73    1.25
  -2  -3  16   41.35    1.07
  -2  -3  16   38.42    0.97
   2   3 -16   41.83    1.10
   2   3 -16   39.78    1.02
   2   3 -15   27.92    0.87
   2   3 -15   28.54    0.88
   2   3 -15   26.77    1.08
  -2  -3  15   27.59    0.88
  -2  -3  15   28.65    0.86
   2   3 -15   28.84    0.93
   2   3 -14  210.83    4.45
   2   3 -14  210.62    4.45
   2   3 -14  196.80    4.73
  -2  -3  14  205.80    4.40
   2   3 -14  212.40    4.52
  -2  -3  14  206.62    4.44
  -2  -3  13    1.13    0.22
   2   3 -13    1.82    0.84
  -2  -3  13    1.37    0.68
   2   3 -13    1.64    0.24
   2   3 -13    1.92    0.26
   2   3 -13    1.45    0.30
  -2  -3  13    1.23    0.21
   2   3 -13    1.59    0.26
   2   3 -12   87.96    2.24
  -2  -3  12   84.51    2.12
   2   3 -12   82.54    2.15
  -2  -3  12   87.24    2.14
  -2  -3  12   84.01    2.14
   2   3 -12   89.30    2.20
  -2  -3  12   89.86    4.86
   2   3 -12   86.49    5.23
   2   3 -12   89.22    5.23
   2   3 -12   89.15    2.20
   2   3 -12   85.91    2.42
   2   3 -11  135.20    6.64
  -2  -3  11  125.98    5.98
   2   3 -11  140.32    6.75
   2   3 -10  167.34    7.43
  -2  -3  10  175.80    7.01
   2   3  -9   51.36    3.70
  -2  -3   9   54.19    3.48
   2   3  -8   47.75    3.38
  -2  -3   8   44.17    3.05
  -2  -3   7   47.39    4.05
  -2  -3   7   54.21    3.18
   2   3  -7   49.01    2.90
   2   3  -7   44.22    2.77
  -2  -3   6  186.82    8.07
   2   3  -6  186.04    9.27
  -2  -3   6  170.78    6.05
   2   3  -6  175.56    5.83
   2   3  -6  163.95    5.70
  -2  -3   5  394.39   12.71
   2   3  -5  384.05    9.99
   2   3  -5  406.68   10.73
  -2  -3   5  394.29   10.40
   2   3  -5  387.36   10.01
   2   3  -4  166.73    6.52
  -2  -3   4  154.79    6.86
   2   3  -4  152.82    5.30
   2   3  -3  478.12   13.26
   2   3  -3  453.17   14.15
   2   3  -2  186.47    7.47
   2   3  -1  663.84   17.15
   2   3   0   22.02    2.12
   2   3   1    6.35    1.13
   2   3   2  174.75    6.44
   2   3   3  174.29    6.55
   2   3   4  200.34    7.32
  -2  -3  -5   21.33    1.65
   2   3   5   19.28    2.01
  -2  -3  -6  575.18   13.56
  -2  -3  -6  569.44   13.54
  -2  -3  -6  544.14   13.55
   2   3   6  549.02   15.03
   2   3   6  534.86   13.27
   2   3   7  658.31   17.15
  -2  -3  -7  625.17   15.31
   2   3   7  634.14   15.16
  -2  -3  -7  632.28   15.31
  -2  -3  -8  899.44   21.45
  -2  -3  -8  975.57   21.77
   2   3   8  926.06   23.31
   2   3   8  940.71   21.32
  -2  -3  -8  918.98   21.53
  -2  -3  -9  163.85    6.29
  -2  -3  -9  158.26    6.25
   2   3   9  160.08    6.04
  -2  -3  -9  153.44    6.16
  -2  -3 -10  190.45    7.22
  -2  -3 -10  186.74    7.27
   2   3  10  191.96    7.04
  -2  -3 -10  184.96    7.24
  -2  -3 -11    1.14    0.64
   2   3  11    1.02    0.62
  -2  -3 -11    2.75    0.92
  -2  -3 -12   30.74    2.87
  -2  -3 -12   27.57    2.85
  -2  -3 -12   30.41    2.95
  -2  -3 -13    3.16    0.98
  -2  -3 -13    3.86    1.19
  -2  -3 -13    1.34    0.82
  -2  -3 -14    8.08    1.58
  -2  -3 -14   11.70    1.97
  -2  -3 -14    9.62    1.79
  -2  -3 -15    5.11    0.57
  -2  -3 -15    5.42    0.42
  -2  -3 -15    6.91    0.48
   2   3  15    5.88    0.42
  -2  -3 -15    4.80    0.49
   2   3  15    5.10    0.41
  -2  -3 -15    5.67    0.52
  -2  -3 -15    5.52    1.27
  -2  -3 -15    5.98    0.43
  -2  -3 -15    6.32    0.45
   2   3  15    7.67    1.50
   2   3  16    3.16    0.31
   2   3  16    3.33    0.32
  -2  -3 -16    3.19    0.32
  -2  -3 -16    3.60    0.32
   2   3  16    2.19    0.88
  -2  -3 -16    3.94    0.36
  -2  -3 -16    2.43    0.44
  -2  -3 -16    2.85    0.32
  -2  -3 -17   47.40    1.35
  -2  -3 -17   46.39    1.30
  -2  -3 -17   45.56    1.33
  -2  -3 -17   46.79    1.67
   2   3  17   47.06    1.33
  -2  -3 -17   48.53    1.34
  -2  -3 -18    0.35    0.16
  -2  -3 -18    0.21    0.11
  -2  -3 -18    0.15    0.14
  -2  -3 -18    0.15    0.23
  -2  -3 -19   30.06    0.84
  -2  -3 -19   30.27    0.84
  -2  -3 -20    1.37    0.11
  -2  -3 -20    1.33    0.11
   2   4 -16    3.16    0.29
   2   4 -16    3.38    0.21
  -2  -4  16    3.41    0.19
   2   4 -16    3.36    0.22
  -2  -4  16    3.40    0.18
  -2  -4  15   26.03    0.79
   2   4 -15   28.43    0.85
  -2  -4  15   28.87    0.79
   2   4 -15   26.41    1.03
   2   4 -14    9.75    0.62
  -2  -4  14   10.72    0.46
   2   4 -14   10.62    0.52
  -2  -4  14    9.71    0.46
  -2  -4  13    3.29    0.29
  -2  -4  13    3.41    0.28
   2   4 -13    3.28    0.32
  -2  -4  12    3.51    0.31
   2   4 -12    5.83    1.33
   2   4 -12    4.24    0.44
   2   4 -12    2.80    1.04
  -2  -4  12    4.02    1.07
  -2  -4  12    3.58    0.30
   2   4 -12    3.79    0.35
   2   4 -11   93.75    2.36
  -2  -4  11   90.68    2.24
   2   4 -11   93.33    2.35
  -2  -4  11   98.86    5.26
   2   4 -11   96.94    5.61
   2   4 -11   99.88    2.61
   2   4 -10   11.60    1.89
  -2  -4  10   12.20    1.80
   2   4 -10   14.88    2.13
  -2  -4   9  185.00    7.50
   2   4  -9  196.08    8.08
  -2  -4   8  237.17    8.59
   2   4  -8  257.63    9.28
  -2  -4   7   43.57    3.10
   2   4  -7   44.74    3.24
  -2  -4   6   10.72    1.45
   2   4  -6    7.39    1.31
   2   4  -5  902.09   21.17
  -2  -4   5  930.77   21.25
  -2  -4   5  887.40   23.73
   2   4  -5  933.71   25.98
   2   4  -4  362.15    9.79
  -2  -4   4  344.38   11.87
   2   4  -4  364.39   13.24
   2   4  -4  340.29   11.35
   2   4  -3   27.34    1.92
   2   4  -3   29.30    2.77
  -2  -4   3   26.82    1.77
   2   4  -2  289.32   10.73
   2   4  -2  322.88   10.63
   2   4  -1 1119.66   27.98
   2   4  -1 1218.47   28.05
   2   4   0    1.81    0.78
   2   4   0    3.27    0.97
   2   4   1  130.72    6.07
   2   4   2   90.80    4.92
   2   4   2   99.87    5.22
   2   4   3  124.64    6.06
   2   4   3  168.54    6.88
   2   4   4   51.88    3.71
   2   4   4   52.29    2.59
   2   4   4   50.31    3.71
   2   4   5   21.96    2.39
   2   4   5   20.41    2.23
  -2  -4  -5   22.47    1.74
   2   4   5   20.80    1.64
   2   4   5   19.93    2.41
   2   4   6 1536.82   36.08
  -2  -4  -6 1540.54   32.13
   2   4   6 1542.20   35.01
  -2  -4  -6 1574.77   32.60
  -2  -4  -6 1532.41   32.12
   2   4   6 1556.79   35.01
   2   4   6 1468.43   32.19
  -2  -4  -7  660.65   15.46
   2   4   7  617.38   15.30
  -2  -4  -7  615.76   15.28
  -2  -4  -7  668.48   15.80
   2   4   7  630.28   17.68
  -2  -4  -8 1745.79   36.74
   2   4   8 1754.24   39.60
  -2  -4  -8 1728.58   36.96
  -2  -4  -8 1673.44   36.60
  -2  -4  -9  194.26    7.03
   2   4   9  176.83    8.31
  -2  -4  -9  201.37    7.15
  -2  -4 -10  442.97   12.66
  -2  -4 -10  431.87   12.68
  -2  -4 -10  427.44   12.56
  -2  -4 -11    2.23    0.89
  -2  -4 -11    2.89    0.94
  -2  -4 -11    2.75    0.90
  -2  -4 -12   66.62    4.40
   2   4  12   65.88    4.17
  -2  -4 -12   59.76    4.17
  -2  -4 -12   73.32    4.60
  -2  -4 -13   76.94    4.87
   2   4  13   73.64    4.60
  -2  -4 -13   70.97    4.67
  -2  -4 -13   74.75    4.81
  -2  -4 -14   18.11    2.46
  -2  -4 -14   14.87    2.14
  -2  -4 -14   17.22    2.38
   2   4  14   18.08    2.28
   2   4  15    2.11    0.30
  -2  -4 -15    2.07    0.27
  -2  -4 -15    2.46    0.30
  -2  -4 -15    2.59    0.33
   2   4  15    2.12    0.27
   2   4  15    1.97    0.26
  -2  -4 -15    2.27    0.29
  -2  -4 -15    1.79    0.40
  -2  -4 -15    3.38    1.03
  -2  -4 -15    2.62    0.96
   2   4  15    1.97    0.85
  -2  -4 -15    2.61    1.01
  -2  -4 -16    9.89    0.53
  -2  -4 -16    9.49    0.54
  -2  -4 -16   10.05    0.59
   2   4  16    9.43    0.51
   2   4  16    8.88    0.51
  -2  -4 -16   10.56    1.71
  -2  -4 -16   10.54    1.82
   2   4  16    8.68    1.56
  -2  -4 -16    7.95    0.70
  -2  -4 -16    9.09    0.51
  -2  -4 -16    9.35    1.71
  -2  -4 -17    0.23    0.15
  -2  -4 -17    0.11    0.14
   2   4  17    0.51    0.18
  -2  -4 -17    0.06    0.15
  -2  -4 -17    0.04    0.14
  -2  -4 -17    0.16    0.25
  -2  -4 -18    6.55    0.37
  -2  -4 -18    6.20    0.37
   2   4  18    6.34    0.37
  -2  -4 -18    5.98    0.37
  -2  -4 -18    6.31    0.37
  -2  -4 -19    3.49    0.23
  -2  -4 -19    3.75    0.25
   2   4  19    4.06    0.26
  -2  -4 -19    3.52    0.24
  -2  -4 -20    8.73    0.30
  -2  -4 -20    8.84    0.30
   2   4  20    9.08    0.32
   2   5 -16    3.55    0.23
   2   5 -15    0.13    0.10
   2   5 -15    0.36    0.10
   2   5 -14    4.69    0.29
   2   5 -13  102.23    2.37
  -2  -5  12    7.56    1.37
   2   5 -12    7.57    0.45
   2   5 -11    4.12    1.15
   2   5 -11    3.79    0.34
  -2  -5  11    4.37    1.13
   2   5 -10    5.62    0.43
   2   5 -10    5.07    0.38
  -2  -5  10    5.06    1.27
   2   5  -9  168.58    7.61
  -2  -5   9  178.94    7.51
   2   5  -9  168.35    7.57
   2   5  -8  176.36    7.60
  -2  -5   8  177.33    7.39
   2   5  -8  161.74    7.23
   2   5  -7  130.27    6.20
   2   5  -7  123.48    5.90
  -2  -5   7  127.56    5.96
   2   5  -6   82.69    4.69
   2   5  -6   95.24    4.80
  -2  -5   6   92.06    4.77
   2   5  -5   46.31    3.24
   2   5  -5   40.30    2.88
  -2  -5   5   39.64    2.93
   2   5  -4   75.59    4.01
   2   5  -4   74.99    3.77
   2   5  -3    0.28    0.32
   2   5  -3    0.78    0.62
   2   5  -3    0.21    0.36
   2   5  -2   98.84    6.21
   2   5  -2   96.04    4.17
   2   5  -2   95.93    3.83
   2   5  -2   95.71    3.75
   2   5  -2  100.12    5.85
   2   5  -2   98.11    3.72
   2   5  -1   30.70    1.97
   2   5  -1   36.40    3.45
  -2  -5   1   32.50    2.07
   2   5  -1   37.09    2.31
   2   5   0  174.91    7.91
   2   5   0  171.56    5.41
   2   5   0  160.45    7.70
   2   5   0  180.49    5.59
  -2  -5   0  168.20    5.53
   2   5   1 1134.40   27.32
   2   5   1 1057.69   22.86
   2   5   1 1056.72   26.91
   2   5   1 1083.13   22.72
  -2  -5  -1 1031.67   23.13
   2   5   2   82.18    5.16
   2   5   2   81.05    3.32
   2   5   2   70.54    4.79
  -2  -5  -2   73.90    3.37
   2   5   3  265.33   10.01
  -2  -5  -3  246.52    7.40
   2   5   3  252.40    9.91
  -2  -5  -4   63.11    2.98
   2   5   4   64.94    4.55
   2   5   4   56.89    2.74
   2   5   4   61.02    4.53
  -2  -5  -5    0.18    0.32
   2   5   5    0.22    0.25
   2   5   5    0.20    0.42
   2   5   5    0.89    0.65
   2   5   6  293.11   10.84
  -2  -5  -6  309.44    8.91
   2   5   6  292.37   10.97
   2   5   6  301.56    8.09
   2   5   6  287.72   11.59
  -2  -5  -7  512.70   12.82
  -2  -5  -7  514.62   13.33
   2   5   7  511.47   15.82
  -2  -5  -7  511.50   12.84
   2   5   7  530.04   15.97
   2   5   7  476.55   11.93
   2   5   7  518.03   12.22
  -2  -5  -8  956.23   21.60
  -2  -5  -8  948.79   22.09
   2   5   8  954.50   25.03
  -2  -5  -8  984.98   21.67
   2   5   8  990.16   21.93
   2   5   8  909.05   20.29
   2   5   9  209.99    7.47
  -2  -5  -9  218.07    7.50
  -2  -5  -9  211.20    7.76
  -2  -5  -9  217.40    7.53
   2   5  10  203.74    7.62
  -2  -5 -10  211.43    7.72
  -2  -5 -10  214.72    8.04
  -2  -5 -10  214.52    7.78
   2   5  11  278.80    9.57
  -2  -5 -11  291.43    9.85
  -2  -5 -11  284.36    9.79
   2   5  12   95.40    5.12
  -2  -5 -12   89.96    5.12
  -2  -5 -12   90.79    5.16
   2   5  13   51.07    3.75
  -2  -5 -13   48.53    3.81
  -2  -5 -13   42.72    3.67
  -2  -5 -13   47.71    3.79
   2   5  14  103.71    5.64
  -2  -5 -14  109.27    6.04
  -2  -5 -14  100.07    5.80
  -2  -5 -14  113.30    6.08
  -2  -5 -15  123.94    6.43
   2   5  15  115.33    2.70
  -2  -5 -15  114.46    2.81
  -2  -5 -15  122.88    6.37
  -2  -5 -15  120.15    6.33
  -2  -5 -15  117.13    3.27
   2   5  15  111.88    5.86
   2   5  15  109.89    2.82
   2   5  16   14.71    0.72
  -2  -5 -16   15.43    2.13
  -2  -5 -16   16.24    2.25
  -2  -5 -16   14.90    0.70
  -2  -5 -16   13.71    0.95
  -2  -5 -16   16.19    0.76
  -2  -5 -16   15.60    2.19
   2   5  16   13.33    1.90
   2   5  16   15.38    0.66
  -2  -5 -17    0.09    0.16
   2   5  17    0.01    0.13
  -2  -5 -17    0.03    0.16
  -2  -5 -17    0.26    0.16
  -2  -5 -17    0.23    0.14
  -2  -5 -18    6.08    0.40
   2   5  18    6.02    0.35
  -2  -5 -18    6.01    0.37
  -2  -5 -18    5.94    0.34
  -2  -5 -18    5.46    0.33
  -2  -5 -19   69.52    1.63
   2   5  19   72.92    1.61
  -2  -5 -19   68.33    1.58
  -2  -5 -19   70.15    1.64
  -2  -5 -19   66.57    1.57
   2   5  20   15.56    0.44
  -2  -5 -20   14.39    0.43
   2   6 -15    1.25    0.15
  -2  -6  15    2.34    0.13
   2   6 -14   73.03    1.98
   2   6 -14   86.61    1.84
   2   6 -13   34.61    1.20
   2   6 -13   38.13    1.06
   2   6 -12    0.23    0.22
   2   6 -12    0.25    0.14
   2   6 -11    4.24    0.44
   2   6 -11    4.04    0.33
   2   6 -10   13.12    1.98
   2   6 -10   14.44    0.80
  -2  -6  10   13.52    1.94
   2   6 -10   13.96    0.64
   2   6  -9   -0.05    0.15
   2   6  -9    0.08    0.17
   2   6  -9    0.67    0.21
  -2  -6   9    0.18    0.53
   2   6  -9    0.37    0.53
   2   6  -9    0.07    0.22
   2   6  -9    0.19    0.45
   2   6  -8    8.50    1.63
   2   6  -8    7.15    1.51
   2   6  -7  378.86   12.31
   2   6  -7  363.39   11.84
   2   6  -6    0.52    0.71
   2   6  -6    0.93    0.61
   2   6  -5  228.55    8.46
   2   6  -5  220.11    7.93
   2   6  -4  279.93    9.40
   2   6  -4  278.07    8.85
   2   6  -3  293.61    8.78
   2   6  -2    0.27    0.27
   2   6  -2    0.26    0.45
   2   6  -2    0.09    0.26
   2   6  -2    0.09    0.22
   2   6  -2    0.24    0.37
   2   6  -1  148.16    8.19
   2   6  -1  140.00    5.08
   2   6  -1  139.57    7.88
   2   6  -1  137.59    5.00
   2   6  -1  142.58    5.44
   2   6   0   97.81    4.05
   2   6   0   96.11    6.35
   2   6   0   91.11    3.88
   2   6   0   97.79    4.15
  -2  -6   0  101.05    4.16
   2   6   1  150.21    5.32
   2   6   1  155.88    8.14
   2   6   1  150.52    5.20
   2   6   1  153.78    5.25
  -2  -6  -1  140.24    5.32
   2   6   2   19.67    2.85
   2   6   2   26.87    1.96
   2   6   2   27.53    1.95
  -2  -6  -2   23.90    1.97
   2   6   2   25.11    1.80
   2   6   3   27.23    3.26
   2   6   3   25.17    3.15
   2   6   3   22.01    1.74
   2   6   3   27.15    1.96
   2   6   3   24.90    1.71
  -2  -6  -3   23.25    1.98
   2   6   4   18.45    2.75
   2   6   4   19.40    1.45
  -2  -6  -4   17.02    1.73
   2   6   4   17.95    1.60
   2   6   4   18.16    2.69
   2   6   4   20.24    1.65
  -2  -6  -5  328.38    9.17
   2   6   5  308.89   12.59
   2   6   5  319.50    8.88
   2   6   5  303.55   12.24
   2   6   5  320.67    8.79
  -2  -6  -6  314.15    9.50
   2   6   6  300.71   12.87
   2   6   6  341.17    9.16
   2   6   6  321.50   12.68
   2   6   6  341.53    9.06
  -2  -6  -7   82.47    4.18
   2   6   7   85.18    5.82
   2   6   7   79.79    4.06
   2   6   7   86.62    3.74
   2   6   7   77.36    5.72
   2   6   7   80.74    3.58
  -2  -6  -8  257.76    8.66
   2   6   8  245.61    8.33
   2   6   8  247.54    7.43
   2   6   9  178.39    6.88
  -2  -6  -9  177.96    7.10
   2   6  10  119.46    5.59
  -2  -6 -10  121.87    5.50
  -2  -6 -10  113.99    5.75
  -2  -6 -10  129.46    5.65
   2   6  11   63.22    4.05
  -2  -6 -11   69.03    4.20
  -2  -6 -11   75.07    4.61
  -2  -6 -11   64.09    4.08
   2   6  12   62.09    4.10
  -2  -6 -12   59.54    4.02
  -2  -6 -12   57.15    4.20
  -2  -6 -12   55.85    3.95
   2   6  13    1.75    0.78
  -2  -6 -13    0.90    0.74
  -2  -6 -13    1.63    0.86
  -2  -6 -13    1.00    0.79
   2   6  14  119.64    6.07
  -2  -6 -14  131.20    6.51
  -2  -6 -14  119.67    6.26
  -2  -6 -15   68.20    1.91
   2   6  15   69.48    4.47
  -2  -6 -15   67.97    4.60
   2   6  15   71.68    1.81
  -2  -6 -15   71.79    4.89
  -2  -6 -15   70.91    4.71
   2   6  16  149.58    6.78
   2   6  16  157.75    3.49
  -2  -6 -16  166.34    7.30
  -2  -6 -16  164.99    7.47
  -2  -6 -16  164.38    7.27
   2   6  17    6.80    0.39
  -2  -6 -17    7.02    0.48
   2   6  18    0.98    0.16
  -2  -6 -18    0.98    0.20
  -2  -6 -18    1.03    0.22
  -2  -6 -19   31.67    0.91
  -2  -6 -19   33.41    0.93
  -2  -6 -20    0.68    0.11
  -2  -6 -20    0.37    0.08
  -2  -7  13    1.47    0.15
   2   7 -13    1.38    0.16
   2   7 -12    6.54    0.37
   2   7 -12    5.93    0.43
   2   7 -12    6.93    0.34
   2   7 -11    8.91    0.44
   2   7 -11    7.92    0.49
   2   7 -11    7.48    0.48
   2   7 -11    8.59    0.46
   2   7 -11    7.87    0.53
   2   7 -11    8.42    0.43
   2   7 -10    4.77    0.42
   2   7 -10    4.66    0.35
   2   7 -10    4.23    0.39
   2   7 -10    5.38    0.47
   2   7 -10    4.23    0.34
   2   7  -9    1.08    0.22
   2   7  -9    0.36    0.52
   2   7  -9    0.17    0.19
   2   7  -9    0.48    0.22
   2   7  -9    0.47    0.17
   2   7  -9    0.39    0.22
   2   7  -8   36.97    1.30
   2   7  -8   33.67    1.14
   2   7  -8   35.48    3.27
   2   7  -8   34.83    1.26
   2   7  -8   33.75    1.25
   2   7  -8   32.71    1.20
  -2  -7   8   37.12    3.30
   2   7  -8   32.79    1.05
   2   7  -7  151.71    7.09
  -2  -7   7  139.37    6.84
   2   7  -6  114.39    6.04
  -2  -7   6  111.21    5.92
   2   7  -5    0.53    0.51
  -2  -7   5    0.18    0.48
   2   7  -5    0.15    0.35
   2   7  -4   46.90    3.53
  -2  -7   4   43.35    3.45
   2   7  -4   38.28    2.95
   2   7  -3   71.85    3.83
   2   7  -2   29.56    2.24
   2   7  -2   31.00    2.65
   2   7  -1   35.14    2.49
   2   7  -1   29.67    2.27
   2   7  -1   34.90    2.67
   2   7   0   60.31    3.38
   2   7   0   72.26    3.59
   2   7   0   65.82    3.62
   2   7   1  522.98   13.37
   2   7   1  530.38   13.52
   2   7   1  514.29   13.42
   2   7   2  403.35   10.90
   2   7   2  401.48   11.01
  -2  -7  -2  397.77   11.20
   2   7   2  392.70   10.72
   2   7   3   11.91    1.40
   2   7   3    9.36    1.30
   2   7   3   10.85    1.27
  -2  -7  -3   11.43    1.50
   2   7   4  162.65    5.62
  -2  -7  -4  179.63    6.63
   2   7   5  114.35    4.74
   2   7   5  106.90    4.53
  -2  -7  -5  102.91    4.93
   2   7   6   26.50    2.11
   2   7   6   27.19    2.18
   2   7   7  116.39    4.74
   2   7   7  114.24    4.79
  -2  -7  -7  108.05    5.03
   2   7   8    4.24    0.89
   2   7   8    2.90    0.74
  -2  -7  -8    3.57    0.92
  -2  -7  -9  160.65    6.80
   2   7   9  157.26    5.74
   2   7   9  167.18    5.98
   2   7   9  156.20    6.58
   2   7  10    0.47    0.45
  -2  -7 -10    0.17    0.46
   2   7  11   25.16    2.56
  -2  -7 -11   21.43    2.52
   2   7  12  164.88    7.24
  -2  -7 -12  175.18    7.78
   2   7  13  223.80    8.87
  -2  -7 -13  238.26    9.51
   2   7  14    4.89    0.37
  -2  -7 -14    4.55    1.28
   2   7  14    4.30    0.37
   2   7  14    4.66    0.41
   2   7  14    5.46    1.28
  -2  -7 -14    4.56    0.41
  -2  -7 -15   24.93    2.85
   2   7  15   27.06    2.72
  -2  -7 -15   26.42    0.99
   2   7  15   25.72    0.93
   2   7  15   25.09    0.98
  -2  -7 -16  126.54    3.05
   2   7  16  133.69    3.10
  -2  -7 -17    1.76    0.26
   2   7  17    1.67    0.26
  -2  -7 -18  107.99    2.55
  -2  -7 -18  116.14    2.64
  -2  -7 -19  155.80    3.34
  -2  -7 -20    1.96    0.16
  -2  -7 -20    2.00    0.15
   2   8 -12    1.05    0.11
   2   8 -12    1.09    0.14
  -2  -8  12    1.28    0.13
   2   8 -12    0.96    0.16
   2   8 -11   10.75    0.42
   2   8 -11    9.64    0.47
   2   8 -11    9.27    0.46
   2   8 -11    9.83    0.42
   2   8 -11    8.39    0.48
   2   8 -10    9.13    0.44
   2   8 -10    8.26    0.50
   2   8 -10    8.86    0.51
   2   8 -10    9.35    0.47
   2   8 -10    9.03    0.53
   2   8 -10    9.47    0.46
   2   8  -9   39.48    1.20
   2   8  -9   39.64    1.18
   2   8  -9   40.43    1.32
   2   8  -9   40.77    1.33
   2   8  -9   40.95    1.12
   2   8  -9   40.37    1.21
   2   8  -9   42.52    1.36
   2   8  -8    0.37    0.20
   2   8  -8    0.31    0.17
   2   8  -8    1.04    0.65
   2   8  -8    0.30    0.21
   2   8  -8    0.58    0.17
   2   8  -8    0.28    0.21
   2   8  -8    0.21    0.17
   2   8  -8    0.37    0.20
   2   8  -8    0.23    0.17
  -2  -8   8    0.86    0.58
   2   8  -7    2.45    0.33
   2   8  -7    2.68    0.31
   2   8  -7    1.84    0.82
   2   8  -7    0.57    0.24
   2   8  -7    0.42    0.17
   2   8  -7    0.69    0.25
   2   8  -7    0.31    0.21
   2   8  -7    0.47    0.19
   2   8  -7    0.39    0.22
  -2  -8   7    0.37    0.49
   2   8  -6    0.97    0.25
   2   8  -6    0.43    0.21
   2   8  -6   -0.19    0.50
   2   8  -6    3.27    0.38
   2   8  -6    0.05    0.16
   2   8  -6    3.70    0.39
   2   8  -6   -0.03    0.18
   2   8  -6    0.07    0.19
   2   8  -6    0.20    0.15
  -2  -8   6    0.38    0.56
   2   8  -5   57.40    4.18
  -2  -8   5   51.85    4.03
   2   8  -4  159.71    7.22
  -2  -8   4  160.01    7.37
  -2  -8   3   11.96    1.91
   2   8  -2    3.07    1.00
   2   8  -1   27.56    2.57
   2   8  -1   27.27    2.35
   2   8  -1   28.30    2.43
   2   8   0   23.08    2.27
   2   8   0   23.52    2.22
   2   8   0   25.45    2.24
   2   8   1    6.68    1.20
   2   8   1    7.80    1.25
   2   8   1   10.63    1.49
   2   8   2  213.82    7.50
   2   8   2  220.07    7.57
   2   8   2  222.35    7.70
   2   8   3   20.52    1.94
  -2  -8  -3   18.10    2.01
   2   8   3   20.65    2.02
   2   8   3   20.95    2.10
  -2  -8  -4   -0.15    0.39
   2   8   4    0.44    0.32
   2   8   4    0.74    0.50
  -2  -8  -5    6.96    1.29
   2   8   5    7.94    1.30
   2   8   5    7.71    1.24
   2   8   6   87.41    4.32
   2   8   6   94.15    4.55
   2   8   7  370.51   10.79
   2   8   7  369.81   10.94
   2   8   8    3.07    0.84
   2   8   8    3.05    0.83
  -2  -8  -9  272.07    9.62
   2   8   9  274.65    8.68
   2   8   9  271.48    8.80
  -2  -8 -10  170.91    7.42
  -2  -8 -11    9.96    1.74
  -2  -8 -12  206.69    8.70
  -2  -8 -13   30.06    3.15
   2   8  13   30.75    1.09
   2   8  13   29.97    1.07
  -2  -8 -13   29.65    1.07
   2   8  13   32.99    1.07
  -2  -8 -14   -0.20    0.59
   2   8  14   -0.05    0.15
   2   8  14    0.07    0.15
  -2  -8 -14   -0.04    0.18
   2   8  14    0.09    0.14
   2   8  15    8.38    0.46
  -2  -8 -15    5.85    1.42
   2   8  15    7.22    0.47
   2   8  15    7.86    0.49
  -2  -8 -15    6.87    0.47
  -2  -8 -15    6.91    1.42
   2   8  16    1.05    0.21
   2   8  16    0.68    0.20
  -2  -8 -16    0.41    0.19
  -2  -8 -17   38.29    1.21
   2   8  17   37.68    1.09
   2   8  17   37.46    1.18
   2   8  17   36.10    1.13
  -2  -8 -17   37.67    1.14
  -2  -8 -18    0.04    0.17
   2   8  18    0.50    0.18
  -2  -8 -18    0.22    0.14
  -2  -8 -19    0.52    0.13
  -2  -8 -20    1.15    0.12
  -2  -8 -20    1.36    0.12
  -2  -9  11   57.71    1.24
   2   9 -11   54.66    1.23
   2   9 -10   39.93    0.97
   2   9 -10   37.65    1.06
   2   9 -10   37.77    1.06
   2   9 -10   39.50    1.00
   2   9 -10   38.84    1.00
   2   9  -9   93.81    2.18
   2   9  -9   98.09    2.16
   2   9  -9   93.20    2.30
   2   9  -9   95.74    2.30
   2   9  -9   95.15    2.09
   2   9  -9   97.20    2.18
   2   9  -8    0.87    0.21
   2   9  -8    0.61    0.20
   2   9  -8    0.21    0.16
   2   9  -8   -0.02    0.19
   2   9  -8    0.07    0.19
   2   9  -8    0.31    0.14
   2   9  -8    0.15    0.14
   2   9  -8    0.13    0.15
   2   9  -7  166.05    3.70
   2   9  -7  163.71    3.82
   2   9  -7  167.37    3.66
   2   9  -7  164.84    3.86
   2   9  -7  166.63    3.86
   2   9  -7  161.52    3.59
   2   9  -7  157.79    3.62
   2   9  -6   41.90    1.34
   2   9  -6   37.97    1.23
   2   9  -6   38.33    3.33
   2   9  -6   36.53    1.33
   2   9  -6   39.03    1.16
   2   9  -6   38.90    1.35
   2   9  -6   38.30    1.34
   2   9  -6   36.94    1.28
   2   9  -6   37.24    1.18
  -2  -9   6   37.89    3.32
   2   9  -6   37.25    1.16
   2   9  -5  153.17    3.48
   2   9  -5  148.00    3.40
   2   9  -5  136.11    6.71
   2   9  -5  149.46    3.58
  -2  -9   5  152.98    7.08
   2   9  -5  138.04    3.28
   2   9  -5  151.74    3.58
   2   9  -5  146.02    3.31
   2   9  -5  148.04    3.58
   2   9  -5  138.89    3.32
   2   9  -5  147.07    3.50
   2   9  -4   49.39    1.54
   2   9  -4   44.38    3.66
   2   9  -4   45.91    1.56
   2   9  -4   45.86    1.36
   2   9  -4   49.76    1.60
   2   9  -4   48.91    1.48
  -2  -9   4   46.93    3.82
   2   9  -4   43.52    1.33
  -2  -9   3  108.54    5.97
  -2  -9   2 1108.80   27.08
   2   9  -2 1055.19   26.40
   2   9  -1    9.43    1.46
   2   9  -1   10.23    1.71
   2   9   0  869.27   21.29
   2   9   0  875.77   21.55
   2   9   0  865.16   21.87
   2   9   1   81.55    4.46
   2   9   1   85.14    4.64
   2   9   1   76.79    4.44
   2   9   2   30.95    2.67
   2   9   2   26.18    2.55
   2   9   2   30.24    2.66
   2   9   3   80.89    4.49
   2   9   3   78.00    4.33
   2   9   3   73.10    4.15
   2   9   4   58.39    3.70
   2   9   4   50.27    3.52
  -2  -9  -5    0.17    0.45
   2   9   6   35.23    2.95
   2   9   6   38.73    2.97
  -2  -9  -6   39.28    3.31
   2   9   7    7.13    1.37
   2   9   7    8.33    1.41
  -2  -9  -7    6.92    1.43
   2   9   8  128.41    5.76
   2   9   8  138.21    6.02
  -2  -9  -8  120.58    6.32
   2   9   9   31.10    2.61
   2   9   9   30.84    2.66
  -2  -9  -9   23.88    2.75
   2   9  10  182.49    7.01
   2   9  10  207.37    7.51
  -2  -9 -11   11.09    1.82
   2   9  12    0.02    0.16
   2   9  12    0.08    0.19
  -2  -9 -12    0.19    0.51
   2   9  12    0.05    0.16
   2   9  13   29.54    1.11
   2   9  13   30.11    1.07
   2   9  13   27.29    0.99
  -2  -9 -13   26.14    2.85
   2   9  13   30.54    1.04
   2   9  14   41.07    1.24
  -2  -9 -14   41.73    3.58
  -2  -9 -14   39.11    1.23
  -2  -9 -14   39.77    3.51
   2   9  14   39.50    1.33
   2   9  14   39.95    1.28
   2   9  14   39.64    1.24
   2   9  15    0.82    0.19
  -2  -9 -15    0.96    0.20
   2   9  15    0.91    0.20
   2   9  15    1.02    0.22
   2   9  15    0.87    0.23
   2   9  16    3.28    0.28
  -2  -9 -16    2.91    0.29
   2   9  16    3.41    0.35
   2   9  16    3.39    0.31
   2   9  16    2.77    0.28
  -2  -9 -17    2.09    0.27
  -2  -9 -17    2.36    0.25
   2   9  17    2.28    0.27
   2   9  17    2.07    0.24
  -2  -9 -18    3.46    0.29
  -2  -9 -18    3.32    0.25
   2   9  18    3.28    0.28
  -2  -9 -19   27.13    0.77
  -2  -9 -19   25.92    0.72
   2  10  -9    4.93    0.29
   2  10  -9    4.49    0.25
   2  10  -9    4.53    0.28
   2  10  -9    4.48    0.24
   2  10  -9    4.57    0.23
   2  10  -8   79.37    1.93
   2  10  -8   77.11    1.82
   2  10  -8   78.25    1.93
   2  10  -8   77.02    1.77
   2  10  -8   78.71    1.79
   2  10  -7   11.53    0.57
   2  10  -7   11.73    0.51
   2  10  -7   12.72    0.62
   2  10  -7   12.13    0.61
   2  10  -7   12.29    0.54
   2  10  -7   10.95    0.47
   2  10  -7   11.73    0.49
   2  10  -6    0.46    0.17
   2  10  -6    0.61    0.21
   2  10  -6    0.96    0.25
   2  10  -6    0.92    0.25
   2  10  -6    0.52    0.19
   2  10  -6    0.68    0.18
   2  10  -6    0.56    0.16
   2  10  -5   14.25    0.74
   2  10  -5   14.69    0.60
   2  10  -5   12.75    0.70
   2  10  -5   12.75    0.58
   2  10  -5   13.00    0.71
   2  10  -5   13.05    0.66
  -2 -10   4  124.48    6.11
   2  10  -4  109.20    2.65
   2  10  -4  109.55    5.76
   2  10  -4  119.26    2.98
   2  10  -4  118.79    2.80
   2  10  -4  121.05    2.98
   2  10  -4  117.60    2.71
   2  10  -4  120.84    2.99
   2  10  -4  113.53    2.72
   2  10  -4  115.89    2.86
   2  10  -3  158.90    3.80
   2  10  -3  165.22    3.64
   2  10  -3  163.28    3.82
  -2 -10   3  160.47    7.27
   2  10  -3  144.95    3.44
   2  10  -3  157.50    3.55
   2  10  -3  164.70    3.72
  -2 -10   2    5.73    1.37
   2  10  -2    3.61    1.10
   2  10  -2    5.66    0.50
   2  10  -2    5.60    0.43
   2  10  -2    4.67    0.46
   2  10  -2    5.09    0.39
   2  10  -2    5.84    0.48
   2  10  -2    5.69    0.41
  -2 -10   1    1.54    0.76
   2  10  -1    0.03    0.17
   2  10  -1    0.18    0.52
   2  10  -1    0.70    0.24
   2  10  -1    0.58    0.24
   2  10  -1    1.03    0.21
   2  10  -1    0.44    0.23
   2  10  -1    0.07    0.14
   2  10   0    3.84    1.10
   2  10   0    2.71    0.91
   2  10   0    3.93    1.00
   2  10   1  767.82   20.18
   2  10   1  751.89   19.68
   2  10   1  804.02   20.22
   2  10   2  282.48    9.91
   2  10   2  293.43    9.99
   2  10   2  300.94   10.23
   2  10   3    9.24    1.61
   2  10   3   11.65    1.74
   2  10   4   95.47    5.24
   2  10   4   99.93    5.25
   2  10   5   13.56    1.94
   2  10   5   17.65    2.18
   2  10   6   57.55    3.87
   2  10   6   59.84    4.04
  -2 -10  -7  188.49    8.15
   2  10   7  186.40    7.49
   2  10   7  189.18    7.69
  -2 -10  -8   -0.20    0.53
   2  10   8   -0.16    0.43
   2  10   8    0.31    0.45
  -2 -10  -9  368.76   12.65
   2  10   9  369.82   11.47
   2  10   9  374.91   11.71
   2  10  10   69.92    1.93
  -2 -10 -10   65.73    4.72
   2  10  10   72.63    1.96
   2  10  10   72.84    4.17
   2  10  10   78.84    4.46
   2  10  10   70.78    1.95
   2  10  10   71.05    1.98
   2  10  10   67.93    2.02
   2  10  10   72.20    1.97
   2  10  10   72.10    1.87
   2  10  10   75.87    1.87
   2  10  11   37.70    1.26
   2  10  11   35.84    1.23
   2  10  11   38.67    1.34
   2  10  11   40.49    1.30
  -2 -10 -11   36.97    3.49
   2  10  11   38.20    1.25
   2  10  12   20.82    0.86
  -2 -10 -12   20.61    2.57
   2  10  12   22.38    0.95
   2  10  12   22.49    0.90
   2  10  12   22.56    0.88
  -2 -10 -13   80.58    5.10
   2  10  13   83.15    2.10
   2  10  13   81.98    2.21
   2  10  13   79.78    2.13
   2  10  14   10.42    0.54
   2  10  14    9.19    0.57
   2  10  14   10.69    0.57
   2  10  15   11.88    0.55
   2  10  15   11.47    0.61
   2  10  15   11.89    0.58
   2  10  15   10.82    0.50
  -2 -10 -16    5.11    0.37
   2  10  16    5.49    0.34
  -2 -10 -16    5.63    0.34
   2  10  16    6.11    0.42
   2  10  16    4.96    0.36
   2  10  17   44.15    1.12
  -2 -10 -17   47.33    1.26
  -2 -10 -17   44.62    1.16
   2  10  17   46.82    1.27
   2  10  17   46.68    1.22
  -2 -10 -18    7.06    0.35
  -2 -10 -18    6.45    0.29
   2  10  18    6.52    0.34
  -2 -10 -19    0.25    0.08
   2  11  -8   22.82    0.57
   2  11  -8   22.89    0.60
   2  11  -7    6.82    0.37
   2  11  -7    7.16    0.33
   2  11  -7    7.22    0.38
   2  11  -7    6.62    0.27
   2  11  -7    7.38    0.32
   2  11  -6    2.63    0.29
   2  11  -6    2.33    0.19
   2  11  -6    2.90    0.29
   2  11  -6    2.59    0.22
   2  11  -6    2.72    0.26
   2  11  -6    2.50    0.22
   2  11  -5   10.01    0.54
   2  11  -5    8.94    0.39
   2  11  -5    9.77    0.54
   2  11  -5    9.03    0.43
   2  11  -5    9.25    0.52
   2  11  -4    6.32    0.47
   2  11  -4    5.72    0.40
   2  11  -4    6.26    0.38
   2  11  -4    5.94    0.46
   2  11  -4    6.46    0.47
   2  11  -4    5.91    0.39
   2  11  -4    6.01    0.37
   2  11  -4    5.09    0.31
   2  11  -3   79.67    2.14
   2  11  -3   78.42    1.97
   2  11  -3   78.64    2.15
   2  11  -3   76.82    2.02
   2  11  -3   75.55    1.92
   2  11  -3   79.99    2.15
   2  11  -2   32.47    1.19
   2  11  -2   30.70    1.17
   2  11  -2   33.00    1.06
   2  11  -2   30.61    0.98
   2  11  -2   31.54    1.09
   2  11  -2   29.69    0.99
  -2 -11   1  102.37    5.54
   2  11  -1  110.49    2.60
   2  11  -1  112.27    2.69
   2  11  -1  105.39    2.53
   2  11  -1  105.37    2.51
   2  11  -1   99.87    5.41
  -2 -11   0   29.69    2.92
   2  11   0   29.45    1.00
   2  11   0   29.65    2.88
   2  11   0   29.16    0.95
   2  11   0   27.29    1.14
   2  11   0   27.30    0.94
   2  11   0   30.29    1.08
   2  11   1  166.83    3.65
   2  11   1  163.31    3.57
   2  11   1  167.31    3.89
   2  11   1  164.94    6.87
   2  11   1  169.22    3.89
   2  11   1  160.57    3.90
   2  11   1  152.53    3.56
   2  11   1  162.16    3.64
   2  11   1  154.79    6.83
   2  11   1  163.64    3.66
   2  11   2    1.09    0.21
   2  11   2    1.02    0.19
   2  11   2    0.89    0.26
   2  11   2    0.34    0.57
   2  11   2    1.45    0.79
   2  11   2    1.20    0.28
   2  11   2    1.31    0.26
   2  11   2    1.19    0.24
   2  11   2    0.95    0.19
   2  11   2    1.14    0.30
   2  11   2    0.97    0.27
   2  11   3   49.81    1.58
   2  11   3   45.22    3.48
   2  11   3   43.66    3.52
   2  11   3   50.04    1.58
   2  11   3   49.20    1.47
   2  11   3   49.20    1.45
   2  11   3   47.77    1.61
   2  11   3   48.60    1.64
   2  11   3   48.22    1.60
   2  11   4  124.07    3.02
   2  11   4  121.64    6.07
   2  11   4  111.13    5.72
   2  11   4  121.63    3.00
   2  11   4  118.81    2.99
   2  11   4  116.87    2.88
   2  11   4  121.93    2.88
   2  11   4  120.06    3.09
   2  11   4  116.99    3.06
   2  11   5    4.70    0.43
   2  11   5    4.77    1.21
   2  11   5    4.52    1.20
   2  11   5    4.48    0.42
   2  11   5    5.11    0.45
   2  11   5    4.72    0.40
   2  11   5    4.55    0.39
   2  11   5    4.46    0.44
   2  11   5    4.46    0.46
   2  11   5    4.60    0.45
   2  11   6  182.70    4.03
   2  11   6  176.98    4.02
   2  11   6  170.34    4.02
   2  11   6  174.92    4.11
   2  11   6  177.43    4.10
   2  11   6  168.01    4.08
   2  11   6  164.55    3.89
   2  11   7   96.46    2.59
   2  11   7   93.15    2.59
   2  11   7   93.23    2.58
   2  11   7  102.38    2.55
   2  11   7   96.99    5.22
   2  11   7  102.70    5.47
   2  11   7  103.54    2.55
   2  11   7  103.71    2.49
   2  11   7  100.45    2.45
   2  11   7   93.02    2.44
   2  11   8   90.56    2.45
   2  11   8   88.09    2.43
   2  11   8   90.65    2.47
   2  11   8   90.11    2.30
   2  11   8   93.42    2.39
   2  11   8   90.04    2.41
   2  11   8   92.57    4.99
   2  11   8   99.94    5.31
   2  11   8   97.32    2.40
   2  11   8   94.91    2.33
   2  11   8   91.58    2.29
   2  11   8   87.88    2.32
   2  11   9    7.78    0.51
  -2 -11  -9    7.99    1.60
   2  11   9    7.20    0.49
   2  11   9    8.96    1.54
   2  11   9    7.05    1.35
   2  11   9    8.19    0.52
   2  11   9    7.76    0.53
   2  11   9    7.20    0.46
   2  11   9    8.31    0.49
   2  11   9    7.42    0.54
   2  11   9    7.57    0.56
   2  11   9    8.45    0.57
   2  11   9    7.52    0.50
   2  11  10    2.07    0.29
  -2 -11 -10    1.37    0.77
   2  11  10    2.04    0.28
   2  11  10    2.46    0.86
   2  11  10    1.30    0.64
   2  11  10    1.84    0.29
   2  11  10    1.46    0.24
   2  11  10    1.61    0.23
   2  11  10    1.52    0.24
   2  11  10    1.96    0.29
   2  11  10    3.56    0.37
   2  11  10    2.23    0.29
   2  11  10    1.94    0.31
  -2 -11 -11   12.39    1.96
   2  11  11   13.09    0.63
   2  11  11   11.85    0.63
   2  11  11   13.36    0.67
   2  11  11   12.32    0.61
   2  11  11   13.33    0.59
   2  11  11   12.33    0.56
   2  11  11   12.26    0.66
   2  11  11   12.49    0.70
   2  11  11   13.04    0.66
   2  11  12  287.30    6.08
   2  11  12  296.28    6.20
   2  11  12  300.29    6.29
   2  11  12  297.44    6.18
   2  11  12  284.25    6.15
   2  11  12  289.97    6.09
  -2 -11 -12  290.17   10.51
   2  11  13    0.91    0.20
   2  11  13    0.60    0.19
   2  11  13    0.63    0.21
   2  11  13    0.41    0.21
   2  11  14   73.52    1.86
   2  11  14   71.75    1.94
   2  11  14   74.98    1.87
  -2 -11 -15    0.83    0.18
   2  11  15    1.03    0.19
   2  11  15    1.16    0.21
   2  11  15    1.27    0.19
   2  11  15    1.14    0.23
  -2 -11 -16    0.39    0.14
   2  11  16    0.31    0.12
   2  11  16    0.20    0.14
   2  11  16    0.55    0.17
   2  11  17   29.83    0.78
  -2 -11 -17   32.04    0.86
   2  11  17   32.52    0.91
  -2 -11 -18    0.10    0.07
   2  11  18    0.07    0.10
   2  12  -6    1.22    0.14
   2  12  -6    1.56    0.12
   2  12  -6    1.25    0.13
   2  12  -6    1.58    0.12
   2  12  -5   77.85    1.82
   2  12  -5   76.72    1.73
   2  12  -5   80.18    1.83
   2  12  -4    0.06    0.15
   2  12  -4    0.30    0.12
   2  12  -4    0.01    0.14
   2  12  -4    0.09    0.11
   2  12  -4    0.18    0.15
   2  12  -3    3.33    0.32
   2  12  -3    3.60    0.34
   2  12  -3    3.37    0.26
   2  12  -3    3.53    0.33
   2  12  -3    3.58    0.26
   2  12  -3    3.19    0.25
   2  12  -2    6.10    0.38
   2  12  -2    5.87    0.35
   2  12  -2    6.01    0.45
   2  12  -2    6.26    0.35
   2  12  -2    5.99    0.35
   2  12  -1   91.09    2.16
   2  12  -1   93.83    2.24
   2  12  -1   94.50    2.19
   2  12  -1   93.91    2.15
   2  12   0    9.64    0.58
   2  12   0    9.48    0.46
   2  12   0    8.70    0.49
   2  12   0   10.19    0.60
   2  12   0    9.68    0.47
   2  12   0    9.91    0.46
   2  12   1    2.20    0.25
   2  12   1    1.96    0.24
   2  12   1    2.27    0.33
   2  12   1    2.41    0.28
   2  12   1    2.09    0.32
   2  12   1    2.14    0.23
   2  12   1    2.40    0.33
   2  12   1    2.24    0.25
   2  12   1    2.01    0.23
   2  12   2   34.23    1.21
   2  12   2   35.08    1.11
   2  12   2   34.12    1.25
   2  12   2   31.98    1.00
   2  12   2   36.06    1.23
   2  12   2   33.58    1.08
   2  12   2   36.07    1.10
   2  12   2   33.67    0.99
   2  12   3   81.00    2.13
   2  12   3   79.44    2.18
   2  12   3   80.87    2.13
   2  12   3   79.41    1.98
   2  12   3   77.99    2.00
   2  12   4    0.67    0.22
   2  12   4    0.94    0.28
   2  12   4    0.58    0.25
   2  12   4    0.72    0.26
   2  12   4    0.49    0.22
   2  12   4    1.00    0.68
   2  12   4    1.88    0.77
   2  12   4    0.77    0.22
   2  12   4    1.48    0.25
   2  12   5  223.86    4.80
   2  12   5  213.93    4.88
   2  12   5  209.74    4.85
   2  12   5  216.13    4.77
   2  12   5  201.52    7.97
   2  12   5  213.26    4.65
   2  12   5  204.98    8.21
   2  12   5  213.59    4.68
   2  12   6   15.98    0.73
   2  12   6   17.44    0.74
   2  12   6   14.28    1.99
   2  12   6   17.90    0.79
   2  12   6   16.55    0.83
   2  12   6   16.83    0.84
   2  12   6   15.33    0.79
   2  12   6   18.38    0.80
   2  12   6   17.07    2.08
   2  12   6   16.50    0.72
   2  12   7  117.61    5.88
   2  12   7  126.18    2.91
   2  12   7  125.01    2.93
   2  12   7  128.87    3.00
   2  12   7  119.38    3.04
   2  12   7  123.89    3.08
   2  12   7  123.38    3.09
   2  12   7  123.42    3.03
   2  12   7  125.83    2.98
   2  12   7  120.66    5.78
   2  12   7  119.67    2.91
   2  12   8    2.02    0.26
   2  12   8    2.06    0.27
   2  12   8    1.93    0.27
   2  12   8    2.23    0.33
   2  12   8    2.17    0.33
   2  12   8    2.03    0.32
   2  12   8    1.77    0.26
   2  12   8    2.25    0.83
   2  12   8    1.96    0.74
   2  12   8    1.91    0.28
   2  12   9   14.50    0.68
   2  12   9   14.09    0.73
   2  12   9   14.63    0.74
   2  12   9   14.34    0.67
   2  12   9   14.90    0.73
   2  12   9   15.36    0.66
   2  12   9   16.19    0.68
   2  12  10   25.78    0.90
   2  12  10   24.63    0.96
   2  12  10   24.31    0.96
   2  12  10   23.75    0.98
   2  12  10   24.97    0.89
   2  12  10   25.58    0.96
   2  12  10   24.56    0.92
   2  12  10   23.62    0.85
   2  12  10   26.04    0.86
   2  12  11  106.60    2.45
   2  12  11  105.81    2.55
   2  12  11  104.00    2.55
   2  12  11  104.18    2.60
   2  12  11  100.69    2.46
   2  12  11  103.43    2.43
   2  12  11  105.09    2.54
   2  12  11  100.30    2.49
   2  12  11  104.51    2.38
   2  12  11  100.59    2.38
   2  12  12    7.63    0.46
   2  12  12    8.07    0.48
   2  12  12    8.00    0.48
   2  12  12    7.22    0.49
   2  12  12    7.83    0.45
   2  12  12    6.89    0.44
   2  12  13    0.25    0.15
   2  12  13    0.13    0.16
   2  12  13    0.28    0.16
   2  12  13    0.22    0.18
   2  12  13    0.36    0.16
   2  12  14    2.06    0.24
   2  12  14    2.16    0.23
   2  12  14    2.06    0.23
   2  12  14    1.89    0.25
   2  12  15    0.25    0.13
   2  12  15    0.23    0.11
   2  12  16    0.51    0.11
   2  12  16    0.22    0.12
   2  12  17   20.54    0.60
   2  13  -3    9.95    0.39
   2  13  -3    9.52    0.32
   2  13  -2   43.47    1.05
   2  13  -2   46.72    1.21
   2  13  -2   46.90    1.08
   2  13  -1    3.36    0.29
   2  13  -1    3.75    0.23
   2  13  -1    3.26    0.29
   2  13  -1    2.79    0.19
   2  13  -1    3.43    0.29
   2  13   0   15.30    0.64
   2  13   0   16.20    0.67
   2  13   0   14.96    0.51
   2  13   0   13.65    0.48
   2  13   0   16.04    0.65
   2  13   1    0.40    0.18
   2  13   1    0.18    0.10
   2  13   1    0.55    0.19
   2  13   1    0.39    0.12
   2  13   2   28.71    0.97
   2  13   2   28.60    0.96
   2  13   2   27.28    0.84
   2  13   2   26.93    0.83
   2  13   3    1.41    0.25
   2  13   3    1.36    0.26
   2  13   3    1.45    0.25
   2  13   3    1.87    0.22
   2  13   3    1.60    0.22
   2  13   4   59.84    1.62
   2  13   4   57.25    1.67
   2  13   4   59.16    1.61
   2  13   4   57.00    1.51
   2  13   4   57.96    1.53
   2  13   5    9.95    0.54
   2  13   5   11.32    0.61
   2  13   5   11.22    0.57
   2  13   5    9.07    0.49
   2  13   5    9.79    0.50
   2  13   6    1.33    0.24
   2  13   6    1.26    0.26
   2  13   6    0.80    0.24
   2  13   6    1.24    0.23
   2  13   6    0.97    0.21
   2  13   7   10.89    0.54
   2  13   7   10.47    0.59
   2  13   7    9.72    0.58
   2  13   7    9.56    0.56
   2  13   7   10.84    0.52
   2  13   7   10.45    0.53
   2  13   8  112.63    2.58
   2  13   8  108.07    2.67
   2  13   8  109.01    2.68
   2  13   8  110.41    2.71
   2  13   8  113.81    2.58
   2  13   8  106.74    2.56
   2  13   8  111.87    2.57
   2  13   8  112.06    2.55
   2  13   9   26.93    0.87
   2  13   9   26.70    0.96
   2  13   9   25.40    0.97
   2  13   9   26.99    0.97
   2  13   9   27.67    0.88
   2  13   9   26.46    0.90
   2  13   9   27.35    0.88
   2  13   9   27.66    0.87
   2  13  10   16.55    0.62
   2  13  10   17.00    0.71
   2  13  10   17.63    0.71
   2  13  10   17.13    0.74
   2  13  10   16.79    0.62
   2  13  10   16.83    0.63
   2  13  10   17.12    0.62
   2  13  10   17.36    0.68
   2  13  11    4.85    0.36
   2  13  11    4.35    0.34
   2  13  11    4.83    0.38
   2  13  11    4.68    0.30
   2  13  11    4.64    0.28
   2  13  11    4.10    0.32
   2  13  12    1.79    0.22
   2  13  12    1.84    0.23
   2  13  12    1.89    0.25
   2  13  12    1.84    0.18
   2  13  12    1.55    0.16
   2  13  12    1.64    0.22
   2  13  13   21.86    0.73
   2  13  13   23.68    0.75
   2  13  13   22.03    0.70
   2  13  13   23.27    0.78
   2  13  14   11.36    0.45
   2  13  14   11.71    0.45
   2  13  14   11.69    0.49
   2  13  15    1.23    0.14
   2  13  15    0.99    0.12
   2  14   0    0.01    0.08
   2  14   1   11.41    0.42
   2  14   1   10.30    0.40
   2  14   2    4.00    0.26
   2  14   2    4.14    0.26
   2  14   2    3.46    0.19
   2  14   3    0.29    0.12
   2  14   3    0.29    0.14
   2  14   3    0.47    0.11
   2  14   3    0.22    0.10
   2  14   3    0.23    0.12
   2  14   4   15.95    0.57
   2  14   4   15.92    0.54
   2  14   4   15.13    0.53
   2  14   4   14.91    0.56
   2  14   5   19.11    0.63
   2  14   5   18.52    0.63
   2  14   5   17.15    0.60
   2  14   5   18.15    0.61
   2  14   6   29.76    0.85
   2  14   6   28.27    0.92
   2  14   6   28.62    0.84
   2  14   6   28.32    0.83
   2  14   6   28.36    0.84
   2  14   7   25.09    0.75
   2  14   7   25.03    0.84
   2  14   7   25.80    0.75
   2  14   7   25.35    0.78
   2  14   7   25.03    0.76
   2  14   8   62.69    1.55
   2  14   8   61.82    1.54
   2  14   8   69.17    1.60
   2  14   8   72.51    1.64
   2  14   8   75.76    1.63
   2  14   8   73.75    1.74
   2  14   9  135.02    2.97
   2  14   9  140.87    2.97
   2  14   9  142.46    2.98
   2  14   9  143.41    3.10
   2  14  10   75.21    1.73
   2  14  10   76.66    1.69
   2  14  10   74.95    1.70
   2  14  10   72.49    1.74
   2  14  10   77.38    1.82
   2  14  11   16.07    0.54
   2  14  11   16.01    0.48
   2  14  11   15.33    0.52
   2  14  11   16.89    0.60
   2  14  11   16.46    0.57
   2  14  12   12.25    0.47
   2  14  12   12.51    0.44
   2  14  13   33.18    0.87
   2  14  13   34.62    0.84
  -3  12   8   18.65    0.53
  -3  11  13   47.44    1.08
  -3  11  12    0.66    0.11
  -3  11  12    0.60    0.11
  -3  11  11    5.71    0.27
  -3  11  11    6.11    0.27
  -3  11  10    4.28    0.25
  -3  11  10    4.37    0.27
  -3  11  10    3.99    0.24
  -3  11   9    7.75    0.34
  -3  11   9    7.82    0.38
  -3  11   9    8.41    0.38
  -3  11   8   38.14    1.03
  -3  11   8   38.66    1.03
  -3  11   8   36.21    1.01
  -3  11   7    7.71    0.39
  -3  11   7    8.31    0.40
  -3  11   7    7.17    0.39
  -3  11   6    3.62    0.27
  -3  11   6    3.46    0.26
  -3  11   6    3.37    0.28
  -3  11   5    0.23    0.15
  -3  11   5    0.48    0.13
  -3  11   5    0.27    0.13
  -3  11   4   17.48    0.60
  -3  11   4   18.24    0.64
  -3  11   4   16.60    0.57
  -3  11   4   17.83    0.65
  -3  11   3    0.09    0.14
  -3  11   3    0.19    0.09
  -3  11   3    0.07    0.10
  -3  11   3    0.23    0.12
  -3  11   3    0.18    0.11
  -3  11   2   25.09    0.70
  -3  11   2   26.91    0.70
  -3  11   2   25.54    0.65
  -3  11   2   24.68    0.65
  -3  11   1    2.62    0.20
  -3  11   1    2.51    0.19
  -3  11   1    2.49    0.16
  -3  11   0    0.38    0.11
  -3  11   0    0.51    0.12
  -3  11   0    0.23    0.10
  -3  11   0    0.60    0.10
  -3  11  -1   18.70    0.52
  -3  11  -1   19.95    0.55
  -3  11  -1   20.19    0.58
  -3  11  -1   19.95    0.56
  -3  11  -2   14.34    0.40
  -3  10  15   21.83    0.57
  -3  10  15   23.75    0.61
  -3  10  14    0.25    0.09
  -3  10  14    0.36    0.09
  -3  10  14    0.36    0.11
  -3  10  13   53.87    1.30
  -3  10  13   51.26    1.22
  -3  10  13   53.35    1.26
  -3  10  12   14.69    0.55
  -3  10  12   13.97    0.54
  -3  10  12   13.41    0.51
  -3  10  11    2.83    0.26
  -3  10  11    3.20    0.27
  -3  10  11    3.03    0.26
  -3  10  10   23.84    0.81
  -3  10  10   23.85    0.79
  -3  10  10   23.67    0.77
  -3  10  10   24.04    0.80
  -3  10   9    6.66    0.40
  -3  10   9    6.53    0.40
  -3  10   9    6.58    0.38
  -3  10   9    7.22    0.42
  -3  10   9    7.50    0.41
  -3  10   9    7.02    0.42
  -3  10   8   60.53    1.61
  -3  10   8   60.72    1.64
  -3  10   8   64.94    1.62
  -3  10   8   59.34    1.62
  -3  10   8   63.83    1.66
  -3  10   8   63.97    1.58
  -3  10   7   12.94    0.57
  -3  10   7   14.34    0.62
  -3  10   7   14.42    0.57
  -3  10   7   13.86    0.61
  -3  10   7   13.18    0.62
  -3  10   7   14.33    0.62
  -3  10   7   13.00    0.62
  -3  10   6    7.93    0.43
  -3  10   6    7.78    0.45
  -3  10   6    8.04    0.48
  -3  10   6    7.13    0.44
  -3  10   6    7.61    0.44
  -3  10   6    7.69    0.48
  -3  10   5    2.52    0.25
  -3  10   5    2.85    0.29
  -3  10   5    3.45    0.29
  -3  10   5    3.01    0.30
  -3  10   5    2.26    0.28
  -3  10   5    2.43    0.27
  -3  10   5    2.93    0.31
  -3  10   4   15.11    0.64
  -3  10   4   16.03    0.64
  -3  10   4   15.14    0.58
  -3  10   4   15.47    0.68
  -3  10   4   15.06    0.66
  -3  10   4   15.38    0.63
  -3  10   4   14.57    0.66
  -3  10   3    1.64    0.25
  -3  10   3    1.48    0.20
  -3  10   3    1.28    0.21
  -3  10   3    1.58    0.25
  -3  10   3    1.70    0.25
  -3  10   3    1.49    0.22
  -3  10   3    1.50    0.22
  -3  10   2    5.20    0.37
  -3  10   2    4.81    0.34
  -3  10   2    4.77    0.34
  -3  10   2    4.91    0.37
  -3  10   2    5.04    0.36
  -3  10   2    5.59    0.39
  -3  10   1    4.66    0.34
  -3  10   1    4.55    0.31
  -3  10   1    4.01    0.31
  -3  10   1    3.99    0.33
  -3  10   1    4.49    0.32
  -3  10   1    4.47    0.33
  -3  10   0   14.27    0.56
  -3  10   0   14.80    0.56
  -3  10   0   15.93    0.61
  -3  10   0   15.64    0.61
  -3  10  -1   18.34    0.61
  -3  10  -1   19.20    0.66
  -3  10  -2    1.37    0.19
  -3  10  -2    1.31    0.18
  -3  10  -2    1.48    0.17
  -3  10  -3   10.51    0.43
  -3  10  -3   10.19    0.41
  -3  10  -4    5.93    0.27
  -3  10  -4    6.13    0.27
  -3  10  -4    5.96    0.28
  -3   9  16   65.21    1.39
  -3   9  16   64.27    1.42
  -3   9  15  110.29    1.12
  -3   9  15  112.68    1.17
  -3   9  14    8.41    0.35
  -3   9  14    9.18    0.42
  -3   9  14    9.59    0.44
  -3   9  13   90.61    2.07
  -3   9  13   89.63    2.09
  -3   9  13   86.42    2.00
  -3   9  13   85.90    1.96
  -3   9  12   36.22    1.08
  -3   9  12   34.20    1.03
  -3   9  12   33.14    0.94
  -3   9  12   33.27    0.99
  -3   9  11    3.33    0.31
  -3   9  11    3.15    0.30
  -3   9  11    3.33    0.31
  -3   9  11    2.65    0.23
  -3   9  11    2.98    0.29
  -3   9  10    3.02    0.31
  -3   9  10    2.98    0.30
  -3   9  10    3.12    0.33
  -3   9  10    2.99    0.30
  -3   9  10    3.25    0.31
  -3   9  10    3.02    0.29
  -3   9  10    3.21    0.29
  -3   9   9   35.57    1.16
  -3   9   9   35.67    1.17
  -3   9   9   37.00    1.13
  -3   9   9   35.87    1.13
  -3   9   9   34.46    1.12
  -3   9   9   36.43    1.11
  -3   9   8   32.33    1.09
  -3   9   8   33.14    1.07
  -3   9   8   34.20    1.06
  -3   9   8   31.86    1.07
  -3   9   8   33.28    1.13
  -3   9   8   31.54    1.06
  -3   9   8   31.87    1.08
  -3   9   7   13.70    0.62
  -3   9   7   12.86    0.64
  -3   9   7   12.65    0.59
  -3   9   7   13.00    1.87
  -3   9   7   13.75    0.68
  -3   9   7   12.60    0.64
  -3   9   7   13.31    0.64
  -3   9   6  158.79    3.53
  -3   9   6  155.46    3.48
  -3   9   6  163.28    3.55
  -3   9   6  156.69    3.60
  -3   9   6  145.88    6.68
  -3   9   6  161.45    3.57
  -3   9   6  158.94    3.64
  -3   9   6  152.72    3.61
  -3   9   6  153.89    3.57
  -3   9   5   13.57    0.61
  -3   9   5   13.80    0.67
  -3   9   5   13.62    0.64
  -3   9   5   13.65    1.92
  -3   9   5   13.97    0.65
  -3   9   5   13.66    0.68
  -3   9   5   13.84    0.68
  -3   9   5   13.30    0.66
  -3   9   4   91.09    2.23
  -3   9   4   86.92    2.24
  -3   9   4   86.71    2.20
  -3   9   4   89.64    2.29
  -3   9   4   88.84    2.16
  -3   9   4   89.99    2.28
  -3   9   3    3.70    0.35
  -3   9   3    4.30    0.36
  -3   9   3    3.32    0.33
  -3   9   3    4.19    1.09
  -3   9   3    3.51    0.36
  -3   9   3    3.35    0.31
  -3   9   3    3.63    0.36
  -3   9   3    3.38    0.33
  -3   9   2    1.12    0.24
  -3   9   2    1.08    0.20
  -3   9   2    1.38    0.25
  -3   9   2    1.42    0.24
  -3   9   2    0.98    0.62
  -3   9   2    1.06    0.24
  -3   9   2    1.01    0.23
  -3   9   2    1.03    0.23
  -3   9   1    0.48    0.20
  -3   9   1    0.50    0.16
  -3   9   1    0.27    0.18
  -3   9   1    0.47    0.17
  -3   9   1    0.42    0.17
  -3   9   1    0.43    0.19
  -3   9   0   13.28    0.61
  -3   9   0   12.91    0.60
  -3   9   0   13.27    0.60
  -3   9   0   12.40    0.61
  -3   9   0   12.46    0.63
  -3   9  -1    8.28    0.47
  -3   9  -1    7.73    0.44
  -3   9  -1    7.92    0.46
  -3   9  -1    8.33    0.44
  -3   9  -1    8.12    0.45
  -3   9  -1    8.24    0.50
  -3   9  -2    5.29    0.37
  -3   9  -2    5.09    0.34
  -3   9  -2    5.12    0.35
  -3   9  -3    7.18    0.38
  -3   9  -3    7.36    0.42
  -3   9  -3    7.57    0.40
  -3   9  -4    1.31    0.16
  -3   9  -4    1.24    0.16
  -3   9  -4    1.03    0.19
  -3   9  -4    1.44    0.19
  -3   9  -5    3.83    0.26
  -3   9  -5    2.89    0.25
  -3   9  -6    4.35    0.25
  -3   9  -6    3.83    0.21
  -3   9  -6    4.22    0.23
  -3   9  -7   36.52    0.84
  -3   9  -7   33.35    0.80
  -3   8  17   10.66    0.34
  -3   8  17   10.79    0.35
  -3   8  16   40.66    1.02
  -3   8  16   38.83    1.01
  -3   8  15  105.28    2.37
  -3   8  15  105.77    2.38
  -3   8  15  108.41    2.35
  -3   8  15  107.74    2.42
  -3   8  14  143.15    3.14
  -3   8  14  142.55    3.13
  -3   8  14  144.16    3.10
  -3   8  14  144.16    3.19
  -3   8  13   20.41    0.71
  -3   8  13   22.11    0.77
  -3   8  13   20.37    0.73
  -3   8  13   20.46    0.72
  -3   8  13   20.56    0.74
  -3   8  13   22.09    0.80
  -3   8  12    0.13    0.14
  -3   8  12    0.14    0.14
  -3   8  12    0.25    0.17
  -3   8  12    0.30    0.18
  -3   8  12    0.54    0.18
  -3   8  12    0.15    0.14
  -3   8  11  474.99    9.51
  -3   8  11  478.81   15.06
  -3   8  11  471.63    9.64
  -3   8  11  471.58    9.47
  -3   8  11  476.34    9.61
  -3   8  11  470.26    9.54
  -3   8  11  483.40   14.45
  -3   8  10   81.43    5.02
  -3   8  10   80.80    1.97
  -3   8  10   83.58    2.06
  -3   8  10   80.85    2.12
  -3   8  10   77.91    2.08
  -3   8  10   78.27    2.03
  -3   8  10   80.02    2.03
  -3   8   9  109.99    2.63
  -3   8   9  105.34    2.61
  -3   8   9  110.61    2.60
  -3   8   9  108.87    2.54
  -3   8   9  112.40    2.63
  -3   8   9  109.10    2.70
  -3   8   9  108.86    2.68
  -3   8   9  112.78    2.65
  -3   8   9  103.31    5.22
  -3   8   8   47.68    3.51
  -3   8   8   49.70    1.46
  -3   8   8   51.85    1.55
  -3   8   8   49.54    3.97
  -3   8   8   49.95    1.51
  -3   8   8   50.94    1.45
  -3   8   8   49.55    1.37
  -3   8   8   50.60    1.48
  -3   8   8   49.37    1.44
  -3   8   8   49.34    1.49
  -3   8   7    4.61    0.41
  -3   8   7    5.65    0.42
  -3   8   7    5.32    0.40
  -3   8   7    4.27    0.33
  -3   8   7    4.36    0.39
  -3   8   7    4.48    0.37
  -3   8   7    4.77    1.19
  -3   8   7    4.41    0.37
  -3   8   6   32.38    1.08
  -3   8   6   30.22    1.10
  -3   8   6   30.25    1.08
  -3   8   6   30.30    1.06
  -3   8   6   27.94    0.95
  -3   8   6   31.59    1.07
  -3   8   6   29.00    1.00
  -3   8   6   31.60    2.93
  -3   8   6   33.84    1.07
  -3   8   5    9.88    0.53
  -3   8   5   10.00    0.57
  -3   8   5    9.89    0.56
  -3   8   5    9.69    0.57
  -3   8   5   10.37    0.57
  -3   8   5    9.98    0.55
  -3   8   5   10.20    0.59
  -3   8   5    9.41    1.65
  -3   8   4    1.15    0.24
  -3   8   4    1.32    0.24
  -3   8   4    1.23    0.24
  -3   8   4    1.36    0.26
  -3   8   4    1.19    0.24
  -3   8   4    1.73    0.85
  -3   8   4    2.27    0.26
  -3   8   4    1.89    0.29
  -3   8   3   74.67    1.91
  -3   8   3   76.91    2.04
  -3   8   3   74.00    2.01
  -3   8   3   75.85    2.00
  -3   8   3   78.11    2.06
  -3   8   3   76.85    2.03
  -3   8   3   76.04    1.97
  -3   8   3   72.66    2.03
  -3   8   3   74.30    4.64
  -3   8   2   43.97    1.37
  -3   8   2   44.36    1.36
  -3   8   2   42.75    1.35
  -3   8   2   44.49    1.36
  -3   8   2   44.04    1.39
  -3   8   2   43.72    1.30
  -3   8   2   42.08    1.37
  -3   8   1  371.30    7.69
  -3   8   1  364.03    7.68
  -3   8   1  381.18    7.73
  -3   8   1  377.52    7.68
  -3   8   1  356.64    7.71
  -3   8   1  387.29   12.07
  -3   8   0    3.48    0.35
  -3   8   0    3.01    0.32
  -3   8   0    3.85    0.36
  -3   8   0    3.22    0.33
  -3   8   0    4.20    0.39
  -3   8   0    3.59    1.07
  -3   8  -1   22.13    0.90
  -3   8  -1   21.38    0.85
  -3   8  -1   21.27    0.85
  -3   8  -1   21.84    0.86
  -3   8  -1   21.64    0.83
  -3   8  -1   23.00    0.87
  -3   8  -2    5.05    0.39
  -3   8  -2    5.11    0.41
  -3   8  -2    4.71    0.39
  -3   8  -2    4.88    0.37
  -3   8  -3    1.66    0.24
  -3   8  -3    1.89    0.28
  -3   8  -3    1.79    0.26
  -3   8  -3    2.59    0.27
  -3   8  -4    3.20    0.31
  -3   8  -4    2.97    0.29
  -3   8  -4    3.01    0.29
  -3   8  -5   27.17    0.90
  -3   8  -5   27.26    0.90
  -3   8  -5   26.53    0.86
  -3   8  -6   10.17    0.48
  -3   8  -6   10.43    0.47
  -3   8  -6   10.00    0.43
  -3   8  -6    9.41    0.48
  -3   8  -7   42.91    1.12
  -3   8  -7   43.91    1.18
  -3   8  -7   44.52    1.17
  -3   8  -8    5.44    0.29
  -3   8  -8    5.07    0.25
  -3   8  -8    5.02    0.28
  -3   8  -9   13.95    0.41
  -3   7  18   13.88    0.43
  -3   7  18   14.74    0.42
  -3   7  18   15.62    0.45
  -3   7  18   13.24    0.41
  -3   7  17   59.48    1.40
  -3   7  17   60.41    1.39
  -3   7  17   58.07    1.40
  -3   7  17   58.07    1.41
  -3   7  16   25.25    0.77
  -3   7  16   24.67    0.76
  -3   7  16   23.43    0.77
  -3   7  16   23.25    0.71
  -3   7  15   88.52    2.10
  -3   7  15   87.38    2.08
  -3   7  15   89.06    2.13
  -3   7  15   89.06    2.06
  -3   7  14  147.97    3.29
  -3   7  14  146.77    3.27
  -3   7  14  152.78    3.35
  -3   7  14  146.22    3.26
  -3   7  13    1.59    0.23
  -3   7  13    1.30    0.22
  -3   7  13    1.44    0.23
  -3   7  13    1.31    0.21
  -3   7  12    6.20    0.44
  -3   7  12    6.03    0.40
  -3   7  12    5.43    0.40
   3  -7 -12    4.98    1.19
  -3   7  12    5.13    0.36
  -3   7  12    5.17    0.38
  -3   7  12    4.62    1.20
  -3   7  12    6.51    0.41
  -3   7  11   20.28    0.84
  -3   7  11   21.32    0.81
  -3   7  11   21.72    0.83
  -3   7  11   20.27    0.85
   3  -7 -11   16.93    2.13
  -3   7  11   18.18    2.48
  -3   7  11   20.50    0.78
  -3   7  11   20.74    0.79
  -3   7  11   15.18    2.15
  -3   7  11   21.36    0.80
  -3   7  10   98.70    2.40
  -3   7  10   99.94    5.98
  -3   7  10   99.09    2.38
  -3   7  10   98.79    2.50
  -3   7  10   99.63    5.63
  -3   7  10   97.40    2.47
  -3   7  10  100.08    2.42
  -3   7   9    1.80    0.26
  -3   7   9    1.09    0.90
  -3   7   9    1.22    0.21
  -3   7   9    1.71    0.24
  -3   7   9    1.97    0.27
  -3   7   9    1.50    0.26
  -3   7   9    2.29    0.28
  -3   7   9    2.14    0.28
  -3   7   8   14.07    1.85
  -3   7   8   10.16    1.87
  -3   7   7  248.90    9.07
  -3   7   7  254.02    9.02
  -3   7   7  259.20    9.81
  -3   7   6    3.63    1.06
  -3   7   6    5.21    1.34
  -3   7   6    4.13    1.12
  -3   7   6    4.51    1.31
  -3   7   5  180.55    7.63
  -3   7   5  186.61    7.60
  -3   7   5  196.36    8.32
  -3   7   5  199.23    8.22
  -3   7   4    1.53    0.76
  -3   7   4    2.51    1.03
  -3   7   4    1.80    0.80
  -3   7   3  897.38   23.32
  -3   7   2   32.17    3.12
  -3   7   2   27.46    2.78
  -3   7   2   33.46    2.97
  -3   7   1  596.05   16.55
  -3   7   1  591.02   16.33
  -3   7   1  570.73   17.00
  -3   7   0  271.92    9.76
  -3   7   0  280.18    9.73
  -3   7   0  280.53   10.54
  -3   7  -1  119.72    5.78
  -3   7  -2  510.71   10.53
  -3   7  -2  509.23   10.33
  -3   7  -2  518.77   10.48
  -3   7  -2  540.87   16.10
  -3   7  -2  516.57   10.47
  -3   7  -2  531.03   14.66
  -3   7  -2  528.23   10.44
  -3   7  -3   15.24    0.64
  -3   7  -3   16.12    0.75
  -3   7  -3   17.76    0.76
  -3   7  -3   15.95    0.72
  -3   7  -3   15.31    2.23
  -3   7  -3   16.26    0.73
  -3   7  -3   15.81    0.69
  -3   7  -4    0.84    0.22
  -3   7  -4    0.39    0.61
  -3   7  -4    0.35    0.18
  -3   7  -4    0.02    0.15
  -3   7  -4    0.02    0.16
  -3   7  -5    2.49    0.32
  -3   7  -5    2.70    0.31
  -3   7  -5    3.13    0.31
  -3   7  -5    2.97    0.30
  -3   7  -6   31.20    1.06
  -3   7  -6   28.78    1.07
  -3   7  -6   31.56    1.01
  -3   7  -6   29.51    1.08
  -3   7  -6   33.06    1.02
  -3   7  -7   -0.01    0.15
  -3   7  -7    0.02    0.16
  -3   7  -7    0.02    0.13
  -3   7  -7   -0.07    0.16
  -3   7  -7    0.05    0.12
  -3   7  -8    4.06    0.32
  -3   7  -8    3.41    0.31
  -3   7  -8    3.98    0.33
  -3   7  -8    3.52    0.27
  -3   7  -8    3.05    0.30
  -3   7  -8    3.78    0.26
  -3   7  -9   53.81    1.35
  -3   7  -9   52.43    1.36
  -3   7  -9   52.71    1.37
  -3   7  -9   52.41    1.26
  -3   7  -9   51.48    1.37
  -3   7 -10    0.10    0.09
  -3   7 -10    0.04    0.09
  -3   7 -10    0.18    0.10
  -3   7 -10    0.03    0.09
  -3   6  18   30.08    0.79
  -3   6  18   29.50    0.79
  -3   6  18   28.43    0.77
  -3   6  18   29.60    0.79
  -3   6  17    9.29    0.42
  -3   6  17    9.66    0.43
  -3   6  17    9.77    0.43
  -3   6  17    9.43    0.43
  -3   6  16    5.21    0.34
  -3   6  16    5.30    0.35
  -3   6  16    5.10    0.35
  -3   6  16    4.90    0.29
  -3   6  15   75.79    1.90
  -3   6  15   78.34    1.92
  -3   6  15   75.88    1.93
  -3   6  15   75.27    1.83
  -3   6  14    1.08    0.22
  -3   6  14    1.02    0.21
  -3   6  14    0.97    0.21
  -3   6  13    5.97    1.32
  -3   6  13    6.46    0.43
   3  -6 -13    5.30    1.27
  -3   6  13    8.36    1.67
  -3   6  13    6.38    0.42
  -3   6  13    7.86    0.46
  -3   6  13    6.51    0.45
  -3   6  12    2.86    1.00
  -3   6  12    1.90    0.26
  -3   6  12    1.89    0.90
  -3   6  12    2.01    0.26
  -3   6  12    2.38    0.30
  -3   6  12    2.08    0.25
  -3   6  11   40.37    1.31
  -3   6  11   44.05    1.27
  -3   6  11   42.05    1.24
  -3   6  11   40.83    1.27
  -3   6  11   40.04    3.69
  -3   6  11   40.09    3.43
  -3   6  11   45.01    1.30
  -3   6  11   41.78    1.28
  -3   6  11   43.42    1.36
  -3   6  10  142.42    6.76
  -3   6  10  134.12    6.99
  -3   6   9  133.14    6.45
  -3   6   9  130.14    6.75
  -3   6   8   35.83    2.85
  -3   6   8   31.27    2.65
  -3   6   8   36.29    3.40
  -3   6   7  273.38   10.26
  -3   6   7  280.03    9.38
  -3   6   7  268.95    9.10
  -3   6   7  285.06    9.97
  -3   6   6   14.94    2.14
  -3   6   6   17.55    2.20
  -3   6   6   18.77    2.11
  -3   6   6   17.42    1.99
  -3   6   6   19.51    2.36
  -3   6   5   28.60    2.73
  -3   6   5   24.02    2.36
  -3   6   5   22.09    2.54
  -3   6   5   20.38    2.24
  -3   6   4   69.72    4.32
  -3   6   4   66.98    4.14
  -3   6   4   70.30    4.12
  -3   6   3  158.19    7.01
  -3   6   3  159.35    6.88
   3  -6  -3  166.35    6.83
  -3   6   3  156.78    6.72
  -3   6   3  164.23    6.70
  -3   6   3  163.46    7.18
  -3   6   2   14.95    2.06
  -3   6   2   16.30    2.04
  -3   6   2   13.72    1.81
  -3   6   2   16.87    2.17
  -3   6   1  347.22   11.82
  -3   6   1  361.38   11.43
  -3   6   1  364.68   11.81
  -3   6   1  380.50   11.45
  -3   6   0    7.78    1.57
  -3   6   0    8.60    1.51
  -3   6   0    7.75    1.36
  -3   6  -1   32.49    2.83
  -3   6  -1   29.72    2.65
  -3   6  -2   51.01    3.97
  -3   6  -2   48.70    3.49
  -3   6  -2   44.82    3.28
  -3   6  -3  273.50   10.36
  -3   6  -4   39.22    3.54
  -3   6  -5   18.46    0.81
  -3   6  -5   17.55    0.80
  -3   6  -5   17.26    0.77
  -3   6  -5   19.59    2.49
  -3   6  -5   18.10    0.77
  -3   6  -6    2.38    0.31
  -3   6  -6    2.76    0.34
  -3   6  -6    2.02    0.31
  -3   6  -6    2.35    0.29
  -3   6  -6    1.33    0.75
  -3   6  -6    2.03    0.32
  -3   6  -7    5.97    0.45
  -3   6  -7    5.79    0.45
  -3   6  -7    5.05    0.39
  -3   6  -7    5.05    0.44
  -3   6  -7    5.21    1.23
  -3   6  -7    5.54    0.39
  -3   6  -7    4.55    0.42
  -3   6  -8   22.85    0.81
  -3   6  -8   24.01    0.97
  -3   6  -8   24.16    0.85
  -3   6  -8   23.33    0.90
  -3   6  -8   23.24    0.95
  -3   6  -9    1.45    0.20
  -3   6  -9    1.55    0.26
  -3   6  -9    1.24    0.25
  -3   6  -9    1.60    0.20
  -3   6  -9    1.43    0.26
  -3   6 -10    6.97    0.44
  -3   6 -10    6.41    0.33
  -3   6 -10    6.34    0.38
  -3   6 -10    6.82    0.44
  -3   6 -11    2.84    0.23
  -3   6 -11    2.90    0.25
  -3   6 -11    2.85    0.26
  -3   6 -11    2.66    0.25
  -3   6 -12    0.56    0.11
  -3   6 -12    0.53    0.09
  -3   5  19    3.40    0.18
  -3   5  19    3.60    0.19
  -3   5  18    1.08    0.15
  -3   5  18    1.16    0.14
  -3   5  17   13.17    0.54
  -3   5  17   13.24    0.53
  -3   5  16   35.19    1.09
  -3   5  16   36.36    1.08
  -3   5  15    1.05    0.18
  -3   5  15    1.09    0.21
  -3   5  15    0.99    0.21
   3  -5 -14   90.27    5.16
  -3   5  14   89.00    2.28
  -3   5  14   92.23    2.27
  -3   5  14   94.11    5.06
   3  -5 -14   88.58    5.12
   3  -5 -14   76.93    4.91
  -3   5  14   98.22    5.66
  -3   5  14   92.07    2.28
  -3   5  14   93.85    2.21
  -3   5  13   76.19    1.94
   3  -5 -13   81.81    4.91
  -3   5  13   76.48    5.08
  -3   5  13   76.28    1.98
  -3   5  13   71.62    4.57
  -3   5  13   77.05    2.00
   3  -5 -13   78.22    4.81
   3  -5 -12    1.62    0.80
  -3   5  12    2.31    0.27
  -3   5  12    1.65    0.24
   3  -5 -12    0.90    0.65
  -3   5  12    2.07    0.92
  -3   5  12    2.37    0.28
  -3   5  12    1.41    0.73
  -3   5  12    1.45    0.23
   3  -5 -11   43.65    3.53
  -3   5  11   45.60    3.58
   3  -5 -11   48.35    3.71
  -3   5  11   47.24    3.93
   3  -5 -10  123.34    6.04
  -3   5  10  121.51    6.06
   3  -5 -10  120.46    6.00
  -3   5  10  123.98    6.47
   3  -5  -9  126.65    6.05
  -3   5   9  132.89    6.29
   3  -5  -9  139.24    6.29
  -3   5   9  136.87    6.66
  -3   5   8  171.47    7.44
  -3   5   8  163.31    6.36
  -3   5   8  171.92    6.38
  -3   5   7   12.54    1.86
  -3   5   7   14.03    1.86
  -3   5   7   10.43    1.48
  -3   5   7   10.73    1.47
  -3   5   6    1.46    0.64
  -3   5   6    0.59    0.50
  -3   5   6    0.78    0.51
  -3   5   6    0.50    0.42
  -3   5   5   96.55    5.11
  -3   5   5   98.02    4.93
   3  -5  -5   97.65    4.83
  -3   5   5   92.03    4.65
  -3   5   5  108.23    5.35
  -3   5   5  105.81    4.82
  -3   5   4  253.00    9.01
  -3   5   4  260.74    8.62
  -3   5   4  268.28    8.56
  -3   5   4  249.97    8.65
  -3   5   4  258.91    8.72
   3  -5  -4  243.27    8.54
  -3   5   3    0.40    0.45
  -3   5   3    0.77    0.55
  -3   5   3    0.51    0.45
   3  -5  -3    0.14    0.44
  -3   5   3    2.16    0.73
  -3   5   3    0.27    0.43
  -3   5   2   -0.15    0.35
  -3   5   2    0.13    0.39
  -3   5   2    0.61    0.57
  -3   5   1    1.39    0.66
  -3   5   1    2.31    0.76
  -3   5   1    1.67    0.70
  -3   5   1    1.43    0.62
  -3   5   0    6.93    1.36
  -3   5   0    8.95    1.45
  -3   5   0    8.11    1.37
  -3   5   0    9.09    1.49
  -3   5  -1  105.11    5.49
  -3   5  -1  104.07    5.04
  -3   5  -1  106.67    4.98
  -3   5  -2   80.73    4.32
  -3   5  -2   73.28    4.06
  -3   5  -3   47.63    3.74
  -3   5  -3   44.33    3.16
  -3   5  -3   50.24    3.26
  -3   5  -4  734.00   20.05
  -3   5  -5   23.81    2.74
  -3   5  -6    3.94    1.15
  -3   5  -7    5.16    0.43
  -3   5  -7    4.21    1.14
  -3   5  -7    5.66    0.41
  -3   5  -7    5.54    0.49
  -3   5  -7    5.18    0.44
  -3   5  -7    6.00    0.51
  -3   5  -7    5.92    0.44
  -3   5  -8   71.04    1.96
  -3   5  -8   71.96    4.61
  -3   5  -8   71.49    1.83
  -3   5  -8   66.63    2.03
  -3   5  -8   72.49    1.91
  -3   5  -8   66.54    2.03
  -3   5  -8   71.89    1.97
  -3   5  -9    1.27    0.25
  -3   5  -9    1.60    0.31
  -3   5  -9    2.05    0.27
  -3   5  -9    1.41    0.29
  -3   5 -10   11.59    0.66
  -3   5 -10   12.96    0.57
  -3   5 -10   11.34    0.65
  -3   5 -10   12.21    0.62
   3  -5  10   12.66    0.52
  -3   5 -11   12.16    0.64
  -3   5 -11   13.28    0.52
  -3   5 -11   11.54    0.62
   3  -5  11   13.05    0.50
  -3   5 -11   13.70    0.61
  -3   5 -12    3.42    0.31
  -3   5 -12    3.56    0.26
  -3   5 -12    3.35    0.30
   3  -5  12    3.64    0.22
  -3   5 -12    3.57    0.28
  -3   5 -13   35.07    0.94
  -3   5 -13   33.96    0.88
  -3   5 -13   36.80    0.88
  -3   5 -13   34.90    0.94
  -3   4  19   12.08    0.41
  -3   4  19   12.80    0.40
   3  -4 -18   77.63    1.76
  -3   4  18   79.50    1.83
   3  -4 -18   77.39    1.76
  -3   4  18   80.02    1.81
  -3   4  18   79.94    1.80
  -3   4  17  103.14    2.36
  -3   4  17  103.22    2.31
   3  -4 -17  101.42    2.29
   3  -4 -17  103.87    2.32
  -3   4  17  105.91    2.39
   3  -4 -17  103.82    2.32
  -3   4  17   98.24    2.21
  -3   4  17  103.98    2.35
   3  -4 -16  225.46    4.70
   3  -4 -16  226.32    4.71
   3  -4 -16  222.95    4.71
  -3   4  16  226.22    4.78
  -3   4  16  218.17    4.59
   3  -4 -15   16.05    0.68
  -3   4  15   16.58    0.62
  -3   4  15   18.60    0.73
   3  -4 -15   16.20    0.69
  -3   4  15   16.80    0.72
   3  -4 -15   17.40    0.71
  -3   4  14   33.66    1.11
   3  -4 -14   31.60    1.08
   3  -4 -14   33.06    3.14
   3  -4 -14   32.57    1.09
  -3   4  14   33.23    1.09
  -3   4  14   32.52    0.99
   3  -4 -14   34.62    3.25
   3  -4 -14   26.46    2.85
  -3   4  14   35.59    3.36
   3  -4 -14   32.70    1.09
  -3   4  14   31.77    2.88
   3  -4 -13    2.09    0.88
   3  -4 -13    1.75    0.27
  -3   4  13    1.99    0.26
  -3   4  13    2.30    0.27
   3  -4 -13    2.48    1.01
  -3   4  13    1.84    0.84
  -3   4  13    2.58    0.27
  -3   4  13    2.21    0.86
   3  -4 -13    1.81    0.27
   3  -4 -13    1.93    0.26
  -3   4  13    1.44    0.24
   3  -4 -12   31.07    3.07
  -3   4  12   29.81    3.15
   3  -4 -12   38.37    3.40
  -3   4  12   29.41    2.88
   3  -4 -11    7.89    1.57
  -3   4  11    7.36    1.55
   3  -4 -11    7.33    1.49
  -3   4  11    9.13    1.59
   3  -4 -10    3.84    1.12
  -3   4  10    4.20    1.17
   3  -4 -10    3.48    1.04
  -3   4  10    3.42    1.01
   3  -4  -9    9.68    1.59
  -3   4   9    8.04    1.53
   3  -4  -9    8.68    1.55
  -3   4   9    8.83    1.52
   3  -4  -8    0.61    0.55
  -3   4   8    0.16    0.33
  -3   4   7   76.04    3.85
  -3   4   7   82.99    3.94
   3  -4  -7   80.55    4.41
  -3   4   7   84.51    4.58
   3  -4  -7   78.35    4.36
   3  -4  -7   85.86    4.39
  -3   4   6  196.06    6.73
  -3   4   6  193.44    6.60
   3  -4  -6  184.97    7.02
  -3   4   6  190.47    7.20
   3  -4  -6  186.82    7.05
  -3   4   6  189.98    7.04
   3  -4  -6  190.07    7.02
  -3   4   5  373.33   10.45
  -3   4   5  372.97   10.34
   3  -4  -5  340.27   10.46
  -3   4   5  375.54   10.96
   3  -4  -5  342.64   10.48
   3  -4  -5  369.18   10.80
  -3   4   5  361.47   10.65
  -3   4   4  209.20    7.09
  -3   4   4  222.43    7.73
  -3   4   4  207.58    6.96
  -3   4   4  198.78    7.01
  -3   4   4  195.23    7.03
   3  -4  -4  206.72    7.33
  -3   4   4  201.03    7.22
  -3   4   3  683.49   17.02
  -3   4   3  714.12   17.00
  -3   4   3  669.65   17.11
   3  -4  -3  701.50   17.49
  -3   4   3  698.39   17.05
  -3   4   3  719.23   17.43
  -3   4   2   62.02    3.42
  -3   4   2   56.66    3.44
  -3   4   2   62.81    3.51
  -3   4   2   65.68    3.78
  -3   4   2   67.45    3.52
  -3   4   1    3.13    0.84
  -3   4   1    2.80    0.73
  -3   4   1    1.97    0.69
  -3   4   1    2.50    0.78
  -3   4   1    1.88    0.63
  -3   4   0   61.95    3.76
  -3   4   0   65.93    3.59
  -3   4   0   60.09    3.38
  -3   4  -1    2.47    0.81
  -3   4  -1    4.05    0.93
  -3   4  -1    2.84    0.79
  -3   4  -2    1.26    0.56
  -3   4  -2    2.05    0.67
  -3   4  -3  101.83    4.68
  -3   4  -3  100.50    4.54
  -3   4  -4   11.68    1.84
  -3   4  -5   39.82    3.41
  -3   4  -6   37.90    3.40
  -3   4  -7  119.40    6.31
  -3   4  -8    0.96    0.64
  -3   4  -8    0.88    0.26
  -3   4  -8    0.61    0.23
  -3   4  -8    0.73    0.22
  -3   4  -9   28.76    2.88
  -3   4  -9   27.91    1.15
  -3   4  -9   27.37    1.14
   3  -4   9   26.31    0.91
  -3   4  -9   27.64    1.02
  -3   4  -9   27.61    1.06
  -3   4 -10   14.70    0.80
  -3   4 -10   15.84    0.74
  -3   4 -10   13.34    0.77
   3  -4  10   13.86    0.60
  -3   4 -10   13.64    0.67
  -3   4 -10   13.16    0.69
  -3   4 -11    0.20    0.22
  -3   4 -11    0.11    0.18
  -3   4 -11    0.02    0.21
  -3   4 -11    0.09    0.17
   3  -4  11    0.29    0.14
  -3   4 -12   71.76    1.96
  -3   4 -12   70.95    1.75
  -3   4 -12   68.55    1.94
  -3   4 -12   72.60    1.84
   3  -4  12   70.57    1.71
  -3   4 -13   76.31    1.94
  -3   4 -13   76.13    1.72
  -3   4 -13   73.60    1.92
   3  -4  13   76.48    1.73
  -3   4 -13   74.05    1.81
  -3   4 -14   47.95    1.25
  -3   4 -14   44.80    1.14
   3  -4  14   48.30    1.11
  -3   4 -14   48.51    1.16
  -3   4 -14   47.26    1.24
   3  -3 -19    3.36    0.18
  -3   3  19    3.20    0.19
  -3   3  19    3.67    0.19
  -3   3  19    3.04    0.19
   3  -3 -19    3.55    0.19
  -3   3  18   19.10    0.43
  -3   3  18   20.07    0.52
   3  -3 -18   18.76    0.47
   3  -3 -18   19.05    0.50
  -3   3  18   20.15    0.54
   3  -3 -18   19.26    0.50
  -3   3  17   25.30    0.82
  -3   3  17   26.80    0.78
  -3   3  17   24.73    0.71
   3  -3 -17   26.08    0.82
   3  -3 -17   26.50    0.84
  -3   3  17   26.31    0.86
   3  -3 -17   26.37    0.84
  -3   3  16   96.46    2.20
  -3   3  16   94.35    2.27
   3  -3 -16   94.61    2.28
   3  -3 -16   97.47    2.30
  -3   3  16   95.75    2.32
   3  -3 -16   97.53    2.29
  -3   3  16   91.18    2.12
   3  -3 -15   77.86    2.00
  -3   3  15   74.17    1.98
   3  -3 -15   76.82    4.81
  -3   3  15   75.92    1.81
   3  -3 -15   75.08    1.97
  -3   3  15   78.73    1.89
  -3   3  15   74.99    4.34
   3  -3 -15   82.99    4.99
   3  -3 -15   66.31    4.37
  -3   3  15   79.95    5.03
   3  -3 -15   75.70    1.98
  -3   3  14    9.48    0.54
   3  -3 -14    8.53    0.53
   3  -3 -14    9.51    1.80
   3  -3 -14    8.47    0.52
  -3   3  14    8.73    0.51
  -3   3  14    9.58    0.49
   3  -3 -14    9.34    1.69
   3  -3 -14    8.96    1.62
  -3   3  14    7.42    1.57
   3  -3 -14    9.32    0.54
  -3   3  14    8.10    1.49
  -3   3  13  130.32    3.06
   3  -3 -13  131.78    3.10
   3  -3 -13  127.42    6.63
  -3   3  13  123.47    3.02
   3  -3 -13  126.25    3.07
  -3   3  13  128.33    3.02
   3  -3 -13  123.15    6.55
  -3   3  13  129.88    6.73
   3  -3 -13  131.74    3.09
  -3   3  13  139.51    6.37
  -3   3  13  134.52    2.96
  -3   3  12  118.01    5.85
   3  -3 -12  109.68    6.09
   3  -3 -12  112.47    6.15
  -3   3  12  118.92    6.28
  -3   3  11   35.49    3.05
   3  -3 -11   38.19    3.40
   3  -3 -11   42.77    3.57
  -3   3  11   35.08    3.28
  -3   3  10  102.90    5.26
   3  -3 -10  107.00    5.68
   3  -3 -10  103.58    5.59
  -3   3  10   99.67    5.44
  -3   3   9   10.50    1.57
   3  -3  -9   11.08    1.59
   3  -3  -9    8.44    1.52
   3  -3  -9   10.27    1.68
  -3   3   9   10.77    1.64
   3  -3  -8   10.78    1.55
  -3   3   8    7.73    1.34
   3  -3  -8   10.89    1.64
   3  -3  -8    9.98    1.57
  -3   3   8    8.21    1.40
  -3   3   7   28.53    2.26
   3  -3  -7   27.73    2.53
  -3   3   7   30.27    2.14
   3  -3  -7   29.94    2.47
   3  -3  -7   30.03    2.64
  -3   3   7   30.77    2.55
   3  -3  -6  117.24    5.31
  -3   3   6  115.97    4.80
  -3   3   6  120.85    4.73
  -3   3   6  125.57    6.33
  -3   3   6  119.64    4.66
  -3   3   6  128.56    5.27
   3  -3  -6  129.40    5.36
   3  -3  -6  114.29    5.26
  -3   3   6  127.39    5.30
  -3   3   6  130.45    6.37
  -3   3   5  345.64    9.51
   3  -3  -5  342.18   10.22
  -3   3   5  350.70   13.52
  -3   3   5  346.49    9.57
  -3   3   5  336.80   11.61
  -3   3   5  350.32    9.56
  -3   3   5  344.72    9.92
   3  -3  -5  349.27   10.18
  -3   3   5  353.30   11.21
   3  -3  -5  336.72   10.17
  -3   3   5  337.43    9.85
   3  -3  -4  252.76    8.15
  -3   3   4  252.39    7.43
  -3   3   4  279.32    7.94
  -3   3   4  273.72    9.91
  -3   3   4  267.97    7.76
  -3   3   4  262.78   11.37
  -3   3   4  244.81    7.56
   3  -3  -4  270.98    8.35
  -3   3   4  247.39    7.79
   3  -3  -4  253.63    8.17
  -3   3   4  232.68    7.67
  -3   3   4  253.16    8.63
  -3   3   3   33.92    2.07
   3  -3  -3   36.65    2.55
  -3   3   3   37.55    2.41
  -3   3   3   37.41    3.33
  -3   3   3   33.51    2.26
  -3   3   3   34.08    3.85
  -3   3   3   30.42    2.22
   3  -3  -3   38.71    2.65
  -3   3   3   32.21    2.24
   3  -3  -3   33.48    2.45
  -3   3   3   30.41    2.23
  -3   3   2    6.60    0.86
  -3   3   2    7.15    1.06
  -3   3   2    7.18    1.46
  -3   3   2    6.65    1.72
  -3   3   2    8.36    1.11
  -3   3   2    6.33    1.04
  -3   3   2   10.76    1.25
  -3   3   2    7.19    0.97
  -3   3   2    8.17    1.13
  -3   3   1   10.37    2.17
  -3   3   1    7.89    1.18
  -3   3   1    8.41    1.08
  -3   3   1    7.99    0.99
  -3   3   0   21.15    1.85
  -3   3   0   20.47    2.52
  -3   3   0   23.49    1.90
  -3   3   0   25.30    3.38
  -3   3   0   24.51    2.13
  -3   3   0   25.68    1.86
  -3   3   0   21.29    1.61
  -3   3  -1   27.13    2.33
  -3   3  -1   26.53    2.08
  -3   3  -1   28.00    2.93
  -3   3  -1   26.61    2.05
  -3   3  -1   25.17    3.37
  -3   3  -2  953.18   21.42
  -3   3  -2  977.54   21.51
  -3   3  -2  953.33   21.82
  -3   3  -2  952.86   24.65
  -3   3  -2  945.68   21.68
  -3   3  -2  983.53   22.90
  -3   3  -3    1.83    0.55
  -3   3  -3    2.40    0.69
  -3   3  -3    2.21    0.86
  -3   3  -3    1.88    0.59
  -3   3  -3    1.01    0.59
  -3   3  -3    2.12    0.60
  -3   3  -4   11.48    1.74
  -3   3  -4   14.69    1.55
  -3   3  -4   11.05    1.34
  -3   3  -5   47.98    3.58
  -3   3  -6  181.81    7.70
  -3   3  -7  305.32   10.85
  -3   3  -8   49.21    3.91
  -3   3  -9    0.19    0.56
  -3   3 -10   80.55    2.36
  -3   3 -10   81.40    2.37
   3  -3  10   83.66    2.07
  -3   3 -10   82.29    2.21
  -3   3 -10   82.66    2.10
  -3   3 -10   80.40    2.09
  -3   3 -11  256.59    5.80
  -3   3 -11  253.59    5.80
   3  -3  11  258.41    5.45
  -3   3 -11  259.79    5.62
  -3   3 -11  261.26    5.48
  -3   3 -11  261.62    5.48
  -3   3 -12   32.67    1.24
  -3   3 -12   30.02    1.21
   3  -3  12   31.57    1.01
  -3   3 -12   32.07    1.11
  -3   3 -12   34.01    1.04
  -3   3 -12   35.40    1.05
  -3   3 -13   72.38    1.75
  -3   3 -13   70.08    1.99
   3  -3  13   75.37    1.78
  -3   3 -13   72.59    1.85
  -3   3 -13   73.14    2.02
  -3   3 -13   70.70    1.74
  -3   3 -13   71.50    1.87
  -3   3 -14   13.33    0.63
  -3   3 -14   13.29    0.50
   3  -3  14   13.18    0.50
  -3   3 -14   12.83    0.53
  -3   3 -14   13.46    0.48
  -3   3 -14   12.98    0.47
   3  -3  15    3.71    0.22
  -3   3 -15    3.31    0.20
  -3   2  19    1.88    0.14
  -3   2  19    2.11    0.14
   3  -2 -19    1.89    0.13
   3  -2 -19    2.39    0.16
   3  -2 -19    2.18    0.15
  -3   2  18   56.39    1.34
  -3   2  18   56.16    1.31
   3  -2 -18   54.76    1.34
  -3   2  18   54.13    1.26
   3  -2 -18   55.81    1.36
   3  -2 -18   56.49    1.36
  -3   2  18   55.72    1.37
  -3   2  17   49.34    1.27
  -3   2  17   47.85    1.29
   3  -2 -17   49.18    1.31
  -3   2  17   48.31    1.21
   3  -2 -17   49.91    1.33
   3  -2 -17   51.32    1.34
  -3   2  17   48.31    1.33
  -3   2  16   48.54    1.36
  -3   2  16   48.28    1.31
   3  -2 -16   51.28    1.41
  -3   2  16   48.43    1.39
  -3   2  16   47.22    1.26
   3  -2 -16   50.07    1.39
   3  -2 -16   49.09    1.39
  -3   2  15   78.28    1.92
  -3   2  15   72.58    4.81
  -3   2  15   74.87    1.85
   3  -2 -15   77.13    2.01
  -3   2  15   75.14    1.96
  -3   2  15   76.66    2.01
   3  -2 -15   79.18    2.03
  -3   2  15   74.07    4.32
   3  -2 -15   79.01    2.02
  -3   2  14   26.20    0.89
  -3   2  14   23.86    2.78
  -3   2  14   23.63    0.89
  -3   2  14   24.06    0.83
   3  -2 -14   25.51    0.97
  -3   2  14   24.40    0.90
   3  -2 -14   25.80    0.97
  -3   2  14   25.43    2.55
   3  -2 -14   24.93    0.96
  -3   2  14   25.84    0.96
   3  -2 -13   65.88    1.83
  -3   2  13   64.33    1.77
   3  -2 -13   63.49    4.55
  -3   2  13   65.14    4.23
   3  -2 -13   63.04    4.55
  -3   2  13   65.46    4.69
   3  -2 -13   62.76    1.79
  -3   2  13   58.99    1.70
  -3   2  13   63.87    1.64
  -3   2  13   66.12    1.70
   3  -2 -13   64.35    1.80
   3  -2 -12   46.46    3.89
   3  -2 -12   43.79    3.76
  -3   2  12   47.10    3.87
  -3   2  12   48.11    3.59
   3  -2 -11   91.50    5.34
   3  -2 -11   81.98    5.13
  -3   2  11   85.30    5.11
   3  -2 -11   85.33    4.76
  -3   2  11   87.04    4.86
   3  -2 -10    5.14    1.27
   3  -2 -10    4.22    1.09
  -3   2  10    4.51    1.13
   3  -2 -10    6.57    1.39
  -3   2  10    4.41    1.09
   3  -2  -9    4.00    1.01
   3  -2  -9    3.12    0.96
  -3   2   9    3.42    0.94
  -3   2   9    3.46    0.97
   3  -2  -9    2.80    0.96
  -3   2   9    2.68    0.88
   3  -2  -8  102.25    5.18
  -3   2   8   98.90    4.58
   3  -2  -8   94.14    4.98
  -3   2   8  105.55    4.96
  -3   2   8   96.28    4.71
   3  -2  -8  101.57    4.86
   3  -2  -7    7.68    1.36
   3  -2  -7    8.60    1.35
   3  -2  -7    7.54    1.32
  -3   2   7    7.64    1.23
   3  -2  -6   29.56    3.44
  -3   2   6   28.21    1.95
  -3   2   6   26.20    2.60
  -3   2   6   26.90    1.89
  -3   2   6   29.11    3.26
   3  -2  -6   28.21    2.42
  -3   2   6   30.10    2.17
   3  -2  -6   24.46    2.15
  -3   2   6   28.89    2.24
   3  -2  -6   24.62    2.28
  -3   2   6   21.01    2.49
  -3   2   6   25.82    2.10
   3  -2  -5   34.66    3.46
   3  -2  -5   30.55    2.41
  -3   2   5   24.41    1.91
   3  -2  -5   26.47    2.27
  -3   2   5   28.94    2.74
  -3   2   5   26.22    2.03
  -3   2   5   26.73    1.92
  -3   2   5   26.21    3.15
  -3   2   5   31.55    2.23
   3  -2  -5   27.31    2.22
   3  -2  -4  379.01   10.76
  -3   2   4  392.35   10.08
  -3   2   4  398.11   11.72
   3  -2  -4  378.09   10.76
  -3   2   4  372.43    9.97
  -3   2   4  406.22   10.23
  -3   2   4  400.93   13.90
   3  -2  -4  385.67   10.75
  -3   2   4  385.13   10.25
  -3   2   3   55.12    2.63
   3  -2  -3   47.90    2.90
  -3   2   3   50.81    2.68
  -3   2   3   43.69    3.00
   3  -2  -3   51.82    3.01
  -3   2   3   47.93    2.64
  -3   2   3   56.84    4.62
  -3   2   3   47.08    2.52
  -3   2   3   52.60    2.72
   3  -2  -3   51.17    2.98
  -3   2   2  117.29    4.08
  -3   2   2  125.95    4.40
  -3   2   2  109.72    4.64
  -3   2   2  122.24    4.51
  -3   2   2  127.54    4.54
  -3   2   2  112.43    4.20
   3  -2  -2  119.03    4.80
  -3   2   1  344.05    8.85
  -3   2   1  339.10    9.13
  -3   2   1  349.40   12.85
  -3   2   1  340.13    9.24
  -3   2   1  324.20    8.62
  -3   2   0  352.94    9.08
  -3   2   0  363.62    9.56
  -3   2   0  357.84   13.15
  -3   2   0  341.43    9.66
  -3   2  -1   87.29    3.71
  -3   2  -1   90.11    3.76
  -3   2  -1   90.45    3.51
  -3   2  -1   85.87    3.73
  -3   2  -1   87.00    5.90
  -3   2  -1   82.85    3.97
  -3   2  -2   88.77    3.86
  -3   2  -2   94.37    3.95
  -3   2  -2   97.36    3.68
  -3   2  -2   97.17    3.99
  -3   2  -2   96.03    6.27
  -3   2  -2   93.63    4.38
  -3   2  -3  459.67   11.74
  -3   2  -3  460.05   11.74
  -3   2  -3  444.48   11.56
  -3   2  -3  439.62   13.64
  -3   2  -3  463.11   11.50
  -3   2  -3  442.57   15.49
  -3   2  -3  449.47   12.62
  -3   2  -4   50.62    2.92
  -3   2  -4   47.15    2.69
  -3   2  -4   42.99    3.49
  -3   2  -4   49.85    2.71
  -3   2  -4   49.56    2.91
  -3   2  -5   25.54    2.16
  -3   2  -5   28.57    2.65
  -3   2  -5   26.91    2.21
  -3   2  -6   28.35    2.36
  -3   2  -6   26.94    2.67
  -3   2  -6   29.35    2.40
  -3   2  -7  219.66    7.75
  -3   2  -7  231.66    8.78
  -3   2  -7  209.15    7.64
  -3   2  -8  316.70   10.19
  -3   2  -8  317.50   10.22
  -3   2  -8  339.46   11.40
  -3   2  -9   33.61    3.24
  -3   2 -10  178.42    7.88
  -3   2 -11   23.18    1.08
  -3   2 -11   24.59    0.93
  -3   2 -11   25.01    0.94
  -3   2 -11   24.89    1.11
  -3   2 -11   24.15    0.96
   3  -2  11   25.15    0.90
  -3   2 -11   24.08    0.98
  -3   2 -12   34.12    1.34
  -3   2 -12   35.15    1.15
  -3   2 -12   36.89    1.38
  -3   2 -12   35.04    1.15
  -3   2 -12   34.69    1.19
   3  -2  12   37.09    1.14
  -3   2 -12   35.66    1.21
  -3   2 -13   36.62    1.12
  -3   2 -13   33.41    1.28
   3  -2  13   35.56    1.08
  -3   2 -13   35.37    1.15
  -3   2 -13   34.36    1.14
  -3   2 -13   34.44    1.10
  -3   2 -14    0.11    0.17
  -3   2 -14    0.05    0.14
  -3   2 -14    0.18    0.15
  -3   2 -14    0.29    0.15
   3  -2  14    0.15    0.14
   3  -2  15   56.45    1.35
  -3   2 -15   52.09    1.37
  -3   2 -15   53.11    1.33
  -3   2 -15   54.31    1.52
  -3   2 -15   54.33    1.33
  -3   2 -15   50.90    1.50
  -3   2 -15   53.72    1.33
  -3   2 -15   54.21    1.40
  -3   2 -16    3.72    0.19
  -3   2 -16    3.47    0.19
   3  -1 -19    2.41    0.15
   3  -1 -19    2.43    0.15
   3  -1 -19    2.84    0.16
   3  -1 -18   34.65    0.92
   3  -1 -18   34.17    0.92
  -3   1  18   34.68    0.86
   3  -1 -18   33.63    0.91
  -3   1  18   34.33    0.89
  -3   1  18   32.86    0.88
  -3   1  17    0.57    0.16
   3  -1 -17    0.39    0.16
   3  -1 -17    0.65    0.17
  -3   1  17    1.07    0.18
  -3   1  17    0.46    0.13
   3  -1 -17    0.56    0.17
  -3   1  17    0.73    0.16
   3  -1 -16   34.30    1.08
  -3   1  16   33.79    1.07
   3  -1 -16   33.25    1.07
   3  -1 -16   33.73    1.08
  -3   1  16   34.67    0.99
  -3   1  16   33.69    1.04
  -3   1  16   34.19    1.03
   3  -1 -15  205.04    8.25
   3  -1 -15  202.61    4.43
  -3   1  15  201.06    4.27
  -3   1  15  197.05    4.34
  -3   1  15  200.72    4.33
   3  -1 -15  203.49    4.44
  -3   1  15  198.01    4.39
   3  -1 -15  205.76    8.30
   3  -1 -15  203.87    4.43
   3  -1 -14    6.09    0.46
   3  -1 -14    4.80    1.26
   3  -1 -14    6.91    0.48
  -3   1  14    5.56    0.40
  -3   1  14    6.17    0.39
  -3   1  14    7.61    0.46
   3  -1 -14    6.28    0.47
  -3   1  14    6.27    0.44
  -3   1  14    8.40    1.69
   3  -1 -14    5.39    1.34
   3  -1 -14    4.99    1.15
  -3   1  14    6.08    1.28
  -3   1  14    6.76    0.43
   3  -1 -13   42.02    1.37
  -3   1  13   40.82    1.32
   3  -1 -13   43.06    1.39
   3  -1 -13   40.29    3.59
  -3   1  13   42.19    1.29
   3  -1 -13   43.36    3.71
  -3   1  13   42.40    3.75
   3  -1 -13   39.44    3.32
  -3   1  13   39.47    3.30
  -3   1  13   45.03    1.30
   3  -1 -13   45.00    1.40
  -3   1  13   42.49    1.24
  -3   1  13   42.12    1.28
   3  -1 -12   57.52    4.31
   3  -1 -12   58.83    4.33
  -3   1  12   65.98    4.56
   3  -1 -12   55.85    3.98
  -3   1  12   58.80    4.04
  -3   1  11  146.58    6.88
   3  -1 -11  138.70    6.47
  -3   1  10   90.49    4.59
   3  -1 -10  102.13    5.21
  -3   1   9  131.58    5.56
   3  -1  -9  146.45    6.21
  -3   1   8   74.95    3.85
   3  -1  -8   81.39    4.52
   3  -1  -8   79.64    4.47
   3  -1  -8   74.23    4.14
  -3   1   7  130.24    5.17
   3  -1  -7  135.77    5.86
   3  -1  -7  133.61    5.59
   3  -1  -7  131.35    5.77
  -3   1   7  147.85    5.63
  -3   1   6    1.86    0.85
  -3   1   6    1.63    0.56
   3  -1  -6    2.22    0.70
   3  -1  -6    2.02    0.72
  -3   1   6    4.22    0.83
   3  -1  -6    1.89    0.71
  -3   1   6    1.93    0.86
   3  -1  -6    2.04    1.00
   3  -1  -5    7.79    1.69
  -3   1   5    5.15    1.21
  -3   1   5    5.25    1.35
  -3   1   5    5.14    0.81
   3  -1  -5    4.80    0.98
   3  -1  -5    7.42    1.19
  -3   1   5    4.80    0.83
   3  -1  -5    4.92    1.02
  -3   1   4  163.40    7.03
   3  -1  -4  197.68    7.99
  -3   1   4  180.58    5.61
  -3   1   4  195.72    8.48
   3  -1  -4  166.31    6.16
  -3   1   4  185.15    5.77
   3  -1  -4  168.64    6.07
   3  -1  -4  175.13    6.28
   3  -1  -3    5.91    1.20
  -3   1   3    4.93    1.04
   3  -1  -3    4.00    0.82
  -3   1   3    4.86    0.77
  -3   1   3    4.62    0.75
  -3   1   3    5.31    1.39
  -3   1   3    5.20    0.80
  -3   1   2  154.56    6.00
  -3   1   2  169.01    5.13
   3  -1  -2  167.34    5.71
  -3   1   2  152.90    5.18
  -3   1   1   27.38    3.10
  -3   1   1   26.76    1.79
  -3   1   1   29.22    2.13
  -3   1   0   59.84    2.90
  -3   1   0   59.72    2.89
  -3   1   0   64.98    2.99
  -3   1   0   61.84    2.84
  -3   1   0   71.71    4.96
  -3   1   0   62.78    3.00
  -3   1  -1  114.64    4.37
  -3   1  -1  116.28    4.39
  -3   1  -1  121.41    4.24
  -3   1  -1  125.66    4.43
  -3   1  -1  131.41    6.91
  -3   1  -1  114.95    4.53
  -3   1  -2    9.30    1.15
  -3   1  -2   11.81    1.17
  -3   1  -2   10.76    1.22
  -3   1  -2   10.32    1.94
  -3   1  -2   11.51    1.20
  -3   1  -2   12.89    1.45
  -3   1  -3    2.20    0.63
  -3   1  -3    3.40    0.74
  -3   1  -3    4.17    0.76
  -3   1  -3    2.73    1.08
  -3   1  -3    4.61    0.78
  -3   1  -3    4.94    0.97
  -3   1  -4   66.82    3.38
  -3   1  -4   62.73    3.03
  -3   1  -4   66.34    3.09
  -3   1  -4   61.00    4.76
  -3   1  -4   66.37    3.36
  -3   1  -5   37.41    2.60
  -3   1  -5   43.39    2.50
  -3   1  -5   43.11    2.40
  -3   1  -5   39.14    2.67
  -3   1  -6   20.70    2.02
  -3   1  -6   23.14    2.36
  -3   1  -6   23.14    2.13
  -3   1  -7  349.46   10.46
  -3   1  -7  347.41   11.20
   3  -1   7  314.64    9.73
  -3   1  -7  342.64   10.41
  -3   1  -8   14.77    1.87
  -3   1  -8   17.66    2.21
   3  -1   8   15.41    1.80
  -3   1  -8   14.93    1.88
  -3   1  -9  174.58    7.15
  -3   1  -9  164.84    7.49
   3  -1   9  169.42    6.83
  -3   1  -9  172.89    7.13
  -3   1 -10  169.74    7.27
  -3   1 -10  180.72    7.89
   3  -1  10  170.09    7.10
  -3   1 -10  179.81    7.45
  -3   1 -11  194.74    7.81
  -3   1 -11  194.72    7.81
  -3   1 -11  179.47    7.93
   3  -1  11  168.66    7.30
  -3   1 -12   42.62    1.54
  -3   1 -12   37.95    3.21
  -3   1 -12   39.77    1.31
  -3   1 -12   40.92    1.34
   3  -1  12   41.01    1.25
   3  -1  12   40.47    1.23
  -3   1 -12   39.72    1.49
  -3   1 -12   40.18    1.30
   3  -1  12   45.97    3.50
  -3   1 -12   41.09    3.33
  -3   1 -12   39.91    1.49
  -3   1 -12   40.55    1.30
   3  -1  13   12.12    0.58
   3  -1  13   12.63    0.60
  -3   1 -13   12.68    0.65
  -3   1 -13   13.09    0.66
  -3   1 -13   13.69    0.65
   3  -1  13   13.42    1.86
  -3   1 -13   11.90    0.75
  -3   1 -13   12.80    0.64
   3  -1  14   13.57    0.60
  -3   1 -14   13.57    0.64
  -3   1 -14   12.79    0.61
  -3   1 -14   12.41    0.73
   3  -1  14   13.10    0.57
  -3   1 -14   14.41    0.64
  -3   1 -14   12.29    0.71
  -3   1 -14   14.41    0.64
  -3   1 -14   11.69    0.71
  -3   1 -15    4.65    0.34
  -3   1 -15    4.28    0.41
   3  -1  15    3.96    0.28
  -3   1 -15    3.94    0.32
  -3   1 -15    3.93    0.39
  -3   1 -15    4.07    0.32
  -3   1 -15    4.06    0.40
  -3   1 -16   98.39    2.38
  -3   1 -16   99.42    2.21
  -3   1 -16   99.53    2.39
  -3   1 -16   97.90    2.23
  -3   1 -16  101.20    2.22
  -3   1 -17   11.32    0.41
  -3   1 -17   11.53    0.38
   3  -1  17   12.19    0.39
  -3   1 -17   11.04    0.37
  -3   0  18    0.33    0.10
   3   0 -18    0.26    0.12
  -3   0  18    0.24    0.10
   3   0 -18    0.26    0.11
   3   0 -18    0.20    0.10
  -3   0  17   89.10    2.03
  -3   0  17   90.21    2.01
   3   0 -17   91.13    2.10
   3   0 -17   91.49    2.09
  -3   0  17   84.41    2.03
   3   0 -17   93.98    2.09
  -3   0  16   19.85    0.72
   3   0 -16   19.71    0.75
  -3   0  16   19.10    0.68
   3   0 -16   20.99    0.77
  -3   0  16   18.94    0.72
   3   0 -16   20.16    0.76
  -3   0  15  149.36    3.36
   3   0 -15  154.29    3.45
  -3   0  15  146.62    3.40
   3   0 -15  153.25    3.45
  -3   0  15  150.83    3.32
   3   0 -15  151.79    3.45
   3   0 -14   15.75    0.74
  -3   0  14   15.15    0.70
   3   0 -14   16.35    0.75
  -3   0  14   16.22    0.67
  -3   0  14   15.14    0.68
   3   0 -14   13.68    2.14
   3   0 -14   15.18    2.16
  -3   0  14   16.50    2.30
   3   0 -14   14.19    2.02
  -3   0  14   13.17    1.83
   3   0 -14   16.95    0.76
  -3   0  13  193.22    4.32
   3   0 -13  192.81    4.39
   3   0 -13  192.09    8.30
  -3   0  13  193.73    4.29
   3   0 -13  197.80    4.39
   3   0 -13  209.74    8.34
   3   0 -13  190.98    8.30
   3   0 -13  200.91    4.41
  -3   0  13  195.55    4.23
   3   0 -12   18.53    2.42
   3   0 -12   18.48    2.43
   3   0 -12   18.58    2.36
   3   0 -11   31.01    3.04
   3   0 -11   30.02    2.98
   3   0 -11   28.79    2.83
   3   0 -10  400.71   12.42
   3   0 -10  392.65   12.37
   3   0 -10  393.34   12.09
   3   0  -9   26.86    2.65
  -3   0   9   32.06    2.47
   3   0  -9   28.11    2.73
   3   0  -9   33.00    2.83
   3   0  -8  556.42   15.25
  -3   0   8  551.24   14.19
   3   0  -8  566.74   15.30
   3   0  -8  540.88   14.87
   3   0  -7  404.38   11.83
   3   0  -7  393.88   11.49
   3   0  -7  409.34   11.86
  -3   0   7  400.95   10.92
  -3   0   6 1432.12   31.54
  -3   0   6 1507.93   35.18
   3   0  -6 1668.61   37.73
   3   0  -6 1409.00   32.21
  -3   0   6 1581.47   35.09
  -3   0   5   24.48    1.85
  -3   0   5   26.63    2.86
  -3   0   5   20.92    2.46
   3   0  -5   21.10    2.74
   3   0  -5   22.03    1.95
   3   0  -4  698.03   17.78
  -3   0   4  897.38   21.75
  -3   0   4  765.75   19.86
   3   0  -4  822.28   20.87
   3   0  -4  738.99   17.76
  -3   0   4  795.62   17.35
   3   0  -4  706.30   17.82
  -3   0   3  244.81    6.99
   3   0  -3  258.88    9.07
  -3   0   3  258.27    8.79
   3   0  -3  246.51    7.46
  -3   0   3  240.58    7.00
  -3   0   2 2464.00   50.28
  -3   0   2 2480.20   50.20
  -3   0   2 2600.93   52.58
   3   0  -2 2554.35   52.35
  -3   0   1  684.63   16.79
   3   0  -1  661.41   16.07
  -3   0   0  856.04   18.58
  -3   0   0  826.89   19.50
  -3   0  -1   92.54    3.63
  -3   0  -1   87.71    3.48
  -3   0  -1   84.86    3.51
  -3   0  -1   82.17    3.72
  -3   0  -2   27.47    1.95
  -3   0  -2   34.13    2.12
  -3   0  -2   31.29    1.97
  -3   0  -3  219.64    6.80
  -3   0  -3  223.67    6.60
  -3   0  -3  226.33    6.87
  -3   0  -4   19.37    1.75
  -3   0  -4   20.75    1.67
  -3   0  -4   19.97    1.77
  -3   0  -4   20.26    2.61
  -3   0  -5  226.94    7.32
  -3   0  -5  228.07    7.33
  -3   0  -5  221.74    6.92
  -3   0  -5  228.62    6.61
  -3   0  -6    4.95    0.98
  -3   0  -6    4.13    0.81
  -3   0  -6    4.59    0.95
   3   0   6    3.85    0.80
  -3   0  -7  110.53    4.66
  -3   0  -7  110.69    5.08
  -3   0  -7  116.10    5.17
   3   0   7  103.87    4.64
  -3   0  -8    3.05    0.90
  -3   0  -8    1.88    0.77
   3   0   8    1.51    0.60
  -3   0  -9   91.02    4.94
  -3   0  -9   87.82    4.87
   3   0   9   91.64    4.72
  -3   0 -10   36.64    3.19
  -3   0 -10   45.33    3.52
   3   0  10   36.04    3.01
  -3   0 -11  753.34   20.25
  -3   0 -11  776.29   20.79
   3   0  11  751.69   19.85
  -3   0 -11  769.07   20.32
  -3   0 -12   52.37    1.57
  -3   0 -12   51.10    1.79
  -3   0 -12   53.38    1.57
  -3   0 -12   52.01    1.56
  -3   0 -12   51.51    1.57
   3   0  12   51.85    1.50
  -3   0 -12   55.16    4.06
  -3   0 -12   60.44    4.23
  -3   0 -12   53.60    4.06
   3   0  12   50.77    3.80
  -3   0 -13    0.50    0.21
  -3   0 -13    0.42    0.20
  -3   0 -13    0.09    0.24
  -3   0 -13   -0.02    0.19
   3   0  13    0.03    0.14
  -3   0 -13    0.15    0.17
  -3   0 -13    0.38    0.24
  -3   0 -13    0.79    0.28
  -3   0 -13    0.36    0.74
   3   0  13   -0.17    0.41
  -3   0 -13    0.18    0.91
  -3   0 -14   -0.07    0.19
  -3   0 -14    0.05    0.22
  -3   0 -14    0.15    0.17
   3   0  14    1.12    0.21
  -3   0 -14    0.10    0.22
   3   0  14    0.03    0.16
  -3   0 -14    0.03    0.22
   3   0  14    0.49    0.55
  -3   0 -14    0.12    0.18
   3   0  15    2.60    0.27
  -3   0 -15    2.49    0.28
  -3   0 -15    2.67    0.36
   3   0  15    2.59    0.26
  -3   0 -15    2.44    0.37
  -3   0 -15    2.46    0.37
  -3   0 -15    2.43    0.29
  -3   0 -15    2.56    0.29
  -3   0 -16   20.91    0.73
   3   0  16   22.03    0.72
  -3   0 -16   21.08    0.87
  -3   0 -16   20.14    0.86
  -3   0 -16   21.68    0.75
   3   0  16   22.15    0.72
  -3   0 -16   21.76    0.75
  -3   0 -16   20.04    0.86
   3   0  17    0.83    0.13
   3   0  17    0.94    0.14
  -3   0 -17    0.85    0.16
  -3   0 -17    1.00    0.16
  -3   0 -18   33.21    0.82
  -3   0 -18   34.38    0.80
  -3   0 -18   34.23    0.80
  -3  -1  18    2.47    0.17
  -3  -1  18    2.48    0.16
   3   1 -18    2.02    0.15
   3   1 -18    2.10    0.15
  -3  -1  17  188.85    3.86
  -3  -1  17  179.71    3.81
  -3  -1  17  183.55    3.82
   3   1 -17  189.93    3.87
   3   1 -17  190.36    3.87
  -3  -1  16   15.33    0.60
  -3  -1  16   15.96    0.62
  -3  -1  16   16.27    0.60
   3   1 -16   17.86    0.66
   3   1 -16   17.68    0.66
  -3  -1  15   10.97    0.52
  -3  -1  15   10.50    0.52
   3   1 -15   11.10    0.56
   3   1 -15   10.72    0.55
  -3  -1  15   10.20    0.49
   3   1 -14  119.58    2.83
  -3  -1  14  116.75    2.75
  -3  -1  14  116.51    2.75
   3   1 -14  112.23    5.78
   3   1 -14  113.80    5.84
  -3  -1  14  110.72    5.54
   3   1 -14  122.63    2.85
   3   1 -13   13.95    0.69
   3   1 -13   13.95    2.02
   3   1 -13   15.08    0.72
  -3  -1  13   12.31    0.61
   3   1 -13   15.26    2.11
   3   1 -13   14.30    0.69
   3   1 -13   15.16    2.15
  -3  -1  13   13.58    0.63
   3   1 -12    2.21    0.88
   3   1 -12    2.07    0.87
   3   1 -12    0.37    0.49
   3   1 -11   53.91    4.04
   3   1 -11   56.29    4.07
   3   1 -11   57.70    4.11
   3   1 -10   94.71    5.27
   3   1 -10   97.52    5.29
  -3  -1  10   94.01    4.54
   3   1 -10   89.03    5.09
   3   1  -9   31.55    2.84
  -3  -1   9   34.55    2.57
   3   1  -9   30.99    2.86
   3   1  -9   31.67    2.85
   3   1  -8  136.10    5.98
   3   1  -8  139.53    6.07
  -3  -1   8  126.60    5.24
   3   1  -8  132.35    5.93
   3   1  -7  711.47   17.41
  -3  -1   7  698.23   16.49
   3   1  -7  672.93   17.29
   3   1  -6    9.59    1.37
  -3  -1   6    9.85    1.23
   3   1  -6    9.14    2.04
  -3  -1   6   13.58    2.10
   3   1  -6    8.94    1.35
   3   1  -6    6.76    1.17
   3   1  -5  178.55    6.58
   3   1  -5  185.07    6.53
   3   1  -5  189.57    6.73
  -3  -1   4  481.30   14.52
  -3  -1   4  496.03   12.05
   3   1  -4  476.74   12.59
  -3  -1   4  490.51   11.86
   3   1  -4  455.17   12.46
  -3  -1   3  141.39    6.39
  -3  -1   3  146.54    4.91
   3   1  -3  138.69    5.21
   3   1  -3  145.30    5.30
  -3  -1   3  133.19    4.66
  -3  -1   2  266.61    9.00
   3   1  -2  250.42    8.78
   3   1  -2  266.39    7.47
  -3  -1   2  242.11    6.99
   3   1  -1  501.15   13.01
  -3  -1   1  459.86   11.35
   3   1   0  378.67   10.29
  -3  -1  -1  193.19    5.84
  -3  -1  -1  186.81    5.78
  -3  -1  -2   10.28    1.12
  -3  -1  -2    9.80    1.10
  -3  -1  -3  557.09   13.34
  -3  -1  -3  545.59   13.34
  -3  -1  -3  557.95   13.40
  -3  -1  -4    0.87    0.44
  -3  -1  -5   83.27    3.76
   3   1   5   81.78    3.51
  -3  -1  -6  105.80    4.46
   3   1   6  100.71    4.25
  -3  -1  -7    1.24    0.57
  -3  -1  -7    1.91    0.68
   3   1   7    1.29    0.50
  -3  -1  -7    1.27    0.57
  -3  -1  -8   17.55    1.86
  -3  -1  -8   22.61    2.26
   3   1   8   19.51    1.97
  -3  -1  -8   18.71    2.07
  -3  -1  -9    1.26    0.65
  -3  -1  -9    1.06    0.57
   3   1   9    1.51    0.63
  -3  -1  -9    0.94    0.67
  -3  -1 -10   33.28    2.75
  -3  -1 -10   37.23    3.20
   3   1  10   35.07    2.93
  -3  -1 -10   32.98    3.05
  -3  -1 -11  162.07    7.33
   3   1  11  166.70    7.07
  -3  -1 -11  157.88    7.25
  -3  -1 -12   23.36    2.70
  -3  -1 -12   21.20    2.59
   3   1  12   23.45    2.58
  -3  -1 -13  143.47    3.42
  -3  -1 -13  142.44    3.79
  -3  -1 -13  144.22    3.42
   3   1  13  155.04    3.36
  -3  -1 -13  139.78    3.37
   3   1  13  146.23    3.37
  -3  -1 -13  146.33    3.70
  -3  -1 -13  144.62    3.70
  -3  -1 -13  159.19    7.29
  -3  -1 -13  157.12    7.27
   3   1  13  159.58    7.05
  -3  -1 -14   25.07    0.96
  -3  -1 -14   24.63    1.20
  -3  -1 -14   25.22    0.96
  -3  -1 -14   23.48    0.91
   3   1  14   26.44    0.91
   3   1  14   26.10    0.93
  -3  -1 -14   23.44    1.10
  -3  -1 -14   23.83    1.11
  -3  -1 -14   24.88    2.72
   3   1  14   23.45    2.55
  -3  -1 -14   22.99    2.63
   3   1  15    7.14    0.44
  -3  -1 -15    7.21    0.57
  -3  -1 -15    7.41    0.46
   3   1  15    7.98    0.45
  -3  -1 -15    7.00    0.56
  -3  -1 -15    7.27    0.47
  -3  -1 -15    6.60    0.58
  -3  -1 -15    6.47    0.45
   3   1  16   65.09    1.66
  -3  -1 -16   65.39    1.88
  -3  -1 -16   63.89    1.88
  -3  -1 -16   63.86    1.94
  -3  -1 -16   65.20    1.70
  -3  -1 -16   65.70    1.70
   3   1  16   66.35    1.63
  -3  -1 -16   65.44    1.66
   3   1  17   10.08    0.44
  -3  -1 -17    9.67    0.46
  -3  -1 -17   10.10    0.46
   3   1  17    9.67    0.41
  -3  -1 -17    9.63    0.42
   3   1  18   18.73    0.55
   3   1  18   17.27    0.51
  -3  -1 -18   19.01    0.58
  -3  -1 -18   19.52    0.58
  -3  -2  17   76.52    1.60
   3   2 -17   76.30    1.64
   3   2 -17   70.56    1.57
  -3  -2  17   74.14    1.62
  -3  -2  17   68.40    1.55
   3   2 -17   70.21    1.57
   3   2 -17   65.54    1.67
  -3  -2  16    5.52    0.32
  -3  -2  16    5.09    0.30
   3   2 -16    5.12    0.32
   3   2 -16    5.33    0.32
   3   2 -16    4.73    0.39
  -3  -2  16    5.28    0.31
   3   2 -16    5.25    0.34
  -3  -2  15   14.25    0.58
  -3  -2  15   14.88    0.60
   3   2 -15   14.85    0.62
   3   2 -15   15.06    0.62
   3   2 -15   12.60    0.71
  -3  -2  15   15.17    0.59
   3   2 -15   14.91    0.64
  -3  -2  14   13.70    0.60
  -3  -2  14   13.20    0.61
  -3  -2  14   13.83    0.60
   3   2 -14   14.59    0.67
   3   2 -14   14.36    0.65
   3   2 -14   15.23    0.66
   3   2 -13   12.82    0.64
  -3  -2  13   12.31    0.58
   3   2 -13   13.40    0.67
  -3  -2  13   11.79    0.58
  -3  -2  13   11.85    0.58
   3   2 -13   14.87    2.09
   3   2 -13   10.34    0.66
   3   2 -13   12.63    0.63
   3   2 -12   21.94    0.89
   3   2 -12   23.03    0.99
   3   2 -12   21.30    2.42
  -3  -2  12   20.76    0.80
   3   2 -12   22.80    0.91
  -3  -2  12   20.08    0.82
   3   2 -12   17.25    2.24
   3   2 -12   23.18    0.90
   3   2 -12   21.45    2.59
  -3  -2  12   21.65    0.83
   3   2 -11   44.32    3.70
   3   2 -11   41.01    3.39
   3   2 -11   40.74    3.35
   3   2 -10   58.94    4.19
   3   2 -10   68.42    4.28
   3   2 -10   56.93    3.97
  -3  -2   9    6.61    1.10
   3   2  -9    6.86    1.37
   3   2  -9    6.38    1.32
   3   2  -9    6.41    1.38
  -3  -2   8    0.21    0.28
   3   2  -8    1.15    0.66
   3   2  -8    0.14    0.38
  -3  -2   8    0.22    0.30
   3   2  -8   -0.31    0.61
  -3  -2   7   40.76    2.50
   3   2  -7   34.63    2.79
   3   2  -7   34.65    2.72
  -3  -2   7   36.13    2.50
   3   2  -7   39.33    2.87
   3   2  -6   73.61    3.92
  -3  -2   6   83.32    3.82
   3   2  -6   77.77    4.01
  -3  -2   6   74.44    5.30
  -3  -2   6   78.40    3.46
   3   2  -5   17.87    1.82
  -3  -2   5   19.18    1.69
   3   2  -5   17.64    1.81
  -3  -2   5   18.23    2.49
   3   2  -5   21.96    3.00
  -3  -2   5   18.86    1.50
  -3  -2   4 1272.24   27.50
   3   2  -4 1313.40   28.49
  -3  -2   4 1357.60   28.12
   3   2  -4 1304.00   28.47
  -3  -2   4 1263.58   31.30
   3   2  -4 1274.27   28.32
  -3  -2   3 1322.83   28.46
   3   2  -3 1371.04   29.33
  -3  -2   3 1403.92   29.01
   3   2  -3 1382.06   29.35
   3   2  -3 1422.65   32.71
   3   2  -3 1325.74   29.08
  -3  -2   2 1233.24   25.09
  -3  -2   2 1152.85   25.24
   3   2  -2 1203.76   28.25
   3   2  -2 1143.90   25.27
   3   2  -1  128.32    5.72
  -3  -2   1  119.31    4.23
  -3  -2   1  128.87    4.48
   3   2   0   36.71    2.72
   3   2   1   85.17    4.08
  -3  -2  -1   88.13    3.52
   3   2   2   79.39    3.81
  -3  -2  -2   87.46    3.53
  -3  -2  -2   87.81    3.54
  -3  -2  -2   86.29    3.54
  -3  -2  -3  301.20    8.36
  -3  -2  -3  309.07    8.41
  -3  -2  -4  138.48    5.01
  -3  -2  -4  149.27    5.16
   3   2   5   33.06    2.13
  -3  -2  -5   31.28    1.99
  -3  -2  -5   32.96    2.31
  -3  -2  -5   34.31    2.32
  -3  -2  -5   35.53    2.40
   3   2   6    5.33    0.92
  -3  -2  -6    6.83    0.91
  -3  -2  -6    6.66    1.10
  -3  -2  -6    4.23    0.87
  -3  -2  -6    5.69    1.01
   3   2   7    0.97    0.49
  -3  -2  -7    0.87    0.51
  -3  -2  -7    0.37    0.36
   3   2   8   62.53    3.53
  -3  -2  -8   59.58    3.69
  -3  -2  -8   57.47    3.51
  -3  -2  -8   60.33    3.71
   3   2   9  110.39    5.17
  -3  -2  -9  116.48    5.35
   3   2  10    5.71    1.22
  -3  -2 -10    6.53    1.27
   3   2  11   31.83    2.90
  -3  -2 -11   30.20    3.00
  -3  -2 -11   34.05    2.97
  -3  -2 -11   31.41    3.06
   3   2  12   58.56    4.08
  -3  -2 -12   56.02    4.21
  -3  -2 -12   49.08    3.66
  -3  -2 -12   60.34    4.35
  -3  -2 -13   26.53    2.94
  -3  -2 -13   24.37    2.85
   3   2  13   27.66    2.82
  -3  -2 -13   25.37    1.23
  -3  -2 -14   17.47    0.79
  -3  -2 -14   17.20    0.73
  -3  -2 -14   17.93    1.01
  -3  -2 -14   16.32    0.76
  -3  -2 -14   19.97    0.82
   3   2  14   18.35    0.74
   3   2  14   17.55    0.76
  -3  -2 -14   18.43    0.96
  -3  -2 -14   17.79    0.94
  -3  -2 -14   19.67    2.51
  -3  -2 -14   18.84    2.47
   3   2  14   18.25    2.29
  -3  -2 -15   10.31    0.57
  -3  -2 -15   10.06    0.57
  -3  -2 -15    9.92    0.74
   3   2  15   11.27    0.53
  -3  -2 -15   10.91    0.56
   3   2  15   10.34    0.56
  -3  -2 -15   11.16    0.71
  -3  -2 -15    9.05    1.64
  -3  -2 -15   11.22    0.72
   3   2  15   11.26    1.78
  -3  -2 -15   11.25    1.85
   3   2  16    6.32    0.41
   3   2  16    6.34    0.37
  -3  -2 -16    6.32    0.42
  -3  -2 -16    5.02    0.54
  -3  -2 -16    6.40    0.43
   3   2  17    5.53    0.35
   3   2  17    5.54    0.31
  -3  -2 -17    5.30    0.36
  -3  -2 -17    5.82    0.37
   3   2  18   19.19    0.61
   3   2  18   17.38    0.53
  -3  -2 -18   18.29    0.61
  -3  -2 -18   18.54    0.61
  -3  -2 -19   18.08    0.50
   3   2  19   18.16    0.50
  -3  -2 -19   18.22    0.50
   3   3 -17   52.87    1.17
  -3  -3  17   53.69    1.16
  -3  -3  16    1.08    0.13
   3   3 -16    0.75    0.12
  -3  -3  16    1.07    0.15
   3   3 -16    1.10    0.16
  -3  -3  16    1.11    0.14
   3   3 -16    0.73    0.12
   3   3 -16    0.97    0.21
   3   3 -15   39.16    1.07
  -3  -3  15   39.75    1.09
  -3  -3  15   40.31    1.07
   3   3 -15   39.82    1.13
  -3  -3  15   40.36    1.08
   3   3 -15   39.75    1.07
   3   3 -15   38.84    1.27
   3   3 -14   16.23    0.64
   3   3 -14   16.63    0.65
   3   3 -14   13.50    0.75
  -3  -3  14   15.36    0.61
   3   3 -14   15.27    0.66
  -3  -3  14   15.70    0.64
  -3  -3  14   16.20    0.63
   3   3 -13  144.02    3.52
   3   3 -13  146.16    3.28
   3   3 -13  148.27    3.33
  -3  -3  13  140.76    3.21
  -3  -3  13  142.16    3.23
  -3  -3  13  142.92    3.24
   3   3 -13  136.60    6.66
   3   3 -13  143.77    3.26
   3   3 -12  195.43    4.33
   3   3 -12  204.17    4.60
   3   3 -12  212.18    8.80
   3   3 -12  201.18    4.39
  -3  -3  12  194.30    4.26
  -3  -3  12  194.72    4.30
   3   3 -12  195.72    4.33
   3   3 -12  208.28    8.57
  -3  -3  12  194.69    4.28
   3   3 -11   96.71    5.58
  -3  -3  11   83.34    4.55
  -3  -3  10   51.20    3.43
   3   3 -10   48.83    3.90
  -3  -3   9   17.01    1.91
   3   3  -9   15.53    2.11
   3   3  -9   14.98    1.88
   3   3  -9   13.42    1.78
  -3  -3   8  136.45    5.67
   3   3  -8  138.10    5.88
   3   3  -8  140.03    5.92
  -3  -3   7    7.37    1.16
  -3  -3   7    6.79    1.09
   3   3  -7    5.45    1.07
   3   3  -7    5.07    1.06
  -3  -3   6    0.73    0.45
  -3  -3   6    1.03    0.48
   3   3  -6    1.39    0.59
   3   3  -6    0.66    0.57
   3   3  -6    1.74    0.63
  -3  -3   5   29.69    2.15
   3   3  -5   26.59    2.17
  -3  -3   5   31.82    3.42
  -3  -3   5   28.99    2.10
   3   3  -5   29.33    2.35
   3   3  -4    7.79    1.80
  -3  -3   4    7.50    1.69
  -3  -3   4   11.04    1.28
   3   3  -4    8.03    1.15
   3   3  -4    6.38    1.07
   3   3  -4    8.83    1.18
  -3  -3   3   46.94    2.66
   3   3  -3   46.52    2.68
   3   3  -3   47.21    4.07
   3   3  -3   46.52    2.68
  -3  -3   3   44.25    2.33
   3   3  -3   43.05    2.60
  -3  -3   2  409.90   10.71
   3   3  -2  410.70   10.72
   3   3  -2  439.87   13.78
   3   3  -2  421.61   10.66
  -3  -3   2  419.27   10.28
   3   3  -2  411.93   10.74
   3   3  -1  181.31    7.56
  -3  -3   1  173.65    5.64
  -3  -3   1  159.02    5.19
   3   3   0   84.41    4.73
  -3  -3   0   83.43    3.56
   3   3   1  352.60   11.34
  -3  -3  -1  389.45    9.70
   3   3   2   50.78    3.42
  -3  -3  -2   55.55    2.78
  -3  -3  -2   52.25    2.70
  -3  -3  -3    8.78    1.08
  -3  -3  -3   10.50    1.17
   3   3   3    7.27    1.32
   3   3   3    8.84    1.04
  -3  -3  -3   10.25    1.20
  -3  -3  -3   10.83    1.19
  -3  -3  -4    0.93    0.43
  -3  -3  -4    0.98    0.47
   3   3   4    0.90    0.41
  -3  -3  -4    0.89    0.42
  -3  -3  -4    1.41    0.49
  -3  -3  -5  476.83   12.26
  -3  -3  -5  466.98   11.91
   3   3   5  474.84   12.05
  -3  -3  -5  469.59   12.39
  -3  -3  -5  497.08   12.38
  -3  -3  -6  144.77    5.54
  -3  -3  -6  144.72    5.20
   3   3   6  147.04    5.38
  -3  -3  -6  148.89    5.61
  -3  -3  -7  460.41   12.50
  -3  -3  -7  455.37   11.73
   3   3   7  434.49   12.00
  -3  -3  -7  465.46   12.54
  -3  -3  -7  449.03   12.43
  -3  -3  -8  137.05    5.84
  -3  -3  -8  134.94    5.17
   3   3   8  140.33    5.68
  -3  -3  -8  139.59    5.86
  -3  -3  -8  135.61    5.83
  -3  -3  -9  136.89    6.18
   3   3   9  141.87    6.03
  -3  -3  -9  153.76    6.42
  -3  -3  -9  156.26    6.53
  -3  -3 -10   71.08    4.45
   3   3  10   77.53    4.41
  -3  -3 -10   72.41    4.51
  -3  -3 -10   80.87    4.61
  -3  -3 -11   69.42    4.55
   3   3  11   69.62    4.35
  -3  -3 -11   72.76    4.66
  -3  -3 -11   76.89    4.64
  -3  -3 -12  199.16    8.35
   3   3  12  176.51    7.63
  -3  -3 -12  181.73    7.77
  -3  -3 -12  185.32    8.13
  -3  -3 -13  132.37    6.80
  -3  -3 -13  129.55    6.43
  -3  -3 -13  131.99    6.79
   3   3  13  131.07    6.46
   3   3  14    9.72    0.51
  -3  -3 -14    8.29    0.55
  -3  -3 -14    7.57    0.63
  -3  -3 -14    7.70    0.63
  -3  -3 -14    8.25    0.52
  -3  -3 -14    8.34    0.51
   3   3  14    8.34    1.58
  -3  -3 -14    8.98    1.62
  -3  -3 -14    7.32    0.69
  -3  -3 -14    8.17    0.52
   3   3  15    0.34    0.15
  -3  -3 -15    0.28    0.18
  -3  -3 -15    0.53    0.19
   3   3  15    0.71    0.60
  -3  -3 -15    0.74    0.19
  -3  -3 -15    0.36    0.17
   3   3  15    0.59    0.19
  -3  -3 -16   25.12    0.92
   3   3  16   25.70    0.91
  -3  -3 -16   27.34    0.95
   3   3  16   27.57    0.87
  -3  -3 -16   26.99    0.90
  -3  -3 -16   25.76    0.93
  -3  -3 -17    2.67    0.27
   3   3  17    2.33    0.26
   3   3  17    2.46    0.22
  -3  -3 -17    2.78    0.25
  -3  -3 -17    2.61    0.26
  -3  -3 -17    2.64    0.24
  -3  -3 -18   13.40    0.47
   3   3  18   13.98    0.48
  -3  -3 -18   13.68    0.47
  -3  -3 -19   54.05    1.23
   3   3  19   52.29    1.24
  -3  -3 -19   54.89    1.24
   3   4 -16    9.63    0.32
   3   4 -16    9.85    0.44
  -3  -4  16    9.73    0.32
   3   4 -16   10.59    0.37
   3   4 -15    0.17    0.17
   3   4 -15    0.17    0.12
  -3  -4  15    0.17    0.10
  -3  -4  15    0.06    0.09
  -3  -4  15    0.15    0.11
   3   4 -14   53.78    1.64
  -3  -4  14   58.55    1.42
   3   4 -14   58.00    1.47
  -3  -4  14   55.42    1.42
  -3  -4  14   56.05    1.41
   3   4 -13   20.29    0.92
   3   4 -13   20.53    0.77
  -3  -4  13   20.82    0.73
  -3  -4  13   20.51    0.74
  -3  -4  13   20.34    0.74
  -3  -4  12  174.24    3.83
  -3  -4  12  176.16    3.87
   3   4 -12  176.20    3.90
  -3  -4  12  174.90    3.82
   3   4 -12  172.17    3.90
   3   4 -12  184.99    4.20
  -3  -4  12  176.75    6.96
   3   4 -12  184.35    7.89
   3   4 -12  186.89    7.93
   3   4 -11    1.27    0.24
  -3  -4  11    0.36    0.17
   3   4 -11    0.34    0.23
  -3  -4  11    0.91    0.54
   3   4 -11    1.17    0.80
  -3  -4  11    0.35    0.15
   3   4 -11    0.60    0.19
  -3  -4  11    0.17    0.13
  -3  -4  10  122.34    5.82
   3   4 -10  126.40    6.69
  -3  -4   9   32.56    2.83
   3   4  -8   14.27    2.01
  -3  -4   8   15.96    1.94
  -3  -4   7    6.45    1.21
   3   4  -7    6.51    1.31
   3   4  -6  142.00    6.08
  -3  -4   6  135.51    5.70
  -3  -4   5    5.13    0.99
  -3  -4   5    5.83    1.00
   3   4  -5    5.08    1.09
  -3  -4   4    5.46    1.48
  -3  -4   4    4.87    0.92
   3   4  -4    7.61    1.19
   3   4  -4    4.36    1.22
  -3  -4   3  101.22    4.30
   3   4  -3  103.48    6.55
   3   4  -3   97.65    4.24
   3   4  -3  108.60    6.23
  -3  -4   2  368.43    9.90
   3   4  -2  347.67   12.86
   3   4  -2  347.59    9.46
   3   4  -1    3.84    1.19
   3   4  -1    4.66    0.76
  -3  -4   1    4.46    0.84
  -3  -4   0   10.72    1.14
   3   4   0   12.21    1.97
  -3  -4   0   11.51    1.31
  -3  -4  -1    2.21    0.58
   3   4   1    2.39    0.90
  -3  -4  -1    1.68    0.56
  -3  -4  -2   43.20    2.51
   3   4   2   46.55    3.64
  -3  -4  -2   45.48    2.65
  -3  -4  -3    1.65    0.52
  -3  -4  -3    0.82    0.41
  -3  -4  -3    1.97    0.55
   3   4   3    1.07    0.67
  -3  -4  -4   18.05    1.69
  -3  -4  -4   17.36    1.55
  -3  -4  -4   18.38    1.71
  -3  -4  -4   19.51    1.65
   3   4   4   18.60    2.32
   3   4   4   15.43    1.53
  -3  -4  -5  751.61   18.19
  -3  -4  -5  791.45   17.99
  -3  -4  -5  779.75   17.92
  -3  -4  -5  790.63   18.12
   3   4   5  719.77   20.31
   3   4   5  746.10   17.91
   3   4   6  422.85   11.48
  -3  -4  -6  433.41   11.51
  -3  -4  -6  417.63   11.36
  -3  -4  -6  411.08   11.64
  -3  -4  -6  438.17   11.55
   3   4   7  141.76    5.73
  -3  -4  -7  149.93    5.90
  -3  -4  -7  146.85    5.68
  -3  -4  -7  157.14    6.19
   3   4   8   18.98    1.98
  -3  -4  -8   19.40    2.05
  -3  -4  -8   14.73    1.67
  -3  -4  -8   17.05    1.93
   3   4   9   23.21    2.28
  -3  -4  -9   25.42    2.45
  -3  -4  -9   24.02    2.17
  -3  -4  -9   22.39    2.32
   3   4  10  201.81    7.82
  -3  -4 -10  194.92    7.90
  -3  -4 -10  206.76    7.35
  -3  -4 -10  212.58    8.23
  -3  -4 -10  208.09    8.13
   3   4  11    1.34    0.69
  -3  -4 -11    2.71    0.99
  -3  -4 -11    1.43    0.80
  -3  -4 -11    1.63    0.81
   3   4  12   72.44    4.59
  -3  -4 -12   76.50    4.90
  -3  -4 -12   68.89    4.63
  -3  -4 -12   67.84    4.65
   3   4  13   93.24    5.39
  -3  -4 -13   89.31    5.39
  -3  -4 -13   93.08    5.60
  -3  -4 -13   89.53    5.49
  -3  -4 -14    2.06    0.88
  -3  -4 -14    1.92    0.89
   3   4  14    2.43    0.30
  -3  -4 -14    2.60    0.31
  -3  -4 -14    2.46    0.29
  -3  -4 -14    2.69    0.31
  -3  -4 -14    2.17    0.44
   3   4  14    1.69    0.81
  -3  -4 -14    2.24    0.32
   3   4  14    2.46    0.27
  -3  -4 -14    4.31    1.20
  -3  -4 -15   10.71    1.85
  -3  -4 -15    7.37    1.49
  -3  -4 -15    8.87    0.53
  -3  -4 -15   10.62    0.57
  -3  -4 -15    9.48    0.76
  -3  -4 -15    9.48    0.54
   3   4  15    9.73    0.49
  -3  -4 -15   10.64    0.62
  -3  -4 -15   11.08    1.88
   3   4  15    9.53    0.54
   3   4  15    8.35    1.60
   3   4  16    5.95    0.41
   3   4  16    5.82    0.35
  -3  -4 -16    7.02    0.47
  -3  -4 -16    6.34    0.42
  -3  -4 -16    6.19    0.42
  -3  -4 -16    6.01    0.41
   3   4  17   27.20    0.90
  -3  -4 -17   28.37    0.93
  -3  -4 -17   26.63    0.88
  -3  -4 -17   26.57    0.88
  -3  -4 -17   26.47    0.88
   3   4  18   15.74    0.58
  -3  -4 -18   15.17    0.56
  -3  -4 -18   14.91    0.54
  -3  -4 -18   15.38    0.56
  -3  -4 -18   15.32    0.56
   3   4  19   11.93    0.42
  -3  -4 -19   11.43    0.40
  -3  -4 -19   11.18    0.40
   3   5 -15   48.00    1.07
  -3  -5  15   42.28    0.97
   3   5 -14   18.34    0.59
  -3  -5  14   19.05    0.57
   3   5 -14   20.01    0.60
   3   5 -13    8.50    0.56
  -3  -5  13    9.24    0.43
  -3  -5  13    9.55    0.41
   3   5 -13    8.96    0.43
   3   5 -12    0.59    0.24
  -3  -5  12    0.22    0.14
  -3  -5  12    0.24    0.13
  -3  -5  11   83.31    2.04
   3   5 -11   81.28    2.09
   3   5 -11   91.01    5.34
  -3  -5  11   88.61    2.14
   3   5 -11   85.39    2.18
  -3  -5  11   75.84    4.47
   3   5 -11   84.66    5.15
   3   5 -11   92.92    2.43
  -3  -5  10  113.92    2.69
  -3  -5  10  116.76    2.80
   3   5 -10  118.38    2.85
  -3  -5  10  117.75    5.80
   3   5 -10  122.06    6.35
   3   5 -10  113.10    6.21
   3   5 -10  126.91    3.08
   3   5  -9   41.58    3.61
  -3  -5   9   43.77    3.45
   3   5  -9   42.51    3.73
   3   5  -8   69.17    4.59
  -3  -5   8   77.70    4.59
   3   5  -8   72.83    4.86
   3   5  -7  339.88   11.29
  -3  -5   7  333.99   10.98
   3   5  -7  357.94   11.89
   3   5  -6   82.95    4.69
  -3  -5   6   96.90    4.96
   3   5  -5  195.95    7.29
  -3  -5   5  187.36    7.22
   3   5  -5  196.33    7.66
   3   5  -4   30.25    2.45
   3   5  -4   31.44    2.67
  -3  -5   3    7.99    1.17
   3   5  -3    6.50    1.08
   3   5  -3    8.67    1.34
   3   5  -3    6.31    1.60
   3   5  -2    0.78    0.49
  -3  -5   2    1.29    0.53
   3   5  -2    0.55    0.33
   3   5  -2    0.55    0.38
   3   5  -2    1.75    0.89
   3   5  -1  575.19   14.10
   3   5  -1  606.80   18.48
  -3  -5   1  577.77   14.56
   3   5  -1  582.16   14.35
   3   5  -1  577.69   13.74
   3   5  -1  610.56   18.74
   3   5   0    1.45    0.81
   3   5   0    0.90    0.43
   3   5   0    1.46    0.82
  -3  -5   0    1.70    0.59
   3   5   0    2.20    0.60
   3   5   1  749.89   21.34
   3   5   1  741.53   16.89
  -3  -5  -1  744.04   17.97
  -3  -5  -2  518.62   12.94
   3   5   2  517.41   16.33
  -3  -5  -2  538.32   13.62
   3   5   2  544.81   17.09
  -3  -5  -3   17.77    1.67
   3   5   3   18.83    2.58
  -3  -5  -3   18.98    1.81
   3   5   3   22.04    2.89
  -3  -5  -4   97.80    4.29
   3   5   4   89.95    5.82
  -3  -5  -4   97.46    4.44
   3   5   4  100.87    6.25
   3   5   5   37.56    2.37
   3   5   5   42.48    4.01
   3   5   5   34.91    3.66
  -3  -5  -5   44.32    2.84
  -3  -5  -5   39.75    2.47
  -3  -5  -5   41.41    2.53
   3   5   5   37.50    2.63
   3   5   6   -0.09    0.21
   3   5   6   -0.24    0.50
   3   5   6    0.49    0.51
  -3  -5  -6    0.12    0.33
  -3  -5  -6   -0.11    0.31
   3   5   6   -0.12    0.34
  -3  -5  -6    0.24    0.43
  -3  -5  -6   -0.11    0.25
  -3  -5  -7  453.44   12.54
  -3  -5  -7  425.37   11.86
   3   5   7  443.68   12.21
   3   5   7  421.75   11.03
  -3  -5  -7  418.94   11.80
  -3  -5  -7  423.99   12.11
  -3  -5  -8    3.83    1.03
  -3  -5  -8    5.84    1.12
   3   5   8    4.77    1.04
   3   5   8    5.00    0.85
  -3  -5  -8    6.00    1.15
  -3  -5  -8    3.97    0.95
   3   5   9  230.18    8.38
  -3  -5  -9  244.70    8.51
  -3  -5  -9  219.99    8.11
  -3  -5  -9  233.38    8.72
  -3  -5  -9  244.80    8.53
   3   5  10 1096.00   26.08
  -3  -5 -10 1089.76   26.11
  -3  -5 -10 1054.25   25.47
  -3  -5 -10 1085.45   26.50
  -3  -5 -10 1092.67   26.13
   3   5  11  109.24    5.74
  -3  -5 -11  123.10    6.14
  -3  -5 -11  111.51    5.48
  -3  -5 -11  129.89    6.27
   3   5  12  295.79   10.67
  -3  -5 -12  327.95   11.21
  -3  -5 -12  290.88   10.03
  -3  -5 -12  331.30   11.46
  -3  -5 -12  311.96   11.03
   3   5  13   76.67    4.93
  -3  -5 -13   86.79    5.33
  -3  -5 -13   84.86    5.35
  -3  -5 -13   90.67    5.40
  -3  -5 -14   10.37    0.61
  -3  -5 -14   11.65    0.68
  -3  -5 -14   12.53    2.02
  -3  -5 -14   11.13    1.92
   3   5  14   10.96    0.58
  -3  -5 -14    9.48    1.81
  -3  -5 -15   50.69    1.52
  -3  -5 -15   50.74    1.59
  -3  -5 -15   54.13    4.11
  -3  -5 -15   45.66    3.82
  -3  -5 -15   50.07    4.00
   3   5  15   49.60    1.45
   3   5  16    6.69    0.42
  -3  -5 -16    7.03    0.49
  -3  -5 -16    6.56    0.45
  -3  -5 -16    6.36    0.41
  -3  -5 -16    6.68    0.41
   3   5  17    1.05    0.19
[truncated: 426,149 more chars]
