# Supplementary material for: Heavy‐Atom Free Bodipy‐Borafluorene Photosensitizer Decorated with Coumarin Antenna Selectively Staining Endoplasmic Reticulum for Application in PDT
Source: Chemistry. 2025 Jul 23;31(45):e01949. doi: 10.1002/chem.202501949 (PMC12351428; doi:10.1002/chem.202501949)
Supplement: Supplementary file 2 — Supporting Information [file CHEM-31-e01949-s001.zip › ref-COU.cif]

data_ref-COU
_audit_creation_date               2024-10-25
_audit_creation_method
;
Olex2 1.3
(compiled 2020.11.12 svn.r5f609507 for OlexSys, GUI svn.r6408)
;
_shelx_SHELXL_version_number       '2018/3'
_audit_contact_author_address      ?
_audit_contact_author_email        ?
_audit_contact_author_name         ''
_audit_contact_author_phone        ?
_publ_contact_author_id_orcid      ?
_publ_section_references
;
Dolomanov, O.V., Bourhis, L.J., Gildea, R.J, Howard, J.A.K. & Puschmann, H.
 (2009), J. Appl. Cryst. 42, 339-341.

Sheldrick, G.M. (2015). Acta Cryst. A71, 3-8.

Sheldrick, G.M. (2015). Acta Cryst. C71, 3-8.
;
_chemical_name_common              ?
_chemical_name_systematic          ?
_chemical_formula_moiety           'C15 H17 N O4'
_chemical_formula_sum              'C15 H17 N O4'
_chemical_formula_weight           275.29
_chemical_melting_point            ?
_chemical_oxdiff_formula           'C11 H10 N O'
loop_
  _atom_type_symbol
  _atom_type_description
  _atom_type_scat_dispersion_real
  _atom_type_scat_dispersion_imag
  _atom_type_scat_source
 'C' 'C' 0.0181 0.0091 'International Tables Vol C Tables 4.2.6.8 and 6.1.1.4'
 'H' 'H' 0.0000 0.0000 'International Tables Vol C Tables 4.2.6.8 and 6.1.1.4'
 'N' 'N' 0.0311 0.0180 'International Tables Vol C Tables 4.2.6.8 and 6.1.1.4'
 'O' 'O' 0.0492 0.0322 'International Tables Vol C Tables 4.2.6.8 and 6.1.1.4'

_shelx_space_group_comment
;
The symmetry employed for this shelxl refinement is uniquely defined
by the following loop, which should always be used as a source of
symmetry information in preference to the above space-group names.
They are only intended as comments.
;
_space_group_crystal_system        'monoclinic'
_space_group_IT_number             14
_space_group_name_H-M_alt          'P 1 21/c 1'
_space_group_name_Hall             '-P 2ybc'
loop_
  _space_group_symop_operation_xyz
 'x, y, z'
 '-x, y+1/2, -z+1/2'
 '-x, -y, -z'
 'x, -y-1/2, z-1/2'

_cell_length_a                     8.6451(2)
_cell_length_b                     18.3161(3)
_cell_length_c                     8.50280(10)
_cell_angle_alpha                  90
_cell_angle_beta                   96.968(2)
_cell_angle_gamma                  90
_cell_volume                       1336.43(4)
_cell_formula_units_Z              4
_cell_measurement_reflns_used      5702
_cell_measurement_temperature      100.01(10)
_cell_measurement_theta_max        77.4310
_cell_measurement_theta_min        4.8330
_shelx_estimated_absorpt_T_max     0.857
_shelx_estimated_absorpt_T_min     0.729
_exptl_absorpt_coefficient_mu      0.823
_exptl_absorpt_correction_T_max    1.000
_exptl_absorpt_correction_T_min    0.449
_exptl_absorpt_correction_type     gaussian
_exptl_absorpt_process_details
;
CrysAlisPro 1.171.41.76a (Rigaku Oxford Diffraction, 2020)
Numerical absorption correction based on gaussian integration over
a multifaceted crystal model
Empirical absorption correction using spherical harmonics,
implemented in SCALE3 ABSPACK scaling algorithm.
;
_exptl_absorpt_special_details     ?
_exptl_crystal_colour              colourless
_exptl_crystal_colour_primary      colourless
_exptl_crystal_density_diffrn      1.368
_exptl_crystal_density_meas        ?
_exptl_crystal_density_method      ?
_exptl_crystal_description         block
_exptl_crystal_F_000               584
loop_
  _exptl_crystal_face_index_h
  _exptl_crystal_face_index_k
  _exptl_crystal_face_index_l
  _exptl_crystal_face_perp_dist
 -1 -11 0 0.1415
 1 11 0 0.1358
 1 0 -6 0.2170
 2 10 -3 0.1797
 -1 1 6 0.1863
 -4 1 4 0.1364
 -6 -1 0 0.0869
 6 1 0 0.1073
 3 -1 -5 0.1875
 -1 -9 3 0.1768
 -1 -12 0 0.1348
 -4 8 0 0.1254
 4 -8 0 0.1199
 3 -6 3 0.1629

_exptl_crystal_size_max            0.411
_exptl_crystal_size_mid            0.304
_exptl_crystal_size_min            0.194
loop_
  _exptl_oxdiff_crystal_face_indexfrac_h
  _exptl_oxdiff_crystal_face_indexfrac_k
  _exptl_oxdiff_crystal_face_indexfrac_l
  _exptl_oxdiff_crystal_face_x
  _exptl_oxdiff_crystal_face_y
  _exptl_oxdiff_crystal_face_z
 -1.3998 -11.4692 -0.2738 0.2305 0.9619 -0.1469
 1.4930 11.4520 -0.3088 -0.2328 -0.9716 0.0417
 0.8649 -0.2993 -5.5145 -0.0184 -0.0805 -0.9966
 1.6959 9.7578 -2.8521 -0.2098 -0.8776 -0.4311
 -0.7983 0.8160 5.5052 0.0080 0.0368 0.9993
 -4.1802 0.5700 4.1439 0.6479 0.0507 0.7601
 -5.5665 -0.5843 0.0072 0.9968 0.0790 0.0090
 5.5665 0.5843 -0.0072 -0.9968 -0.0790 -0.0090
 2.8505 -0.9282 -5.0393 -0.3879 -0.0299 -0.9212
 -1.2101 -9.2367 3.3800 0.1108 0.8410 0.5296
 -0.8753 -11.7362 -0.0093 0.1292 0.9863 -0.1029
 -4.3090 7.5231 -0.0412 0.7918 -0.6069 0.0687
 4.3276 -7.5518 -0.2652 -0.7876 0.6035 -0.1241
 3.2931 -5.7879 3.1531 -0.6830 0.5241 0.5087

_exptl_transmission_factor_max     ?
_exptl_transmission_factor_min     ?
_diffrn_reflns_av_R_equivalents    0.0249
_diffrn_reflns_av_unetI/netI       0.0251
_diffrn_reflns_Laue_measured_fraction_full  0.999
_diffrn_reflns_Laue_measured_fraction_max  0.999
_diffrn_reflns_limit_h_max         10
_diffrn_reflns_limit_h_min         -10
_diffrn_reflns_limit_k_max         22
_diffrn_reflns_limit_k_min         -22
_diffrn_reflns_limit_l_max         10
_diffrn_reflns_limit_l_min         -7
_diffrn_reflns_number              9432
_diffrn_reflns_point_group_measured_fraction_full  0.999
_diffrn_reflns_point_group_measured_fraction_max  0.999
_diffrn_reflns_theta_full          67.684
_diffrn_reflns_theta_max           74.480
_diffrn_reflns_theta_min           4.829
_diffrn_ambient_environment        N~2~
_diffrn_ambient_temperature        100.01(10)
_diffrn_detector                   'Hybrid Pixel Array Detector'
_diffrn_detector_area_resol_mean   10.0000
_diffrn_detector_type              HyPix
_diffrn_measured_fraction_theta_full  0.999
_diffrn_measured_fraction_theta_max  0.999
_diffrn_measurement_details
;
List of Runs (angles in degrees, time in seconds):

  # Type    Start    End  Width  t~exp~   \w     \q     \k     \f   Frames
--------------------------------------------------------------------------
  1  \w    -61.00 -36.00   0.50    0.05    --    0.00 121.00 132.00   50
  2  \w    -80.00 -55.00   0.50    0.05    --    0.00 152.00 -66.00   50
  3  \w     65.00 109.00   0.50    0.10    --   66.57-121.00  50.00   88
  4  \w     65.00  90.00   0.50    0.10    --   66.57-152.00-109.00   50
  5  \w     97.00 144.00   0.50    0.10    --   66.57 152.00 -66.00   94
  6  \w     99.00 149.00   0.50    0.10    --   66.57 121.00 132.00  100
  7  \w    128.00 170.00   0.50    0.20    --  121.75 121.00 132.00   84
  8  \w     83.00 108.00   0.50    0.20    --  121.75-121.00  50.00   50
  9  \w     89.00 114.00   0.50    0.20    --  121.75-152.00-109.00   50
 10  \w     79.00 121.00   0.50    0.20    --  121.75 152.00 -66.00   84
 11  \w     -1.00  50.00   0.50    0.05    --    0.00 -99.00 -60.00  102
 12  \w      9.00  36.00   0.50    0.05    --    0.00 -99.00-180.00   54
 13  \w     17.00  46.00   0.50    0.05    --    0.00 -99.00 150.00   58
 14  \w     16.00  51.00   0.50    0.05    --    0.00 -99.00-150.00   70
 15  \w     73.00 110.00   0.50    0.10    --   66.57 -45.00 150.00   74
 16  \w     33.00  59.00   0.50    0.10    --   66.57  61.00 -60.00   52
 17  \w     95.00 148.00   0.50    0.10    --   66.57 125.00  30.00  106
 18  \w      7.00  33.00   0.50    0.10    --   66.57 -45.00 150.00   52
 19  \w    117.00 143.00   0.50    0.10    --   66.57  61.00 -60.00   52
 20  \w     37.00 132.00   0.50    0.10    --   66.57  61.00 -30.00  190
 21  \w     67.00 113.00   0.50    0.10    --   66.57  61.00 -60.00   92
 22  \w     33.00 101.00   0.50    0.20    --  121.75 -91.00  60.00  136
 23  \w     63.00 120.00   0.50    0.20    --  121.75 178.00 -60.00  114
 24  \w     67.00 107.00   0.50    0.20    --  121.75-111.00-150.00   80
 25  \w     64.00 144.00   0.50    0.20    --  121.75 178.00 -30.00  160
 26  \w    105.00 159.00   0.50    0.20    --  121.75 111.00 150.00  108
 27  \w     55.00 106.00   0.50    0.20    --  121.75-111.00 120.00  102
 28  \w    123.00 177.00   0.50    0.20    --  121.75 111.00-120.00  108
 29  \w    112.00 146.00   0.50    0.20    --  121.75 178.00-120.00   68
 30  \w     90.00 132.00   0.50    0.20    --  121.75  63.00-180.00   84
 31  \w     32.00 100.00   0.50    0.20    --  121.75 -91.00 -90.00  136
 32  \w     46.00  71.00   0.50    0.20    --  121.75 -50.00 150.00   50
 33  \w    107.00 161.00   0.50    0.20    --  121.75 -50.00 150.00  108
 34  \w     51.00 104.00   0.50    0.20    --  121.75 -91.00  30.00  106
 35  \w     69.00  95.00   0.50    0.20    --  121.75 -63.00  30.00   52
 36  \w    115.00 150.00   0.50    0.20    --  121.75 -63.00  30.00   70
 37  \w     97.00 176.00   0.50    0.20    --  121.75  63.00  60.00  158
 38  \w     37.00  62.00   0.50    0.20    --  121.75 -91.00  90.00   50
 39  \w     63.00 121.00   0.50    0.20    --  121.75 178.00  60.00  116
 40  \w     50.00  75.00   0.50    0.20    --  121.75-111.00  30.00   50
 41  \w    141.00 166.00   0.50    0.20    --  121.75  77.00-150.00   50
 42  \w     92.00 138.00   0.50    0.20    --  121.75  77.00-150.00   92
;
_diffrn_measurement_device         'four-circle diffractometer'
_diffrn_measurement_device_type    'SuperNova, Dual, Cu at home/near, HyPix'
_diffrn_measurement_method         '\w scans'
_diffrn_orient_matrix_type        
 'CrysAlisPro convention (1999,Acta A55,543-557)'
_diffrn_orient_matrix_UB_11        -0.1793595000
_diffrn_orient_matrix_UB_12        0.0023869000
_diffrn_orient_matrix_UB_13        -0.0249173000
_diffrn_orient_matrix_UB_21        -0.0053847000
_diffrn_orient_matrix_UB_22        -0.0836490000
_diffrn_orient_matrix_UB_23        0.0182995000
_diffrn_orient_matrix_UB_31        -0.0023076000
_diffrn_orient_matrix_UB_32        0.0087955000
_diffrn_orient_matrix_UB_33        0.1798809000
_diffrn_radiation_monochromator    mirror
_diffrn_radiation_probe            x-ray
_diffrn_radiation_type             'Cu K\a'
_diffrn_radiation_wavelength       1.54184
_diffrn_source                     'micro-focus sealed X-ray tube'
_diffrn_source_type                'SuperNova (Cu) X-ray Source'
_reflns_Friedel_coverage           0.000
_reflns_Friedel_fraction_full      .
_reflns_Friedel_fraction_max       .
_reflns_number_gt                  2507
_reflns_number_total               2726
_reflns_odcompleteness_completeness  98.92
_reflns_odcompleteness_iscentric   1
_reflns_odcompleteness_theta       78.17
_reflns_special_details
;
 Reflections were merged by SHELXL according to the crystal
 class for the calculation of statistics and refinement.
 
 _reflns_Friedel_fraction is defined as the number of unique
 Friedel pairs measured divided by the number that would be
 possible theoretically, ignoring centric projections and
 systematic absences.
;
_reflns_threshold_expression       'I > 2\s(I)'
_computing_cell_refinement         'CrysAlisPro 1.171.41.76a (Rigaku OD, 2020)'
_computing_data_collection         'CrysAlisPro 1.171.41.76a (Rigaku OD, 2020)'
_computing_data_reduction          'CrysAlisPro 1.171.41.76a (Rigaku OD, 2020)'
_computing_molecular_graphics      'Olex2 1.3 (Dolomanov et al., 2009)'
_computing_publication_material    'Olex2 1.3 (Dolomanov et al., 2009)'
_computing_structure_refinement    'SHELXL 2018/3 (Sheldrick, 2015)'
_computing_structure_solution      'SHELXT 2018/2 (Sheldrick, 2018)'
_refine_diff_density_max           0.292
_refine_diff_density_min           -0.191
_refine_diff_density_rms           0.039
_refine_ls_extinction_coef         0.0028(3)
_refine_ls_extinction_expression  
 'Fc^*^=kFc[1+0.001xFc^2^\l^3^/sin(2\q)]^-1/4^'
_refine_ls_extinction_method       'SHELXL-2018/3 (Sheldrick 2018)'
_refine_ls_goodness_of_fit_ref     1.041
_refine_ls_hydrogen_treatment      constr
_refine_ls_matrix_type             full
_refine_ls_number_parameters       185
_refine_ls_number_reflns           2726
_refine_ls_number_restraints       0
_refine_ls_R_factor_all            0.0368
_refine_ls_R_factor_gt             0.0339
_refine_ls_restrained_S_all        1.041
_refine_ls_shift/su_max            0.001
_refine_ls_shift/su_mean           0.000
_refine_ls_structure_factor_coef   Fsqd
_refine_ls_weighting_details      
 'w=1/[\s^2^(Fo^2^)+(0.0496P)^2^+0.3626P] where P=(Fo^2^+2Fc^2^)/3'
_refine_ls_weighting_scheme        calc
_refine_ls_wR_factor_gt            0.0946
_refine_ls_wR_factor_ref           0.0967
_refine_special_details            ?
_olex2_refinement_description
;
1.a Secondary CH2 refined with riding coordinates:
 C12(H12A,H12B), C14(H14A,H14B)
1.b Aromatic/amide H refined with riding coordinates:
 C2(H2), C8(H8), C6(H6), C5(H5)
1.c Idealised Me refined as rotating group:
 C11(H11A,H11B,H11C), C15(H15A,H15B,H15C), C10(H10A,H10B,H10C)
;
_atom_sites_solution_hydrogens     geom
_atom_sites_solution_primary       dual
_atom_sites_solution_secondary     ?
loop_
  _atom_site_label
  _atom_site_type_symbol
  _atom_site_fract_x
  _atom_site_fract_y
  _atom_site_fract_z
  _atom_site_U_iso_or_equiv
  _atom_site_adp_type
  _atom_site_occupancy
  _atom_site_site_symmetry_order
  _atom_site_calc_flag
  _atom_site_refinement_flags_posn
  _atom_site_refinement_flags_adp
  _atom_site_refinement_flags_occupancy
  _atom_site_disorder_assembly
  _atom_site_disorder_group
 O1 O 0.55446(9) 0.81479(4) 0.32205(9) 0.01973(19) Uani 1 1 d . . . . .
 O4 O -0.02068(9) 0.62025(4) 0.04358(9) 0.02151(19) Uani 1 1 d . . . . .
 O3 O 0.06618(10) 0.68259(5) 0.26377(9) 0.0291(2) Uani 1 1 d . . . . .
 O2 O 0.44474(10) 0.91799(4) 0.23201(10) 0.0280(2) Uani 1 1 d . . . . .
 N1 N 0.79856(11) 0.60171(5) 0.55588(11) 0.0235(2) Uani 1 1 d . . . . .
 C13 C 0.07801(12) 0.66515(6) 0.12922(12) 0.0179(2) Uani 1 1 d . . . . .
 C9 C 0.55753(12) 0.73964(6) 0.32933(12) 0.0173(2) Uani 1 1 d . . . . .
 C3 C 0.32840(12) 0.73480(6) 0.13104(12) 0.0177(2) Uani 1 1 d . . . . .
 C2 C 0.33031(12) 0.80859(6) 0.12339(12) 0.0196(2) Uani 1 1 d . . . . .
 H2 H 0.255910 0.832655 0.049733 0.023 Uiso 1 1 calc R U . . .
 C8 C 0.67499(12) 0.70980(6) 0.43463(12) 0.0182(2) Uani 1 1 d . . . . .
 H8 H 0.749329 0.740532 0.493509 0.022 Uiso 1 1 calc R U . . .
 C1 C 0.44186(13) 0.85194(6) 0.22363(12) 0.0205(2) Uani 1 1 d . . . . .
 C4 C 0.44538(12) 0.69760(6) 0.23689(11) 0.0167(2) Uani 1 1 d . . . . .
 C6 C 0.57017(12) 0.58976(6) 0.36248(12) 0.0190(2) Uani 1 1 d . . . . .
 H6 H 0.572942 0.538176 0.374061 0.023 Uiso 1 1 calc R U . . .
 C5 C 0.45662(12) 0.62144(6) 0.25751(12) 0.0182(2) Uani 1 1 d . . . . .
 H5 H 0.383163 0.590953 0.196743 0.022 Uiso 1 1 calc R U . . .
 C12 C 0.20384(12) 0.69155(6) 0.03225(12) 0.0188(2) Uani 1 1 d . . . . .
 H12A H 0.252158 0.648908 -0.014145 0.023 Uiso 1 1 calc R U . . .
 H12B H 0.155617 0.722397 -0.055998 0.023 Uiso 1 1 calc R U . . .
 C7 C 0.68362(12) 0.63334(6) 0.45400(12) 0.0181(2) Uani 1 1 d . . . . .
 C14 C -0.15107(12) 0.59343(6) 0.12201(13) 0.0213(2) Uani 1 1 d . . . . .
 H14A H -0.224637 0.633703 0.135729 0.026 Uiso 1 1 calc R U . . .
 H14B H -0.112572 0.573546 0.227814 0.026 Uiso 1 1 calc R U . . .
 C11 C 0.80245(14) 0.52311(6) 0.57772(14) 0.0267(3) Uani 1 1 d . . . . .
 H11A H 0.704246 0.506830 0.612832 0.040 Uiso 1 1 calc R U . . .
 H11B H 0.889301 0.510144 0.657863 0.040 Uiso 1 1 calc R U . . .
 H11C H 0.816440 0.499296 0.477205 0.040 Uiso 1 1 calc R U . . .
 C15 C -0.23132(14) 0.53455(7) 0.01913(15) 0.0280(3) Uani 1 1 d . . . . .
 H15A H -0.274602 0.555507 -0.082841 0.042 Uiso 1 1 calc R U . . .
 H15B H -0.315644 0.513444 0.071778 0.042 Uiso 1 1 calc R U . . .
 H15C H -0.156005 0.496331 0.001424 0.042 Uiso 1 1 calc R U . . .
 C10 C 0.91598(13) 0.64698(7) 0.64473(14) 0.0262(3) Uani 1 1 d . . . . .
 H10A H 0.969874 0.675905 0.571098 0.039 Uiso 1 1 calc R U . . .
 H10B H 0.991410 0.615862 0.708745 0.039 Uiso 1 1 calc R U . . .
 H10C H 0.866002 0.679783 0.714379 0.039 Uiso 1 1 calc R U . . .

loop_
  _atom_site_aniso_label
  _atom_site_aniso_U_11
  _atom_site_aniso_U_22
  _atom_site_aniso_U_33
  _atom_site_aniso_U_23
  _atom_site_aniso_U_13
  _atom_site_aniso_U_12
 O1 0.0211(4) 0.0137(4) 0.0245(4) -0.0005(3) 0.0030(3) -0.0011(3)
 O4 0.0195(4) 0.0253(4) 0.0202(4) -0.0029(3) 0.0042(3) -0.0054(3)
 O3 0.0275(4) 0.0391(5) 0.0218(4) -0.0084(3) 0.0081(3) -0.0113(4)
 O2 0.0341(5) 0.0148(4) 0.0352(5) 0.0014(3) 0.0053(4) 0.0018(3)
 N1 0.0209(5) 0.0206(5) 0.0276(5) 0.0034(4) -0.0027(4) -0.0011(4)
 C13 0.0168(5) 0.0174(5) 0.0193(5) 0.0004(4) 0.0013(4) 0.0018(4)
 C9 0.0187(5) 0.0146(5) 0.0198(5) -0.0006(4) 0.0070(4) -0.0014(4)
 C3 0.0164(5) 0.0216(5) 0.0163(4) 0.0009(4) 0.0061(4) -0.0003(4)
 C2 0.0181(5) 0.0201(5) 0.0213(5) 0.0037(4) 0.0056(4) 0.0025(4)
 C8 0.0170(5) 0.0184(5) 0.0193(5) -0.0021(4) 0.0032(4) -0.0031(4)
 C1 0.0216(5) 0.0177(5) 0.0235(5) 0.0025(4) 0.0082(4) 0.0013(4)
 C4 0.0163(5) 0.0168(5) 0.0175(5) 0.0006(4) 0.0043(4) -0.0008(4)
 C6 0.0203(5) 0.0146(5) 0.0224(5) 0.0004(4) 0.0039(4) -0.0016(4)
 C5 0.0181(5) 0.0177(5) 0.0191(5) -0.0014(4) 0.0033(4) -0.0032(4)
 C12 0.0183(5) 0.0213(5) 0.0167(5) 0.0013(4) 0.0022(4) -0.0004(4)
 C7 0.0164(5) 0.0195(5) 0.0188(5) 0.0010(4) 0.0039(4) -0.0005(4)
 C14 0.0185(5) 0.0224(5) 0.0238(5) 0.0005(4) 0.0055(4) -0.0022(4)
 C11 0.0249(6) 0.0225(6) 0.0321(6) 0.0074(5) 0.0003(4) 0.0033(4)
 C15 0.0224(5) 0.0251(6) 0.0371(6) -0.0070(5) 0.0063(5) -0.0043(5)
 C10 0.0210(5) 0.0306(6) 0.0259(5) 0.0018(5) -0.0026(4) -0.0023(5)

_geom_special_details
;
 All esds (except the esd in the dihedral angle between two l.s. planes)
 are estimated using the full covariance matrix.  The cell esds are taken
 into account individually in the estimation of esds in distances, angles
 and torsion angles; correlations between esds in cell parameters are only
 used when they are defined by crystal symmetry.  An approximate (isotropic)
 treatment of cell esds is used for estimating esds involving l.s. planes.
;
loop_
  _geom_bond_atom_site_label_1
  _geom_bond_atom_site_label_2
  _geom_bond_distance
  _geom_bond_site_symmetry_2
  _geom_bond_publ_flag
 O1 C9 1.3781(13) . ?
 O1 C1 1.3832(13) . ?
 O4 C13 1.3355(13) . ?
 O4 C14 1.4626(12) . ?
 O3 C13 1.2040(13) . ?
 O2 C1 1.2118(14) . ?
 N1 C7 1.3655(13) . ?
 N1 C11 1.4514(14) . ?
 N1 C10 1.4501(14) . ?
 C13 C12 1.5215(14) . ?
 C9 C8 1.3823(15) . ?
 C9 C4 1.4021(14) . ?
 C3 C2 1.3533(15) . ?
 C3 C4 1.4409(14) . ?
 C3 C12 1.5077(14) . ?
 C2 H2 0.9500 . ?
 C2 C1 1.4449(15) . ?
 C8 H8 0.9500 . ?
 C8 C7 1.4110(15) . ?
 C4 C5 1.4078(15) . ?
 C6 H6 0.9500 . ?
 C6 C5 1.3727(15) . ?
 C6 C7 1.4210(14) . ?
 C5 H5 0.9500 . ?
 C12 H12A 0.9900 . ?
 C12 H12B 0.9900 . ?
 C14 H14A 0.9900 . ?
 C14 H14B 0.9900 . ?
 C14 C15 1.5042(15) . ?
 C11 H11A 0.9800 . ?
 C11 H11B 0.9800 . ?
 C11 H11C 0.9800 . ?
 C15 H15A 0.9800 . ?
 C15 H15B 0.9800 . ?
 C15 H15C 0.9800 . ?
 C10 H10A 0.9800 . ?
 C10 H10B 0.9800 . ?
 C10 H10C 0.9800 . ?

loop_
  _geom_angle_atom_site_label_1
  _geom_angle_atom_site_label_2
  _geom_angle_atom_site_label_3
  _geom_angle
  _geom_angle_site_symmetry_1
  _geom_angle_site_symmetry_3
  _geom_angle_publ_flag
 C9 O1 C1 121.80(8) . . ?
 C13 O4 C14 115.78(8) . . ?
 C7 N1 C11 120.38(9) . . ?
 C7 N1 C10 119.83(9) . . ?
 C10 N1 C11 119.78(9) . . ?
 O4 C13 C12 110.59(8) . . ?
 O3 C13 O4 124.00(10) . . ?
 O3 C13 C12 125.40(10) . . ?
 O1 C9 C8 115.64(9) . . ?
 O1 C9 C4 121.00(9) . . ?
 C8 C9 C4 123.34(10) . . ?
 C2 C3 C4 119.37(10) . . ?
 C2 C3 C12 120.66(9) . . ?
 C4 C3 C12 119.96(9) . . ?
 C3 C2 H2 118.9 . . ?
 C3 C2 C1 122.12(10) . . ?
 C1 C2 H2 118.9 . . ?
 C9 C8 H8 120.3 . . ?
 C9 C8 C7 119.49(9) . . ?
 C7 C8 H8 120.3 . . ?
 O1 C1 C2 117.19(9) . . ?
 O2 C1 O1 116.58(10) . . ?
 O2 C1 C2 126.22(10) . . ?
 C9 C4 C3 118.41(10) . . ?
 C9 C4 C5 116.22(9) . . ?
 C5 C4 C3 125.37(9) . . ?
 C5 C6 H6 119.7 . . ?
 C5 C6 C7 120.68(10) . . ?
 C7 C6 H6 119.7 . . ?
 C4 C5 H5 118.9 . . ?
 C6 C5 C4 122.20(10) . . ?
 C6 C5 H5 118.9 . . ?
 C13 C12 H12A 109.2 . . ?
 C13 C12 H12B 109.2 . . ?
 C3 C12 C13 111.98(8) . . ?
 C3 C12 H12A 109.2 . . ?
 C3 C12 H12B 109.2 . . ?
 H12A C12 H12B 107.9 . . ?
 N1 C7 C8 121.28(10) . . ?
 N1 C7 C6 120.66(10) . . ?
 C8 C7 C6 118.06(9) . . ?
 O4 C14 H14A 110.2 . . ?
 O4 C14 H14B 110.2 . . ?
 O4 C14 C15 107.59(9) . . ?
 H14A C14 H14B 108.5 . . ?
 C15 C14 H14A 110.2 . . ?
 C15 C14 H14B 110.2 . . ?
 N1 C11 H11A 109.5 . . ?
 N1 C11 H11B 109.5 . . ?
 N1 C11 H11C 109.5 . . ?
 H11A C11 H11B 109.5 . . ?
 H11A C11 H11C 109.5 . . ?
 H11B C11 H11C 109.5 . . ?
 C14 C15 H15A 109.5 . . ?
 C14 C15 H15B 109.5 . . ?
 C14 C15 H15C 109.5 . . ?
 H15A C15 H15B 109.5 . . ?
 H15A C15 H15C 109.5 . . ?
 H15B C15 H15C 109.5 . . ?
 N1 C10 H10A 109.5 . . ?
 N1 C10 H10B 109.5 . . ?
 N1 C10 H10C 109.5 . . ?
 H10A C10 H10B 109.5 . . ?
 H10A C10 H10C 109.5 . . ?
 H10B C10 H10C 109.5 . . ?

loop_
  _geom_torsion_atom_site_label_1
  _geom_torsion_atom_site_label_2
  _geom_torsion_atom_site_label_3
  _geom_torsion_atom_site_label_4
  _geom_torsion
  _geom_torsion_site_symmetry_1
  _geom_torsion_site_symmetry_2
  _geom_torsion_site_symmetry_3
  _geom_torsion_site_symmetry_4
  _geom_torsion_publ_flag
 O1 C9 C8 C7 177.74(9) . . . . ?
 O1 C9 C4 C3 1.37(14) . . . . ?
 O1 C9 C4 C5 -178.01(9) . . . . ?
 O4 C13 C12 C3 -172.93(8) . . . . ?
 O3 C13 C12 C3 8.04(15) . . . . ?
 C13 O4 C14 C15 -170.35(9) . . . . ?
 C9 O1 C1 O2 176.35(9) . . . . ?
 C9 O1 C1 C2 -2.37(13) . . . . ?
 C9 C8 C7 N1 179.48(9) . . . . ?
 C9 C8 C7 C6 0.36(15) . . . . ?
 C9 C4 C5 C6 0.30(15) . . . . ?
 C3 C2 C1 O1 4.03(15) . . . . ?
 C3 C2 C1 O2 -174.55(10) . . . . ?
 C3 C4 C5 C6 -179.03(10) . . . . ?
 C2 C3 C4 C9 0.24(14) . . . . ?
 C2 C3 C4 C5 179.56(10) . . . . ?
 C2 C3 C12 C13 -102.04(11) . . . . ?
 C8 C9 C4 C3 -179.96(9) . . . . ?
 C8 C9 C4 C5 0.66(15) . . . . ?
 C1 O1 C9 C8 -178.99(9) . . . . ?
 C1 O1 C9 C4 -0.23(14) . . . . ?
 C4 C9 C8 C7 -0.99(15) . . . . ?
 C4 C3 C2 C1 -2.96(15) . . . . ?
 C4 C3 C12 C13 76.91(12) . . . . ?
 C5 C6 C7 N1 -178.57(10) . . . . ?
 C5 C6 C7 C8 0.55(15) . . . . ?
 C12 C3 C2 C1 175.99(9) . . . . ?
 C12 C3 C4 C9 -178.72(9) . . . . ?
 C12 C3 C4 C5 0.60(15) . . . . ?
 C7 C6 C5 C4 -0.90(16) . . . . ?
 C14 O4 C13 O3 1.43(15) . . . . ?
 C14 O4 C13 C12 -177.61(8) . . . . ?
 C11 N1 C7 C8 178.06(10) . . . . ?
 C11 N1 C7 C6 -2.84(15) . . . . ?
 C10 N1 C7 C8 -0.93(15) . . . . ?
 C10 N1 C7 C6 178.16(10) . . . . ?

_shelx_res_file
;
TITL dna10_chcl3_n_autored_a.res in P2(1)/c
    dna10_chcl3_n_autored.res
    created by SHELXL-2018/3 at 16:18:04 on 25-Oct-2024
REM Old TITL dna10_chcl3_N_autored in P2(1)/c
REM SHELXT solution in P2(1)/c: R1 0.119, Rweak 0.005, Alpha 0.018
REM <I/s> 0.718 for 97 systematic absences, Orientation as input
REM Formula found by SHELXT: C15 N O4
CELL 1.54184 8.6451 18.3161 8.5028 90 96.968 90
ZERR 4 0.0002 0.0003 0.0001 0 0.002 0
LATT 1
SYMM -X,0.5+Y,0.5-Z
SFAC C H N O
UNIT 60 68 4 16

L.S. 15
PLAN  5
SIZE 0.194 0.304 0.411
TEMP -173
CONF
BOND
list 4
fmap 2 53
MORE -1
BOND $H
ACTA
OMIT -4 149
REM <olex2.extras>
REM <HklSrc "%.\\dna10_chcl3_N_autored.hkl">
REM </olex2.extras>

WGHT    0.049600    0.362600
EXTI    0.002833
FVAR       0.46219
O1    4    0.554456    0.814795    0.322047    11.00000    0.02113    0.01366 =
         0.02447   -0.00055    0.00304   -0.00108
O4    4   -0.020678    0.620252    0.043578    11.00000    0.01950    0.02530 =
         0.02016   -0.00289    0.00416   -0.00543
O3    4    0.066176    0.682590    0.263769    11.00000    0.02751    0.03913 =
         0.02179   -0.00842    0.00807   -0.01134
O2    4    0.444745    0.917987    0.232008    11.00000    0.03410    0.01485 =
         0.03520    0.00142    0.00534    0.00184
N1    3    0.798557    0.601709    0.555875    11.00000    0.02089    0.02056 =
         0.02757    0.00336   -0.00269   -0.00111
C13   1    0.078007    0.665146    0.129224    11.00000    0.01677    0.01737 =
         0.01926    0.00042    0.00130    0.00179
C9    1    0.557532    0.739638    0.329333    11.00000    0.01870    0.01456 =
         0.01980   -0.00056    0.00699   -0.00139
C3    1    0.328402    0.734795    0.131042    11.00000    0.01639    0.02155 =
         0.01625    0.00092    0.00610   -0.00034
C2    1    0.330311    0.808587    0.123386    11.00000    0.01810    0.02011 =
         0.02128    0.00373    0.00558    0.00245
AFIX  43
H2    2    0.255910    0.832655    0.049733    11.00000   -1.20000
AFIX   0
C8    1    0.674988    0.709797    0.434633    11.00000    0.01698    0.01845 =
         0.01935   -0.00213    0.00323   -0.00312
AFIX  43
H8    2    0.749329    0.740532    0.493509    11.00000   -1.20000
AFIX   0
C1    1    0.441860    0.851944    0.223625    11.00000    0.02163    0.01772 =
         0.02346    0.00250    0.00819    0.00133
C4    1    0.445381    0.697601    0.236895    11.00000    0.01632    0.01677 =
         0.01749    0.00056    0.00431   -0.00080
C6    1    0.570172    0.589764    0.362481    11.00000    0.02028    0.01465 =
         0.02237    0.00039    0.00390   -0.00164
AFIX  43
H6    2    0.572942    0.538176    0.374061    11.00000   -1.20000
AFIX   0
C5    1    0.456619    0.621443    0.257510    11.00000    0.01805    0.01770 =
         0.01906   -0.00142    0.00325   -0.00315
AFIX  43
H5    2    0.383163    0.590953    0.196743    11.00000   -1.20000
AFIX   0
C12   1    0.203842    0.691552    0.032247    11.00000    0.01830    0.02131 =
         0.01670    0.00127    0.00224   -0.00044
AFIX  23
H12A  2    0.252158    0.648908   -0.014145    11.00000   -1.20000
H12B  2    0.155617    0.722397   -0.055998    11.00000   -1.20000
AFIX   0
C7    1    0.683615    0.633339    0.453998    11.00000    0.01642    0.01946 =
         0.01878    0.00098    0.00395   -0.00052
C14   1   -0.151072    0.593433    0.122013    11.00000    0.01847    0.02244 =
         0.02383    0.00055    0.00546   -0.00215
AFIX  23
H14A  2   -0.224637    0.633703    0.135729    11.00000   -1.20000
H14B  2   -0.112572    0.573546    0.227814    11.00000   -1.20000
AFIX   0
C11   1    0.802452    0.523113    0.577717    11.00000    0.02485    0.02249 =
         0.03207    0.00740    0.00034    0.00331
AFIX 137
H11A  2    0.704246    0.506830    0.612832    11.00000   -1.50000
H11B  2    0.889301    0.510144    0.657863    11.00000   -1.50000
H11C  2    0.816440    0.499296    0.477205    11.00000   -1.50000
AFIX   0
C15   1   -0.231322    0.534549    0.019130    11.00000    0.02240    0.02514 =
         0.03708   -0.00704    0.00632   -0.00431
AFIX 137
H15A  2   -0.274602    0.555507   -0.082841    11.00000   -1.50000
H15B  2   -0.315644    0.513444    0.071778    11.00000   -1.50000
H15C  2   -0.156005    0.496331    0.001424    11.00000   -1.50000
AFIX   0
C10   1    0.915977    0.646984    0.644725    11.00000    0.02096    0.03056 =
         0.02587    0.00181   -0.00258   -0.00231
AFIX 137
H10A  2    0.969874    0.675905    0.571098    11.00000   -1.50000
H10B  2    0.991410    0.615862    0.708745    11.00000   -1.50000
H10C  2    0.866002    0.679783    0.714379    11.00000   -1.50000
AFIX   0
HKLF 4


REM  dna10_chcl3_n_autored_a.res in P2(1)/c
REM wR2 = 0.0967, GooF = S = 1.041, Restrained GooF = 1.041 for all data
REM R1 = 0.0339 for 2507 Fo > 4sig(Fo) and 0.0368 for all 2726 data
REM 185 parameters refined using 0 restraints

END

WGHT      0.0490      0.3600

REM Highest difference peak  0.292,  deepest hole -0.191,  1-sigma level  0.039
Q1    1   0.3754  0.7176  0.1873  11.00000  0.05    0.29
Q2    1   0.4878  0.7191  0.2995  11.00000  0.05    0.26
Q3    1   0.1432  0.6799  0.0779  11.00000  0.05    0.26
Q4    1   0.2644  0.7130  0.0857  11.00000  0.05    0.24
Q5    1   0.6129  0.6140  0.4129  11.00000  0.05    0.23
;
_shelx_res_checksum                72586
_shelx_hkl_file
;
   1   0   0  638.17   15.81
   2   0   0  401.68   10.17
   3   0   0  176.17    4.90
   3   0   0  171.68    4.65
   4   0   0   85.31    3.00
   4   0   0   80.32    2.93
   5   0   0   33.12    1.85
   5   0   0   33.10    1.79
   6   0   0   19.37    1.52
   6   0   0   20.76    1.61
   7   0   0   17.50    1.55
   7   0   0    6.36    1.01
  -8   0   0  942.57   24.18
   8   0   0  935.74   25.91
  -9   0   0  499.28   13.20
 -10   0   0   47.53    1.71
 -10   0   0   51.01    1.77
  10   0   0   47.79    1.81
  -1  -1   0    1.76    0.14
  -1   1   0    1.72    0.16
   2   1   0   10.97    0.51
   3   1   0   58.20    1.91
   4   1   0   37.04    1.79
   4  -1   0   39.11    1.78
   4   1   0   40.51    1.77
   5   1   0   10.24    0.94
   5  -1   0    9.06    0.88
   5  -1   0    9.83    0.95
   5   1   0   10.09    0.98
   6   1   0    2.27    0.54
   6  -1   0    3.09    0.63
   6  -1   0    3.38    0.63
   7  -1   0    0.23    0.30
   7   1   0    0.12    0.33
  -8  -1   0   52.67    2.17
  -8   1   0   48.90    2.07
   8   1   0   54.37    3.17
   8  -1   0   51.77    3.09
  -9   1   0    1.54    0.33
  -9  -1   0    3.97    0.50
 -10   1   0   18.62    0.87
  10   1   0   19.03    0.99
 -10  -1   0   19.18    0.95
 -10  -1   0   19.80    0.94
 -10   1   0   18.55    0.90
  10  -1   0   19.96    1.00
   0  -2   0 1193.61   29.46
   1   2   0  343.21    8.69
  -2   2   0  378.71    9.76
   3  -2   0  423.72   11.15
   4  -2   0   39.23    1.80
   4   2   0   36.36    1.79
   4   2   0   39.49    1.78
   4  -2   0   42.45    1.81
   5   2   0  238.62    7.25
   5   2   0  231.79    7.18
   5  -2   0  224.89    7.08
   5  -2   0  231.92    7.08
   6  -2   0    0.45    0.29
   6   2   0    0.58    0.34
   6  -2   0    0.26    0.24
   6   2   0    0.18    0.24
   7  -2   0    1.44    0.46
   7  -2   0    2.82    0.66
   7   2   0    1.91    0.58
   8  -2   0  154.91    5.98
  -8  -2   0  140.62    4.62
   8   2   0  143.03    5.90
  -8   2   0  149.70    4.55
   9   2   0   54.07    2.02
  -9  -2   0   52.04    2.11
  -9   2   0   51.90    1.99
 -10  -2   0   24.07    1.01
  10  -2   0   21.51    1.00
  10   2   0   22.87    1.04
 -10   2   0   19.92    0.86
 -10  -2   0   21.58    0.98
   0  -3   0    0.23    0.09
  -1  -3   0 1432.72   35.42
  -2   3   0  829.70   21.12
   2   3   0  852.44   21.02
  -2  -3   0  823.92   20.89
   3   3   0  238.44    6.78
   3   3   0  241.92    6.81
   3  -3   0  243.53    6.70
   4   3   0  121.44    4.15
   4   3   0  122.87    4.15
   4  -3   0  127.88    4.07
   5  -3   0  133.06    4.55
   5   3   0  129.73    4.61
   5   3   0  126.27    4.63
   6   3   0  257.78    8.46
   6  -3   0  257.64    8.28
   6  -3   0  271.65    8.33
   6   3   0  260.29    8.34
   7  -3   0    8.40    1.12
   7  -3   0    7.56    1.03
   7   3   0    8.36    1.15
   8  -3   0    4.54    0.87
   8  -3   0    4.47    0.57
  -8  -3   0    4.33    0.57
  -8   3   0    4.35    0.50
   9   3   0   14.48    0.91
  -9  -3   0   14.83    0.98
  -9   3   0   13.41    0.84
 -10  -3   0   22.57    0.92
  10   3   0   21.42    0.92
  10  -3   0   22.90    0.92
   0  -4   0 1222.78   30.40
   1   4   0  184.85    5.00
  -1  -4   0  177.13    4.84
  -2   4   0 1120.38   28.34
   3  -4   0    4.66    0.48
   3  -4   0    3.92    0.45
   3   4   0    5.19    0.55
   3   4   0    4.72    0.52
   4   4   0   27.29    1.53
   4   4   0   26.27    1.52
   4  -4   0   26.76    1.44
   5   4   0    7.47    0.87
   5  -4   0    7.49    0.83
   5   4   0    6.56    0.85
   6  -4   0   14.10    1.31
   6   4   0   13.60    1.36
   7  -4   0   29.48    2.06
   7  -4   0   24.29    1.94
   8  -4   0    8.40    1.18
  -8  -4   0    9.62    0.85
   8  -4   0    8.63    0.77
  -9  -4   0    0.04    0.19
  10  -4   0    0.20    0.14
  10   4   0    0.08    0.14
  10   4   0    0.24    0.12
 -10  -4   0    0.05    0.16
 -10  -4   0    0.03    0.13
   0  -5   0    0.09    0.09
   1   5   0  201.71    5.55
   2  -5   0   31.15    1.31
   3  -5   0    2.14    0.35
   3  -5   0    2.30    0.37
  -3  -5   0    2.10    0.29
   3   5   0    1.74    0.35
   4  -5   0  271.08    7.73
   4   5   0  270.43    7.89
   4  -5   0  266.48    7.74
   4   5   0  260.24    7.88
   5  -5   0  146.08    4.95
   5   5   0  142.31    5.06
   5   5   0  144.24    5.16
   5  -5   0  142.63    4.95
   6  -5   0    1.68    0.48
   7  -5   0    9.68    1.18
   8  -5   0   13.44    0.95
   9   5   0    1.57    0.33
   9  -5   0    1.55    0.31
  10   5   0    3.51    0.34
  10   5   0    3.94    0.37
 -10  -5   0    4.13    0.40
  10  -5   0    3.79    0.34
 -10  -5   0    3.18    0.35
   0  -6   0  155.52    4.41
   1   6   0  523.11   13.48
   2   6   0    1.08    0.28
   2  -6   0    0.09    0.11
   3  -6   0   28.51    1.36
   3  -6   0   25.33    1.35
   4  -6   0    0.41    0.20
   4  -6   0    0.49    0.24
   5  -6   0  100.97    3.86
   5  -6   0  102.07    3.91
   6  -6   0   75.22    3.43
   7  -6   0  153.73    5.90
   7  -6   0  159.65    5.95
   8  -6   0   16.29    1.54
   8  -6   0   16.63    1.59
  -8  -6   0   18.13    1.17
   9  -6   0    2.08    0.35
   9   6   0    2.92    0.40
  -9  -6   0    2.97    0.42
  -9  -6   0    2.16    0.39
  10   6   0    7.36    0.43
  10   6   0    7.92    0.46
 -10  -6   0    7.43    0.48
   0   7   0    0.41    0.18
  -1   7   0  168.29    5.05
   2  -7   0  314.33    8.50
   3  -7   0   82.31    2.91
   3  -7   0   82.48    3.00
   4  -7   0   69.94    2.73
   4  -7   0   63.71    2.73
   5  -7   0    4.01    0.65
   5  -7   0    3.77    0.61
   6  -7   0   59.95    2.98
  -7  -7   0   13.16    1.02
   7  -7   0   13.88    1.42
   7  -7   0   15.28    1.49
  -8  -7   0   15.11    1.07
  -9   7   0   18.55    1.00
  -9  -7   0   20.54    1.13
  -9  -7   0   20.68    1.08
  10   7   0    0.33    0.14
 -10  -7   0    0.28    0.13
   0   8   0   20.10    1.18
   0  -8   0   21.27    1.05
  -1   8   0   72.13    2.74
   1  -8   0   72.47    2.74
  -1  -8   0   73.84    2.47
   2  -8   0   28.25    1.40
   2  -8   0   24.78    1.24
   3  -8   0   51.87    2.14
   4  -8   0   34.98    1.84
   4  -8   0   40.33    2.03
   5  -8   0    9.01    0.97
   5  -8   0    8.75    0.99
   6  -8   0   83.29    3.69
  -7  -8   0   15.81    0.98
  -7  -8   0   15.20    1.11
   7  -8   0   15.73    1.51
  -8  -8   0   21.48    1.28
  -9  -8   0    0.26    0.18
  -9  -8   0    0.19    0.19
   9   8   0    0.07    0.22
  -9   8   0    0.19    0.15
  10   8   0    8.00    0.46
 -10  -8   0    8.30    0.45
   0  -9   0    0.08    0.14
   0   9   0    0.50    0.22
   1   9   0  239.08    7.05
  -1   9   0  241.68    7.08
   1  -9   0  237.27    6.66
  -1  -9   0  231.38    6.64
   2  -9   0   30.05    1.54
   2  -9   0   31.31    1.47
   3  -9   0    1.05    0.29
   4  -9   0   46.80    2.23
   4  -9   0   48.34    2.38
   5  -9   0   80.34    3.41
   5  -9   0   80.32    3.53
   6  -9   0   74.03    3.57
   6  -9   0   80.13    3.58
   7  -9   0    4.10    0.77
  -7  -9   0    5.91    0.59
   7  -9   0    4.46    0.81
  -7  -9   0    5.26    0.63
  -8  -9   0   30.27    1.43
  -8  -9   0   27.53    1.28
  -9   9   0   10.94    0.70
  -9  -9   0   13.14    0.75
  10   9   0    0.14    0.08
   0  10   0  563.36   15.02
   0 -10   0  544.83   14.56
  -1 -10   0   21.94    1.20
   1  10   0   23.77    1.47
   1 -10   0   21.90    1.19
  -1  10   0   21.67    1.43
   2 -10   0   -0.11    0.15
  -2 -10   0    0.05    0.11
   2 -10   0    0.09    0.11
   3 -10   0   57.15    2.55
   3 -10   0   56.18    2.39
   4 -10   0    0.64    0.31
   4 -10   0    0.48    0.24
   5 -10   0   96.77    3.90
   5 -10   0   95.91    4.04
   6 -10   0   67.33    3.37
   6 -10   0   70.43    3.33
  -7 -10   0   10.87    0.81
  -7 -10   0    9.53    0.87
   7 -10   0   11.39    1.28
   7 -10   0   10.82    1.20
  -8 -10   0   27.04    1.23
   9  10   0    7.24    0.56
  -9  10   0    6.85    0.52
   0  11   0    0.07    0.19
   0 -11   0    0.05    0.13
   1  11   0  170.35    5.58
   1 -11   0  165.70    5.02
  -1 -11   0  159.40    5.04
  -1  11   0  162.81    5.55
   2 -11   0    7.69    0.73
   2  11   0    8.99    0.97
  -2 -11   0    8.16    0.74
   2 -11   0    8.47    0.85
   3 -11   0   13.12    1.13
   3 -11   0   12.07    1.01
   4 -11   0    8.50    0.91
   5 -11   0    0.26    0.22
   5 -11   0    0.30    0.30
  -6 -11   0   39.85    1.81
  -6  11   0   41.45    2.03
   6 -11   0   35.89    2.39
   6 -11   0   45.95    2.52
  -6 -11   0   40.89    1.92
  -7 -11   0    8.28    0.78
  -7 -11   0    8.48    0.71
  -8 -11   0    0.06    0.13
  -8  11   0    0.04    0.20
  -9  11   0    4.40    0.39
   9  11   0    5.01    0.43
   0  12   0    8.93    0.99
  -1  12   0    6.50    0.87
  -1 -12   0    6.67    0.72
   1  12   0    7.76    0.93
   1 -12   0    6.98    0.69
   1 -12   0    6.89    0.76
   2 -12   0   63.39    2.56
   2  12   0   63.39    3.00
   2 -12   0   61.64    2.73
   3 -12   0  136.09    4.79
   3  12   0  137.29    5.06
   4 -12   0   89.67    3.60
   4 -12   0   90.12    3.82
   5 -12   0    3.03    0.61
   5 -12   0    2.97    0.67
   6 -12   0  110.91    4.35
  -6  12   0  105.13    3.77
  -6 -12   0  103.21    3.54
   6 -12   0  103.06    4.44
   7  12   0    2.51    0.41
  -7 -12   0    4.23    0.49
  -8  12   0    8.57    0.66
   8  12   0    8.70    0.67
  -8 -12   0    8.78    0.60
  -9  12   0    9.23    0.52
   9  12   0   10.61    0.56
   0  13   0   -0.09    0.24
   1 -13   0    8.85    0.90
  -1 -13   0    7.09    0.75
  -1  13   0    5.71    0.87
   1  13   0    7.70    0.98
   2 -13   0    0.08    0.20
   2  13   0    0.39    0.33
   3 -13   0    0.14    0.22
   3 -13   0    0.86    0.34
   4 -13   0  687.99   18.92
   4 -13   0  719.86   19.41
   5 -13   0   22.78    1.66
  -6 -13   0    7.25    0.70
  -6  13   0    7.69    0.81
   7  13   0    2.32    0.37
  -7 -13   0    1.60    0.31
  -7  13   0    1.64    0.35
  -8 -13   0    2.96    0.32
   8  13   0    2.64    0.34
  -9  13   0    4.38    0.30
   0 -14   0  134.80    4.70
   0  14   0  134.39    5.20
   1 -14   0   34.79    1.96
   1  14   0   33.43    2.20
   2  14   0    0.10    0.22
   2 -14   0    0.08    0.22
   3 -14   0   37.01    2.21
  -4 -14   0   32.23    1.59
   4 -14   0   27.24    1.94
  -4  14   0   27.84    1.61
   5  14   0   62.34    2.52
  -5 -14   0   65.73    2.51
   5 -14   0   57.13    3.07
  -5  14   0   63.04    2.64
  -6  14   0    1.59    0.36
  -6 -14   0    1.97    0.38
   7  14   0   12.35    0.81
  -7 -14   0   15.57    0.89
   7  14   0   13.75    0.85
  -7  14   0   14.62    0.88
  -8  14   0    0.28    0.16
   8  14   0    0.02    0.05
   8  14   0    0.22    0.14
  -8 -14   0    0.24    0.12
   0  15   0    0.11    0.20
   0 -15   0   -0.07    0.16
   1  15   0   41.60    2.55
   1 -15   0   40.96    2.23
   2 -15   0   58.98    2.86
   3 -15   0   15.30    1.39
   4 -15   0   73.83    3.44
  -4 -15   0   75.92    2.81
   4  15   0   75.02    2.92
  -4  15   0   68.91    2.89
  -5  15   0   79.68    2.76
   5  15   0   73.36    2.82
  -5  15   0   74.78    2.95
  -5 -15   0   76.04    2.81
  -6  15   0   20.69    1.12
  -7  15   0    0.54    0.22
  -7 -15   0    0.25    0.17
   7  15   0    0.71    0.21
  -8 -15   0   16.44    0.67
  -8  15   0   16.25    0.71
   0  16   0    5.73    0.92
   1  16   0    6.59    0.99
   1 -16   0    7.88    0.93
  -2  16   0   61.92    2.62
   2  16   0   64.84    2.71
  -2 -16   0   65.21    2.46
   2 -16   0   64.72    3.05
  -2  16   0   63.45    2.63
   3 -16   0   45.41    2.49
  -3 -16   0   43.59    1.91
  -3  16   0   41.62    1.96
   3  16   0   39.37    2.00
  -3  16   0   41.84    2.03
  -4 -16   0   26.49    1.40
   4  16   0   24.41    1.44
   4  16   0   22.00    1.66
  -4  16   0   26.09    1.50
   4 -16   0   22.82    1.78
  -5 -16   0    4.76    0.55
  -5  16   0    4.28    0.48
   5  16   0    4.86    0.56
  -5  16   0    4.11    0.56
   6  16   0   11.46    0.82
  -6 -16   0   14.48    0.89
  -6  16   0   13.44    0.81
  -7  16   0    3.60    0.35
  -7 -16   0    3.22    0.35
   7  16   0    2.69    0.33
   0  17   0    0.06    0.19
   0  17   0    0.19    0.23
  -1  17   0   20.15    1.60
  -1  17   0   23.17    1.40
  -1  17   0   21.81    1.39
   2  17   0   -0.06    0.25
   2 -17   0    0.09    0.16
  -2  17   0    0.06    0.23
  -2  17   0   -0.06    0.19
  -3  17   0    6.34    0.68
   3  17   0    7.97    0.80
   3 -17   0    6.69    0.89
  -3  17   0    7.38    0.78
  -3 -17   0    6.45    0.66
   4  17   0   30.27    1.58
  -4 -17   0   31.77    1.54
  -4  17   0   30.35    1.61
   5  17   0    0.76    0.27
  -5 -17   0    0.41    0.23
  -5  17   0    0.96    0.31
  -6  17   0    5.38    0.44
  -6 -17   0    5.57    0.51
  -7 -17   0    6.53    0.42
   7  17   0    4.20    0.34
   0  18   0  220.85    6.66
   0  18   0  219.06    6.52
   0  18   0  209.97    7.22
   1  18   0  108.25    3.89
  -1  18   0  116.24    3.86
  -1  18   0  101.46    4.22
  -1  18   0  112.10    3.89
   2  18   0    0.30    0.27
  -2  18   0    0.62    0.27
  -2  18   0    0.22    0.26
  -3  18   0   27.44    1.51
  -3 -18   0   28.23    1.39
  -3  18   0   29.20    1.48
   3  18   0   26.93    1.51
  -4 -18   0    0.45    0.23
  -4  18   0    0.24    0.20
   4  18   0    0.37    0.25
  -5  18   0    8.72    0.72
   5  18   0    9.47    0.72
   5  18   0    9.31    0.66
  -5 -18   0   10.07    0.70
  -6 -18   0    4.93    0.42
   0  19   0    0.06    0.22
   0  19   0    0.20    0.18
   1  19   0    7.26    0.76
  -1  19   0    6.31    0.70
  -1  19   0    6.84    0.69
   2  19   0   16.27    1.13
  -2  19   0   17.16    1.11
  -2  19   0   17.93    1.13
   3  19   0    5.43    0.57
   3  19   0    5.79    0.63
  -3 -19   0    4.59    0.49
  -3  19   0    4.45    0.52
  -3  19   0    4.94    0.57
   4  19   0    0.76    0.25
  -4 -19   0    1.09    0.26
  -4  19   0    1.14    0.29
   4  19   0    0.68    0.24
   5  19   0    0.29    0.14
   5  19   0    0.19    0.19
  -5 -19   0    0.08    0.15
   6  19   0    4.59    0.36
  -6 -19   0    5.86    0.37
   0  20   0    0.34    0.26
  -1  20   0    2.05    0.37
  -1  20   0    2.43    0.42
   1  20   0    2.35    0.42
   2  20   0    6.27    0.65
  -2  20   0    6.43    0.62
  -2  20   0    6.17    0.61
  -3 -20   0   10.50    0.65
  -3  20   0   10.61    0.72
   3  20   0   10.45    0.68
  -3  20   0   10.93    0.77
   3  20   0   10.26    0.77
   4  20   0    8.05    0.59
  -4 -20   0    8.27    0.55
  -4  20   0    8.57    0.63
   4  20   0    8.52    0.57
   5  20   0    0.39    0.16
  -5 -20   0    0.85    0.16
   0  21   0    0.16    0.19
  -1  21   0    1.06    0.27
   1  21   0    0.88    0.28
  -1  21   0    0.98    0.23
  -2  21   0    7.04    0.57
  -2  21   0    7.42    0.59
   2  21   0    7.82    0.64
  -3  21   0    0.36    0.14
  -3  21   0    0.42    0.17
   3  21   0    0.58    0.20
   4  21   0    5.18    0.36
   4  21   0    5.38    0.36
   0  22   0   14.69    0.83
  -1  22   0   11.14    0.68
   1  22   0   11.01    0.71
   2  22   0    0.08    0.13
  -2  22   0    0.02    0.11
  -2  22   0   -0.02    0.10
   3  22   0    0.02    0.09
   0  23   0    0.11    0.10
   1  23   0   -0.02    0.10
 -10   0   1    0.12    0.20
 -10   0   1    0.10    0.11
  -9   0   1   -0.04    0.16
  -9   0   1    0.13    0.21
   8   0  -1   -0.12    0.26
  -8   0   1    0.10    0.20
   7   0  -1    0.11    0.28
   6   0  -1    0.17    0.26
   5   0  -1    0.57    0.26
   4   0  -1    0.20    0.15
   4   0  -1    0.31    0.18
   3   0  -1    0.09    0.10
   2   0  -1   -0.07    0.13
   1   0  -1    0.02    0.06
   0   0  -1    0.02    0.08
   0   0  -1   -0.02    0.08
   0   0  -1    0.06    0.10
   0   0   1    0.04    0.08
  -1   0  -1    0.69    0.11
   1   0   1    0.12    0.12
   2   0   1   -0.04    0.11
   3   0   1    0.04    0.11
   3   0   1   -0.05    0.12
   4   0   1    0.68    0.26
   4   0   1   -0.06    0.15
   5   0   1    0.31    0.31
   5   0   1    0.23    0.23
   6   0   1    3.06    0.65
   6   0   1    0.10    0.29
   7   0   1   -0.12    0.30
   7   0   1    0.24    0.34
   8   0   1   -0.13    0.31
   8   0   1   -0.12    0.29
   8   0   1    0.11    0.21
  -8   0  -1    0.24    0.21
   9   0   1    0.09    0.22
  -9   0  -1    0.08    0.20
 -10   0  -1    0.10    0.13
  10   0   1    0.12    0.17
 -10   0  -1    0.05    0.13
 -10   1   1   91.66    2.79
 -10  -1   1   87.37    2.74
 -10  -1   1   86.93    2.82
  -9   1   1   15.63    0.99
  -9  -1   1   15.73    1.00
  -9   1   1   16.08    0.96
  -9  -1   1   16.70    1.04
   8  -1  -1   10.84    1.30
  -8  -1   1   12.34    0.93
   8   1  -1   11.92    1.38
  -8   1   1   12.19    0.89
   7  -1  -1    1.50    0.51
   7   1  -1    1.09    0.42
   6  -1  -1   27.92    1.81
   6   1  -1   22.97    1.67
   5  -1  -1   30.89    1.71
   5   1  -1   32.58    1.75
   4  -1  -1  260.06    6.99
   4  -1  -1  250.68    7.11
   4   1  -1  243.29    7.23
   4   1  -1  239.40    7.07
   3  -1  -1    2.55    0.38
   3   1  -1    2.82    0.42
   2  -1  -1  692.49   17.58
  -2   1   1  674.64   17.55
  -1   1   1  314.20    8.38
  -1  -1   1  316.32    8.03
   0  -1   1   34.10    1.27
   0  -1  -1   34.95    1.36
   0  -1   1   36.91    1.22
   0  -1  -1   35.97    1.29
   0   1  -1   32.57    1.30
   1   1   1  273.23    7.55
   1   1   1  287.83    7.32
  -1  -1  -1  293.14    7.59
   1   1   1  270.96    7.64
   2   1   1   98.90    2.66
   2   1   1   92.55    3.14
   3   1   1   15.14    0.95
   3   1   1   15.16    1.00
   3  -1   1   15.97    0.96
   3   1   1   14.90    0.95
   3  -1   1   14.03    0.90
   4  -1   1    1.48    0.35
   4   1   1    0.95    0.29
   4   1   1    1.10    0.32
   5   1   1    0.84    0.33
   5   1   1    1.29    0.39
   6  -1   1   39.00    2.34
   6   1   1   37.04    2.36
   6  -1   1   39.71    2.38
   6   1   1   39.42    2.40
   7  -1   1   13.44    1.49
   7   1   1   11.33    1.35
   7   1   1   13.89    1.52
   8   1   1  192.19    7.10
   8   1   1  205.63    7.46
   8   1   1  191.43    5.77
  -8  -1  -1  192.38    5.86
   8  -1   1  186.07    7.09
  -8   1  -1  197.52    5.82
   8  -1   1  203.67    5.97
   8  -1   1  204.63    7.38
  -9   1  -1    1.08    0.28
  -9  -1  -1    0.99    0.29
   9  -1   1    1.58    0.38
   9   1   1    1.08    0.31
 -10   1  -1    2.84    0.31
  10   1   1    2.93    0.36
  10  -1   1    2.49    0.34
 -10  -1  -1    2.77    0.32
 -10  -1  -1    3.67    0.37
 -10   1  -1    2.24    0.29
 -10  -2   1   -0.06    0.17
 -10   2   1    0.20    0.14
 -10  -2   1    0.20    0.14
  -9   2   1   82.34    2.81
  -9  -2   1   83.81    2.91
  -9  -2   1   77.62    2.85
   8   2  -1   63.74    3.43
   8  -2  -1   65.26    3.43
  -8  -2   1   62.94    2.52
   7   2  -1    5.65    0.91
   7  -2  -1    4.49    0.81
   6   2  -1    0.97    0.39
   6  -2  -1    1.61    0.44
   5  -2  -1    0.76    0.32
   5   2  -1    0.40    0.25
   4   2  -1    6.10    0.69
   4  -2  -1    8.11    0.70
   4  -2  -1    7.55    0.64
   4   2  -1    7.36    0.68
   3  -2  -1   98.13    3.33
   3  -2  -1   98.91    3.09
  -2   2   1    1.57    0.30
   2  -2  -1    1.52    0.29
  -1   2   1   24.43    1.15
   0  -2   1  100.32    2.70
   0   2  -1   94.40    2.91
   0   2   1  102.35    2.88
   0   2   1  101.32    3.04
   0  -2   1  106.08    2.90
  -1  -2  -1 1173.22   30.07
  -1  -2  -1 1208.34   30.05
   1   2   1 1209.52   30.13
   2   2   1   28.00    1.43
   3   2   1    1.00    0.28
   3   2   1    1.71    0.40
   3   2   1    0.78    0.15
   3  -2   1    2.02    0.33
   4  -2   1    5.90    0.65
   4  -2   1    6.02    0.68
   4   2   1    4.19    0.59
   5   2   1   37.80    2.19
   5   2   1   43.29    2.31
   5  -2   1   42.40    2.22
   6  -2   1   14.64    1.38
   6   2   1   15.28    1.48
   6   2   1   15.15    1.46
   7   2   1    0.64    0.43
   7   2   1    0.60    0.39
   7  -2   1    0.92    0.40
   8   2   1   56.31    2.26
   8  -2   1   57.07    3.21
  -8  -2  -1   58.70    2.33
  -8   2  -1   55.96    2.22
   8  -2   1   59.89    2.36
   9   2   1  243.04    6.78
  -9  -2  -1  245.05    6.92
   9  -2   1  234.83    6.95
  -9   2  -1  243.76    6.80
   9   2   1  252.24    7.03
 -10   2  -1    9.10    0.52
 -10  -2  -1    8.98    0.59
 -10   2  -1    8.71    0.52
 -10  -2  -1    8.80    0.58
  10   2   1    9.70    0.64
  10  -2   1    8.29    0.59
  10   3  -1   16.61    0.79
  10  -3  -1   18.29    0.93
  -9  -3   1   22.64    1.27
  -9   3   1   25.28    1.22
  -8  -3   1   24.07    1.39
   8  -3  -1   26.57    2.05
   7  -3  -1    0.75    0.38
   7   3  -1    0.34    0.36
   6  -3  -1    9.86    1.02
   6   3  -1   10.71    1.13
   6  -3  -1    9.90    1.05
   5  -3  -1  940.87   24.50
   5  -3  -1  936.73   24.62
   5   3  -1  956.84   24.72
   4  -3  -1   40.86    1.75
   4   3  -1   35.36    1.90
   4   3  -1   35.42    1.70
   4  -3  -1   35.82    1.63
   3  -3  -1  178.19    5.07
   3  -3  -1  174.49    4.99
  -3   3   1  175.09    5.36
  -2   3   1  799.48   20.65
  -1   3   1  398.23   10.67
   0  -3  -1    0.26    0.12
   0   3   1    0.48    0.18
   0  -3   1    0.71    0.17
   0  -3  -1    0.83    0.22
   0  -3   1    0.54    0.10
   0   3   1    0.34    0.12
   0   3  -1    0.38    0.14
   1   3   1   71.39    2.65
  -1  -3  -1   76.34    2.53
  -2  -3  -1    0.20    0.13
   2   3   1    0.10    0.15
   3   3   1 1545.00   39.17
   3   3   1 1549.17   39.53
   3  -3   1 1538.66   38.98
   3  -3   1 1572.43   38.92
   3   3   1 1548.96   39.15
   4   3   1   21.09    1.38
   4  -3   1   19.54    1.24
   4   3   1   19.67    1.35
   5  -3   1   30.25    1.84
   5   3   1   27.89    1.85
   5   3   1   28.45    1.88
   5  -3   1   30.80    1.80
   6  -3   1    0.88    0.40
   6   3   1    1.11    0.46
   6  -3   1    1.29    0.47
   6   3   1    0.53    0.32
   7   3   1    1.70    0.53
   7  -3   1    1.27    0.46
   8  -3   1   35.15    1.69
   8  -3   1   37.93    2.51
  -8   3  -1   32.73    1.55
   9  -3   1    0.17    0.21
   9   3   1    0.27    0.23
  -9   3  -1    0.20    0.18
   9   3   1    0.26    0.18
  10  -3   1   49.20    1.27
  10   3   1   49.54    1.31
 -10  -3  -1   51.62    1.31
 -10  -4   1    0.09    0.16
  10  -4  -1    0.11    0.12
  10   4  -1    0.11    0.15
  10   4  -1   -0.09    0.13
  -9  -4   1    3.68    0.49
  -9  -4   1    3.46    0.48
   8  -4  -1    9.79    1.25
  -8  -4   1    9.63    0.85
   7  -4  -1   40.37    2.48
   6  -4  -1   31.06    1.95
   6   4  -1   29.54    1.96
   5  -4  -1    0.37    0.22
   5  -4  -1    0.26    0.22
   5   4  -1    0.36    0.25
   4  -4  -1   19.86    1.18
   4  -4  -1   19.30    1.14
   4   4  -1   18.04    1.15
   3  -4  -1   56.75    2.09
   3  -4  -1   59.19    2.15
  -3   4   1   59.36    2.46
  -2   4   1   53.82    2.24
  -1  -4   1   10.74    0.39
  -1   4   1   11.65    0.87
   0  -4  -1   97.83    3.24
   1   4   1  566.36   14.88
  -1  -4  -1  557.82   14.67
  -2  -4  -1  246.70    7.03
   3   4   1    5.41    0.63
   3  -4   1    6.29    0.61
   3  -4   1    7.83    0.64
   3   4   1    6.81    0.70
   4  -4   1  200.09    6.11
   4   4   1  194.96    6.26
   4   4   1  198.25    6.30
   4  -4   1  195.81    5.99
   5  -4   1   13.36    1.23
   5   4   1   15.92    1.38
   5  -4   1   14.54    1.21
   5   4   1   14.97    1.34
   6  -4   1    5.75    0.87
   6  -4   1    5.37    0.84
   6   4   1    5.32    0.89
   7   4   1   65.08    3.47
   7  -4   1   67.64    3.46
   7  -4   1   66.57    3.44
   8  -4   1   44.88    2.82
  -8   4  -1   46.54    1.89
   8  -4   1   49.00    2.05
  -8  -4  -1   48.42    2.09
   9  -4   1    1.71    0.33
   9   4   1    2.27    0.38
   9   4   1    1.81    0.34
  -9   4  -1    1.60    0.27
  10  -4   1    1.65    0.24
  10   4   1    1.40    0.23
 -10  -4  -1    1.93    0.27
  10   4   1    1.35    0.20
  10   5  -1    9.47    0.59
  10   5  -1    8.60    0.54
 -10  -5   1    9.12    0.62
  10  -5  -1    7.91    0.52
  -9  -5   1    0.61    0.25
  -9  -5   1    0.59    0.28
  -8  -5   1   11.42    1.23
   8  -5  -1   13.17    1.41
  -8  -5   1   12.60    0.99
  -8   5   1   12.57    1.30
   7  -5  -1    0.43    0.32
   6  -5  -1  270.31    8.50
   5  -5  -1  456.31   12.77
   5  -5  -1  464.48   12.83
   4  -5  -1   80.18    3.00
   4  -5  -1   85.87    3.04
  -3   5   1   90.71    3.47
   3  -5  -1   91.90    3.03
  -2   5   1    8.64    0.84
  -1   5   1    7.69    0.58
   1   5  -1    8.06    0.56
   0  -5  -1   19.92    1.17
   1   5   1  753.98   19.49
  -1  -5  -1  737.95   19.29
   2  -5   1  118.75    3.67
  -2  -5  -1  120.37    3.99
   2   5   1  123.80    4.36
  -3  -5  -1 1915.37   46.51
   3  -5   1 1799.50   46.13
   3   5   1 1837.34   46.52
   4  -5   1  201.25    6.02
   4   5   1  184.26    6.26
   4  -5   1  198.59    6.12
   5  -5   1  125.83    4.53
   5   5   1  122.25    4.74
   6  -5   1   17.72    1.55
   6   5   1   14.92    1.50
   6  -5   1   15.34    1.42
   7  -5   1   66.33    3.50
   7  -5   1   75.07    3.64
   8  -5   1   46.29    1.95
   8  -5   1   44.74    1.97
   8  -5   1   46.30    2.81
  -8   5  -1   43.34    1.79
   8   5   1   46.34    2.02
  -8  -5  -1   48.77    2.06
   8  -5   1   44.81    2.73
   9  -5   1   14.79    0.92
   9   5   1   14.96    0.93
   9   5   1   15.76    0.95
  -9  -5  -1   14.15    0.92
  10  -5   1    2.66    0.26
  10   5   1    3.07    0.31
 -10  -5  -1    3.44    0.34
 -10  -5  -1    3.23    0.32
  10   5   1    2.68    0.27
  10   6  -1    1.35    0.22
 -10  -6   1    1.75    0.27
  10   6  -1    1.46    0.23
  -9   6   1    4.28    0.45
  -9  -6   1    4.44    0.52
  -9  -6   1    5.09    0.57
  -8   6   1   52.87    2.80
   8  -6  -1   51.59    2.93
   7  -6  -1   83.45    3.86
   7  -6  -1   85.30    3.81
   6  -6  -1  100.02    4.12
   6  -6  -1  110.89    4.29
   5  -6  -1    2.89    0.55
   4  -6  -1    0.83    0.28
   3  -6  -1    2.21    0.37
   2  -6  -1    9.08    0.67
  -2   6   1    9.90    0.76
  -2   6   1    8.46    0.90
   1  -6  -1   64.34    2.69
   1  -6  -1   67.08    2.19
  -1  -6   1   67.14    2.23
  -1   6   1   64.37    2.21
   1   6  -1   65.07    2.13
   1  -6  -1   68.81    2.26
   0  -6  -1   11.20    0.90
  -1  -6  -1   18.43    1.14
  -1   6  -1   15.97    0.92
   1   6   1   15.81    1.11
   1   6   1   16.79    0.86
   2   6   1   51.71    2.50
   2  -6   1   54.53    2.03
   3  -6   1   52.49    2.06
   4  -6   1   13.58    1.10
   4  -6   1   14.54    1.07
   5  -6   1   12.10    1.12
   6  -6   1    2.74    0.63
   6  -6   1    4.01    0.75
   7  -6   1    4.59    0.54
   7  -6   1    4.24    0.83
  -7  -6  -1    4.33    0.58
  -8  -6  -1    1.72    0.37
   8  -6   1    1.09    0.29
   8   6   1    0.92    0.30
   8  -6   1    2.03    0.36
   9   6   1    3.14    0.41
  -9  -6  -1    3.46    0.45
   9  -6   1    3.70    0.42
   9   6   1    4.34    0.49
 -10  -6  -1    0.89    0.18
  10   6   1    0.96    0.16
 -10  -7   1   11.35    0.63
  10   7  -1   11.39    0.61
  -9   7   1    0.33    0.20
  -9  -7   1    0.51    0.21
  -8  -7   1    1.31    0.34
   8  -7  -1    0.76    0.42
   7  -7  -1    0.10    0.19
  -7  -7   1    0.12    0.24
  -7   7   1    0.28    0.26
   6  -7  -1   13.85    1.30
   5  -7  -1    8.93    0.95
   4  -7  -1    6.78    0.72
   4  -7  -1    6.79    0.74
   3  -7  -1  304.15    8.50
   3  -7  -1  301.52    8.46
   2  -7  -1  189.03    5.56
  -2   7   1  192.31    5.75
   1  -7  -1   18.51    1.32
   0  -7  -1    1.54    0.27
   0  -7  -1    1.75    0.37
  -1  -7  -1   63.10    2.17
   1   7   1   61.34    2.04
  -1  -7  -1   67.22    2.67
   1  -7   1   68.68    2.26
   1   7   1   65.74    2.67
   2  -7   1   15.95    0.88
   2  -7   1   14.86    0.94
   3  -7   1    1.34    0.30
   3  -7   1    1.52    0.35
   4  -7   1    9.69    0.89
   5  -7   1    3.63    0.62
   5  -7   1    4.04    0.69
   6  -7   1    9.95    1.19
   6  -7   1    9.45    1.11
   7  -7   1    5.00    0.86
  -7  -7  -1    5.33    0.63
   7  -7   1    6.13    0.97
   8  -7   1    8.86    0.72
  -8  -7  -1   10.51    0.85
   9   7   1    8.42    0.67
  -9  -7  -1    8.82    0.68
  10   7   1    0.27    0.11
 -10  -7  -1    0.19    0.11
 -10  -8   1   72.35    2.18
  10   8  -1   74.38    2.20
  -9   8   1   20.87    1.04
  -9  -8   1   20.76    1.08
  -8  -8   1    0.05    0.23
  -8  -8   1    0.14    0.18
  -7  -8   1   22.51    1.39
   7  -8  -1   21.69    1.77
   6  -8  -1    0.66    0.36
   6  -8  -1    0.10    0.20
   5  -8  -1    2.49    0.54
   5  -8  -1    7.65    0.87
   4  -8  -1    8.59    0.88
   4  -8  -1    9.85    0.91
   3  -8  -1   29.95    1.55
   3  -8  -1   31.38    1.61
   2  -8  -1  246.54    7.02
  -1   8   1  317.58    9.04
   1   8  -1  331.55    8.90
   1  -8  -1  311.58    9.52
   0   8  -1  271.02    7.55
   0  -8  -1  267.54    7.43
   0   8   1  260.85    7.68
   1  -8   1    0.45    0.17
  -1  -8  -1    0.40    0.21
   2  -8   1  101.31    3.18
   2  -8   1   96.96    3.36
   3  -8   1  119.24    4.06
   3  -8   1  116.23    3.84
   4  -8   1  108.60    3.88
   5  -8   1   19.69    1.47
   5  -8   1   18.40    1.52
   6  -8   1    9.95    1.20
   6  -8   1   10.63    1.19
   7  -8   1   42.73    2.61
   7  -8   1   43.50    2.70
  -7  -8  -1   43.44    1.98
  -8  -8  -1   41.15    1.62
  -8  -8  -1   40.00    1.81
   8   8   1   38.58    1.80
  -9  -8  -1   11.04    0.69
  -9  -8  -1   11.62    0.76
   9   8   1   10.91    0.76
  10   9  -1    0.15    0.10
  -9  -9   1    0.19    0.17
  -9   9   1    0.18    0.18
  -8   9   1   15.75    1.02
  -8  -9   1   16.87    1.03
   7  -9  -1   49.78    2.75
  -7  -9   1   44.98    1.89
  -7  -9   1   47.48    2.16
   7  -9  -1   48.15    2.73
  -7  -9   1   46.68    1.99
   6  -9  -1   14.15    1.37
   6  -9  -1   16.37    1.45
   5  -9  -1   18.38    1.39
   5  -9  -1    8.38    1.00
   4  -9  -1   45.09    2.20
   4  -9  -1   44.99    2.25
   3  -9  -1    3.55    0.53
   3  -9  -1    2.76    0.46
   2  -9  -1    1.89    0.36
   1  -9  -1   34.54    1.64
   1   9  -1   37.03    1.74
  -1   9   1   37.19    1.86
   0  -9  -1   66.82    2.48
   0   9   1   65.30    2.69
   0   9  -1   63.13    2.55
   1  -9   1  126.46    3.99
   2  -9   1  363.55    9.92
   2  -9   1  352.03    9.61
   3  -9   1  291.45    8.23
   3  -9   1  287.83    8.50
   4  -9   1   37.09    1.95
   4  -9   1   40.17    2.16
   5  -9   1   12.96    1.18
   5  -9   1    9.82    1.14
   6  -9   1   30.64    2.07
   6  -9   1   30.72    2.19
   7  -9   1   10.15    1.24
  -7  -9  -1    8.52    0.78
   7  -9   1    9.12    1.12
  -8  -9  -1   42.70    1.86
  -8  -9  -1   43.15    1.69
   8   9   1   46.29    1.93
   9   9   1   20.22    1.01
  -9   9  -1   21.90    1.00
  -9  -9  -1   21.22    0.96
  -9  10   1  155.08    4.29
  -9 -10   1  144.72    4.22
  -8  10   1    0.29    0.23
   7 -10  -1    1.42    0.46
  -7 -10   1    1.77    0.35
  -7 -10   1    1.50    0.40
   6 -10  -1  137.94    5.41
   6 -10  -1  153.16    5.49
   5 -10  -1   82.01    3.58
   5 -10  -1   80.21    3.48
   4 -10  -1   23.57    1.61
   4 -10  -1   25.17    1.60
   3 -10  -1   13.13    0.98
   3 -10  -1    0.73    0.29
  -2  10   1  238.57    7.69
   2 -10  -1  262.59    7.41
   1  10  -1 1220.15   30.86
  -1  10   1 1204.33   31.07
   1 -10  -1 1182.79   30.66
   0 -10  -1  141.54    4.55
   0 -10   1  140.28    4.35
   0  10   1  144.54    4.89
   0  10  -1  142.79    4.73
   1  10   1  310.42    9.13
   1 -10   1  303.02    8.57
  -1 -10  -1  306.81    8.69
   2 -10   1   12.89    1.01
   3 -10   1    2.27    0.40
   3 -10   1    0.77    0.29
   4 -10   1   29.08    1.71
   4 -10   1   29.87    1.89
   5 -10   1   62.10    2.92
   6 -10   1    4.82    0.79
   6 -10   1    6.01    0.95
  -7 -10  -1  163.27    4.90
   7  10   1  167.02    4.89
   7 -10   1  161.67    6.09
  -7 -10  -1  156.31    5.01
   8  10   1   24.19    1.28
  -8 -10  -1   24.94    1.16
  -8 -10  -1   26.23    1.30
  -9  10  -1   23.50    1.00
   9  10   1   23.65    1.06
  -9  11   1    7.01    0.51
   9  11  -1    6.91    0.52
  -8  11   1   15.06    0.94
  -8 -11   1   15.69    0.85
  -7  11   1    8.32    0.77
  -7 -11   1    8.69    0.73
   6 -11  -1    6.87    0.94
  -6 -11   1    7.42    0.71
  -6  11   1    6.46    0.72
   6 -11  -1    7.00    0.98
   5 -11  -1   16.32    1.44
   5 -11  -1   15.79    1.36
   4 -11  -1   35.62    2.06
   4 -11  -1   32.25    1.92
   3 -11  -1   -0.07    0.19
   3 -11  -1    0.07    0.21
  -2  11   1   28.56    1.86
   2 -11  -1   30.90    1.66
   2 -11  -1   31.66    1.75
   1 -11  -1    1.53    0.36
   1  11  -1    1.04    0.33
   0  11   1    0.16    0.24
   0 -11   1    0.10    0.13
   0  11  -1   -0.07    0.13
   0 -11  -1    0.06    0.17
  -1 -11  -1   10.40    0.90
   1 -11   1    9.85    0.85
   1  11   1   10.65    1.08
   2 -11   1    0.51    0.24
  -2 -11  -1    0.99    0.32
   3 -11   1   65.50    2.91
   4 -11   1   17.95    1.32
   4 -11   1   16.72    1.43
   5 -11   1  189.75    6.70
   5 -11   1  188.97    6.35
  -6 -11  -1    2.32    0.42
   6 -11   1    2.71    0.65
   6 -11   1    2.33    0.56
  -7 -11  -1    1.04    0.26
   7  11   1    0.81    0.26
  -7 -11  -1    0.65    0.26
  -8 -11  -1    2.96    0.35
   8  11   1    2.19    0.37
   9  11   1    0.07    0.12
  -9  11  -1    0.02    0.11
  -9  12   1   -0.02    0.11
   9  12  -1    0.02    0.13
  -8 -12   1    0.08    0.13
  -8  12   1    0.21    0.19
  -7 -12   1    6.31    0.61
   6 -12  -1  212.90    7.18
  -6  12   1  205.12    6.31
  -6 -12   1  210.97    6.17
   6 -12  -1  199.11    6.92
   5 -12  -1    5.55    0.87
   5 -12  -1    5.01    0.77
   4 -12  -1  142.01    5.01
   4 -12  -1  135.52    5.11
   3 -12  -1   16.68    1.28
  -2  12   1    0.65    0.37
  -2  12   1    0.99    0.33
   2 -12  -1    1.10    0.32
   2 -12  -1    1.09    0.37
   1  12  -1   70.10    3.08
  -1  12   1   73.45    3.29
   0 -12  -1    3.52    0.55
   0  12   1    3.72    0.68
   0  12  -1    2.38    0.51
   0 -12   1    2.99    0.47
   1  12   1   37.50    2.21
   1 -12   1   35.07    1.81
  -1 -12  -1   35.03    1.86
   2 -12   1  271.85    8.11
  -2 -12  -1  265.50    8.03
   2  12   1  269.14    8.65
   3 -12   1   93.33    3.82
  -3 -12  -1   96.25    3.66
   4  12   1  136.59    4.95
   4 -12   1  145.59    5.31
   5 -12   1    0.11    0.25
  -5 -12  -1    0.34    0.22
  -6 -12  -1    0.57    0.25
   6  12   1    1.41    0.35
   7  12   1    0.72    0.26
   7  12   1    0.62    0.24
  -7 -12  -1    0.60    0.25
   8  12   1    0.17    0.16
  -8 -12  -1    0.03    0.11
  -9  12  -1   34.37    1.20
   9  12   1   39.25    1.24
  -9  13   1   13.84    0.60
   8  13  -1    0.23    0.13
  -8 -13   1    0.77    0.19
  -7  13   1   84.25    2.94
  -7 -13   1   86.29    2.91
  -6  13   1  230.36    6.93
   6 -13  -1  232.28    7.76
  -6 -13   1  241.66    6.83
   6 -13  -1  231.43    7.56
  -6  13   1  233.30    6.81
   6  13  -1  228.72    6.83
  -5  13   1  568.60   15.46
   5 -13  -1  604.14   16.64
   5 -13  -1  581.32   16.31
  -5 -13   1  578.48   15.50
  -5  13   1  601.36   15.72
   4 -13  -1  185.62    6.53
   4 -13  -1  194.25    6.38
   3 -13  -1  117.71    4.28
   3 -13  -1  111.37    4.39
   2 -13  -1    1.11    0.34
   2 -13  -1    1.59    0.44
  -2  13   1    1.90    0.44
  -1  13   1   33.84    2.17
   1 -13  -1   33.67    1.83
   0 -13  -1   51.19    2.41
   0  13  -1   49.65    2.62
   0  13   1   51.77    2.77
  -1 -13  -1    6.74    0.79
   1  13   1    8.61    1.07
   1 -13   1    7.25    0.81
   2 -13   1  195.98    6.53
  -2 -13  -1  212.72    6.56
   2  13   1  206.45    7.14
   3 -13   1  309.19    9.46
   3  13   1  309.96    9.98
   4  13   1  774.35   20.96
   4 -13   1  783.06   21.31
  -5  13  -1   80.51    3.18
  -5 -13  -1   80.75    2.95
   5 -13   1   84.03    3.80
   6  13   1   11.32    0.88
   6  13   1   11.82    0.90
  -7 -13  -1   13.30    0.86
   7  13   1   13.99    0.86
   7  13   1   13.32    0.89
  -8 -13  -1    3.90    0.36
  -8  13  -1    3.83    0.40
   8  13   1    3.81    0.39
  -8 -14   1    6.55    0.41
  -8  14   1    6.27    0.46
   8  14  -1    5.62    0.42
  -7  14   1    5.23    0.54
  -7 -14   1    5.11    0.51
  -6  14   1    0.64    0.26
  -6 -14   1    0.98    0.30
   6  14  -1    0.67    0.26
  -6  14   1    1.25    0.33
  -5  14   1   66.90    2.74
   5 -14  -1   71.63    3.38
  -5  14   1   66.86    2.60
   5  14  -1   71.06    2.79
   5 -14  -1   65.31    3.09
   4  14  -1   55.41    2.44
   4 -14  -1   53.61    2.68
  -4 -14   1   57.41    2.34
   3 -14  -1    2.79    0.53
   3 -14  -1    2.66    0.57
  -2  14   1    9.61    1.02
   2 -14  -1   13.32    1.22
   2 -14  -1   12.97    1.12
  -1  14   1    2.27    0.58
   1 -14  -1    2.39    0.47
   0  14   1    4.43    0.81
   1 -14   1   23.94    1.57
   1  14   1   25.99    1.98
  -1 -14  -1   24.23    1.61
   2  14   1   32.06    2.23
  -2 -14  -1   28.82    1.78
   2 -14   1   30.58    1.88
   3 -14   1  108.01    4.31
   3  14   1  107.77    4.72
   4  14   1   30.50    2.26
   4 -14   1   26.14    1.93
  -4 -14  -1   30.20    1.52
  -4  14  -1   31.74    1.71
   4  14   1   28.35    1.89
  -5  14  -1    6.77    0.75
  -5 -14  -1    5.64    0.62
   5 -14   1    7.71    1.02
   6  14   1   14.32    0.96
  -7 -14  -1    5.18    0.50
   7  14   1    4.59    0.47
  -7  14  -1    4.94    0.50
   7  14   1    4.65    0.48
  -8 -14  -1    0.07    0.10
  -8  14  -1    0.02    0.12
   8  14   1    0.02    0.09
  -8 -15   1    6.33    0.37
  -8  15   1    7.54    0.45
  -7 -15   1    0.19    0.15
   7  15  -1    0.36    0.19
  -7  15   1    0.31    0.20
  -6  15   1   58.23    2.37
  -6  15   1   59.82    2.25
   6  15  -1   58.43    2.28
  -6 -15   1   61.99    2.32
  -5  15   1  290.34    8.47
  -5 -15   1  292.03    8.36
   5  15  -1  298.10    8.49
  -5  15   1  300.60    8.28
   4 -15  -1   45.13    2.55
  -4 -15   1   42.36    1.96
   4 -15  -1   45.33    2.36
  -4  15   1   42.55    2.01
   4  15  -1   45.16    2.13
   3 -15  -1   12.79    1.27
   3 -15  -1   12.07    1.12
   2 -15  -1    2.22    0.46
   2 -15  -1    1.80    0.48
  -1  15   1    4.38    0.80
   1 -15  -1    3.69    0.67
  -1  15   1    3.78    0.67
   0  15   1    6.36    1.02
   1  15   1    7.62    1.08
   2  15   1   34.52    2.36
   2 -15   1   31.23    1.97
  -3  15  -1  190.09    5.93
   3  15   1  185.81    5.86
   3  15   1  200.33    7.06
   3  15   1  181.85    6.51
   3 -15   1  186.80    6.48
  -3 -15  -1  192.19    5.67
   4 -15   1  212.67    7.25
   4  15   1  198.52    6.97
   4  15   1  212.46    6.43
  -4  15  -1  226.09    6.66
  -4 -15  -1  223.87    6.39
  -5  15  -1   18.29    1.23
  -5 -15  -1   18.54    1.13
  -6  15  -1    4.15    0.46
  -6 -15  -1    3.38    0.44
   6  15   1    3.28    0.48
  -7 -15  -1    0.74    0.21
  -7  15  -1    0.58    0.20
   7  15   1    0.57    0.19
   7  16  -1   -0.02    0.16
  -7 -16   1    0.13    0.14
  -7  16   1    0.24    0.14
  -6  16   1    5.01    0.49
  -6  16   1    5.41    0.58
   6  16  -1    4.40    0.50
  -5 -16   1    5.62    0.61
   5  16  -1    5.59    0.67
  -5  16   1    5.50    0.56
  -4  16   1    0.43    0.24
   4  16  -1    0.54    0.28
  -4 -16   1    0.26    0.23
  -4  16   1    0.41    0.22
   4 -16  -1    0.19    0.31
   3  16  -1    5.95    0.72
  -3  16   1    5.56    0.69
   3 -16  -1    6.75    0.91
  -3  16   1    4.79    0.64
  -3 -16   1    6.07    0.65
  -2  16   1   32.53    1.76
   2 -16  -1   31.70    2.04
  -2 -16   1   32.07    1.60
   2  16  -1   34.16    1.81
  -2  16   1   33.78    1.76
   1 -16  -1    1.15    0.38
  -1  16   1    1.13    0.41
   0  16   1   92.74    4.04
   0  16   1   90.58    4.28
   0 -16  -1   99.81    3.92
   1  16   1   10.79    1.22
   1  16   1    8.72    1.18
   2  16   1   30.57    2.10
   2 -16   1   27.80    1.85
   2  16   1   33.82    1.76
  -2  16  -1   30.05    1.64
   2  16   1   29.54    2.21
   3  16   1    1.69    0.39
   3 -16   1    1.01    0.38
   3  16   1    1.66    0.49
  -3 -16  -1    1.91    0.36
  -3  16  -1    1.50    0.36
   3  16   1    1.30    0.47
   4  16   1    3.89    0.55
  -4  16  -1    4.90    0.64
  -4 -16  -1    4.48    0.54
  -5 -16  -1    7.92    0.70
  -5  16  -1    8.78    0.80
   5  16   1    8.52    0.74
   6  16   1   10.72    0.76
  -6 -16  -1   12.02    0.77
  -6  16  -1   10.17    0.67
  -7  16  -1    4.73    0.36
   7  16   1    4.30    0.37
  -7 -17   1   19.74    0.76
  -7  17   1   17.19    0.65
  -6  17   1    8.75    0.57
   6  17  -1    8.65    0.62
  -6  17   1    9.09    0.68
   5  17  -1    9.53    0.79
  -5 -17   1    9.44    0.75
  -4  17   1   11.98    0.96
   4  17  -1   12.60    0.99
  -4 -17   1   12.23    0.91
  -4  17   1   12.59    0.93
  -3  17   1  151.22    4.97
  -3 -17   1  151.67    4.81
   3 -17  -1  155.40    5.59
  -3  17   1  157.44    4.99
   3  17  -1  157.37    5.07
  -2  17   1    2.61    0.49
   2 -17  -1    2.53    0.56
   2  17  -1    2.46    0.49
  -2 -17   1    2.47    0.42
  -2  17   1    1.73    0.41
   1 -17  -1   31.00    1.98
  -1  17   1   31.92    1.74
  -1  17   1   31.07    1.69
   1  17  -1   31.94    1.74
  -1  17   1   32.65    2.09
   0  17   1   62.87    2.62
   0  17   1   63.46    3.40
   0  17  -1   62.57    2.62
   0  17   1   65.82    3.18
   0 -17  -1   57.19    2.83
   1  17   1   25.57    1.92
   1  17   1   28.20    1.61
   1  17   1   26.80    2.10
  -1  17  -1   28.83    1.58
  -2  17  -1   72.36    2.84
   2  17   1   67.20    3.38
  -2  17  -1   70.77    2.78
   2  17   1   76.69    2.96
   2  17   1   79.63    3.79
  -3  17  -1    1.76    0.39
   3  17   1    0.94    0.30
  -3 -17  -1    1.41    0.32
  -4 -17  -1    8.29    0.71
   4  17   1    9.05    0.77
  -4  17  -1    9.58    0.85
   4  17   1    8.11    0.73
   5  17   1   15.71    0.97
  -5  17  -1   15.40    1.01
  -5 -17  -1   14.58    0.91
  -6 -17  -1   71.77    2.36
   7  17   1   15.13    0.63
  -6 -18   1    0.13    0.13
   6  18  -1   -0.02    0.06
  -5 -18   1    0.60    0.21
   5  18  -1    0.37    0.22
  -4 -18   1    8.78    0.72
   4  18  -1    9.77    0.83
  -4  18   1    9.30    0.75
  -4  18   1    8.02    0.75
   3  18  -1   32.05    1.65
  -3  18   1   26.67    1.50
  -3  18   1   30.10    1.55
  -3 -18   1   29.37    1.45
  -2  18   1    4.69    0.61
   2  18  -1    4.24    0.62
  -2  18   1    4.53    0.60
  -2 -18   1    4.44    0.52
  -1  18   1    0.52    0.27
  -1  18   1    0.96    0.36
   1  18  -1    0.90    0.37
   0  18  -1    8.47    0.84
   0  18   1    9.66    0.87
   0  18   1   10.16    1.15
   1  18   1    5.30    0.85
   1  18   1    5.45    0.65
  -1  18  -1    6.92    0.73
   1  18   1    6.73    0.75
  -2  18  -1    8.68    0.78
   2  18   1   10.11    0.89
   2  18   1   10.66    0.87
  -2  18  -1    9.97    0.85
   3  18   1    4.83    0.56
   3  18   1    6.02    0.65
  -3 -18  -1    5.35    0.54
  -3  18  -1    4.65    0.57
  -4  18  -1   -0.05    0.19
   4  18   1    0.16    0.19
  -4 -18  -1    0.04    0.15
   4  18   1    0.60    0.25
  -5 -18  -1   16.13    0.89
   5  18   1   17.27    0.94
  -6 -18  -1   10.39    0.59
   6  19  -1    0.87    0.20
  -5 -19   1    1.99    0.28
  -5  19   1    1.50    0.29
   5  19  -1    1.06    0.27
   5  19  -1    1.96    0.30
   4  19  -1   10.55    0.79
  -4  19   1   10.05    0.71
  -4  19   1    9.79    0.76
  -4 -19   1   10.40    0.73
  -3  19   1    1.88    0.37
  -3 -19   1    2.01    0.35
  -3  19   1    1.41    0.33
   3  19  -1    2.12    0.43
  -2 -19   1    3.17    0.42
  -2  19   1    3.08    0.49
  -2  19   1    3.09    0.48
   2  19  -1    3.23    0.52
  -1  19   1    0.68    0.28
  -1  19   1    0.39    0.23
   1  19  -1    0.39    0.26
   0  19   1    4.06    0.55
   0  19  -1    4.47    0.59
  -1  19  -1    0.50    0.25
   1  19   1    0.27    0.25
   1  19   1   -0.05    0.18
  -2  19  -1    9.92    0.79
   2  19   1    9.98    0.84
  -2  19  -1    7.91    0.71
   3  19   1   -0.13    0.20
   3  19   1   -0.04    0.16
  -3  19  -1    0.04    0.18
  -4  19  -1   -0.04    0.15
  -4 -19  -1    0.03    0.13
   4  19   1    0.09    0.14
   5  19   1    9.74    0.62
  -5 -19  -1    9.21    0.56
   6  19   1    0.10    0.08
   5  20  -1    1.00    0.17
   5  20  -1    0.56    0.17
  -4  20   1    0.10    0.13
   4  20  -1   -0.06    0.14
   4  20  -1   -0.10    0.17
  -4  20   1    0.29    0.19
  -3  20   1    0.70    0.25
  -3  20   1    0.47    0.21
   3  20  -1    0.20    0.17
   3  20  -1    0.45    0.23
  -2  20   1    1.60    0.36
  -2  20   1    0.81    0.27
   2  20  -1    1.74    0.37
  -1  20   1   15.04    1.02
   1  20  -1   15.74    1.05
  -1  20   1   15.23    1.00
   0  20   1    1.07    0.33
   0  20   1    1.49    0.33
   0  20  -1    0.84    0.30
   1  20   1    0.49    0.21
  -1  20  -1    0.51    0.23
   1  20   1    0.24    0.21
  -2  20  -1   23.96    1.21
   2  20   1   26.87    1.34
  -2  20  -1   26.46    1.26
   3  20   1    0.52    0.18
   3  20   1    0.51    0.21
  -3  20  -1    0.71    0.22
  -4 -20  -1    2.50    0.27
   4  20   1    3.63    0.35
   5  20   1    7.40    0.44
  -4  21   1    8.52    0.51
  -4 -21   1    7.76    0.43
   4  21  -1    8.76    0.51
  -3 -21   1   27.91    1.10
   3  21  -1   30.72    1.29
  -3  21   1   29.79    1.25
  -3  21   1   30.23    1.22
  -2  21   1   24.33    1.17
   2  21  -1   25.26    1.21
  -2  21   1   23.27    1.14
  -1  21   1    9.83    0.73
  -1  21   1    8.96    0.68
   1  21  -1    9.80    0.74
   0  21  -1    1.28    0.31
   0  21   1    1.31    0.32
   0  21   1    1.36    0.27
   1  21   1    0.27    0.19
  -1  21  -1    0.24    0.18
   1  21   1    0.45    0.18
   2  21   1   38.54    1.43
  -2  21  -1   35.20    1.40
   2  21   1   38.96    1.55
   3  21   1    0.82    0.19
   4  21   1   12.76    0.64
   3  22  -1    0.52    0.16
  -3  22   1    0.65    0.14
  -2  22   1    9.39    0.57
   2  22  -1   10.87    0.65
  -2  22   1   10.73    0.61
  -1  22   1   22.83    1.04
   1  22  -1   22.54    1.04
  -1  22   1   21.65    0.96
   0  22  -1    3.51    0.38
   0  22   1    4.17    0.36
   0  22   1    4.13    0.43
   1  22   1    0.19    0.17
  -1  22  -1    0.14    0.13
   2  22   1   13.27    0.69
   3 -22   1    6.38    0.36
   1  23  -1    0.05    0.09
  -1  23   1    0.05    0.09
   0  23   1    0.02    0.09
 -10   0   2  454.06   11.82
  -9   0   2   70.25    2.60
  -8   0   2    6.58    0.68
   8   0  -2    6.57    0.99
  -8   0   2    6.96    1.02
   7   0  -2    3.17    0.67
   6   0  -2   29.21    1.82
   5   0  -2  382.64   10.71
   4   0  -2  188.39    5.54
   3   0  -2 1448.79   37.06
   2   0  -2 9999.00  245.68
   2   0  -2 9959.32  245.06
   1   0  -2 2960.38   74.61
  -1   0   2 3118.61   74.76
   1   0  -2 3062.53   74.61
   1   0  -2 2895.23   74.41
   0   0  -2   85.59    3.01
   0   0  -2   87.88    2.95
   0   0  -2   85.91    2.98
   0   0   2   86.86    3.04
   0   0   2   82.09    2.99
   0   0  -2   95.39    3.06
  -1   0  -2  941.64   23.80
   2   0   2   79.03    3.22
   2   0   2   75.98    3.10
   3   0   2    1.16    0.29
   3   0   2    1.45    0.39
   3   0   2    1.31    0.31
   4   0   2   66.60    2.86
   4   0   2   64.86    2.80
   5   0   2   36.59    2.19
   5   0   2   36.09    2.18
   6   0   2 1066.62   28.76
   7   0   2  367.95   11.73
   8   0   2  237.03    8.30
  -8   0  -2  233.42    6.85
   8   0   2  246.09    7.11
  -9   0  -2    6.94    0.61
   9   0   2    7.47    0.68
  10   0   2   28.61    1.16
 -10   0  -2   28.44    1.09
 -10   0  -2   28.81    1.07
 -10  -1   2   27.47    1.24
 -10   1   2   29.66    1.22
  -9   1   2    0.48    0.25
  -9  -1   2    0.41    0.24
  -9  -1   2    0.37    0.22
  -8   1   2    0.20    0.18
   8  -1  -2    0.11    0.27
  -8  -1   2    0.10    0.18
  -8  -1   2    0.34    0.21
  -8  -1   2    0.11    0.24
   7   1  -2    0.20    0.33
   7  -1  -2    0.20    0.24
   6   1  -2   17.47    1.38
   6  -1  -2   15.09    1.30
   5   1  -2   82.45    3.17
   5  -1  -2   86.10    3.24
   4  -1  -2   26.32    1.34
   4   1  -2   24.36    1.28
   3  -1  -2  511.72   13.78
   3   1  -2  514.03   13.83
   3  -1  -2  488.26   12.94
   2  -1  -2  486.97   13.25
   2   1  -2  491.98   13.27
   2  -1  -2  485.85   12.83
   1  -1  -2 2116.36   53.49
   1  -1  -2 2172.03   53.33
   1   1  -2 2113.40   53.49
  -1   1   2 2070.61   53.56
   1   1  -2 2172.54   53.35
  -1  -1   2 2137.29   53.12
   1  -1  -2 2125.11   53.58
   1   1  -2 2163.84   53.19
   0  -1  -2  509.39   13.02
   0   1  -2  492.55   12.97
   0  -1   2  497.11   13.00
   0  -1  -2  505.43   13.13
   0  -1  -2  488.15   13.10
   0  -1   2  488.84   13.10
   0  -1   2  467.86   13.00
   0   1   2  496.55   13.01
   0  -1  -2  480.89   13.18
   1   1   2  216.25    5.70
  -1   1  -2  205.89    5.60
   2   1   2    3.03    0.54
   2  -1   2    2.77    0.51
   2   1   2    2.40    0.46
  -2   1  -2    2.30    0.24
   3  -1   2   61.87    2.41
   3  -1   2   56.44    2.31
   3   1   2   55.88    2.64
   3   1   2   58.72    2.43
   4  -1   2  136.97    4.65
   4  -1   2  132.07    4.54
   4   1   2  126.42    4.59
   5  -1   2  120.32    4.66
   5   1   2  125.63    4.78
   5  -1   2  116.94    4.57
   6   1   2   34.26    2.42
   6  -1   2   46.82    2.68
   7  -1   2  314.81   10.47
   7   1   2  321.41   10.54
   7  -1   2  325.58   10.54
   8  -1   2    5.19    0.62
   8  -1   2    4.49    0.86
   8   1   2    4.76    0.56
  -8   1  -2    5.42    0.59
   8   1   2    5.42    0.65
   8  -1   2    5.65    0.67
   8   1   2    4.61    0.90
   8   1   2    5.97    0.64
  -9   1  -2    2.22    0.34
  -9  -1  -2    1.76    0.33
   9   1   2    3.12    0.45
   9  -1   2    2.04    0.38
  10  -1   2    0.55    0.17
  10   1   2    0.47    0.18
 -10   1  -2    0.72    0.15
 -10   1  -2    0.59    0.14
 -10  -1  -2    0.65    0.15
 -10  -1  -2    0.38    0.14
 -10  -2   2   75.27    2.52
 -10   2   2   77.94    2.41
  -9  -2   2   21.80    1.22
  -9   2   2   22.87    1.22
  -8  -2   2   10.98    1.29
  -8   2   2   10.46    0.84
   8  -2  -2   11.64    1.32
  -8  -2   2   10.93    0.90
  -8   2   2    9.25    1.17
  -8  -2   2   10.89    0.88
   7  -2  -2  145.38    5.51
   6   2  -2   21.58    1.56
   6  -2  -2   20.60    1.53
   5  -2  -2   41.19    2.03
   5   2  -2   43.66    2.06
   4  -2  -2   23.52    1.27
   4   2  -2   23.93    1.25
   3  -2  -2   73.02    3.05
   3  -2  -2   74.72    2.50
   3   2  -2   75.03    3.12
  -2   2   2  430.79   11.81
   2   2  -2  420.39   11.14
   2  -2  -2  438.58   11.84
   1  -2  -2 1119.20   28.68
   1  -2  -2 1109.22   28.71
  -1  -2   2 1148.01   28.77
   1   2  -2 1057.01   28.33
  -1   2   2 1124.66   28.78
  -1  -2   2 1163.62   28.39
   1  -2  -2 1112.27   28.85
   1   2  -2 1140.42   28.69
   1   2  -2 1137.96   28.22
   0  -2  -2  521.42   14.05
   0   2   2  523.82   13.97
   0  -2   2  513.04   13.93
   0  -2  -2  540.64   14.03
   0   2  -2  552.32   14.11
   0  -2  -2  509.18   14.14
   0  -2   2  525.41   13.74
   0  -2   2  526.92   13.83
   0  -2  -2  540.50   14.06
   0  -2  -2  526.26   13.93
   0   2   2  514.61   13.91
   1   2   2 1201.74   30.24
  -1  -2  -2 1185.57   30.56
   2   2   2    4.66    0.66
   2  -2   2    5.17    0.52
  -2   2  -2    5.40    0.40
   2   2   2    6.14    0.52
   3  -2   2   73.50    2.71
   3   2   2   73.97    2.88
   4   2   2    9.52    0.99
   4  -2   2   11.22    1.02
   4  -2   2   10.46    0.96
   5  -2   2    0.26    0.28
   5   2   2    0.39    0.31
   5   2   2    0.29    0.23
   5  -2   2    0.18    0.23
   6  -2   2   74.48    3.65
   6   2   2   80.10    3.86
   6  -2   2   77.25    3.73
   6   2   2   81.16    3.90
   7  -2   2   98.94    4.56
   7   2   2   90.58    4.45
   7  -2   2  100.36    4.55
  -8   2  -2   98.54    3.32
   8  -2   2  100.54    3.53
   8   2   2   97.67    4.50
  -8  -2  -2   97.91    3.39
   8   2   2  104.16    3.44
   8   2   2   96.43    3.51
   8  -2   2   96.23    4.49
   8  -2   2  100.36    3.42
   8  -2   2  100.77    4.59
   9   2   2    0.45    0.20
  -9   2  -2    0.87    0.24
   9   2   2    0.73    0.28
   9  -2   2    0.29    0.22
 -10   2  -2    0.71    0.14
 -10  -2  -2    0.98    0.19
  10  -2   2    0.80    0.18
 -10  -2  -2    0.74    0.17
 -10   2  -2    0.31    0.09
  10   2   2    0.52    0.17
 -10  -3   2    2.46    0.35
  10   3  -2    0.66    0.15
  -9  -3   2    0.04    0.20
  -9   3   2    0.34    0.19
   8  -3  -2    6.86    1.02
  -8   3   2    7.24    1.04
  -8  -3   2    7.44    0.75
  -8   3   2    6.19    0.63
  -7   3   2   98.02    4.26
   7  -3  -2  102.66    4.29
  -7  -3   2  100.09    4.29
   6  -3  -2    0.83    0.33
   5  -3  -2  398.22   11.19
   4  -3  -2  332.88    9.15
   4  -3  -2  341.64    9.35
   3  -3  -2  165.78    4.81
  -3   3   2  154.50    5.44
   3  -3  -2  168.05    4.69
  -3  -3   2  163.47    4.88
   3  -3  -2  157.36    5.44
   2  -3  -2    0.19    0.17
  -2   3   2    0.53    0.25
  -2  -3   2    0.10    0.09
   1   3  -2 1287.84   32.14
   1  -3  -2 1231.53   32.11
  -1   3   2 1196.70   32.21
   1   3  -2 1247.12   31.67
   0  -3   2  395.08   10.47
   0   3  -2  399.93   10.70
   0   3   2  383.04   10.72
   0  -3   2  384.29   10.57
   0   3   2  385.37   10.53
   0  -3   2  383.64   10.24
   0  -3  -2  392.98   10.65
   1   3   2   23.23    1.28
  -1  -3  -2   20.98    1.33
  -1  -3  -2   22.03    1.35
   1   3   2   22.53    1.48
  -2  -3  -2  106.96    3.86
   2   3   2  104.76    3.49
   3   3   2  353.52    9.95
   3  -3   2  350.15    9.63
   4   3   2  510.40   14.46
   4  -3   2  524.02   14.34
   4  -3   2  523.30   14.18
   5  -3   2   18.38    1.49
   5  -3   2   17.00    1.41
   5   3   2   19.57    1.60
   6  -3   2    0.43    0.36
   6   3   2    0.83    0.46
   6  -3   2    0.22    0.29
   7  -3   2   33.76    2.41
   7   3   2   36.11    2.55
   8   3   2   11.43    0.93
   8   3   2   10.97    0.87
   8  -3   2    9.51    0.81
   8  -3   2   10.90    0.89
  -8   3  -2   10.12    0.78
  -8  -3  -2   10.94    0.85
   9  -3   2    2.24    0.38
   9   3   2    2.38    0.35
   9   3   2    1.20    0.31
  -9  -3  -2    2.54    0.39
  -9   3  -2    1.98    0.31
  10   3   2   11.53    0.62
 -10   3  -2    9.89    0.49
  10  -3   2   10.80    0.58
  10   4  -2    2.85    0.30
  -9  -4   2   19.62    1.17
  -9  -4   2   20.08    1.16
  -8   4   2   11.02    1.26
  -8  -4   2    8.88    1.13
  -8  -4   2   11.40    0.94
   8  -4  -2   12.16    1.33
  -8  -4   2   11.18    0.92
  -7  -4   2    9.75    1.17
  -7   4   2    9.08    1.13
   7  -4  -2   10.77    1.21
   6  -4  -2   50.89    2.60
   5  -4  -2   29.97    1.73
   5  -4  -2   33.29    1.71
   4  -4  -2    1.18    0.31
   4  -4  -2    1.79    0.34
   3  -4  -2  173.48    5.00
  -3  -4   2  177.58    5.15
   3  -4  -2  170.85    5.10
  -3   4   2  169.69    5.14
  -2  -4   2   34.03    1.39
  -2   4   2   32.73    1.88
  -1  -4   2   56.49    2.37
   1   4  -2   56.49    2.30
   1  -4  -2   61.53    2.67
  -1   4   2   59.06    2.44
   1   4  -2   55.19    1.84
  -1   4   2   59.22    2.57
   1  -4  -2   56.49    2.30
   0   4   2  122.05    4.12
   0  -4  -2  111.41    3.81
   0  -4   2  110.27    3.77
   0  -4  -2  126.03    4.24
   0  -4   2  118.33    3.43
   1   4   2  550.23   15.22
   1   4   2  585.18   15.24
  -1  -4  -2  578.70   15.42
   1   4   2  572.50   15.63
  -1  -4  -2  560.23   15.35
   2   4   2    2.44    0.43
  -2  -4  -2    2.49    0.48
   2  -4   2    2.99    0.40
   3   4   2  293.70    8.74
   3  -4   2  304.96    8.40
   4   4   2   37.93    2.13
   4  -4   2   37.33    1.92
   5  -4   2    0.19    0.24
   5   4   2   -0.10    0.22
   5  -4   2   -0.08    0.20
   6   4   2   58.42    3.27
   6  -4   2   61.09    3.22
   6  -4   2   58.98    3.10
   7   4   2   31.24    1.64
   7   4   2   29.60    2.30
   7   4   2   34.17    1.64
   7  -4   2   29.37    2.23
  -7  -4  -2   33.15    1.61
   7  -4   2   30.77    2.30
   7  -4   2   32.41    1.57
   7   4   2   31.14    1.65
   7  -4   2   28.25    1.57
   8   4   2    1.29    0.34
  -8  -4  -2    1.24    0.33
   8  -4   2    0.86    0.29
   8   4   2    1.16    0.34
   8  -4   2    1.00    0.30
   9   4   2    0.51    0.24
  -9  -4  -2    0.15    0.18
   9   4   2    0.21    0.19
  -9   4  -2    0.20    0.17
   9  -4   2    0.30    0.19
  10  -4   2   23.96    0.93
  10   4   2   25.95    0.99
 -10  -4  -2   27.23    1.00
 -10  -4  -2   27.77    1.03
  10  -5  -2   -0.09    0.14
 -10  -5   2    0.11    0.16
  -9  -5   2    0.13    0.20
  -8  -5   2    1.38    0.49
  -8  -5   2    0.28    0.24
  -8  -5   2    0.69    0.28
   8  -5  -2    0.66    0.39
  -8   5   2    1.59    0.50
  -7   5   2   40.70    2.44
   7  -5  -2   37.46    2.36
  -7  -5   2   37.00    2.35
  -6  -5   2  185.47    6.50
   6  -5  -2  198.55    6.57
  -6   5   2  200.57    6.62
   5  -5  -2    7.51    0.79
   5  -5  -2    8.17    0.87
  -5  -5   2    8.18    0.87
   4  -5  -2   41.97    1.82
  -4  -5   2   35.15    1.78
  -4   5   2   38.15    1.87
   4  -5  -2   38.71    1.84
  -3   5   2  267.63    7.48
  -3  -5   2  264.25    7.44
   3  -5  -2  267.97    7.49
   3  -5  -2  263.35    7.39
  -2   5   2  170.27    5.12
  -2   5   2  183.13    5.08
   2  -5  -2  174.28    5.04
  -1   5   2   24.48    1.58
   1  -5  -2   21.48    1.28
  -1  -5   2   24.02    1.37
  -1   5   2   22.82    1.37
  -1   5   2   23.27    1.11
   1   5  -2   21.33    1.25
   1  -5  -2   23.24    1.58
  -1  -5   2   21.61    0.97
   1  -5  -2   21.49    1.05
   0   5   2  112.93    3.50
   0   5   2  118.20    4.20
   0  -5  -2  112.13    4.17
  -1  -5  -2  181.91    5.84
   1  -5   2  196.87    5.81
  -1  -5  -2  190.27    5.93
   1   5   2  189.71    5.27
   1   5   2  184.54    6.11
   1   5   2  181.19    5.65
   1   5   2  180.14    5.90
   2   5   2  335.92    8.95
   2  -5   2  335.99    9.08
   2   5   2  317.77    9.56
   3  -5   2  229.24    6.96
   3  -5   2  231.23    6.78
   3   5   2  223.54    7.19
   4   5   2   40.84    2.27
   4  -5   2   37.87    1.95
   5   5   2   14.71    1.45
   5  -5   2   17.86    1.42
   5  -5   2   16.59    1.45
   6  -5   2   22.26    1.80
   6  -5   2   22.26    1.85
   6   5   2   20.86    1.87
   7  -5   2   38.61    1.77
   7  -5   2   40.63    1.88
   7  -5   2   41.36    2.70
   7   5   2   39.47    1.90
   7  -5   2   38.69    2.56
   7   5   2   40.54    1.91
  -7  -5  -2   41.71    1.87
  -8  -5  -2   11.46    0.87
   8   5   2   10.83    0.89
   8   5   2   11.73    0.91
   8  -5   2   10.85    0.85
   8  -5   2   11.55    0.85
  -9  -5  -2    0.18    0.17
  -9   5  -2    0.05    0.11
   9   5   2    0.07    0.15
   9   5   2    0.07    0.17
   9  -5   2    0.03    0.16
 -10  -5  -2    0.12    0.10
 -10  -5  -2    0.37    0.12
 -10  -6   2    2.10    0.30
  10   6  -2    1.42    0.21
  10   6  -2    2.02    0.25
  -9  -6   2   17.71    1.06
  -8   6   2    3.44    0.69
   8  -6  -2    3.34    0.71
  -8  -6   2    3.52    0.54
  -8   6   2    3.45    0.48
  -8  -6   2    3.62    0.54
  -7   6   2   11.32    1.23
   7  -6  -2   13.69    1.38
  -6   6   2   16.38    1.40
   6  -6  -2   17.18    1.37
   6  -6  -2   14.23    1.32
  -6  -6   2   14.23    1.30
   5  -6  -2    2.18    0.48
  -5   6   2    1.55    0.40
   5  -6  -2    2.16    0.44
  -5  -6   2    2.26    0.47
   4  -6  -2   -0.05    0.14
  -4   6   2    0.23    0.16
   4  -6  -2    0.12    0.20
   3  -6  -2   34.90    1.60
   3  -6  -2   33.07    1.63
  -3   6   2   35.97    1.61
  -2   6   2   11.33    0.83
  -2   6   2   11.02    0.75
   2  -6  -2    9.55    0.71
   2   6  -2   11.80    1.00
  -1  -6   2  117.67    3.91
  -1   6   2  116.29    3.71
  -1   6   2  112.06    3.59
   1  -6  -2  114.67    3.57
  -1  -6   2  113.22    3.36
   1  -6  -2  119.56    4.48
   0   6   2    0.34    0.17
   0  -6  -2    0.08    0.15
   1   6   2  157.29    4.72
   1   6   2  156.90    4.97
  -1  -6  -2  155.05    5.33
  -1  -6  -2  157.78    5.15
   1   6   2  159.57    5.53
   2   6   2  324.47    8.77
   2  -6   2  315.07    8.82
   3   6   2    0.90    0.25
   3  -6   2    0.82    0.27
   3  -6   2    0.37    0.19
   4  -6   2    6.24    0.73
   5  -6   2   31.76    1.96
   6  -6   2    4.26    0.78
   6  -6   2    4.74    0.85
   7  -6   2   -0.05    0.15
   7   6   2    0.17    0.21
   7   6   2    0.21    0.17
   7  -6   2    0.09    0.16
   7  -6   2    0.34    0.37
   7  -6   2    0.25    0.37
  -7  -6  -2    0.45    0.23
   8  -6   2    0.09    0.18
   8   6   2    0.24    0.22
  -8  -6  -2    0.09    0.17
   8   6   2    0.05    0.20
   8  -6   2   -0.04    0.19
   9   6   2    0.06    0.13
   9   6   2    0.07    0.16
   9  -6   2    0.08    0.12
  -9  -6  -2    0.30    0.18
  -9   6  -2    0.13    0.11
 -10  -6  -2    8.60    0.43
  10   7  -2    0.02    0.12
 -10  -7   2    0.27    0.15
  -9   7   2    0.65    0.21
  -9  -7   2    0.44    0.22
  -8  -7   2   16.59    1.15
  -8  -7   2   16.80    1.11
  -8   7   2   14.81    1.01
  -7   7   2   97.49    4.10
  -7  -7   2   96.42    3.39
   7  -7  -2   96.77    4.17
  -7   7   2   90.82    3.30
   6  -7  -2   28.09    1.84
   6  -7  -2   28.29    1.91
  -6   7   2   28.42    1.90
   5  -7  -2    1.74    0.42
  -5   7   2    1.19    0.37
   5  -7  -2    2.30    0.51
   4  -7  -2   51.60    2.30
   4  -7  -2   50.56    2.32
  -4   7   2   54.76    2.33
   3  -7  -2    3.48    0.50
   3  -7  -2    3.40    0.48
  -2   7   2    8.91    0.78
  -2   7   2    7.08    0.64
   2  -7  -2    8.89    0.72
   1  -7  -2   50.36    1.97
  -1   7   2   48.58    1.97
  -1   7   2   46.15    2.03
   0   7   2    1.13    0.27
   1  -7   2    1.45    0.27
   1   7   2    0.90    0.26
  -1  -7  -2    0.71    0.27
   2  -7   2   38.29    1.75
   2   7   2   37.43    1.72
   3  -7   2    9.04    0.85
   3  -7   2    7.64    0.69
   4  -7   2  109.83    3.96
   5  -7   2   14.59    1.29
   6  -7   2   56.21    3.14
   6  -7   2   57.91    3.02
   7  -7   2    2.11    0.37
   7  -7   2    1.71    0.55
  -7  -7  -2    2.86    0.45
   7  -7   2    2.32    0.59
   7   7   2    3.47    0.54
   7   7   2    2.58    0.47
  -8  -7  -2   10.48    0.82
  -8   7  -2   10.50    0.70
   8  -7   2   10.70    0.76
   9   7   2    4.32    0.45
  -9  -7  -2    5.33    0.48
  10   8  -2    1.38    0.20
 -10  -8   2    2.04    0.24
  -9  -8   2    0.69    0.26
  -9   8   2    0.66    0.21
  -8  -8   2    0.68    0.28
  -8   8   2    1.14    0.31
  -7  -8   2    0.30    0.23
   7  -8  -2    0.21    0.29
  -7  -8   2    0.89    0.29
  -7   8   2   -0.10    0.21
   6  -8  -2    9.21    1.08
   6  -8  -2    8.40    1.00
   5  -8  -2   29.01    1.79
   5  -8  -2   27.59    1.77
   4  -8  -2   20.86    1.41
   4  -8  -2   20.88    1.39
   3  -8  -2    5.33    0.64
  -2   8   2  114.35    3.71
  -2   8   2  107.87    3.87
   2  -8  -2  110.28    3.72
  -1   8   2   16.22    1.06
  -1   8   2   16.91    1.16
   1  -8  -2   15.99    1.03
   0   8   2  407.33   11.11
   1  -8   2  322.08    8.80
   2  -8   2  172.31    5.31
   2   8   2  170.46    5.33
   3  -8   2  108.86    3.94
   3   8   2  107.74    3.75
   4  -8   2    1.34    0.42
   4  -8   2    1.34    0.36
   5  -8   2   25.39    1.88
   5  -8   2   22.49    1.63
   6  -8   2    0.70    0.32
  -7  -8  -2   25.12    1.36
   7  -8   2   26.57    2.06
   7   8   2   24.85    1.43
   7  -8   2   23.16    1.83
   7  -8   2   23.39    1.24
  -8  -8  -2   27.55    1.23
  -8  -8  -2   29.78    1.41
   8  -8   2   27.62    1.27
   8   8   2   26.79    1.41
  -9  -8  -2    2.75    0.33
  10   9  -2   20.55    0.78
  -9  -9   2    3.60    0.40
  -9   9   2    3.72    0.41
  -8   9   2   13.89    0.95
  -8  -9   2   14.63    0.97
   7  -9  -2    0.72    0.39
  -7  -9   2    0.86    0.28
  -7   9   2    0.31    0.21
   6  -9  -2   13.55    1.30
   5  -9  -2    0.25    0.22
   4  -9  -2    0.65    0.29
   3  -9  -2  101.96    3.70
   3  -9  -2   99.85    3.67
  -2   9   2   60.84    2.47
   2  -9  -2   61.64    2.50
  -2   9   2   61.08    2.68
  -1   9   2   46.59    2.28
  -1   9   2   52.01    2.22
   1  -9  -2   51.97    2.20
   0   9   2   40.83    1.94
   1  -9   2   30.36    1.47
   2   9   2   37.13    1.86
   2  -9   2   36.08    1.80
   3  -9   2  149.39    5.06
   3   9   2  145.69    4.87
   4  -9   2   30.83    1.96
   5  -9   2    3.09    0.69
   6   9   2   77.57    2.77
   6   9   2   68.42    2.85
  -7  -9  -2    5.79    0.62
   7   9   2    4.93    0.62
   7  -9   2    4.98    0.52
  -8  -9  -2    2.28    0.36
   8   9   2    1.84    0.38
  -8  -9  -2    2.40    0.33
   8  -9   2    2.05    0.31
   9   9   2    1.37    0.24
  -9  -9  -2    1.23    0.19
  -9  10   2    1.25    0.25
  -9 -10   2    0.92    0.21
  -8 -10   2   16.74    1.00
  -8  10   2   16.35    1.01
  -7 -10   2   15.03    0.96
  -7  10   2   15.57    1.07
   6 -10  -2   19.38    1.59
  -6  10   2   16.65    1.14
   5 -10  -2   49.49    2.60
   5 -10  -2   52.10    2.66
   4 -10  -2    0.08    0.20
   4 -10  -2   -0.08    0.24
   3 -10  -2    1.64    0.39
   3 -10  -2    1.74    0.44
  -2  10   2  258.16    7.87
   2 -10  -2  247.97    7.55
  -2  10   2  253.93    7.50
  -1  10   2   30.41    1.67
   0  10   2    0.38    0.23
   0  10   2   -0.08    0.22
   1 -10   2   63.24    2.48
   2 -10   2    0.12    0.15
   2  10   2    4.85    0.65
   3  10   2   25.87    1.60
   3 -10   2   26.47    1.69
   4 -10   2   10.79    1.15
   5 -10   2    4.26    0.80
   6 -10   2   31.72    2.28
   6  10   2   36.37    1.68
   6  10   2   32.31    1.69
   7  10   2    3.48    0.44
   7  10   2    3.36    0.50
  -8 -10  -2    3.41    0.39
  -8 -10  -2    3.28    0.40
   8  10   2    3.59    0.46
   9  10   2    9.00    0.53
  -9  10  -2    6.27    0.45
  -9  11   2    6.06    0.45
  -8  11   2    0.50    0.24
  -7 -11   2   42.55    1.81
  -7  11   2   45.16    1.96
   6 -11  -2   30.33    2.03
  -6 -11   2   30.64    1.53
   6 -11  -2   29.52    2.02
  -6  11   2   28.93    1.56
   5 -11  -2  187.95    6.51
   5 -11  -2  195.29    6.59
   4 -11  -2   46.07    2.44
   4 -11  -2   45.94    2.40
   3 -11  -2   27.61    1.75
   3 -11  -2   29.05    1.76
   2 -11  -2   15.29    1.20
  -2  11   2   15.20    1.18
  -2  11   2   16.19    1.36
  -1  11   2   92.02    3.54
   0  11   2    5.12    0.70
   0 -11  -2    6.50    0.76
   0  11   2    5.83    0.81
   1 -11   2   36.79    1.81
  -1 -11  -2   37.94    1.99
   1  11   2   38.00    2.24
   2  11   2   24.36    1.61
   2 -11   2   24.68    1.54
   3 -11   2   13.55    1.22
   3  11   2   12.04    1.12
   4 -11   2   22.02    1.70
   5 -11   2   46.29    2.74
   6 -11   2    4.00    0.79
   6  11   2    4.46    0.56
   6  11   2    4.69    0.60
   7  11   2    8.76    0.76
   7  11   2    9.52    0.72
  -7 -11  -2    8.06    0.67
  -8 -11  -2    6.11    0.48
   8  11   2    6.78    0.57
   9  11   2    0.16    0.10
  -9  11  -2    0.20    0.10
   9  12  -2   21.33    0.89
  -9  12   2   21.96    0.88
  -8 -12   2    2.55    0.30
  -8  12   2    2.68    0.40
  -7 -12   2    1.25    0.30
  -6  12   2    0.32    0.24
  -6  12   2    0.11    0.18
   6 -12  -2    0.29    0.32
  -6 -12   2    0.69    0.27
   6 -12  -2    0.20    0.26
   5 -12  -2  103.11    4.15
   5 -12  -2   94.83    4.09
   4 -12  -2   44.89    2.39
   4 -12  -2   42.19    2.38
   3 -12  -2    5.31    0.79
   3 -12  -2    6.98    0.86
   2 -12  -2    4.63    0.68
  -2  12   2    5.65    0.84
  -2  12   2    5.06    0.71
   1 -12  -2    3.71    0.60
  -1  12   2    3.62    0.61
   0 -12  -2  241.91    7.41
   0  12   2  232.56    7.45
   0  12   2  238.57    7.78
  -1 -12  -2    0.30    0.26
   1  12   2    0.40    0.26
   2 -12   2    0.07    0.17
  -2 -12  -2    0.16    0.22
   2  12   2   -0.08    0.18
   3  12   2  190.44    6.42
   3 -12   2  192.06    6.45
   4 -12   2    7.73    1.01
  -5  12  -2  113.13    4.03
   5  12   2  112.12    3.91
   5 -12   2  108.69    4.65
   5  12   2  113.09    3.83
   6  12   2    1.92    0.38
   6  12   2    0.55    0.26
   7  12   2    0.25    0.20
  -7 -12  -2    0.51    0.23
   7  12   2    0.14    0.17
   8  12   2    6.88    0.54
  -8 -12  -2    7.44    0.50
  -9  13   2    8.57    0.43
  -8 -13   2    1.50    0.22
  -8  13   2    2.13    0.31
  -7  13   2   99.76    3.37
   7  13  -2  104.85    3.38
  -7 -13   2   99.80    3.27
  -6 -13   2  258.93    7.61
  -6  13   2  270.57    7.73
  -6  13   2  275.05    7.71
   5 -13  -2   10.52    1.17
  -5  13   2   10.57    0.91
   5 -13  -2   11.85    1.19
  -5  13   2   10.04    0.90
  -5  13   2   10.77    0.90
  -5 -13   2   10.53    0.88
   4 -13  -2   14.24    1.29
   4 -13  -2   16.53    1.43
   3 -13  -2    8.62    1.02
   3 -13  -2    7.41    0.90
   2 -13  -2    3.71    0.63
  -2  13   2    3.96    0.66
  -1  13   2   48.16    2.50
  -1  13   2   48.83    2.74
   0  13   2   50.16    2.55
   0 -13  -2   44.34    2.34
   0  13   2   44.85    2.61
   1  13   2   44.32    2.64
  -1 -13  -2   43.14    2.30
   2  13   2  502.29   14.38
  -2 -13  -2  521.46   14.27
   2 -13   2  483.24   14.02
   2  13   2  519.60   14.98
   3  13   2   20.16    1.58
  -3 -13  -2   21.08    1.56
   3 -13   2   19.66    1.56
   4 -13   2    2.41    0.59
  -4  13  -2    2.95    0.52
   4  13   2    2.99    0.49
   4  13   2    3.15    0.61
   5 -13   2    1.93    0.55
   5  13   2    1.11    0.32
  -5  13  -2    1.07    0.35
   6  13   2    0.23    0.21
  -6 -13  -2   -0.04    0.18
   6  13   2   -0.04    0.16
  -7 -13  -2   -0.07    0.15
   7  13   2   -0.03    0.16
   7  13   2    0.04    0.16
  -8 -13  -2    0.08    0.11
   8  13   2   -0.02    0.10
  -8  13  -2    0.04    0.12
   8  14  -2   -0.01    0.05
   7  14  -2    5.86    0.55
  -7  14   2    4.64    0.52
  -7 -14   2    5.56    0.52
  -6 -14   2   25.97    1.39
  -6  14   2   28.35    1.44
  -6  14   2   29.96    1.51
  -5  14   2  147.07    4.81
   5 -14  -2  150.36    5.54
  -5  14   2  158.64    4.80
  -5  14   2  143.39    4.78
  -5 -14   2  148.74    4.77
   5 -14  -2  149.99    5.41
   4 -14  -2   27.09    1.84
  -4  14   2   27.49    1.55
  -4 -14   2   25.62    1.47
  -4  14   2   28.39    1.59
   4 -14  -2   28.41    1.95
  -4  14   2   29.45    1.50
   3 -14  -2    0.65    0.36
   3 -14  -2    0.42    0.26
   2 -14  -2   21.42    1.55
  -2  14   2   19.64    1.53
   2 -14  -2   20.38    1.58
  -1  14   2    0.73    0.35
   1 -14  -2    1.07    0.37
  -1  14   2    0.90    0.45
   0  14   2    4.83    0.78
   0 -14  -2    4.70    0.72
   0  14   2    4.55    0.82
  -1 -14  -2    4.68    0.75
   1  14   2    5.87    0.97
   2  14   2    2.71    0.67
   2  14   2    1.96    0.52
  -2 -14  -2    1.89    0.49
  -3 -14  -2  155.18    5.47
   3  14   2  153.98    5.65
   3  14   2  157.65    6.20
   3 -14   2  153.79    5.56
  -4  14  -2   12.71    1.06
  -4 -14  -2   13.76    0.96
   4  14   2   13.81    1.03
  -5 -14  -2   17.02    1.06
   6  14   2    1.69    0.36
  -6 -14  -2    0.91    0.27
   7  14   2    1.75    0.28
   7  14   2    2.17    0.30
  -8 -14  -2   17.41    0.68
  -8  14  -2   15.83    0.68
  -8  15   2   20.40    0.82
  -7 -15   2    8.90    0.62
  -7  15   2    9.60    0.66
   7  15  -2    8.65    0.63
   6  15  -2   94.60    3.25
  -6 -15   2   95.45    3.19
  -6  15   2   91.82    3.20
  -6  15   2   94.07    3.14
  -5  15   2    1.88    0.41
  -5  15   2    1.77    0.36
  -5  15   2    2.02    0.40
   5  15  -2    1.45    0.37
   4 -15  -2  114.23    4.66
   4 -15  -2  121.12    4.58
   4  15  -2  127.76    4.29
  -4  15   2  116.42    4.11
  -4  15   2  122.84    3.94
  -4  15   2  120.30    4.12
  -4 -15   2  119.95    4.06
  -3  15   2   70.34    2.84
   3  15  -2   74.45    2.96
  -3 -15   2   68.56    2.74
   3 -15  -2   71.85    3.21
  -3  15   2   71.76    2.89
   2 -15  -2   13.02    1.19
  -2  15   2    9.74    1.08
   2 -15  -2   11.60    1.20
   1 -15  -2    6.12    0.82
  -1  15   2    5.70    0.97
  -1  15   2    6.64    0.92
   0  15   2   18.70    1.73
   0  15   2   18.20    1.57
   1  15   2   18.22    1.71
   1  15   2   16.23    1.50
  -1 -15  -2   15.97    1.38
  -2 -15  -2  128.87    4.76
   2  15   2  118.82    4.90
   2  15   2  132.77    5.43
  -3 -15  -2   74.39    2.74
   3 -15   2   73.79    3.39
   3  15   2   81.55    3.60
   3  15   2   78.86    2.91
   3  15   2   72.17    3.81
  -3  15  -2   79.41    3.02
  -4  15  -2   83.89    3.14
   4  15   2   79.90    2.98
   4  15   2   80.51    3.96
  -4 -15  -2   79.50    2.88
  -5 -15  -2    0.68    0.25
  -6 -15  -2    2.69    0.38
   6  15   2    2.94    0.41
   7  15   2    4.04    0.36
  -7  15  -2    3.12    0.33
  -7  16   2   29.55    1.05
  -7 -16   2   30.57    1.07
  -6  16   2    2.62    0.39
  -6  16   2    2.80    0.38
  -6 -16   2    3.13    0.42
   6  16  -2    3.25    0.44
  -5  16   2    6.37    0.66
   5  16  -2    6.42    0.69
  -5  16   2    6.25    0.61
  -5  16   2    6.18    0.65
  -4 -16   2   31.96    1.62
   4  16  -2   32.36    1.73
  -4  16   2   32.04    1.67
  -4  16   2   30.86    1.65
   3 -16  -2    3.44    0.63
   3 -16  -2    2.76    0.60
  -3 -16   2    2.45    0.43
  -3  16   2    3.50    0.56
   3  16  -2    3.81    0.58
   2 -16  -2    1.79    0.49
  -2  16   2    1.93    0.42
   2 -16  -2    2.29    0.50
  -2 -16   2    2.08    0.39
  -2  16   2    2.16    0.46
   2  16  -2    3.23    0.54
   1 -16  -2   92.32    3.85
  -1  16   2   88.78    3.33
  -1  16   2   89.56    4.20
   1  16  -2   90.38    3.35
  -1  16   2   86.51    3.84
   1 -16  -2   86.60    3.63
  -1 -16   2   85.18    3.10
   0 -16  -2   18.42    1.47
   0  16  -2   18.81    1.25
   0  16   2   14.78    1.45
   0  16   2   19.82    1.81
   0  16   2   19.99    1.33
  -1 -16  -2   12.81    1.21
   1  16   2   12.14    1.33
   1  16   2   13.16    1.46
   1  16   2   11.18    0.98
   2  16   2    5.66    0.96
   2  16   2    4.31    0.59
   2  16   2    4.10    0.55
   2  16   2    5.49    0.87
  -2 -16  -2    4.34    0.70
  -3  16  -2   55.93    2.36
   3  16   2   53.47    2.83
   3  16   2   57.13    2.29
  -3 -16  -2   55.20    2.15
   3  16   2   50.30    2.22
   3  16   2   56.45    3.18
  -4 -16  -2    8.49    0.72
  -4  16  -2   10.18    0.88
   4  16   2   11.11    0.86
   5  16   2   18.10    1.07
  -5 -16  -2   15.80    0.96
  -6 -16  -2   15.21    0.85
  -6  16  -2   14.27    0.76
  -7 -16  -2    1.76    0.22
   7  16   2    1.65    0.21
   7  17  -2    0.76    0.17
  -7  17   2    2.41    0.22
  -6  17   2    0.19    0.14
  -6  17   2    0.32    0.16
   6  17  -2    0.10    0.17
  -6 -17   2    0.09    0.15
  -5  17   2    9.34    0.76
  -5 -17   2    9.93    0.76
  -5  17   2    8.47    0.63
  -5  17   2    8.80    0.71
   5  17  -2    8.23    0.76
  -4  17   2   17.37    1.13
   4  17  -2   16.11    1.13
  -4 -17   2   14.10    1.00
  -4  17   2   16.10    1.09
   3  17  -2   71.55    2.83
  -3  17   2   69.82    2.77
  -3 -17   2   66.35    2.62
  -2  17   2   36.95    1.83
  -2 -17   2   33.81    1.65
   2 -17  -2   35.26    2.16
  -2  17   2   35.09    1.83
   2  17  -2   33.39    1.80
   1 -17  -2    6.75    0.89
  -1  17   2    4.99    0.82
  -1  17   2    7.86    0.80
   1  17  -2    6.72    0.76
   0  17   2    6.98    0.78
   0  17   2    8.13    0.82
   0  17   2    7.41    1.02
   0  17   2    8.46    1.15
   0 -17  -2    9.32    1.04
   0  17  -2    6.69    0.74
  -1  17  -2    0.37    0.23
   1  17   2    0.21    0.27
   1  17   2    0.12    0.26
   1  17   2    0.48    0.27
   2  17   2    0.06    0.21
   2  17   2   -0.10    0.28
   2  17   2    0.12    0.29
   2  17   2    0.05    0.19
  -3  17  -2    3.46    0.50
   3  17   2    3.25    0.48
   3  17   2    3.07    0.47
  -4  17  -2   11.71    0.90
   4  17   2   11.34    0.85
  -4 -17  -2   12.60    0.82
   5  17   2    1.36    0.30
  -5 -17  -2    1.08    0.26
  -6 -17  -2   48.73    1.68
   6  18  -2    0.05    0.15
   5  18  -2    0.62    0.26
  -5  18   2    0.62    0.23
  -4 -18   2   19.97    1.12
  -4  18   2   20.46    1.17
   4  18  -2   19.76    1.21
  -3  18   2    4.35    0.58
  -3  18   2    3.55    0.52
  -3 -18   2    3.90    0.51
   3  18  -2    3.80    0.56
   2  18  -2  330.56    9.39
  -2  18   2  335.55    9.41
  -2  18   2  326.51    9.31
  -1  18   2   36.48    1.81
   1  18  -2   35.35    1.80
   0  18  -2   19.98    1.28
   0  18   2   23.35    1.39
   0  18   2   23.21    1.40
   1  18   2   10.52    0.92
   1  18   2   11.55    0.94
  -1  18  -2    9.71    0.83
   2  18   2    2.00    0.41
  -3  18  -2    0.18    0.17
   3  18   2    0.46    0.23
   3  18   2    0.12    0.19
  -4 -18  -2   14.97    0.87
   4  18   2   19.30    1.02
   5  18   2   10.96    0.68
  -5 -18  -2    8.87    0.59
  -6 -18  -2   35.06    1.19
   6  19  -2    0.14    0.10
  -5  19   2    0.17    0.14
   5  19  -2    0.06    0.17
   4  19  -2   20.63    1.14
  -4  19   2   21.52    1.11
   3  19  -2    7.63    0.73
  -3  19   2    7.18    0.68
  -3  19   2    7.76    0.71
   2  19  -2   43.01    1.94
  -2 -19   2   43.71    1.78
  -2  19   2   41.68    1.90
  -2  19   2   39.16    1.83
   1  19  -2    3.44    0.52
  -1  19   2    3.34    0.49
   0  19  -2    0.29    0.23
   0  19   2    0.41    0.25
   0  19   2    0.11    0.23
   1  19   2   -0.05    0.20
   1  19   2    0.05    0.19
  -1  19  -2    0.39    0.23
   2  19   2    0.04    0.18
   2  19   2    0.04    0.18
   3  19   2    5.72    0.52
   3  19   2    5.40    0.52
   3  19   2    5.20    0.52
   4  19   2    0.35    0.20
  -4 -19  -2    0.31    0.14
  -5 -19  -2    5.99    0.40
   5  19   2    6.90    0.47
   5  20  -2    0.32    0.13
   5  20  -2    0.13    0.13
  -4  20   2    6.68    0.51
   4  20  -2    6.56    0.55
  -4 -20   2    6.04    0.48
   3  20  -2   12.75    0.85
  -3 -20   2   12.29    0.74
  -3  20   2   11.62    0.79
  -3  20   2   11.04    0.77
  -2  20   2   15.96    0.98
  -2 -20   2   16.51    0.89
   2  20  -2   14.78    0.97
  -2  20   2   14.92    0.97
   1  20  -2    1.47    0.33
  -1  20   2    0.73    0.27
   0  20   2   -0.09    0.18
   0  20   2    0.14    0.20
   0  20  -2    0.16    0.18
   1  20   2    0.08    0.18
   1  20   2   -0.08    0.20
   1  20   2   -0.04    0.15
  -1  20  -2    0.25    0.18
   2  20   2    1.32    0.27
   2  20   2    0.88    0.23
   3  20   2    3.10    0.33
   3  20   2    1.83    0.25
   4 -20   2    1.33    0.19
   4  20   2    1.63    0.22
  -4 -21   2    9.58    0.48
   4  21  -2    9.49    0.54
  -4  21   2    9.12    0.52
  -3 -21   2    1.63    0.22
  -3  21   2    1.77    0.27
   3  21  -2    1.77    0.29
  -3  21   2    1.58    0.26
  -2  21   2    0.88    0.23
   2  21  -2    1.06    0.27
  -2  21   2    0.98    0.26
  -1  21   2    5.85    0.53
   1  21  -2    6.27    0.56
   0  21   2   13.26    0.81
   0  21   2   13.39    0.84
   0  21  -2   13.35    0.80
   1  21   2    0.19    0.14
   1  21   2    0.57    0.19
   1  21   2    0.23    0.18
   2  21   2    7.36    0.50
   2  21   2    7.32    0.52
   2  21   2    6.57    0.48
   3 -21   2    4.73    0.36
   3  21   2    3.55    0.35
  -3  22   2    0.36    0.11
   3  22  -2    0.25    0.11
   2  22  -2   43.93    1.52
  -2  22   2   44.01    1.49
  -2  22   2   43.12    1.51
  -1  22   2   -0.05    0.11
   1  22  -2    0.02    0.11
   0  22   2    3.89    0.35
   0  22  -2    3.21    0.32
   0  22   2    4.28    0.39
   0 -22   2    3.98    0.33
   1  22   2   16.55    0.77
   1 -22   2   18.16    0.75
   2 -22   2   11.39    0.54
 -10   0   3   -0.03    0.14
  -9   0   3    0.76    0.28
  -8   0   3    0.12    0.31
  -8   0   3    0.05    0.20
  -7   0   3    0.12    0.25
  -6   0   3    0.20    0.34
  -5   0   3    0.16    0.25
  -4   0   3    0.39    0.25
  -3   0   3    0.21    0.20
   2   0  -3   -0.08    0.20
  -2   0   3   -0.04    0.14
   1   0  -3    0.59    0.27
   1   0  -3    0.22    0.22
   1   0  -3    0.08    0.20
   1   0  -3    0.07    0.19
  -1   0   3    0.17    0.23
  -1   0   3    0.20    0.12
  -1   0   3   -0.04    0.10
   0   0  -3   -0.06    0.19
   0   0   3   -0.04    0.09
   0   0  -3   -0.08    0.17
   0   0  -3    0.33    0.20
   0   0   3    0.07    0.17
   0   0   3   -0.07    0.19
  -1   0  -3   -0.05    0.14
   1   0   3   -0.04    0.11
   1   0   3    0.08    0.12
  -1   0  -3   -0.10    0.20
   1   0   3   -0.08    0.18
   1   0   3   -0.09    0.16
   2   0   3   -0.12    0.14
   3   0   3    0.19    0.21
   4   0   3    0.08    0.20
   5   0   3    0.10    0.22
   6   0   3    1.26    0.54
   7   0   3    0.06    0.20
   7   0   3    0.19    0.22
   7   0   3    0.05    0.21
   7   0   3    0.54    0.40
   8   0   3   -0.05    0.21
   8   0   3    0.04    0.21
   9   0   3    0.04    0.18
 -10   0  -3   -0.01    0.07
 -10   1   3   12.63    0.70
 -10  -1   3   12.15    0.74
  -9  -1   3    2.89    0.45
  -9   1   3    4.07    0.51
  -8   1   3    8.83    0.81
  -8  -1   3    8.80    1.18
  -8  -1   3    9.40    0.84
  -7  -1   3    3.69    0.74
  -6  -1   3    5.40    0.85
   6  -1  -3    5.20    0.74
  -5  -1   3   38.85    2.20
   5  -1  -3   41.67    2.01
  -4  -1   3   29.30    1.69
   4  -1  -3   31.58    1.52
   3  -1  -3    3.46    0.40
  -3  -1   3    3.92    0.54
   2   1  -3  256.18    7.77
  -2  -1   3  242.82    7.02
   2  -1  -3  253.03    7.48
   2   1  -3  247.06    7.38
   1   1  -3    2.51    0.49
   1  -1  -3    2.93    0.54
  -1  -1   3    2.31    0.44
   1   1  -3    2.14    0.42
  -1  -1   3    1.67    0.30
  -1   1   3    2.55    0.34
   1  -1  -3    3.66    0.59
  -1   1   3    2.49    0.53
   1  -1  -3    3.14    0.56
  -1   1   3    1.84    0.29
   1  -1  -3    2.02    0.44
   1   1  -3    1.69    0.44
   1  -1  -3    2.25    0.50
   0  -1   3  177.31    5.76
   0  -1   3  181.59    5.90
   0   1  -3  181.44    5.76
   0   1   3  173.41    5.15
   0   1   3  174.37    5.89
   0  -1  -3  186.53    5.93
   0  -1  -3  194.27    5.83
   0   1   3  172.39    5.15
   0   1  -3  183.25    6.07
   0  -1   3  186.48    5.85
   0  -1  -3  179.01    5.88
   0  -1   3  180.41    5.18
   1   1   3    0.27    0.22
  -1   1  -3    0.27    0.17
  -1  -1  -3    0.22    0.17
   1  -1   3   -0.08    0.20
  -1   1  -3    0.19    0.29
   1  -1   3    0.11    0.12
   1   1   3    0.12    0.11
   2   1   3    4.04    0.53
   2  -1   3    3.34    0.44
   2  -1   3    3.72    0.51
   3  -1   3   63.83    2.65
   3   1   3   68.00    2.82
   3  -1   3   63.35    2.75
   4  -1   3  241.58    7.73
   4   1   3  254.45    7.92
   5   1   3    5.42    0.90
   5  -1   3    5.38    0.85
   6  -1   3   83.85    4.05
   6   1   3   81.73    4.08
   6  -1   3   86.09    4.14
   7   1   3    6.61    1.10
   7   1   3    6.16    0.72
   7   1   3    7.29    0.72
   7   1   3    6.42    0.67
   7  -1   3    5.61    1.02
   7  -1   3    5.99    0.70
   7  -1   3    6.01    0.64
   8   1   3   22.67    1.35
   8  -1   3   21.45    1.30
  -8  -1  -3   22.38    1.22
   8  -1   3   22.42    1.23
   8   1   3   21.36    1.18
   8   1   3   22.96    1.25
   9  -1   3   66.47    2.43
   9   1   3   71.85    2.49
  -9  -1  -3   70.29    2.36
  -9   1  -3   71.75    2.35
  10  -1   3    5.98    0.37
 -10   1  -3    5.50    0.32
  10   1   3    5.83    0.37
 -10  -2   3    4.11    0.42
 -10   2   3    3.53    0.33
  -9   2   3   13.62    0.90
  -9  -2   3   14.18    0.97
  -8   2   3    4.23    0.84
  -8  -2   3    3.51    0.50
  -8  -2   3    4.60    0.59
  -8  -2   3    5.43    0.91
  -8   2   3    4.05    0.54
  -7  -2   3    7.48    1.07
  -7   2   3    7.35    1.05
   7  -2  -3    7.59    1.00
  -6  -2   3   98.68    4.21
  -6   2   3  100.85    4.23
   6  -2  -3   98.04    3.91
  -5  -2   3   66.48    3.05
  -5   2   3   66.66    3.04
   5  -2  -3   71.20    2.85
  -4  -2   3  170.14    5.51
   4  -2  -3  168.39    5.17
  -4   2   3  170.06    5.52
   3  -2  -3  228.58    6.36
  -3  -2   3  232.14    6.69
  -3   2   3  213.29    6.62
  -2   2   3  234.89    6.55
   2   2  -3  234.29    7.29
   2  -2  -3  242.75    7.26
  -2  -2   3  232.89    6.69
  -2   2   3  230.08    6.69
   1  -2  -3  378.27   10.59
  -1   2   3  375.37   10.75
  -1   2   3  373.64    9.71
  -1  -2   3  358.50    9.64
  -1   2   3  350.21    9.62
   1   2  -3  361.89   10.25
   1  -2  -3  345.26   10.73
   1  -2  -3  366.80   10.61
   1  -2  -3  371.49   10.50
  -1  -2   3  351.74    9.68
   1   2  -3  344.70   10.53
   1   2  -3  382.65   10.63
  -1   2   3  378.17    9.75
  -1  -2   3  350.58   10.15
   1  -2  -3  341.57   10.53
  -1  -2   3  387.70   10.80
   0   2   3  141.07    4.79
   0  -2   3  147.25    4.22
   0  -2  -3  132.95    4.77
   0   2   3  138.28    4.17
   0   2  -3  150.82    5.09
   0   2   3  135.16    4.16
   0  -2   3  136.09    4.16
   0   2   3  130.11    4.14
   0  -2   3  138.49    4.18
   0   2  -3  149.25    4.81
   0   2   3  137.66    4.82
   0  -2   3  141.88    4.67
   0  -2   3  141.31    4.88
   0  -2  -3  140.88    4.98
   0  -2  -3  141.15    4.93
   0  -2   3  137.17    4.84
   0  -2  -3  143.61    4.96
   0  -2   3  140.64    4.74
   1   2   3   29.58    1.65
   1  -2   3   28.90    1.79
  -1   2  -3   30.89    1.59
   1   2   3   30.04    1.36
   1   2   3   30.85    1.34
   1  -2   3   29.39    1.39
   1   2   3   29.81    1.39
   1  -2   3   26.83    1.30
   2   2   3    3.40    0.49
   2  -2   3    3.93    0.46
   2  -2   3    3.49    0.49
   2   2   3    3.68    0.42
   3   2   3    1.67    0.41
   3  -2   3    1.79    0.39
   4  -2   3  134.66    4.82
   5  -2   3    9.40    1.10
   5  -2   3    7.40    1.03
   5   2   3    7.73    1.08
   6  -2   3    1.67    0.55
   6   2   3    1.55    0.57
   7   2   3  270.22    7.69
   7  -2   3  266.42    9.16
   7   2   3  257.89    9.13
   7  -2   3  258.10    7.75
   7   2   3  263.48    7.56
   7   2   3  270.40    7.83
   8  -2   3    3.94    0.56
   8   2   3    2.91    0.49
  -8  -2  -3    3.32    0.47
   8   2   3    2.43    0.41
  -9  -2  -3    4.66    0.46
  -9   2  -3    4.79    0.45
   9   2   3    4.11    0.40
   9  -2   3    5.65    0.54
   9   2   3    4.43    0.49
 -10  -2  -3    0.69    0.13
 -10  -2  -3    0.48    0.11
  10   2   3    0.50    0.12
 -10  -3   3    0.09    0.15
  -9   3   3    6.00    0.55
  -8   3   3    0.92    0.41
   8  -3  -3    2.31    0.58
  -8   3   3    1.52    0.34
  -8  -3   3    2.32    0.61
   7  -3  -3  165.25    5.89
  -7  -3   3  160.83    6.09
  -7   3   3  153.29    6.00
  -6   3   3   28.26    1.98
   6  -3  -3   28.73    1.84
  -6  -3   3   28.15    1.97
  -5  -3   3    2.07    0.49
  -5   3   3    2.00    0.50
   5  -3  -3    2.58    0.47
  -4  -3   3   64.34    2.67
   4  -3  -3   59.91    2.40
   3  -3  -3   10.41    0.79
  -3  -3   3   10.75    0.88
  -3   3   3   11.43    0.77
  -3   3   3   10.29    0.88
   2  -3  -3  149.04    5.13
  -2   3   3  146.03    4.51
  -2   3   3  150.94    4.41
  -2  -3   3  145.23    4.48
  -2  -3   3  135.51    4.50
  -1  -3   3    0.43    0.24
  -1  -3   3    0.33    0.16
   1   3  -3    0.62    0.28
  -1   3   3    0.34    0.20
  -1  -3   3    0.08    0.18
   1  -3  -3    0.54    0.29
  -1   3   3    0.38    0.18
  -1   3   3    0.50    0.17
   1  -3  -3    0.23    0.19
   1   3  -3    0.59    0.22
  -1   3   3    0.30    0.14
   0   3   3    8.20    0.90
   0   3   3    8.70    0.65
   0  -3   3    7.99    0.63
   0   3  -3    8.43    0.98
   0  -3  -3    8.95    0.96
   0  -3   3    8.56    0.91
   0  -3   3    7.77    0.62
   0   3   3    7.61    0.62
   0  -3   3    7.78    0.62
   0  -3   3    7.39    0.74
   0   3   3    8.06    0.63
   0  -3   3    8.58    0.92
   0  -3   3    8.87    0.87
  -1   3  -3  668.55   17.61
   1   3   3  668.24   17.77
   1   3   3  668.03   17.14
   1  -3   3  660.31   17.88
   1  -3   3  649.21   17.12
   1   3   3  666.33   17.07
   1  -3   3  649.35   17.03
   1   3   3  663.13   17.07
   2   3   3    9.18    0.87
   2   3   3    9.29    0.84
   2   3   3   11.08    0.75
   2  -3   3   10.12    0.82
   3  -3   3   74.54    3.06
   3  -3   3   77.46    2.92
   3   3   3   75.26    3.16
   4  -3   3   31.54    1.84
   4  -3   3   28.87    1.88
   5  -3   3   19.96    1.63
   5   3   3   20.37    1.78
   6  -3   3    0.93    0.43
   6   3   3    0.91    0.46
   7  -3   3   56.12    2.37
   7   3   3   49.20    2.29
  -7  -3  -3   54.89    2.22
   7   3   3   49.42    3.12
   7  -3   3   55.39    2.22
   7  -3   3   48.45    3.07
   7   3   3   56.20    2.34
   7   3   3   55.65    2.22
   8  -3   3    1.00    0.32
   8   3   3    1.23    0.34
   8   3   3    1.14    0.31
  -8  -3  -3    1.25    0.30
   8  -3   3    1.66    0.34
   9   3   3    0.03    0.16
   9   3   3    0.03    0.17
   9  -3   3   -0.10    0.18
  -9  -3  -3    0.06    0.16
   9   3   3    0.14    0.15
  -9   3  -3   -0.03    0.13
 -10   4   3    1.53    0.27
 -10  -4   3    1.71    0.26
  -9  -4   3    1.92    0.37
   8  -4  -3    8.57    1.08
  -8  -4   3    7.51    0.77
  -8   4   3    8.89    1.14
  -8  -4   3    9.44    1.17
  -7  -4   3   80.95    3.84
  -7   4   3   78.55    3.81
   7  -4  -3   81.37    3.68
  -6  -4   3   29.32    2.03
   6  -4  -3   29.16    1.89
  -6   4   3   31.92    2.10
  -5  -4   3   13.72    1.25
  -5   4   3   16.52    1.36
   5  -4  -3   17.54    1.27
  -4   4   3   64.12    2.78
  -4  -4   3   67.80    2.81
   4  -4  -3   64.13    2.60
  -3   4   3    1.49    0.34
  -3  -4   3    1.99    0.39
   3  -4  -3    1.97    0.36
  -3   4   3    1.40    0.29
  -2  -4   3   37.58    1.80
  -2   4   3   38.97    1.69
  -2   4   3   40.83    1.75
  -2  -4   3   38.90    1.71
   2  -4  -3   40.80    1.60
  -1  -4   3   65.15    3.00
  -1   4   3   64.67    2.34
   1  -4  -3   64.17    2.92
   1   4  -3   63.48    2.92
  -1   4   3   69.00    2.43
  -1  -4   3   72.35    2.89
  -1  -4   3   63.12    2.30
   0  -4   3   98.76    3.18
   0   4   3   98.93    3.20
   0   4   3  101.75    3.21
   0  -4   3  100.71    3.21
   0  -4   3  100.21    3.72
   0  -4   3   98.92    3.43
   0  -4   3  105.08    3.23
   0   4   3   98.25    3.18
   1   4   3  166.42    5.72
   1  -4   3  176.27    5.10
   1   4   3  164.23    5.04
   1   4   3  170.14    5.06
   1  -4   3  171.23    5.06
   1   4   3  165.46    5.02
   1   4   3  177.96    5.01
   1  -4   3  166.02    4.94
   1  -4   3  170.08    5.60
   2   4   3 1003.80   27.22
   2   4   3 1071.48   26.65
   2  -4   3 1033.02   26.82
   2   4   3 1067.80   27.08
   2  -4   3 1047.31   26.81
   3  -4   3    8.39    0.88
   3   4   3    8.22    0.92
   3  -4   3    7.38    0.74
   4  -4   3   39.94    2.25
   4  -4   3   38.02    2.05
   4   4   3   36.28    2.24
   5  -4   3   53.79    2.81
   5   4   3   54.00    3.04
   6   4   3   31.23    2.36
   6  -4   3   29.26    2.15
   6  -4   3   31.53    2.31
   7  -4   3    2.04    0.62
   7  -4   3    2.59    0.46
   7   4   3    1.91    0.41
   7  -4   3    1.73    0.37
   7  -4   3    2.71    0.72
  -7  -4  -3    2.48    0.42
   7   4   3    1.84    0.40
   7   4   3    2.13    0.40
   8   4   3    4.27    0.54
   8  -4   3    3.30    0.48
   8   4   3    3.05    0.47
  -8  -4  -3    3.54    0.47
   8  -4   3    3.17    0.44
   9   4   3    0.17    0.15
   9  -4   3    0.06    0.16
   9   4   3    0.23    0.17
  -9  -4  -3    0.27    0.17
  -9   4  -3    0.10    0.13
   9   4   3    0.06    0.15
 -10  -5   3    3.26    0.37
 -10  -5   3    3.57    0.33
 -10   5   3    3.00    0.32
  -9  -5   3    0.93    0.29
   8  -5  -3   65.17    3.24
  -8  -5   3   61.54    2.54
   7  -5  -3  102.96    4.29
  -7   5   3  104.29    4.45
  -7  -5   3   93.98    4.28
  -6   5   3   66.79    3.26
  -6  -5   3   65.39    3.22
   6  -5  -3   64.42    3.06
  -5  -5   3   28.01    1.82
  -5   5   3   26.25    1.79
   5  -5  -3   31.80    1.80
  -4   5   3   49.27    2.31
   4  -5  -3   44.59    2.10
  -4  -5   3   45.75    2.24
  -3  -5   3  168.59    5.29
   3  -5  -3  171.01    5.22
  -3   5   3  172.49    5.11
  -3   5   3  165.40    5.30
  -2  -5   3  269.94    7.51
  -2   5   3  276.31    7.57
  -2   5   3  268.61    7.48
   2  -5  -3  263.10    7.40
  -2   5   3  259.42    7.52
  -1  -5   3   30.43    1.39
  -1   5   3   34.69    1.54
  -1   5   3   33.62    1.56
  -1   5   3   31.89    1.44
   0  -5   3   10.71    0.72
   0   5   3    9.72    0.70
   0  -5   3   10.01    0.71
   0   5   3   10.99    0.73
   0   5   3    9.99    0.70
   0  -5   3    9.92    0.70
   0  -5   3    9.65    0.93
   1  -5   3  344.07    9.33
   1   5   3  343.85    9.32
   1  -5   3  344.71    9.24
   1  -5   3  358.06    9.89
   1  -5   3  351.18    9.35
   1   5   3  338.49    9.40
   1   5   3  340.18    9.30
   1   5   3  327.49    9.20
   1  -5   3  338.18    9.19
   2   5   3  948.37   24.20
   2  -5   3  932.45   24.25
   2   5   3  892.08   24.07
   3  -5   3    1.18    0.34
   3   5   3    1.20    0.28
   4  -5   3    4.24    0.64
   4  -5   3    6.29    0.87
   4   5   3    4.31    0.79
   5  -5   3   20.82    1.74
   5  -5   3   20.31    1.60
   5   5   3   20.87    1.84
   6  -5   3    5.52    0.91
   7   5   3   23.64    1.39
   7  -5   3   19.19    1.75
   7  -5   3   23.11    1.35
  -7  -5  -3   22.78    1.27
   7  -5   3   21.71    1.24
   7   5   3   24.33    1.41
   8   5   3    6.90    0.71
   8   5   3    6.49    0.65
  -8  -5  -3    7.05    0.64
   8  -5   3    7.45    0.67
   8   5   3    7.48    0.69
   8  -5   3    6.75    0.62
   9  -5   3   25.06    1.09
   9   5   3   25.85    1.14
  -9  -5  -3   27.25    1.15
  -9   5  -3   24.62    1.03
   9   5   3   28.02    1.18
   9   5   3   27.29    1.15
 -10  -6   3    5.48    0.44
 -10   6   3    4.28    0.33
  -9  -6   3    3.68    0.48
  -8  -6   3    1.34    0.38
  -8   6   3    1.88    0.37
   7  -6  -3   53.69    2.93
  -7  -6   3   55.90    2.40
  -7   6   3   58.32    2.34
  -7   6   3   58.77    3.09
   6  -6  -3   14.06    1.30
  -6   6   3   12.95    1.31
  -6  -6   3   12.42    1.28
   5  -6  -3   20.57    1.46
  -5  -6   3   17.93    1.42
  -5   6   3   18.32    1.46
   4  -6  -3   34.05    1.74
  -4  -6   3   33.86    1.86
   4  -6  -3   35.90    1.87
  -4   6   3   36.92    1.95
  -3   6   3  269.02    7.93
  -3   6   3  276.54    7.79
   3  -6  -3  276.47    7.93
  -2   6   3  228.10    6.37
  -2   6   3  199.75    6.26
   2  -6  -3  207.85    6.19
  -2   6   3  223.58    6.25
  -1   6   3   42.41    1.87
  -1   6   3   40.24    1.69
  -1   6   3   41.68    1.87
   1  -6  -3   43.63    1.82
   0  -6   3  101.54    3.73
   0  -6   3   95.88    3.09
   0   6   3   96.08    3.34
   0   6   3   94.82    3.09
   1  -6   3  133.33    4.01
   1  -6   3  128.85    3.96
   1   6   3  126.91    3.87
   1   6   3  117.89    4.08
   1  -6   3  123.36    3.95
   2  -6   3   53.43    2.24
   2   6   3   50.84    2.16
   2  -6   3   50.61    2.14
   2   6   3   49.25    2.12
   3  -6   3    2.16    0.47
   3   6   3    3.39    0.48
   3  -6   3    3.32    0.53
   4  -6   3    9.64    1.07
   5  -6   3   -0.09    0.24
   5  -6   3    0.22    0.26
   6  -6   3    2.25    0.58
   7   6   3    3.77    0.53
  -7  -6  -3    4.60    0.55
   7  -6   3    4.43    0.56
   7  -6   3    4.51    0.54
   8  -6   3    3.15    0.42
   8   6   3    2.61    0.40
  -8  -6  -3    3.25    0.43
   8   6   3    2.86    0.45
   8   6   3    2.42    0.42
   8  -6   3    2.50    0.38
   9  -6   3    0.02    0.08
  -9  -6  -3    0.05    0.13
  -9   6  -3    0.07    0.09
   9   6   3   -0.03    0.15
   9   6   3    0.16    0.13
   9   6   3    0.05    0.13
 -10  -7   3    2.51    0.28
  -9   7   3    5.05    0.47
  -9   7   3    6.22    0.52
  -9  -7   3    4.87    0.55
  -8   7   3    3.72    0.50
  -8  -7   3    4.29    0.57
   7  -7  -3    0.41    0.33
  -7  -7   3   -0.06    0.22
  -7   7   3   -0.05    0.18
  -6   7   3    0.39    0.28
   6  -7  -3    0.28    0.30
   5  -7  -3   12.90    1.18
   5  -7  -3   12.90    1.11
  -5   7   3   12.94    1.21
  -4   7   3    0.14    0.18
   4  -7  -3    0.21    0.26
   4  -7  -3   -0.06    0.17
  -3   7   3   64.26    2.57
  -3   7   3   61.48    2.49
   3  -7  -3   63.04    2.62
   2  -7  -3   36.92    1.75
  -2   7   3   39.50    1.83
  -2   7   3   36.77    1.82
  -1   7   3   98.72    3.44
   1  -7  -3   99.09    3.35
  -1   7   3   89.34    3.39
   0   7   3   20.37    1.27
   1   7   3   15.54    1.10
   2   7   3    6.19    0.68
   3   7   3   18.53    1.25
   3  -7   3   16.68    1.21
   4  -7   3    3.00    0.63
   4  -7   3    3.65    0.60
   5  -7   3    0.22    0.34
   6   7   3    2.40    0.52
   6   7   3    2.00    0.44
   6  -7   3    2.22    0.62
   6  -7   3    1.97    0.36
   7   7   3    0.59    0.29
   7  -7   3    0.42    0.20
  -7  -7  -3    0.72    0.25
   7   7   3    0.11    0.20
   8   7   3    6.33    0.62
  -8  -7  -3    6.43    0.57
   8  -7   3    5.66    0.53
   9   7   3    4.87    0.40
  -9  -7  -3    5.28    0.39
  10   8  -3    9.98    0.49
 -10  -8   3   11.04    0.51
  -9  -8   3    0.07    0.18
  -9   8   3    0.25    0.16
  -8  -8   3    6.85    0.68
  -8   8   3    6.17    0.62
   7  -8  -3   32.00    2.16
  -7  -8   3   36.83    1.78
  -7   8   3   34.04    1.70
   6  -8  -3    0.10    0.27
   5  -8  -3    1.87    0.48
   5  -8  -3    1.70    0.42
   4  -8  -3   37.44    1.96
   4  -8  -3   36.20    2.00
  -3   8   3   61.78    2.53
   3  -8  -3   58.47    2.60
  -2   8   3  281.55    8.26
  -2   8   3  279.91    8.16
   2  -8  -3  278.88    8.09
  -1   8   3   36.99    1.89
   1  -8  -3   38.83    1.85
  -1   8   3   39.38    1.97
   0   8   3   51.64    2.31
   1   8   3   63.41    2.66
   2   8   3  251.49    7.54
   3  -8   3    8.16    0.89
   3   8   3    2.53    0.47
   4  -8   3    0.58    0.33
   5  -8   3    2.27    0.63
   6  -8   3   55.31    2.16
   6   8   3   54.34    2.45
   6  -8   3   56.98    3.18
   6   8   3   52.85    2.35
   6   8   3   55.13    2.21
   7   8   3    1.17    0.38
  -7  -8  -3    1.33    0.31
   7   8   3    1.76    0.38
   7  -8   3    1.31    0.29
   8   8   3   11.87    0.84
   8   8   3   14.20    0.88
  -8  -8  -3   14.05    0.83
  -8   8  -3   11.97    0.68
   8  -8   3   12.40    0.76
  -9  -8  -3    0.38    0.12
   9   8   3    0.41    0.16
  -9  -8  -3    0.40    0.12
  -9   9   3    5.74    0.47
  -9  -9   3    6.82    0.53
  -8   9   3    1.36    0.32
  -8  -9   3    1.15    0.31
   7  -9  -3    0.60    0.32
  -7  -9   3    1.42    0.35
  -7   9   3    0.73    0.28
   6  -9  -3    5.86    0.87
   5  -9  -3    1.42    0.45
   5  -9  -3    1.32    0.40
   4  -9  -3    9.72    0.99
   4  -9  -3    9.67    1.01
   3  -9  -3   76.38    3.16
  -2   9   3  385.51   10.71
   2  -9  -3  374.30   10.60
  -2   9   3  368.92   10.81
  -1   9   3    1.23    0.37
   1  -9  -3    1.72    0.41
   0   9   3    0.23    0.20
   0   9   3    0.20    0.22
   1   9   3    0.35    0.23
   2   9   3   99.97    3.79
   3   9   3   69.48    2.97
   4  -9   3   30.25    2.06
   5  -9   3   14.85    1.51
   6   9   3   60.95    2.56
   6  -9   3   60.09    3.32
   6   9   3   66.56    2.48
   6   9   3   62.10    2.65
   6  -9   3   63.12    2.35
   7   9   3   55.06    2.27
   7   9   3   54.19    2.25
   7  -9   3   53.47    2.02
  -8  -9  -3    1.93    0.29
   8   9   3    1.62    0.30
   8   9   3    1.44    0.32
   8  -9   3    1.47    0.25
  -8  -9  -3    1.77    0.27
   9   9   3    4.77    0.36
  -9 -10   3   11.41    0.63
  -9  10   3   11.18    0.64
  -8 -10   3   -0.04    0.18
  -8  10   3    0.24    0.22
  -7  10   3    4.33    0.56
   6 -10  -3   33.68    2.17
  -6 -10   3   34.04    1.62
  -6  10   3   32.62    1.69
   5 -10  -3   -0.09    0.21
   5 -10  -3   -0.18    0.24
   4 -10  -3   17.77    1.40
   4 -10  -3   20.59    1.52
   3 -10  -3  615.46   16.84
  -2  10   3   34.20    1.89
   2 -10  -3   32.15    1.81
  -2  10   3   32.06    1.94
  -1  10   3  273.24    8.58
   1 -10  -3  269.45    8.30
   0  10   3    0.97    0.34
   0 -10  -3    0.07    0.21
   0  10   3    0.68    0.35
   1  10   3    9.30    0.99
   2  10   3    2.83    0.57
   3  10   3  221.59    7.07
   4 -10   3   16.73    1.51
   5  10   3   88.62    3.36
   5 -10   3   85.63    4.02
   5  10   3   85.83    3.20
   5  10   3   89.75    3.21
   6 -10   3   15.15    0.94
   6 -10   3   18.00    1.65
   6  10   3   14.10    1.11
   6  10   3   16.50    1.14
   6  10   3   18.01    1.10
   7  10   3   28.09    1.44
   7  10   3   28.05    1.28
   7 -10   3   26.99    1.23
   7  10   3   27.42    1.43
   8  10   3   10.56    0.71
  -8 -10  -3   11.11    0.63
   8 -10   3    9.84    0.58
  -9  11   3    0.14    0.12
  -8  11   3   11.84    0.80
  -7 -11   3    3.75    0.45
  -7  11   3    3.06    0.49
   6 -11  -3   75.26    3.44
  -6 -11   3   71.44    2.69
   6 -11  -3   70.80    3.31
   5 -11  -3    5.36    0.83
   5 -11  -3    7.13    0.92
   4 -11  -3   46.93    2.48
   3 -11  -3    4.55    0.69
  -2  11   3   88.40    3.55
   2 -11  -3   83.17    3.43
  -2  11   3   84.03    3.66
   1 -11  -3    3.28    0.58
  -1  11   3    2.74    0.55
  -1  11   3    2.63    0.59
   0  11   3   30.56    2.05
   0  11   3   40.31    2.17
   1  11   3    8.80    1.00
   2  11   3   42.99    2.35
   3  11   3  256.30    8.06
   4 -11   3   -0.10    0.25
   5  11   3    9.85    0.85
   5  11   3    9.93    0.94
   5 -11   3   10.44    1.23
   5  11   3   11.14    0.91
   6  11   3    7.00    0.76
   6  11   3    7.41    0.70
   6 -11   3    7.88    0.63
   6  11   3    7.52    0.73
   7  11   3    7.33    0.67
   7  11   3    8.16    0.61
   7 -11   3    7.48    0.56
  -8 -11  -3    0.06    0.13
   8  11   3   -0.03    0.15
  -9  12   3    0.62    0.15
  -9 -12   3    0.64    0.16
  -8  12   3  180.42    5.15
  -7  12   3    1.85    0.38
  -7 -12   3    2.00    0.34
   6 -12  -3    1.46    0.44
  -6  12   3    0.62    0.25
  -6 -12   3    0.91    0.28
  -6  12   3    1.54    0.38
   5 -12  -3    1.31    0.45
  -5  12   3    1.53    0.36
  -5  12   3    1.09    0.34
  -5 -12   3    0.96    0.30
  -5  12   3    1.22    0.36
   4 -12  -3    1.55    0.46
   4 -12  -3    2.37    0.55
   3 -12  -3   40.67    2.29
   3 -12  -3   40.64    2.28
  -2  12   3    0.42    0.27
  -2  12   3    0.10    0.21
   2 -12  -3    0.34    0.27
  -1  12   3   14.56    1.38
  -1  12   3   12.22    1.20
   1 -12  -3   13.71    1.22
   0  12   3  166.35    5.94
   0  12   3  178.25    6.28
   1  12   3  170.26    5.99
  -1 -12  -3  170.90    5.90
   2  12   3    4.46    0.77
   3  12   3   14.13    1.33
   4 -12   3    4.03    0.78
   4  12   3    6.41    0.71
   4  12   3    6.22    0.73
   5 -12   3    0.65    0.35
   5  12   3    1.27    0.37
   5  12   3    0.85    0.32
   6  12   3    2.63    0.43
   6  12   3    1.86    0.37
   7  12   3   60.37    2.02
   7  12   3   56.57    2.11
  -7 -12  -3   55.27    2.02
   8  12   3   11.38    0.61
  -8 -12  -3   11.99    0.58
  -8  13   3   73.68    2.34
   8  13  -3   70.55    2.24
  -7 -13   3  223.67    6.24
  -6  13   3  218.56    6.27
  -6 -13   3  214.37    6.27
  -6  13   3  210.43    6.34
   5 -13  -3  105.60    4.29
   5 -13  -3  106.69    4.31
  -5  13   3  104.42    3.76
  -5 -13   3  105.68    3.65
  -5  13   3  106.53    3.68
  -5  13   3  105.84    3.64
   4 -13  -3   -0.09    0.17
  -4  13   3    0.11    0.20
   4 -13  -3    0.09    0.24
  -4 -13   3   -0.06    0.18
  -4  13   3    0.06    0.22
  -4  13   3   -0.05    0.20
   3 -13  -3   43.36    2.45
   3 -13  -3   47.08    2.51
  -2  13   3    1.72    0.52
   2 -13  -3    2.32    0.55
  -2  13   3    2.54    0.58
  -1  13   3   25.16    1.82
  -1  13   3   24.84    1.91
   0  13   3    0.68    0.39
   0 -13  -3    0.44    0.28
   1  13   3  278.99    9.19
  -1 -13  -3  274.10    8.68
   2  13   3  314.21    9.96
  -2 -13  -3  326.95    9.95
   2  13   3  329.23   10.57
   3  13   3  438.14   12.87
  -3 -13  -3  444.10   12.91
   4 -13   3   16.28    1.51
   4  13   3   21.53    1.30
   5  13   3  115.88    3.89
  -6 -13  -3   -0.04    0.17
   6  13   3    0.16    0.18
   6  13   3    0.20    0.17
   7  13   3    0.58    0.19
   7  13   3    0.56    0.17
  -8  13  -3    0.05    0.09
  -8 -13  -3    0.18    0.08
  -8 -14   3  103.59    3.03
  -7  14   3   62.19    2.18
   7  14  -3   61.52    2.21
  -7 -14   3   56.71    2.05
  -6 -14   3   56.59    2.17
  -6  14   3   54.71    2.12
  -6  14   3   51.26    2.13
  -5  14   3    7.16    0.72
  -5 -14   3    7.86    0.76
  -5  14   3    8.59    0.79
  -5  14   3    9.30    0.85
   4 -14  -3    4.00    0.72
  -4  14   3    3.77    0.53
   4 -14  -3    5.22    0.79
  -4  14   3    5.18    0.61
  -4  14   3    4.93    0.65
   3 -14  -3    0.57    0.32
   3 -14  -3    1.00    0.39
  -3  14   3    0.40    0.24
  -3 -14   3    0.33    0.21
  -3  14   3    0.45    0.28
  -2  14   3    5.11    0.87
  -2  14   3    5.86    0.86
   2 -14  -3    7.20    0.94
  -1  14   3   12.99    1.41
  -1  14   3   10.37    1.19
   0  14   3   62.33    3.14
   0 -14  -3   59.37    2.96
   1  14   3  323.66   10.57
  -1 -14  -3  331.45   10.07
  -2 -14  -3  254.91    8.14
   2  14   3  239.84    8.21
   2  14   3  261.82    8.81
   3  14   3   45.18    2.56
   3  14   3   43.39    2.02
  -3 -14  -3   50.19    2.63
   3  14   3   44.59    2.89
   4  14   3   21.49    1.30
  -4 -14  -3   21.55    1.62
   4  14   3   21.04    1.91
  -5 -14  -3   46.49    1.89
  -6 -14  -3    3.04    0.40
   6  14   3    2.91    0.41
   7  14   3    3.41    0.33
  -7 -14  -3    4.30    0.38
  -8  15   3   17.62    0.70
   7  15  -3  161.66    4.65
  -7  15   3  165.53    4.63
  -7 -15   3  160.66    4.60
  -6  15   3   25.47    1.23
  -6 -15   3   23.08    1.21
  -6  15   3   23.51    1.21
   6  15  -3   24.35    1.33
  -5  15   3    1.87    0.37
  -5 -15   3    2.09    0.41
  -5  15   3    2.22    0.40
  -5  15   3    1.52    0.36
   4 -15  -3   42.62    2.42
  -4  15   3   42.22    2.03
   4 -15  -3   38.06    2.26
  -4  15   3   42.02    1.94
  -4  15   3   43.47    1.88
  -3  15   3    0.06    0.19
   3 -15  -3    0.10    0.23
  -3 -15   3   -0.06    0.20
   3 -15  -3    0.09    0.19
  -3  15   3    0.06    0.24
  -2  15   3    5.44    0.66
   2 -15  -3    5.37    0.80
   2 -15  -3    5.99    0.87
   2  15  -3    5.13    0.67
  -2  15   3    4.87    0.79
  -2 -15   3    5.15    0.62
   1 -15  -3    1.49    0.46
  -1  15   3    0.31    0.31
  -1  15   3    0.72    0.38
   0  15   3    1.49    0.52
   0 -15  -3    2.63    0.60
  -1 -15  -3  203.83    6.97
   1  15   3  210.28    7.57
   1  15   3  209.44    6.35
   2  15   3   43.04    2.80
   2  15   3   42.65    2.56
   2  15   3   46.38    2.00
  -2 -15  -3   41.72    2.42
   3  15   3    1.83    0.53
   3  15   3    2.39    0.44
  -3 -15  -3    1.78    0.48
   3  15   3    2.31    0.64
   4  15   3    0.40    0.25
  -4 -15  -3    0.50    0.23
  -5 -15  -3    0.30    0.19
   6  15   3   13.56    0.79
  -6 -15  -3   11.59    0.72
   7  15   3    8.91    0.45
  -7 -15  -3    9.13    0.48
  -7  16   3    6.47    0.44
   7  16  -3    6.42    0.47
  -7 -16   3    6.29    0.43
  -6  16   3    1.27    0.26
  -6 -16   3    1.31    0.28
  -6  16   3    1.18    0.26
   6  16  -3    1.02    0.29
  -5 -16   3    0.09    0.18
  -5  16   3   -0.05    0.20
   5  16  -3    0.05    0.21
  -5  16   3   -0.09    0.17
  -5  16   3    0.11    0.17
  -4 -16   3    0.76    0.27
  -4  16   3    0.97    0.30
  -4  16   3    0.79    0.26
  -4  16   3    0.39    0.25
   4  16  -3    0.59    0.31
   3 -16  -3    5.23    0.81
  -3  16   3    3.95    0.56
   3 -16  -3    4.53    0.71
  -3 -16   3    3.61    0.53
  -3  16   3    3.79    0.59
   3  16  -3    4.80    0.65
  -2  16   3   17.05    1.20
   2  16  -3   17.65    1.23
  -2  16   3   16.38    1.45
   2 -16  -3   16.54    1.40
  -1  16   3   99.26    4.54
  -1  16   3  101.46    3.56
  -1 -16   3  108.51    3.63
  -1  16   3  101.04    4.33
   1 -16  -3  102.87    4.18
  -1  16   3  102.34    3.76
   1  16  -3  106.58    3.72
   0  16   3   10.77    1.32
   0  16   3   10.36    1.21
   0  16   3   11.70    1.00
  -1 -16  -3    0.73    0.34
   1  16   3    0.50    0.36
   1  16   3    0.29    0.21
   2  16   3   16.15    1.49
   2  16   3   15.45    1.62
   2  16   3   17.28    1.11
  -2 -16  -3   19.04    1.50
   3  16   3    4.82    0.58
   4  16   3    5.30    0.60
  -4 -16  -3    5.73    0.55
   5  16   3    0.57    0.24
  -5 -16  -3    0.48    0.19
   6  16   3    2.90    0.31
  -6 -16  -3    4.03    0.37
   6  16   3    3.84    0.38
   6  17  -3   16.78    0.92
  -6  17   3   16.65    0.80
  -6  17   3   18.24    0.86
  -5  17   3   41.55    1.72
  -5  17   3   42.83    1.62
   5  17  -3   44.53    1.88
  -4  17   3   26.50    1.36
   4  17  -3   24.43    1.40
  -4  17   3   23.88    1.36
  -4 -17   3   24.91    1.33
  -3  17   3   13.48    0.99
   3  17  -3   13.69    1.06
  -3  17   3   13.43    1.03
  -2  17   3    2.89    0.48
   2  17  -3    3.01    0.53
  -1 -17   3   25.72    1.39
  -1  17   3   23.82    1.42
   1 -17  -3   25.30    1.80
  -1  17   3   25.02    1.83
   1  17  -3   22.67    1.39
  -1  17   3   24.77    1.48
   0  17   3   13.31    1.00
   0  17   3   13.50    1.46
   0  17   3   11.76    1.27
   0  17   3   13.69    1.05
   1  17   3    8.81    0.83
   2  17   3    9.46    0.76
   2  17   3    7.66    0.72
   3  17   3   32.62    1.53
   4 -17   3   16.15    0.90
   4  17   3   15.35    0.95
  -4 -17  -3   16.50    0.89
   5  17   3   81.77    2.55
  -5 -17  -3   72.84    2.41
  -6 -17  -3   31.00    1.09
   6  18  -3    4.79    0.40
  -6 -18   3    5.32    0.40
  -5  18   3    3.57    0.39
   5  18  -3    4.21    0.48
  -5 -18   3    3.15    0.40
  -4  18   3    6.84    0.62
  -4  18   3    6.36    0.63
   4  18  -3    6.89    0.68
  -3  18   3    2.18    0.40
  -3 -18   3    1.78    0.36
  -3  18   3    2.29    0.44
   3  18  -3    1.57    0.40
   2  18  -3    2.51    0.46
  -2 -18   3    3.05    0.45
  -1  18   3    2.71    0.47
  -1 -18   3    2.62    0.41
   1  18  -3    3.11    0.48
  -1  18   3    3.10    0.50
   0  18   3   11.99    0.95
   0  18   3   12.86    0.92
   0  18   3   10.73    0.90
   0  18  -3   10.96    0.86
   1  18   3    6.83    0.69
   2  18   3    3.19    0.44
   3  18   3   12.40    0.81
  -4 -18  -3    1.37    0.23
   4 -18   3    0.97    0.23
   4  18   3    1.58    0.30
   5  18   3   27.17    1.15
  -5 -18  -3   29.44    1.08
  -5  19   3    0.13    0.12
  -5 -19   3    0.05    0.13
   5  19  -3    0.05    0.17
  -4  19   3    2.95    0.37
  -4 -19   3    3.62    0.41
   4  19  -3    3.48    0.44
  -4  19   3    2.67    0.38
  -3 -19   3   15.51    0.94
  -3  19   3   16.53    0.98
   3  19  -3   16.90    1.04
  -3  19   3   16.18    1.01
   2  19  -3    7.16    0.68
  -2 -19   3    7.15    0.63
  -1  19   3    4.32    0.53
  -1  19   3    4.04    0.55
  -1 -19   3    4.25    0.46
   1  19  -3    4.55    0.54
   0  19   3   10.25    0.84
   0  19   3    9.82    0.75
   0  19   3   10.12    0.82
   0  19  -3   10.28    0.77
   1  19   3    5.95    0.61
   1  19   3    5.76    0.59
   1  19   3    6.45    0.62
   2  19   3    3.20    0.45
   2  19   3    2.85    0.42
   2  19   3    2.56    0.36
   3  19   3   -0.03    0.13
   3  19   3    0.08    0.14
   3  19   3    0.29    0.22
   3 -19   3    0.09    0.19
   4  19   3   10.75    0.61
   4  19   3   10.73    0.61
   4 -19   3   10.26    0.57
   5  19   3   31.25    1.05
  -4  20   3    0.33    0.15
  -4 -20   3    0.31    0.15
   4  20  -3    0.46    0.19
  -3  20   3   50.93    1.90
  -3 -20   3   52.88    1.83
  -3  20   3   51.55    1.88
   3  20  -3   52.15    1.93
  -2  20   3   18.00    0.99
  -2 -20   3   17.88    0.90
   2  20  -3   16.15    0.95
  -1 -20   3   39.95    1.46
   1  20  -3   37.19    1.58
  -1  20   3   39.19    1.66
  -1  20   3   37.74    1.63
   0  20   3    8.28    0.68
   0  20   3    7.91    0.58
   0  20   3    8.11    0.67
   1  20   3   24.22    1.12
   1  20   3   22.49    1.15
   1  20   3   23.33    1.12
   2  20   3    1.20    0.25
   2 -20   3    0.71    0.21
   2  20   3    1.07    0.24
   3  20   3   22.82    0.98
   3 -20   3   23.03    0.96
   3  20   3   21.62    0.87
   3  20   3   25.34    1.06
   4  20   3    3.32    0.31
  -3 -21   3    3.65    0.29
   3  21  -3    3.61    0.35
  -3  21   3    3.97    0.36
  -2  21   3    3.13    0.35
   2  21  -3    3.11    0.35
  -2 -21   3    2.24    0.24
  -1  21   3    0.67    0.21
  -1 -21   3    0.28    0.12
  -1  21   3    0.85    0.23
   1  21  -3    0.71    0.21
   0 -21   3    4.02    0.35
   0  21   3    3.82    0.41
   0  21   3    3.37    0.38
   1  21   3    0.66    0.18
   1  21   3    0.74    0.17
   1  21   3    0.57    0.16
   1 -21   3    0.75    0.18
   2 -21   3    7.10    0.47
   2  21   3    6.93    0.45
   2  21   3    7.59    0.48
   3  21   3    0.81    0.15
  -2  22   3    9.16    0.47
  -1  22   3   10.00    0.53
  -1  22   3    8.95    0.51
   0  22   3   27.71    1.02
 -10   0   4   25.42    1.06
 -10   0   4   25.98    1.05
 -10   0   4   27.25    1.15
  -9   0   4    0.41    0.25
  -8   0   4    3.11    0.71
  -8   0   4    2.53    0.46
  -7   0   4   20.14    1.82
  -6   0   4   40.65    2.57
  -5   0   4   68.21    3.27
  -4   0   4 2166.45   54.98
  -3   0   4  535.92   14.66
  -2   0   4  347.00    9.76
  -1   0   4  114.62    3.76
  -1   0   4  112.30    3.79
   0   0   4   81.48    2.98
   0   0   4   83.62    3.01
   0   0   4   80.93    2.97
   1   0   4    4.29    0.51
   1   0   4    4.91    0.58
   1   0   4    4.47    0.59
   1   0   4    3.86    0.55
   2   0   4   42.92    2.06
   2   0   4   43.19    2.12
   2   0   4   44.00    2.01
   3   0   4    4.11    0.66
   3   0   4    3.44    0.61
   4   0   4   68.74    3.31
   5   0   4  532.82   15.69
   6   0   4   14.77    1.63
   7   0   4   39.21    1.73
   7   0   4   38.65    1.91
   7   0   4   39.40    1.77
   7   0   4   33.48    2.36
   8   0   4    0.89    0.30
  -8   0  -4    1.13    0.26
   8   0   4    0.88    0.25
   9   0   4   25.00    1.11
  -9   0  -4   24.27    1.02
 -10  -1   4    5.88    0.42
 -10  -1   4    5.93    0.46
 -10  -1   4    6.85    0.53
 -10   1   4    6.15    0.42
  -9   1   4    2.20    0.37
  -9  -1   4    1.76    0.37
  -8  -1   4    0.61    0.29
  -8   1   4    0.88    0.29
  -8  -1   4    0.83    0.40
  -7  -1   4    1.73    0.59
  -6  -1   4    8.42    1.13
  -5  -1   4   38.26    2.30
  -4  -1   4 1122.43   29.38
  -3  -1   4 1018.18   26.50
  -2  -1   4   46.89    2.11
  -1  -1   4    0.05    0.15
  -1   1   4    0.05    0.15
   0   1   4  126.29    4.06
   0  -1   4  125.43    4.04
   0   1   4  116.84    4.00
   1   1   4   67.33    2.71
   1  -1   4   69.58    2.63
   1  -1   4   68.59    2.48
   1   1   4   63.35    2.64
   1   1   4   69.90    2.56
   2   1   4  124.80    4.29
   2  -1   4  123.25    4.21
   2  -1   4  124.52    4.15
   2   1   4  122.01    4.31
   3   1   4   46.57    2.42
   3  -1   4   47.84    2.40
   3   1   4   48.07    2.41
   4   1   4  120.52    4.79
   4  -1   4  117.45    4.72
   5   1   4  702.70   19.86
   5  -1   4  695.89   19.79
   6   1   4   75.65    3.96
   6  -1   4   76.09    3.94
   7   1   4    3.73    0.58
   7  -1   4    3.88    0.57
   7   1   4    3.99    0.53
   7   1   4    4.10    0.52
   7  -1   4    3.66    0.76
   7   1   4    4.04    0.80
   7  -1   4    3.57    0.49
   8   1   4    0.99    0.26
   8   1   4    1.07    0.30
  -8   1  -4    0.86    0.25
  -8  -1  -4    0.73    0.23
   8   1   4    1.38    0.29
   8  -1   4    0.99    0.27
   9   1   4    0.28    0.19
   9   1   4    0.25    0.16
  -9  -1  -4    0.51    0.16
   9  -1   4    0.38    0.16
 -10  -2   4    1.52    0.25
 -10  -2   4    1.34    0.24
 -10   2   4    1.48    0.26
  -9  -2   4   80.23    2.84
  -9   2   4   79.70    2.69
  -8  -2   4    7.96    1.10
  -8   2   4    8.06    0.75
  -8  -2   4    7.48    0.77
  -8   2   4    6.78    1.01
  -7   2   4   11.19    0.92
  -7  -2   4   10.68    0.93
  -7  -2   4   10.92    1.33
  -7   2   4   11.16    1.35
  -6   2   4   34.85    2.34
  -6  -2   4   33.62    2.30
  -5  -2   4    1.36    0.44
  -5   2   4    1.47    0.47
  -4  -2   4   52.73    2.57
  -4   2   4   47.02    2.46
  -3  -2   4  497.02   13.26
  -3   2   4  459.35   13.17
  -2   2   4  162.20    5.19
  -2  -2   4  164.75    5.19
  -1  -2   4  318.76    9.31
  -1   2   4  344.23    9.34
  -1   2   4  349.58    9.43
  -1   2   4  337.78    9.38
  -1  -2   4  335.37    9.32
   0  -2   4   15.83    1.05
   0   2   4   14.40    1.00
   0  -2   4   14.94    1.02
   0   2   4   14.43    1.01
   0   2   4   15.48    1.02
   0  -2   4   14.72    1.02
   0   2   4   14.73    1.03
   1  -2   4   28.65    1.55
   1   2   4   25.21    1.47
   1   2   4   28.39    1.44
   1  -2   4   26.78    1.50
   1   2   4   26.78    1.45
   1  -2   4   28.68    1.47
   1   2   4   26.54    1.51
   2   2   4    8.97    0.90
   2   2   4    8.55    0.81
   2  -2   4    9.55    0.85
   2   2   4   10.28    0.81
   2  -2   4   10.60    0.96
   2   2   4   11.68    1.00
   3   2   4   15.98    1.35
   3  -2   4   14.74    1.25
   3   2   4   15.37    1.27
   4   2   4    9.99    1.18
   5   2   4   91.38    4.31
   5  -2   4   94.08    4.29
   6   2   4  107.00    4.00
   6  -2   4  109.12    5.00
   6   2   4  123.57    4.05
   6  -2   4  120.05    4.11
   6  -2   4  118.08    3.81
   7  -2   4    2.13    0.47
   7   2   4    3.11    0.74
   7  -2   4    1.91    0.59
   7   2   4    3.05    0.48
   7  -2   4    1.68    0.54
   7   2   4    1.48    0.50
   7   2   4    1.23    0.39
   7   2   4    2.94    0.43
   7  -2   4    2.36    0.41
   8  -2   4    3.27    0.47
   8   2   4    3.11    0.45
  -8  -2  -4    3.37    0.43
   8  -2   4    3.35    0.43
   8   2   4    4.29    0.47
   9  -2   4    0.23    0.17
   9   2   4    0.13    0.15
  -9  -2  -4    0.14    0.13
  -9   2  -4    0.13    0.13
   9   2   4    0.08    0.14
 -10  -3   4    4.04    0.37
 -10   3   4    3.34    0.35
 -10  -3   4    4.26    0.39
  -9   3   4    0.03    0.16
  -8   3   4   12.36    0.91
  -7   3   4   64.50    2.59
  -7  -3   4   67.73    3.54
  -6  -3   4  271.78    9.08
  -6   3   4  283.54    9.17
  -5  -3   4   80.05    3.69
   5  -3  -4   90.52    3.44
  -5   3   4   85.31    3.78
   4  -3  -4  100.38    3.54
  -4   3   4   96.62    3.89
  -4  -3   4   96.43    3.88
   3  -3  -4   33.31    1.65
  -3   3   4   33.09    1.87
  -2   3   4    4.95    0.59
  -2  -3   4    4.68    0.60
  -2   3   4    5.30    0.63
  -1   3   4   12.53    0.96
  -1  -3   4   12.78    0.92
  -1   3   4   12.13    0.89
  -1  -3   4   11.70    0.93
  -1   3   4   12.87    0.96
   0  -3   4   12.50    0.93
   0   3   4   13.49    0.97
   0  -3   4   13.24    0.97
   0   3   4   11.49    0.91
   0   3   4   12.49    0.94
   0  -3   4   12.51    0.94
   0   3   4   12.45    0.93
   1   3   4  498.95   13.36
   1   3   4  469.44   13.17
   1  -3   4  480.94   13.31
   1   3   4  498.56   13.22
   1  -3   4  498.58   13.19
   1   3   4  495.94   13.34
   1  -3   4  499.93   13.38
   2   3   4  309.35    9.01
   2  -3   4  312.17    8.73
   2   3   4  292.58    8.58
   2  -3   4  321.04    9.02
   2   3   4  300.20    8.91
   3   3   4  122.19    4.56
   3  -3   4  114.59    4.34
   3   3   4  114.69    4.33
   4   3   4    4.28    0.78
   4  -3   4    5.08    0.78
   5   3   4    9.29    1.25
   6   3   4    3.99    0.59
   6  -3   4    4.38    0.54
   6  -3   4    4.53    0.88
   6   3   4    4.49    0.61
   6   3   4    3.68    0.48
   6  -3   4    4.29    0.83
   6  -3   4    4.11    0.58
   7  -3   4   -0.06    0.29
  -7  -3  -4   -0.09    0.17
   7   3   4    0.16    0.22
   7   3   4    0.06    0.27
   7   3   4    0.25    0.19
   8   3   4    1.19    0.32
  -8  -3  -4    0.99    0.25
   8  -3   4    1.19    0.31
   8   3   4    1.07    0.28
   9   3   4    0.20    0.15
   9  -3   4    0.18    0.14
  -9  -3  -4    0.17    0.12
  -9   3  -4    0.36    0.14
   9   3   4    0.27    0.11
   9   3   4    0.10    0.14
 -10  -4   4    9.06    0.53
 -10   4   4    9.44    0.55
  -9  -4   4   10.65    0.81
  -9  -4   4   11.48    0.81
  -9   4   4   11.02    0.82
  -8  -4   4   66.73    2.67
  -7  -4   4    7.33    1.07
  -7   4   4    7.24    1.06
  -7  -4   4    6.32    0.74
  -6   4   4    3.15    0.70
   6  -4  -4    2.08    0.51
  -6  -4   4    3.69    0.74
   5  -4  -4    4.83    0.69
  -5   4   4    5.01    0.80
  -5  -4   4    5.03    0.82
   4  -4  -4   53.70    2.34
  -4   4   4   55.35    2.65
   3  -4  -4   34.26    1.69
  -3  -4   4   32.65    1.82
  -3   4   4   35.71    1.90
  -2   4   4   17.96    1.22
  -2  -4   4   18.52    1.22
  -1   4   4  152.55    4.73
  -1  -4   4  147.08    4.81
  -1   4   4  158.12    4.90
  -1   4   4  155.55    4.91
   0   4   4  108.81    3.78
   0  -4   4  115.42    3.83
   0  -4   4  118.85    3.85
   0   4   4  106.36    3.74
   0  -4   4  116.31    3.80
   0   4   4  116.30    3.83
   1  -4   4  262.39    7.56
   1   4   4  246.50    7.47
   1  -4   4  256.38    7.52
   1   4   4  269.66    7.56
   1   4   4  257.42    7.45
   1   4   4  256.14    7.38
   1  -4   4  241.61    7.30
   2  -4   4   66.98    2.81
   2   4   4   63.09    2.75
   2  -4   4   58.47    2.62
   2   4   4   66.52    2.59
   2  -4   4   64.10    2.75
   2   4   4   65.44    2.76
   3  -4   4   56.84    2.75
   3   4   4   54.95    2.83
   3  -4   4   59.25    2.74
   3   4   4   58.18    2.72
   4  -4   4   11.25    1.23
   4   4   4   11.26    1.28
   4  -4   4   11.15    1.19
   4   4   4   10.11    1.13
   5   4   4    1.31    0.51
   5  -4   4    2.04    0.59
   6   4   4   95.00    3.57
   6  -4   4  105.68    3.65
   6  -4   4  107.41    4.73
   6  -4   4   97.61    4.39
   6   4   4   92.03    4.33
   6   4   4  102.10    3.62
   7  -4   4   17.76    1.17
   7   4   4   18.98    1.23
  -7  -4  -4   19.76    1.13
   7   4   4   18.62    1.07
   7   4   4   19.38    1.22
   8   4   4    0.99    0.31
   8   4   4    1.32    0.31
  -8  -4  -4    1.09    0.25
   8  -4   4    1.10    0.29
   8   4   4    0.58    0.23
   8  -4   4    0.82    0.25
   9   4   4   54.12    1.78
   9  -4   4   59.75    1.85
   9   4   4   60.62    1.90
  -9  -4  -4   57.94    1.85
  -9   4  -4   58.68    1.82
   9   4   4   62.15    1.93
 -10  -5   4    0.19    0.14
 -10  -5   4    0.16    0.10
 -10   5   4    0.21    0.11
  -9  -5   4    6.36    0.62
  -9  -5   4    6.62    0.59
  -9   5   4    7.95    0.64
  -8  -5   4   86.88    3.19
  -7   5   4    1.27    0.48
   7  -5  -4    2.04    0.53
  -7  -5   4    1.94    0.57
  -7  -5   4    1.20    0.35
   6  -5  -4    7.79    0.97
  -6  -5   4    7.58    1.04
  -6   5   4    8.98    1.14
  -5  -5   4    5.56    0.85
  -5   5   4    5.48    0.86
   5  -5  -4    7.49    0.87
  -4   5   4    2.23    0.50
  -4  -5   4    1.37    0.42
   4  -5  -4    1.85    0.41
  -3   5   4   40.73    1.94
  -3  -5   4   34.59    1.91
  -3   5   4   40.00    2.05
   3  -5  -4   42.19    1.97
  -2  -5   4   22.95    1.36
  -2   5   4   23.35    1.39
   2  -5  -4   22.69    1.25
  -2   5   4   21.15    1.34
  -1  -5   4   -0.16    0.21
  -1   5   4    0.47    0.23
  -1   5   4    0.53    0.23
  -1   5   4   -0.05    0.16
   0  -5   4    7.44    0.69
   0  -5   4    7.42    0.71
   0   5   4    7.87    0.72
   0   5   4    5.80    0.64
   1   5   4   99.24    3.59
   1  -5   4  101.15    3.61
   1  -5   4  107.01    3.67
   1   5   4  100.21    3.59
   1   5   4  105.29    3.66
   1   5   4  100.88    3.52
   1  -5   4   95.36    3.43
   2   5   4   31.52    1.79
   2  -5   4   31.28    1.75
   2   5   4   31.91    1.69
   2  -5   4   34.00    1.83
   2   5   4   32.93    1.80
   2  -5   4   31.59    1.80
   3  -5   4    2.43    0.53
   3   5   4    3.10    0.56
   4  -5   4    6.51    0.89
   4  -5   4    6.50    0.95
   4   5   4    5.36    0.83
   5  -5   4   17.60    1.58
   5   5   4   16.80    1.57
   6   5   4    5.66    0.68
  -6  -5  -4    6.73    0.64
   6  -5   4    5.95    0.68
   6  -5   4    5.45    0.90
   6   5   4    6.08    0.95
   6  -5   4    5.86    0.62
   7  -5   4   -0.05    0.18
   7   5   4    0.05    0.24
  -7  -5  -4    0.21    0.18
   7   5   4    0.37    0.25
   7  -5   4    0.17    0.18
   8   5   4    1.44    0.33
   8  -5   4    1.65    0.31
   8   5   4    1.81    0.33
  -8  -5  -4    1.61    0.29
   8   5   4    1.41    0.31
   8  -5   4    1.30    0.28
   9   5   4    1.19    0.18
  -9  -5  -4    1.24    0.19
  -9   5  -4    1.16    0.17
   9   5   4    1.52    0.21
   9   5   4    1.86    0.22
 -10   6   4    7.31    0.44
 -10  -6   4    7.58    0.46
  -9  -6   4    2.77    0.42
  -9   6   4    2.34    0.34
  -8   6   4    9.27    0.74
  -8  -6   4   10.32    0.87
   7  -6  -4   32.13    2.12
  -7   6   4   32.41    1.64
  -7  -6   4   34.17    1.77
  -7   6   4   35.23    2.31
   6  -6  -4   19.81    1.56
  -6   6   4   15.02    1.48
   5  -6  -4   15.29    1.31
  -5  -6   4   13.29    1.30
  -5   6   4   16.84    1.47
  -4  -6   4    1.51    0.42
  -4   6   4    2.54    0.52
   4  -6  -4    2.62    0.51
  -3  -6   4    0.46    0.23
  -3   6   4    0.68    0.28
   3  -6  -4    0.90    0.31
  -3   6   4    0.74    0.29
  -2  -6   4    0.28    0.17
  -2   6   4    0.17    0.14
  -2   6   4    0.31    0.22
  -2   6   4    0.37    0.17
   2  -6  -4    0.05    0.14
  -1   6   4   22.15    1.33
  -1   6   4   24.04    1.38
  -1   6   4   24.76    1.48
  -1  -6   4   21.62    1.29
   0   6   4   34.73    1.68
   0  -6   4   35.57    1.71
   0   6   4   35.77    1.69
   0  -6   4   34.48    1.65
   1  -6   4   79.36    2.96
   1   6   4   77.13    2.93
   1  -6   4   79.09    2.97
   1   6   4   71.12    2.86
   1  -6   4   73.27    2.76
   1   6   4   76.88    2.83
   1   6   4   70.94    2.96
   2   6   4   35.77    1.94
   2  -6   4   37.69    1.96
   2  -6   4   42.10    2.08
   2   6   4   40.01    1.99
   2  -6   4   41.96    2.06
   2   6   4   36.80    1.95
   3  -6   4    8.09    0.96
   3   6   4    7.40    0.78
   3  -6   4    8.50    0.93
   3   6   4    7.08    0.86
   4  -6   4    2.29    0.59
   4   6   4    2.14    0.53
   4  -6   4    2.67    0.57
   5  -6   4   14.30    1.49
   5  -6   4   12.53    1.33
   5   6   4   11.25    1.27
   6  -6   4    0.16    0.19
   6   6   4   -0.06    0.21
   6  -6   4    0.10    0.22
   6   6   4    0.43    0.28
   6   6   4    0.77    0.32
   6  -6   4    0.32    0.20
   7  -6   4   11.63    0.86
   7   6   4   11.45    0.88
  -7  -6  -4   10.72    0.78
   7  -6   4   10.48    0.78
   7   6   4   10.57    0.92
   8  -6   4    0.65    0.20
   8   6   4    0.73    0.22
  -8  -6  -4    0.94    0.23
   8   6   4    1.22    0.31
   8   6   4    0.95    0.27
   8  -6   4    0.81    0.23
   9   6   4   11.62    0.55
   9   6   4   10.79    0.54
  -9   7   4    5.61    0.45
  -9  -7   4    5.02    0.51
  -8  -7   4    4.90    0.59
  -8   7   4    5.51    0.57
  -8   7   4    4.93    0.54
  -7  -7   4   37.98    1.88
   7  -7  -4   42.65    2.43
  -7   7   4   36.65    1.79
   6  -7  -4   65.38    3.17
  -6   7   4   69.09    3.35
   5  -7  -4    9.99    1.08
  -5   7   4   10.88    1.16
   4  -7  -4   62.28    2.87
  -4   7   4   66.49    2.96
  -3   7   4    1.21    0.35
   3  -7  -4    0.70    0.28
  -3   7   4    1.06    0.32
  -2   7   4   79.88    3.04
  -2   7   4   83.62    3.23
   2  -7  -4   79.22    3.02
  -2   7   4   74.55    3.03
  -1   7   4   11.74    0.93
  -1   7   4   12.75    1.04
  -1   7   4   13.02    1.09
   1  -7  -4   12.66    1.01
   0  -7   4    3.57    0.49
   0   7   4    3.27    0.46
   1  -7   4   24.70    1.41
   1   7   4   20.00    1.23
   1   7   4   23.48    1.51
   1  -7   4   25.31    1.42
   2  -7   4    1.88    0.42
   2  -7   4    1.58    0.39
   2   7   4    2.31    0.48
   2  -7   4    1.92    0.43
   3  -7   4   21.95    1.63
   3  -7   4   22.19    1.58
   3   7   4   23.98    1.51
   3  -7   4   24.33    1.61
   4  -7   4   20.98    1.73
   4  -7   4   21.43    1.63
   5  -7   4    1.79    0.53
   6   7   4   13.04    1.10
   6   7   4   14.95    0.99
   6   7   4   13.80    1.07
   6  -7   4   14.71    0.97
   7   7   4    0.32    0.27
   7   7   4    0.10    0.22
   7  -7   4    0.04    0.25
   7  -7   4    0.08    0.19
   8   7   4    1.49    0.30
  -8  -7  -4    1.35    0.23
   8  -7   4    1.40    0.26
   9   7   4    6.70    0.38
  -9   8   4    1.75    0.25
  -9  -8   4    1.37    0.27
  -8   8   4    4.04    0.48
  -8  -8   4    4.01    0.51
   7  -8  -4    5.39    0.83
  -7  -8   4    4.63    0.61
  -7   8   4    6.26    0.66
  -6  -8   4    9.39    0.86
   6  -8  -4    8.25    1.02
  -6   8   4    8.87    0.83
   5  -8  -4    0.09    0.21
   4  -8  -4    1.06    0.34
   4  -8  -4    0.81    0.31
   3  -8  -4   75.16    3.18
  -3   8   4   74.41    3.10
  -2   8   4   64.83    2.82
  -2   8   4   69.68    2.94
   2  -8  -4   64.18    2.73
  -1   8   4   56.74    2.63
  -1   8   4   63.54    2.77
   1  -8  -4   57.77    2.57
   1   8   4    1.37    0.42
   2   8   4   63.00    2.84
   3  -8   4    0.45    0.27
   3   8   4   -0.07    0.14
   4  -8   4    7.01    0.99
   5   8   4    1.33    0.39
   5  -8   4    1.89    0.56
   5   8   4    1.71    0.36
   5   8   4    1.66    0.38
   6   8   4  138.65    4.74
   6   8   4  144.30    4.43
   6   8   4  142.19    4.66
   6  -8   4  141.34    4.38
   7  -8   4   22.05    1.14
   7   8   4   24.60    1.33
   8  -8   4    7.07    0.50
  -8   8  -4    7.11    0.46
   8   8   4    7.52    0.59
   8   8   4    7.24    0.58
  -9   9   4    0.27    0.13
  -9  -9   4    0.43    0.17
  -8  -9   4   31.59    1.45
  -8   9   4   30.26    1.41
  -7  -9   4   17.31    1.13
  -7   9   4   16.65    1.11
   6  -9  -4    2.90    0.63
  -6  -9   4    2.86    0.47
  -6   9   4    2.64    0.47
   5  -9  -4   75.31    3.42
   4  -9  -4   12.77    1.15
   4  -9  -4   11.33    1.14
  -3   9   4   43.27    2.25
   3  -9  -4   45.98    2.37
   2  -9  -4    0.49    0.28
  -2   9   4    0.31    0.22
  -1   9   4   75.83    3.25
   1  -9  -4   76.87    3.14
  -1   9   4   72.94    3.20
   0   9   4    8.18    0.95
   0   9   4    7.33    0.91
   1   9   4   46.46    2.43
   2   9   4    3.23    0.60
   3  -9   4    5.09    0.79
   3   9   4    5.59    0.77
   4  -9   4   37.48    2.37
   5   9   4   10.56    0.98
   5  -9   4   11.34    1.31
   5   9   4    9.68    0.85
   5   9   4   10.53    0.92
   6   9   4    2.92    0.52
   6   9   4    2.25    0.40
   6  -9   4    2.91    0.41
   6   9   4    1.42    0.37
   7   9   4    1.92    0.38
   7   9   4    2.14    0.38
   7  -9   4    2.01    0.32
  -8   9  -4    0.21    0.09
   8   9   4    0.28    0.17
  -8  -9  -4    0.47    0.14
   8  -9   4    0.47    0.14
  -9  10   4    0.19    0.11
  -9 -10   4    0.38    0.12
  -8 -10   4   22.12    1.10
  -8  10   4   21.13    1.10
  -7 -10   4   30.93    1.51
  -7  10   4   30.55    1.55
   6 -10  -4   19.86    1.62
  -6  10   4   21.46    1.31
   5 -10  -4    7.96    1.00
   4 -10  -4   15.09    1.29
   4 -10  -4   16.92    1.42
   3 -10  -4    3.02    0.58
  -3  10   4    5.15    0.74
  -2  10   4   26.70    1.76
   2 -10  -4   26.66    1.70
  -2  10   4   24.86    1.73
   1 -10  -4   11.29    1.08
  -1  10   4   13.21    1.23
  -1  10   4   11.67    1.16
   0  10   4   23.20    1.67
   0 -10  -4   21.51    1.55
   0  10   4   19.48    1.61
   1  10   4   51.74    2.67
   2  10   4   75.54    3.39
   3  10   4    0.43    0.27
   4 -10   4    0.42    0.32
   5  10   4    0.70    0.33
   5 -10   4    0.34    0.29
   5  10   4    0.68    0.32
   5  10   4    1.01    0.32
   6  10   4    8.93    0.83
   6  10   4    8.26    0.76
   6  10   4    7.09    0.68
   6 -10   4    7.45    0.62
   7  10   4   28.68    1.19
   7 -10   4   28.71    1.21
   7  10   4   29.19    1.37
   7  10   4   26.98    1.36
  -8 -10  -4    8.84    0.49
   8  10   4    8.97    0.55
   8 -10   4    7.82    0.44
  -9 -11   4    3.17    0.31
  -9  11   4    3.24    0.27
  -8  11   4    2.65    0.37
  -7  11   4   22.58    1.25
   6 -11  -4    0.09    0.24
  -6 -11   4    0.72    0.24
  -6  11   4    0.11    0.22
  -5  11   4   67.71    2.84
   5 -11  -4   70.65    3.30
  -5 -11   4   67.24    2.63
  -5  11   4   70.83    2.76
   4 -11  -4   40.10    2.25
   4 -11  -4   36.02    2.21
   3 -11  -4   43.66    2.41
  -3  11   4   40.89    2.29
   2 -11  -4    5.61    0.79
  -2  11   4    6.64    0.91
  -2  11   4    6.28    0.86
  -1  11   4   28.86    1.94
   1 -11  -4   30.44    1.90
  -1  11   4   28.15    1.96
   0  11   4   91.88    4.08
   0  11   4   99.66    4.09
   0 -11  -4   95.09    3.91
   1  11   4   49.78    2.84
   1  11   4   50.24    2.73
   2  11   4    6.13    0.89
   3  11   4   13.23    1.27
   4 -11   4   14.63    0.98
   4  11   4   13.54    1.11
   5  11   4   47.24    2.23
   5  11   4   51.70    2.16
   5  11   4   49.34    2.14
   6  11   4    0.31    0.27
   6  11   4    0.24    0.22
   6  11   4    0.18    0.22
   6 -11   4    0.33    0.18
   7  11   4    0.40    0.20
   7  11   4    0.29    0.15
   7 -11   4    0.58    0.17
   8  11   4    2.19    0.24
  -8 -11  -4    2.56    0.23
  -8  12   4   35.02    1.37
  -8 -12   4   35.41    1.48
  -7  12   4   44.77    1.84
  -6 -12   4   57.92    2.24
   5 -12  -4    0.09    0.23
   5 -12  -4    0.38    0.29
  -5  12   4    0.43    0.28
  -5 -12   4    0.36    0.24
  -5  12   4    0.72    0.31
   4 -12  -4    0.63    0.30
   4 -12  -4    0.76    0.34
  -4  12   4    0.61    0.26
  -4  12   4    1.48    0.39
  -4 -12   4    0.33    0.22
   3 -12  -4    0.54    0.31
   3 -12  -4    0.75    0.33
   2 -12  -4   40.16    2.34
  -2  12   4   36.24    2.31
  -2  12   4   40.70    2.35
  -1  12   4   45.52    2.63
   1 -12  -4   43.03    2.40
  -1  12   4   44.57    2.54
   0  12   4  133.59    5.28
   0  12   4  133.34    5.14
   0 -12  -4  128.45    4.95
   1  12   4   28.16    2.00
   1  12   4   27.99    2.13
   2  12   4  128.61    5.01
   3  12   4    6.88    0.92
   3  12   4    6.79    0.73
   3 -12   4    6.39    0.61
   4  12   4   10.10    0.89
   4 -12   4   10.72    0.84
   5  12   4    1.09    0.33
   5  12   4    1.22    0.31
   6 -12   4   10.83    0.68
   6  12   4   12.19    0.81
   6  12   4   11.60    0.81
   7  12   4    4.68    0.42
   7 -12   4    4.29    0.34
   7  12   4    5.22    0.39
  -8  13   4  174.89    4.71
   8  13  -4  168.11    4.68
  -8 -13   4  172.08    4.78
  -7 -13   4    5.10    0.46
  -6  13   4    2.88    0.47
   5 -13  -4    2.20    0.54
  -5 -13   4    1.87    0.39
  -5  13   4    1.52    0.37
   4 -13  -4   10.27    1.12
  -4  13   4   10.54    0.86
   4 -13  -4   11.15    1.18
  -4 -13   4   10.77    0.90
  -4 -13   4   12.36    0.97
  -4  13   4    9.22    0.85
  -4  13   4   11.28    1.00
   3 -13  -4   14.60    1.35
  -3  13   4   14.38    1.04
  -3  13   4   14.55    1.05
  -3  13   4   16.95    1.23
  -2  13   4   22.77    1.74
  -2  13   4   18.75    1.67
  -1  13   4   42.68    2.52
   1 -13  -4   40.73    2.38
  -1  13   4   44.48    2.66
   0  13   4  235.19    8.03
   0 -13  -4  251.14    7.99
   0  13   4  241.26    8.28
   1  13   4    8.60    1.17
   1  13   4    8.76    1.13
   2  13   4   17.12    1.54
   2  13   4   18.28    1.18
  -2 -13  -4   17.70    1.56
   2  13   4   17.07    1.71
   3  13   4    1.03    0.38
   3  13   4    1.07    0.47
   3  13   4    1.06    0.33
  -3 -13  -4    0.91    0.41
   4 -13   4    4.72    0.55
   4  13   4    5.12    0.62
   5  13   4    0.18    0.22
   6  13   4    0.20    0.19
  -6 -13  -4    0.12    0.15
   6  13   4    0.13    0.16
   7  13   4    0.09    0.11
   7  13   4    0.05    0.10
  -7 -13  -4    0.04    0.11
  -8  14   4   37.45    1.11
  -8 -14   4   24.49    1.00
  -7  14   4  114.02    3.46
  -7 -14   4  109.38    3.29
   7  14  -4  114.23    3.55
  -6  14   4    6.17    0.61
  -6 -14   4    7.60    0.68
  -5  14   4    0.17    0.18
  -5  14   4    0.24    0.22
  -5 -14   4    0.80    0.30
   4 -14  -4    9.33    1.06
  -4  14   4    8.60    0.85
  -4  14   4    7.92    0.74
  -4  14   4    9.42    0.80
  -4 -14   4    7.46    0.76
   3 -14  -4    4.52    0.74
  -3  14   4    3.60    0.52
   3 -14  -4    3.30    0.66
  -3  14   4    3.35    0.49
  -3  14   4    3.85    0.62
  -2  14   4    0.06    0.20
  -2  14   4    0.21    0.20
   2 -14  -4   -0.10    0.21
  -2  14   4   -0.11    0.20
  -2  14   4    0.10    0.21
  -2  14   4    0.32    0.25
  -1  14   4    1.03    0.33
  -1 -14   4    1.69    0.39
  -1  14   4    1.16    0.48
   1 -14  -4    1.05    0.39
  -1  14   4    0.70    0.39
  -1  14   4    0.56    0.29
   0  14   4    2.48    0.49
   0  14   4    2.53    0.66
   0 -14   4    2.56    0.45
   0  14   4    2.10    0.43
   1 -14   4  254.76    7.25
   1  14   4  261.52    8.75
   1  14   4  247.60    8.36
  -1 -14  -4  240.55    8.13
   2  14   4   16.12    1.10
  -2 -14  -4   16.66    1.49
   2  14   4   13.79    1.40
   3  14   4    0.26    0.27
   3  14   4    0.83    0.38
   3  14   4    0.16    0.21
  -3 -14  -4    0.19    0.23
   4 -14   4    4.25    0.50
   4  14   4    3.69    0.53
  -5 -14  -4    0.14    0.16
   6  14   4   10.63    0.69
  -6 -14  -4   10.45    0.65
  -7 -14  -4    0.42    0.12
  -7  15   4   12.15    0.67
  -7 -15   4   12.92    0.67
   7  15  -4   13.45    0.73
  -6 -15   4   12.98    0.81
  -6  15   4   13.26    0.83
  -6 -15   4   13.73    0.84
   6  15  -4   13.19    0.91
  -5  15   4    1.32    0.29
  -5  15   4    1.21    0.31
  -4  15   4    0.47    0.23
  -4  15   4    0.17    0.22
  -4  15   4    0.50    0.24
   3 -15  -4    8.95    1.04
  -3  15   4    9.23    0.81
   3 -15  -4    8.72    1.02
  -3  15   4    8.79    0.74
   2 -15  -4   20.57    1.66
  -2  15   4   23.43    1.32
   2 -15  -4   23.63    1.73
  -2 -15   4   23.45    1.39
   2  15  -4   22.24    1.38
  -2  15   4   22.05    1.71
  -2  15   4   21.07    1.32
  -2  15   4   25.33    1.50
  -1  15   4    0.22    0.23
  -1 -15   4    0.28    0.25
   1 -15  -4    0.20    0.21
  -1  15   4    0.31    0.31
  -1  15   4    0.12    0.30
  -1  15   4    0.37    0.26
   0  15   4  166.14    6.19
   0  15   4  166.99    5.37
   0  15   4  170.00    5.37
   0  15   4  166.16    6.41
   0 -15   4  172.66    5.27
   1  15   4   48.40    2.77
  -1 -15  -4   49.52    2.69
   1  15   4   51.27    3.03
   2  15   4  113.87    4.67
   2  15   4  115.00    3.84
  -2 -15  -4  119.05    4.62
   3 -15   4    2.69    0.43
   3  15   4    2.33    0.42
   4 -15   4    7.68    0.63
   4  15   4    6.78    0.69
  -4 -15  -4    7.06    0.59
   5  15   4    1.56    0.29
  -5 -15  -4    1.72    0.29
   6  15   4    1.27    0.23
  -6 -15  -4    1.69    0.23
  -7  16   4    0.16    0.11
   7  16  -4    0.09    0.12
  -6  16   4    5.48    0.46
  -6 -16   4    4.92    0.45
  -5  16   4    2.80    0.37
  -5 -16   4    2.92    0.42
  -5  16   4    2.86    0.39
   5  16  -4    3.15    0.50
  -4  16   4   19.99    1.13
  -4  16   4   19.15    1.05
  -4  16   4   16.21    1.13
   4  16  -4   19.88    1.24
  -3  16   4   66.23    2.58
  -3 -16   4   64.81    2.62
   3  16  -4   72.46    2.76
  -2  16   4   78.01    2.90
  -2  16   4   74.36    2.74
   2  16  -4   75.11    2.90
  -2 -16   4   74.62    2.87
  -2  16   4   77.24    2.99
  -1  16   4   98.36    3.43
  -1  16   4   98.42    3.51
   1 -16  -4   95.84    4.02
  -1 -16   4  100.79    3.44
  -1  16   4   97.28    4.32
  -1  16   4   90.20    4.04
  -1  16   4   95.95    3.51
   0  16   4   63.33    2.58
   0  16   4   63.47    3.21
   0  16   4   59.03    3.27
   0 -16   4   66.08    2.50
   0  16   4   63.85    2.58
   1  16   4    1.55    0.43
   2  16   4    3.27    0.46
   3 -16   4    5.07    0.55
   3  16   4    4.25    0.53
   4 -16   4    3.58    0.42
   4  16   4    3.41    0.44
  -4 -16  -4    3.84    0.40
   5  16   4    2.46    0.33
   5  16   4    2.99    0.38
  -5 -16  -4    3.02    0.32
  -6 -16  -4   25.34    0.94
   6  16   4   28.39    0.99
  -6  17   4    2.99    0.28
  -6 -17   4    2.97    0.30
  -5  17   4   54.67    1.89
  -5 -17   4   54.61    2.00
  -5  17   4   55.26    1.85
   5  17  -4   53.91    2.08
  -4  17   4   28.10    1.33
  -4 -17   4   29.29    1.42
  -4  17   4   27.71    1.43
   4  17  -4   30.92    1.51
  -3 -17   4   32.35    1.57
  -3  17   4   33.04    1.56
   3  17  -4   33.23    1.65
  -2  17   4    0.44    0.22
  -2 -17   4    0.86    0.29
  -2  17   4    0.16    0.22
   2  17  -4    1.06    0.34
  -1 -17   4    8.87    0.77
  -1  17   4    9.43    0.83
  -1  17   4    9.00    0.77
  -1  17   4    9.34    0.85
   0  17   4    5.97    0.65
   0  17   4    6.05    0.67
   0 -17   4    5.00    0.55
   1  17   4    1.18    0.34
   1  17   4    1.86    0.37
   2  17   4   23.05    1.33
   2 -17   4   25.88    1.30
   2  17   4   24.40    1.23
   3  17   4    6.26    0.64
   3 -17   4    7.50    0.63
   3  17   4    7.09    0.61
   4  17   4   20.08    1.06
   4  17   4   22.37    1.06
   4 -17   4   22.14    0.99
   5  17   4   88.04    2.72
  -5 -17  -4   93.78    2.69
   6  18  -4   -0.03    0.10
  -5  18   4   13.19    0.65
   5  18  -4   14.84    0.82
  -4  18   4   67.40    2.32
   4  18  -4   67.82    2.46
  -4 -18   4   73.21    2.43
  -3  18   4   30.44    1.41
  -3 -18   4   31.37    1.44
   3  18  -4   30.19    1.47
  -2  18   4   21.72    1.21
  -2 -18   4   21.89    1.18
   2  18  -4   22.93    1.23
  -2  18   4   22.11    1.26
  -1  18   4    0.84    0.28
  -1  18   4    0.97    0.28
  -1 -18   4    0.90    0.26
  -1 -18   4    0.51    0.22
  -1  18   4    0.94    0.30
   1  18  -4    0.78    0.25
   0  18   4    8.49    0.72
   0 -18   4    9.40    0.72
   0 -18   4    8.95    0.69
   0  18   4   10.43    0.80
   1  18   4    0.26    0.21
   1 -18   4    0.31    0.21
   1  18   4    0.48    0.21
   2  18   4    4.13    0.52
   2 -18   4    4.21    0.47
   3 -18   4    4.86    0.46
   3  18   4    5.52    0.48
   4 -18   4   12.36    0.63
   4  18   4   13.54    0.71
   4  18   4   13.66    0.74
   5  18   4   10.76    0.50
  -5 -19   4    7.48    0.42
   5  19  -4    6.22    0.44
  -4  19   4    7.69    0.51
  -4 -19   4    7.52    0.53
   4  19  -4    7.30    0.56
  -3  19   4  102.24    3.21
  -3 -19   4  107.20    3.24
   3  19  -4  104.63    3.30
  -2  19   4   30.30    1.39
  -2 -19   4   31.30    1.35
  -2 -19   4   30.92    1.28
  -2  19   4   31.62    1.44
   2  19  -4   32.61    1.41
  -1  19   4   15.27    0.94
  -1 -19   4   15.92    0.86
  -1  19   4   14.22    0.81
  -1 -19   4   14.07    0.78
  -1  19   4   14.63    0.92
   0  19   4    6.42    0.60
   0  19   4    5.45    0.52
   0  19   4    5.09    0.52
   0 -19   4    5.91    0.52
   1  19   4    3.26    0.44
   1  19   4    2.92    0.41
   1 -19   4    4.03    0.43
   1  19   4    3.25    0.36
   2  19   4    6.14    0.55
   2  19   4    7.14    0.58
   2 -19   4    6.19    0.51
   3  19   4   30.52    1.24
   3 -19   4   31.74    1.18
   3  19   4   28.78    1.10
   3  19   4   29.71    1.23
   4  19   4   17.15    0.67
   4  19   4   15.39    0.66
  -4 -20   4    3.41    0.28
  -4 -20   4    3.45    0.26
  -3  20   4    1.95    0.25
  -3 -20   4    1.82    0.25
  -3 -20   4    1.71    0.22
   3  20  -4    1.65    0.26
  -2  20   4    0.06    0.13
  -2  20   4    0.09    0.15
  -2 -20   4    0.20    0.12
   2  20  -4    0.05    0.13
  -1 -20   4    0.93    0.18
  -1  20   4    1.08    0.24
   0  20   4    7.18    0.57
   0  20   4    8.14    0.54
   0 -20   4    7.80    0.52
   0  20   4    8.26    0.56
   1  20   4    3.06    0.37
   1  20   4    2.58    0.31
   1 -20   4    2.69    0.31
   2  20   4   12.31    0.69
   2  20   4   13.01    0.69
   2 -20   4   12.75    0.65
   3  20   4    0.02    0.08
   3  20   4    0.03    0.09
   3 -20   4    0.08    0.08
  -2  21   4    6.19    0.41
  -1  21   4    0.11    0.09
   0  21   4    0.93    0.19
   0 -21   4    0.92    0.14
   1  21   4    4.22    0.34
   1  21   4    3.99    0.29
   1 -21   4    4.27    0.30
 -10   0   5    0.02    0.09
 -10   0   5    0.06    0.12
  -9   0   5   -0.08    0.20
  -9   0   5   -0.04    0.17
  -9   0   5   -0.03    0.18
  -8   0   5    0.11    0.22
  -8   0   5   -0.05    0.21
  -7   0   5   -0.12    0.32
  -7   0   5    0.06    0.26
  -6   0   5    0.12    0.32
  -5   0   5    0.11    0.26
  -4   0   5    0.10    0.31
  -3   0   5    0.41    0.28
  -2   0   5   -0.07    0.20
  -1   0   5   -0.07    0.19
  -1   0   5   -0.06    0.15
   0   0   5   -0.07    0.16
   0   0   5   -0.07    0.22
   0   0   5   -0.07    0.17
   1   0   5    0.38    0.24
   1   0   5   -0.07    0.19
   1   0   5   -0.08    0.18
   2   0   5    0.26    0.25
   2   0   5   -0.07    0.17
   2   0   5    0.07    0.18
   2   0   5    0.43    0.29
   3   0   5    0.10    0.22
   3   0   5    0.18    0.28
   3   0   5    0.10    0.21
   4   0   5    0.22    0.39
   4   0   5    0.11    0.27
   5   0   5   -0.12    0.37
   5   0   5   -0.13    0.33
   6   0   5    1.18    0.34
   6   0   5    1.67    0.56
   6   0   5    0.21    0.21
   6   0   5    0.97    0.46
   6   0   5    0.04    0.17
   7   0   5   -0.05    0.21
   7   0   5    0.08    0.17
   7   0   5    0.07    0.16
   8   0   5   -0.11    0.19
  -8   0  -5    0.03    0.14
   9   0   5   -0.02    0.08
 -10   1   5    0.21    0.11
 -10  -1   5    0.26    0.10
 -10  -1   5    0.15    0.13
  -9  -1   5    1.92    0.36
  -9  -1   5    1.48    0.28
  -9  -1   5    1.84    0.34
  -9   1   5    2.20    0.33
  -8   1   5    0.05    0.21
  -8  -1   5    0.21    0.24
  -8  -1   5    0.05    0.24
  -7  -1   5    7.19    1.09
  -7   1   5    7.63    0.78
  -7  -1   5    7.16    0.78
  -6  -1   5    5.25    0.97
  -5  -1   5    5.31    0.88
  -4  -1   5   51.93    2.76
  -3  -1   5    8.88    0.99
  -2  -1   5    6.23    0.77
  -1  -1   5    1.10    0.36
  -1   1   5    1.52    0.37
   0   1   5    9.57    0.93
   0   1   5    9.45    0.92
   0  -1   5   10.34    0.96
   1   1   5    4.56    0.68
   1  -1   5    5.00    0.67
   1   1   5    4.49    0.68
   2   1   5  107.20    4.19
   2   1   5  102.44    3.93
   2  -1   5   99.45    3.83
   2   1   5  108.85    4.19
   3   1   5   16.14    1.47
   3   1   5   15.59    1.39
   3  -1   5   15.86    1.37
   3   1   5   14.30    1.39
   4   1   5  185.51    6.88
   4  -1   5  196.07    6.91
   4   1   5  198.86    6.99
   5   1   5   50.59    3.07
   5  -1   5   55.20    3.14
   5   1   5   52.60    3.06
   6   1   5    6.24    0.74
   6   1   5    6.19    1.04
   6  -1   5    6.61    1.06
   6  -1   5    6.43    0.66
   6   1   5    6.15    0.68
   6  -1   5    6.00    0.99
   6   1   5    5.07    0.91
   6   1   5    5.94    0.58
   6  -1   5    7.50    0.67
   7   1   5   17.59    1.06
   7   1   5   18.92    1.19
   7  -1   5   19.03    1.03
   7   1   5   17.31    0.98
   8   1   5    0.11    0.18
  -8  -1  -5    0.03    0.15
  -8   1  -5    0.16    0.16
   8   1   5    0.21    0.12
   8  -1   5    0.18    0.15
   9  -1   5   13.93    0.61
  -9   1  -5   13.73    0.56
 -10   2   5    0.34    0.13
 -10  -2   5    0.28    0.11
 -10  -2   5    0.30    0.12
 -10   2   5    0.37    0.13
  -9   2   5    2.43    0.39
  -9  -2   5    1.49    0.29
  -9   2   5    1.69    0.27
  -9  -2   5    1.44    0.31
  -9  -2   5    1.44    0.32
  -8  -2   5   23.22    1.33
  -8  -2   5   21.69    1.31
  -8   2   5   19.72    1.25
  -8   2   5   20.93    1.20
  -7  -2   5    1.16    0.36
  -7  -2   5    0.74    0.41
  -7   2   5    1.35    0.51
  -7   2   5    0.81    0.30
  -7  -2   5    0.79    0.34
  -6  -2   5    6.07    1.02
  -6   2   5    6.46    1.05
  -5  -2   5   32.69    2.25
  -5   2   5   37.72    2.39
  -4  -2   5    2.10    0.53
  -4   2   5    1.93    0.54
  -3  -2   5  686.60   18.62
  -3   2   5  676.95   18.58
  -2  -2   5   17.01    1.31
  -2   2   5   18.28    1.34
  -1  -2   5   99.79    3.64
  -1   2   5   91.46    3.55
  -1  -2   5   98.29    3.70
  -1   2   5   99.19    3.71
   0  -2   5  135.64    4.65
   0   2   5  128.38    4.58
   0   2   5  131.15    4.59
   0  -2   5  132.63    4.61
   0  -2   5  133.26    4.58
   0   2   5  138.05    4.62
   1  -2   5    9.93    1.01
   1   2   5    9.48    0.99
   1  -2   5   10.39    1.02
   1   2   5   11.86    1.09
   1   2   5   12.31    1.05
   1  -2   5   10.75    0.99
   2  -2   5   96.64    3.89
   2   2   5   98.97    3.91
   2   2   5   85.78    3.54
   2  -2   5   88.32    3.53
   2  -2   5   95.24    3.85
   2   2   5   96.50    3.87
   3  -2   5   10.40    1.16
   3   2   5    9.57    1.12
   3   2   5    9.06    1.08
   3  -2   5    9.45    1.06
   3  -2   5    9.30    1.11
   3   2   5    9.39    1.13
   4   2   5   45.23    2.74
   4  -2   5   43.17    2.63
   4  -2   5   43.18    2.65
   4   2   5   50.03    2.82
   5   2   5  263.18    8.94
   5  -2   5  261.44    8.84
   5  -2   5  263.22    8.81
   5   2   5  246.19    8.69
   6  -2   5   21.02    1.37
   6   2   5   24.85    1.48
   6  -2   5   23.00    1.95
   6   2   5   21.06    1.15
   6  -2   5   20.19    1.81
   6   2   5   19.24    1.76
   6   2   5   23.07    1.37
   6  -2   5   23.51    1.23
   7  -2   5    8.26    0.67
   7  -2   5    7.96    0.76
   7   2   5    7.96    0.76
  -7  -2  -5    7.57    0.64
   7   2   5    9.13    0.75
   7   2   5    9.04    0.67
   8   2   5    1.57    0.33
   8  -2   5    1.69    0.30
   8   2   5    1.67    0.31
  -8  -2  -5    1.53    0.26
  -8   2  -5    2.02    0.29
   8   2   5    1.62    0.26
   8  -2   5    1.77    0.27
 -10   3   5    1.25    0.18
 -10  -3   5    1.43    0.19
 -10  -3   5    1.63    0.19
 -10   3   5    1.58    0.20
  -9  -3   5   26.68    1.27
  -9  -3   5   27.21    1.27
  -9   3   5   24.98    1.24
  -8   3   5    1.97    0.34
  -8   3   5    1.74    0.39
  -8  -3   5    2.82    0.47
  -7  -3   5    3.11    0.72
  -7   3   5    2.75    0.68
  -7  -3   5    2.57    0.49
  -7   3   5    2.39    0.50
  -7   3   5    2.24    0.41
  -6   3   5   56.95    3.18
  -6  -3   5   53.49    3.08
  -5  -3   5    5.89    0.92
  -5   3   5    4.18    0.81
  -4  -3   5   61.19    3.03
  -4   3   5   63.38    3.09
  -3  -3   5    0.08    0.21
  -3   3   5   -0.17    0.23
  -2  -3   5   14.55    1.19
  -2   3   5   15.12    1.23
  -1  -3   5   68.38    2.88
  -1   3   5   65.70    2.87
   0   3   5    3.55    0.56
   0  -3   5    2.21    0.46
   0   3   5    2.80    0.53
   0  -3   5    2.22    0.47
   0   3   5    2.59    0.53
   1  -3   5   45.16    2.29
   1   3   5   43.80    2.25
   1  -3   5   41.53    2.22
   1   3   5   40.96    2.20
   1   3   5   41.99    2.09
   1   3   5   45.58    2.20
   1  -3   5   42.84    2.12
   2  -3   5    5.25    0.79
   2   3   5    4.34    0.71
   2  -3   5    4.84    0.76
   2   3   5    4.65    0.73
   3  -3   5   41.90    2.43
   3   3   5   38.60    2.34
   3  -3   5   36.29    2.18
   3  -3   5   40.03    2.36
   3   3   5   35.78    2.27
   4  -3   5   68.83    3.43
   4  -3   5   66.28    3.31
   4  -3   5   63.56    3.28
   4   3   5   58.71    3.21
   5  -3   5    2.03    0.57
   5  -3   5    0.97    0.47
   5   3   5    1.15    0.34
   5   3   5    0.84    0.43
   6  -3   5    1.58    0.42
   6   3   5    2.09    0.46
   6  -3   5    1.42    0.55
   6   3   5    0.72    0.53
   6  -3   5    1.96    0.58
   6   3   5    2.04    0.43
   6  -3   5    1.39    0.49
   6  -3   5    1.34    0.33
   6   3   5    1.18    0.50
   7  -3   5    8.95    0.69
   7  -3   5    9.23    0.79
   7   3   5   10.33    0.85
  -7  -3  -5    9.19    0.70
   7   3   5    9.78    0.79
   8   3   5    0.14    0.18
   8  -3   5    0.03    0.15
   8   3   5    0.13    0.16
  -8  -3  -5    0.15    0.14
  -8   3  -5    0.13    0.14
   8   3   5   -0.03    0.13
   8  -3   5    0.08    0.14
 -10  -4   5   11.75    0.61
 -10   4   5   20.75    0.71
  -9  -4   5   28.64    1.24
  -9   4   5   28.68    1.25
  -8  -4   5   82.97    3.04
  -8  -4   5   80.21    2.96
  -8   4   5   85.13    3.01
  -7  -4   5    0.34    0.32
  -7   4   5    0.23    0.28
  -7   4   5    0.52    0.27
  -7  -4   5    0.60    0.32
  -7  -4   5    0.46    0.28
  -6  -4   5   14.53    1.52
  -6   4   5   15.83    1.58
  -5  -4   5    4.08    0.78
  -5   4   5    6.09    0.95
  -4  -4   5   17.46    1.48
  -4   4   5   17.94    1.52
  -3   4   5    9.74    1.03
  -3  -4   5    8.97    0.99
  -2  -4   5   40.90    2.18
  -2   4   5   44.59    2.26
  -1  -4   5  112.81    4.18
  -1   4   5  117.57    4.25
  -1   4   5  123.93    4.32
   0  -4   5  778.21   19.78
   0   4   5  703.46   19.62
   0   4   5  731.32   19.71
   0   4   5  755.62   19.68
   0  -4   5  733.90   19.61
   1   4   5   28.36    1.73
   1  -4   5   27.98    1.74
   1   4   5   28.78    1.75
   1   4   5   28.61    1.68
   1   4   5   25.68    1.59
   1  -4   5   26.47    1.59
   1  -4   5   25.22    1.66
   2  -4   5    0.69    0.31
   2  -4   5    0.44    0.29
   2   4   5    0.35    0.24
   2   4   5    0.73    0.28
   2   4   5    0.94    0.37
   3  -4   5  157.14    5.65
   3   4   5  150.02    5.57
   3  -4   5  141.88    5.30
   3  -4   5  150.81    5.59
   3   4   5  150.66    5.57
   4  -4   5   38.93    2.48
   4   4   5   35.40    2.40
   4  -4   5   38.42    2.41
   4  -4   5   40.50    2.52
   4   4   5   40.14    2.50
   5   4   5    4.27    0.61
   5  -4   5    3.72    0.55
   5   4   5    2.96    0.68
   5  -4   5    3.23    0.76
   5   4   5    3.38    0.75
   5  -4   5    4.43    0.86
   5  -4   5    2.45    0.63
   6  -4   5    7.01    0.74
   6   4   5    7.55    0.79
   6  -4   5    6.35    1.02
   6   4   5    6.81    1.05
   6  -4   5    8.24    1.13
   6   4   5    7.92    0.79
   6  -4   5    6.78    1.02
   6   4   5    6.37    1.01
   6  -4   5    7.37    0.67
   7   4   5    0.14    0.22
   7   4   5    0.26    0.25
   7  -4   5    0.13    0.20
  -7  -4  -5    0.03    0.14
   7   4   5    0.18    0.20
   8  -4   5  132.34    3.89
   8   4   5  133.86    3.93
   8   4   5  139.16    4.05
  -8  -4  -5  138.09    3.82
   8   4   5  130.19    3.88
   8  -4   5  135.09    3.86
  -9  -5   5   24.05    1.12
  -9  -5   5   20.15    0.98
  -9   5   5   25.25    1.08
  -9  -5   5   17.63    0.94
  -8  -5   5    6.69    0.70
  -8  -5   5    6.63    0.65
  -8   5   5    7.00    0.67
  -7  -5   5   26.09    1.52
  -7  -5   5   27.22    1.48
  -7   5   5   24.65    1.43
  -7  -5   5   20.81    1.78
  -7   5   5   24.74    1.93
  -6  -5   5   73.26    2.91
  -6  -5   5   70.11    2.81
  -6   5   5   72.78    2.85
  -6   5   5   69.76    2.72
  -6  -5   5   74.06    3.61
  -6   5   5   68.63    3.54
  -5  -5   5   60.41    3.07
  -5   5   5   52.38    2.94
   4  -5  -5   53.50    2.49
  -4  -5   5   54.98    2.77
  -4   5   5   48.11    2.66
  -3  -5   5    2.18    0.52
  -3   5   5    4.31    0.68
   3  -5  -5    3.70    0.58
  -2  -5   5    0.22    0.24
  -2   5   5    0.83    0.33
  -2   5   5    0.29    0.25
  -1  -5   5  109.38    4.05
  -1   5   5  114.63    4.13
  -1   5   5  116.25    4.24
   0  -5   5  162.13    5.36
   0   5   5  153.00    5.29
   0   5   5  170.53    5.54
   0  -5   5  158.81    5.28
   0   5   5  169.30    5.40
   1  -5   5   38.07    2.08
   1   5   5   35.90    2.03
   1   5   5   35.40    1.98
   1   5   5   37.21    1.98
   1  -5   5   34.62    1.89
   1   5   5   39.74    2.09
   1  -5   5   41.74    2.15
   2  -5   5   17.94    1.45
   2   5   5   17.98    1.44
   2  -5   5   18.44    1.47
   2   5   5   19.08    1.36
   2   5   5   18.13    1.45
   3  -5   5   75.86    3.47
   3   5   5   65.37    3.28
   3  -5   5   75.28    3.43
   3   5   5   74.09    3.42
   4  -5   5   12.98    1.37
   4   5   5   12.80    1.36
   4  -5   5   14.34    1.43
   4   5   5   13.93    1.43
   5  -5   5    5.70    0.67
   5   5   5    7.96    0.79
   5  -5   5    5.52    0.91
   5   5   5    5.83    0.95
   5  -5   5    6.59    1.01
   5   5   5    5.30    0.62
   5   5   5    6.82    0.75
   5  -5   5    5.17    0.88
   5   5   5    5.64    0.92
   6  -5   5    0.42    0.26
   6   5   5    0.22    0.23
   7   5   5   -0.17    0.18
   7   5   5    0.15    0.23
   7  -5   5   -0.04    0.16
  -7  -5  -5    0.06    0.14
   7   5   5   -0.04    0.19
   8   5   5   17.16    0.91
  -8  -5  -5   15.65    0.73
  -8   5  -5   15.40    0.75
   8   5   5   15.97    0.82
  -9  -6   5    3.70    0.41
  -9   6   5    3.60    0.34
  -9   6   5    3.08    0.36
  -9  -6   5    2.43    0.33
  -8  -6   5   19.53    1.18
  -8  -6   5   22.29    1.17
  -8   6   5   19.81    1.11
  -7  -6   5   17.93    1.22
  -7   6   5   18.52    1.19
  -7   6   5   19.18    1.16
  -6   6   5    6.99    1.01
  -6  -6   5    6.67    0.76
  -6   6   5    8.14    0.79
  -6   6   5    7.86    0.76
  -5   6   5    1.24    0.44
   5  -6  -5    1.52    0.44
  -5  -6   5    1.62    0.48
  -4  -6   5    0.18    0.24
  -4   6   5    0.37    0.28
   4  -6  -5    0.16    0.20
   3  -6  -5  129.85    4.51
  -3  -6   5  117.07    4.46
  -3   6   5  121.09    4.55
  -2  -6   5   25.36    1.62
  -2   6   5   26.71    1.68
  -2   6   5   27.70    1.74
  -1  -6   5    3.46    0.55
  -1   6   5    2.81    0.50
  -1   6   5    3.78    0.63
   1  -6  -5    3.61    0.56
   0  -6   5   19.39    1.34
   0   6   5   16.41    1.24
   0   6   5   18.21    1.42
   0  -6   5   19.53    1.31
   0   6   5   21.46    1.38
   1  -6   5   79.08    3.23
   1   6   5   77.93    3.19
   1   6   5   77.65    3.25
   1   6   5   74.15    3.03
   1  -6   5   72.61    2.98
   1  -6   5   76.52    3.18
   1   6   5   68.27    3.05
   2  -6   5   73.36    3.23
   2   6   5   69.35    3.16
   2  -6   5   72.49    3.24
   2   6   5   73.94    3.25
   2   6   5   70.33    3.10
   3  -6   5   12.45    1.24
   3   6   5    9.33    1.09
   3  -6   5   10.51    1.14
   3   6   5   10.45    1.15
   4  -6   5    4.68    0.81
   4  -6   5    4.35    0.78
   4   6   5    3.84    0.74
   4   6   5    4.56    0.81
   5  -6   5   12.27    0.96
   5   6   5   11.77    0.96
   5   6   5   10.91    1.02
   5  -6   5   10.77    1.26
   5  -6   5   11.26    1.30
   5  -6   5   11.75    1.27
   5   6   5   11.33    1.29
   5   6   5   12.68    0.96
   5   6   5   11.23    0.98
   6  -6   5   14.95    1.02
   6   6   5   15.75    1.06
   6   6   5   14.03    1.10
   6   6   5   14.28    1.06
   6  -6   5   15.64    0.96
   7   6   5    2.76    0.45
   7  -6   5    2.38    0.35
   7   6   5    2.47    0.37
   7  -6   5    2.07    0.33
   8   6   5   10.48    0.65
  -8   6  -5    9.38    0.53
   8   6   5    9.39    0.60
   8  -6   5    9.63    0.56
  -9  -7   5    0.05    0.12
  -9   7   5    0.05    0.12
  -9  -7   5    0.27    0.18
  -9  -7   5    0.03    0.14
  -8  -7   5    3.18    0.47
  -8   7   5    3.25    0.41
  -8   7   5    3.52    0.43
  -7  -7   5    0.11    0.21
  -7   7   5    0.05    0.19
  -7   7   5    0.05    0.18
   6  -7  -5    0.27    0.24
  -6  -7   5    0.12    0.24
  -6   7   5    0.05    0.21
   5  -7  -5   20.27    1.55
  -5   7   5   18.09    1.55
  -4   7   5    0.72    0.36
   4  -7  -5    2.64    0.55
   3  -7  -5   66.85    2.93
  -3   7   5   61.03    2.86
  -3   7   5   62.34    2.92
  -2   7   5   50.93    2.48
  -2   7   5   54.12    2.67
   2  -7  -5   55.40    2.46
  -1   7   5    3.52    0.63
   1  -7  -5    3.09    0.55
  -1   7   5    3.03    0.54
   0   7   5    9.46    0.92
   1  -7   5  114.36    4.20
   1   7   5  116.35    4.08
   1   7   5  112.44    4.35
   2  -7   5   16.59    1.34
   2   7   5   12.62    1.19
   2  -7   5   14.02    1.23
   3  -7   5   11.68    1.19
   3  -7   5   13.46    1.28
   4  -7   5    7.23    0.98
   5  -7   5   25.77    2.00
   5   7   5   25.12    1.43
   5   7   5   30.23    1.63
   6  -7   5    5.53    0.59
   6   7   5    7.34    0.77
   6   7   5    7.43    0.63
   6   7   5    7.73    0.75
   6  -7   5    6.77    0.62
   7   7   5   -0.04    0.20
   7   7   5    0.16    0.20
   7  -7   5   -0.03    0.16
   8   7   5   12.39    0.67
  -8   7  -5   10.99    0.55
   8  -7   5   11.22    0.59
  -9   8   5    1.28    0.20
  -9  -8   5    1.39    0.23
  -9  -8   5    0.83    0.20
  -8  -8   5    4.96    0.53
  -8   8   5    6.09    0.54
  -7  -8   5    0.31    0.25
  -7   8   5    0.56    0.25
   6  -8  -5    0.37    0.26
  -6  -8   5    1.09    0.33
   5  -8  -5   16.84    1.44
   4  -8  -5   47.89    2.53
   3  -8  -5    6.65    0.86
  -3   8   5    7.25    0.90
  -2   8   5   31.44    1.96
   2  -8  -5   30.03    1.78
  -1   8   5    9.00    1.05
  -1   8   5    8.77    0.96
   1  -8  -5   10.46    1.02
   0   8   5   68.51    3.15
   1   8   5   53.27    2.71
   2   8   5   62.19    2.97
   4   8   5    1.95    0.44
   4   8   5    2.25    0.44
   4   8   5    1.30    0.36
   5   8   5    2.33    0.42
   5   8   5    1.33    0.36
   6   8   5   12.03    0.99
   6   8   5   12.86    0.86
   6   8   5   13.31    0.97
   6  -8   5   14.90    0.89
   7   8   5    2.68    0.41
   7   8   5    1.99    0.34
   7  -8   5    2.31    0.32
   8   8   5    0.70    0.17
  -8   8  -5    0.57    0.11
  -8  -8  -5    0.69    0.13
   8  -8   5    0.60    0.14
  -9  -9   5    8.62    0.46
  -9  -9   5    8.05    0.50
  -8  -9   5   20.50    1.06
  -8   9   5   19.34    0.97
  -8   9   5   21.21    1.03
  -7  -9   5   15.97    1.05
  -7   9   5   16.97    1.06
   6  -9  -5   40.67    2.32
  -6  -9   5   35.95    1.79
  -6   9   5   40.24    1.88
   5  -9  -5   49.91    2.65
  -5   9   5   48.80    2.19
   4  -9  -5  264.45    8.38
   3  -9  -5   51.19    2.60
  -3   9   5   44.30    2.44
  -2   9   5   16.91    1.44
   2  -9  -5   14.42    1.24
  -1   9   5   37.02    2.27
   1  -9  -5   43.25    2.28
  -1   9   5   37.89    2.19
   0   9   5    0.28    0.22
   0  -9  -5    0.09    0.25
   1   9   5    4.68    0.77
   2   9   5    0.55    0.33
   4   9   5  122.06    4.25
   4  -9   5  121.42    3.91
   4   9   5  122.91    4.12
   4   9   5  114.21    4.04
   5   9   5   45.39    2.17
   5   9   5   50.01    2.08
   5   9   5   46.83    2.11
   6   9   5    2.14    0.42
   6   9   5    2.51    0.42
   6   9   5    1.54    0.33
   6  -9   5    2.40    0.35
   7   9   5    0.28    0.18
   7   9   5    0.52    0.22
   7  -9   5    0.37    0.15
   8   9   5    3.94    0.29
  -9 -10   5    4.17    0.31
  -8 -10   5    0.48    0.18
  -8  10   5    0.21    0.11
  -8  10   5    0.45    0.20
  -7 -10   5   40.78    1.70
  -7  10   5   37.10    1.56
  -7  10   5   40.69    1.73
  -6  10   5   23.96    1.38
   5 -10  -5   60.38    2.98
  -5 -10   5   59.83    2.39
  -5  10   5   59.25    2.48
   4 -10  -5   21.87    1.68
   3 -10  -5   32.78    2.06
  -3  10   5   29.12    1.94
  -2  10   5   53.66    2.79
   2 -10  -5   52.07    2.62
  -1  10   5   15.62    1.41
  -1  10   5   17.21    1.53
   1 -10  -5   18.36    1.47
   0  10   5   34.03    2.19
   0 -10  -5   33.92    2.11
   1  10   5   20.13    1.65
   1  10   5   20.47    1.77
   2  10   5   14.53    1.38
   3  10   5  137.17    4.70
   3 -10   5  143.25    4.53
   3  10   5  141.76    5.14
   3  10   5  139.71    4.60
   3 -10   5  141.13    4.41
   4 -10   5    4.89    0.56
   4  10   5    6.24    0.72
   4  10   5    4.65    0.61
   5  10   5   15.94    1.17
   5  10   5   18.31    1.14
   5  10   5   17.12    1.12
   6  10   5   12.33    0.91
   6 -10   5   12.44    0.76
   6  10   5   12.36    0.80
   6  10   5   12.67    0.88
   7  10   5    5.64    0.48
   7 -10   5    6.05    0.43
  -8 -11   5   41.23    1.62
  -8  11   5   43.97    1.54
  -7  11   5   55.76    2.13
  -7 -11   5   58.61    2.27
  -6  11   5   36.32    1.73
  -6 -11   5   39.04    1.87
   5 -11  -5    8.23    1.00
  -5 -11   5    7.40    0.72
  -5 -11   5    9.14    0.88
  -4 -11   5   80.99    3.08
  -4  11   5   76.80    2.78
   4 -11  -5   80.33    3.55
  -4 -11   5   73.90    2.92
  -4  11   5   76.65    2.95
  -4  11   5   75.24    3.07
   3 -11  -5    0.10    0.25
  -3  11   5    0.18    0.26
   2 -11  -5   30.10    2.02
  -2  11   5   25.37    1.88
   2 -11  -5   28.43    1.87
  -2  11   5   29.78    1.97
  -1  11   5    7.26    1.01
   1 -11  -5    7.58    0.95
  -1  11   5    6.50    0.94
   0  11   5   14.20    1.40
   0 -11  -5   11.47    1.21
   1  11   5  467.81   14.21
  -1 -11  -5  512.31   14.32
   1  11   5  490.41   14.52
   2  11   5    3.70    0.71
   3  11   5    3.39    0.53
   3  11   5    4.18    0.58
   3 -11   5    4.32    0.55
   3 -11   5    3.93    0.49
   4  11   5   29.70    1.51
   4 -11   5   29.63    1.46
   5  11   5   17.30    1.17
   5  11   5   16.70    1.06
   5  11   5   17.02    1.07
   6 -11   5   12.90    0.74
   6  11   5   15.56    0.85
   6  11   5   13.31    0.84
  -7 -11  -5    4.97    0.37
   7  11   5    4.86    0.39
   7 -11   5    4.51    0.33
  -8  12   5   13.06    0.66
  -8 -12   5   15.18    0.75
  -7 -12   5    0.27    0.23
  -7  12   5    0.75    0.25
  -6 -12   5   -0.05    0.25
  -6 -12   5   -0.04    0.16
  -5 -12   5   33.51    1.71
  -5 -12   5   31.61    1.58
  -5  12   5   30.69    1.60
   4 -12  -5    0.38    0.28
  -4 -12   5    0.67    0.29
  -4  12   5    0.55    0.29
  -4  12   5    0.88    0.35
  -4 -12   5    0.53    0.29
  -3  12   5    7.38    0.71
   3 -12  -5    7.18    0.97
  -3  12   5    6.77    0.92
  -3 -12   5    7.04    0.76
  -3  12   5    8.28    0.78
  -3  12   5    6.20    0.74
   3 -12  -5    7.12    0.92
  -3 -12   5    6.35    0.71
   2 -12  -5   85.10    3.77
  -2  12   5   88.14    3.83
  -2  12   5   77.13    3.62
  -1  12   5   64.54    3.26
   1 -12  -5   64.94    3.11
  -1  12   5   59.11    3.12
   0  12   5   89.06    3.99
   0  12   5   83.84    3.90
   0 -12  -5   79.83    3.69
   1  12   5   35.38    1.84
   1  12   5   34.37    2.29
   1  12   5   35.64    1.71
  -1 -12  -5   34.17    2.23
   1 -12   5   35.21    1.72
   1  12   5   35.34    2.42
   1 -12   5   34.35    1.66
   2  12   5   43.12    2.02
   2 -12   5   38.32    1.85
   2  12   5   37.81    2.36
   2  12   5   40.91    1.90
  -2 -12  -5   39.15    2.44
   2  12   5   40.34    2.66
   2 -12   5   39.77    1.77
   3  12   5    5.48    0.65
   3 -12   5    4.58    0.57
   3  12   5    3.95    0.58
   3 -12   5    4.11    0.51
   4  12   5   42.05    1.88
   4 -12   5   44.51    1.84
   4  12   5   46.22    2.01
   5  12   5   22.46    1.20
   5  12   5   22.15    1.16
   6  12   5    4.49    0.43
   6 -12   5    5.33    0.41
   6  12   5    4.60    0.44
  -7 -12  -5   11.27    0.54
  -8 -13   5  116.86    3.79
  -8  13   5  175.97    3.88
  -7  13   5   33.55    1.29
  -7 -13   5   33.70    1.35
  -6 -13   5    2.95    0.45
  -6 -13   5    2.85    0.38
  -5 -13   5   17.11    1.08
  -5  13   5   18.06    1.12
  -5 -13   5   18.48    1.17
  -4 -13   5    2.00    0.39
  -4  13   5    2.42    0.44
  -4  13   5    1.68    0.43
  -4 -13   5    1.68    0.40
  -3  13   5    5.66    0.63
   3 -13  -5    5.05    0.78
  -3  13   5    5.04    0.58
   3 -13  -5    5.64    0.84
  -3 -13   5    4.20    0.59
  -3  13   5    5.29    0.69
  -2  13   5    0.05    0.18
  -2  13   5    0.27    0.22
   2 -13  -5    0.60    0.32
  -2  13   5    0.20    0.24
  -2 -13   5    0.47    0.26
  -2  13   5    0.29    0.19
  -2  13   5    0.18    0.23
  -2  13   5    0.10    0.19
  -1  13   5    3.35    0.71
  -1  13   5    2.87    0.49
  -1 -13   5    2.31    0.42
  -1  13   5    1.29    0.49
   1 -13  -5    3.06    0.64
  -1 -13   5    2.06    0.42
  -1  13   5    2.67    0.46
   0  13   5  205.79    6.32
   0 -13   5  206.24    6.15
   0  13   5  196.05    7.18
   0  13   5  204.34    7.18
   0 -13   5  205.96    6.20
   0 -13   5  202.59    6.08
   0 -13  -5  209.45    7.05
   1  13   5  185.50    5.77
   1  13   5  175.98    6.68
   1  13   5  171.17    6.45
   1  13   5  176.82    5.49
  -1 -13  -5  183.51    6.46
   1 -13   5  190.85    5.51
   2 -13   5    0.04    0.18
   2  13   5    0.60    0.30
   2 -13   5    0.42    0.23
   2  13   5    0.60    0.35
   2  13   5    0.84    0.32
   2  13   5    0.49    0.35
   3  13   5   37.36    1.81
   3 -13   5   36.72    1.71
   3  13   5   37.40    1.81
   4  13   5    2.47    0.40
   4 -13   5    2.93    0.41
   4  13   5    2.19    0.43
   5  13   5    0.07    0.20
   5 -13   5    0.08    0.14
   6  13   5    0.93    0.21
  -6 -13  -5    1.07    0.21
   6 -13   5    0.91    0.16
  -7 -14   5   -0.01    0.05
  -7 -14   5    6.05    0.44
  -6  14   5   -0.03    0.18
  -6 -14   5    0.06    0.16
  -6 -14   5    0.07    0.18
  -5  14   5    4.09    0.51
  -5 -14   5    3.80    0.49
  -5 -14   5    5.16    0.57
  -4 -14   5    1.48    0.34
  -4 -14   5    1.83    0.40
  -4  14   5    1.16    0.32
  -3  14   5    0.70    0.24
  -3  14   5    0.77    0.27
  -3  14   5    0.95    0.29
  -3  14   5    1.60    0.41
  -2  14   5   66.84    2.58
  -2  14   5   68.93    2.64
   2 -14  -5   68.68    3.25
  -2  14   5   64.64    3.20
  -2 -14   5   67.47    2.69
  -2  14   5   67.91    2.74
  -2  14   5   63.48    2.47
  -1  14   5  140.93    4.48
   1 -14  -5  132.85    5.15
  -1 -14   5  136.23    4.27
  -1  14   5  131.47    5.19
   1 -14  -5  128.15    4.99
  -1  14   5  129.85    5.20
  -1 -14   5  132.61    4.40
  -1  14   5  129.67    4.40
   0 -14   5  687.71   18.64
   0  14   5  758.53   19.03
   0 -14   5  711.30   18.76
   0  14   5  704.35   20.07
   0  14   5  701.82   19.99
   0 -14  -5  731.25   19.82
   0 -14   5  724.49   18.70
   0 -14   5  726.26   18.83
   1  14   5    7.16    1.05
   1  14   5    7.59    1.04
   1  14   5    8.23    0.73
  -1 -14  -5    8.45    1.04
   1 -14   5    7.35    0.67
   2  14   5   15.37    1.11
   2 -14   5   15.07    1.03
   2  14   5   15.21    1.05
   2 -14   5   14.98    0.92
   3  14   5    2.56    0.45
   3 -14   5    2.07    0.37
   3  14   5    1.95    0.42
   4  14   5    7.52    0.65
   4 -14   5    7.44    0.60
   4  14   5    5.88    0.66
  -5 -14  -5    8.27    0.56
   5 -14   5    7.85    0.49
   6  14   5    9.52    0.53
  -6 -14  -5    9.93    0.51
  -7  15   5    1.03    0.17
   7  15  -5    0.89    0.18
  -6 -15   5    8.70    0.56
  -6  15   5    7.80    0.57
   6  15  -5    8.43    0.66
  -5 -15   5    4.76    0.49
  -5  15   5    4.71    0.49
  -5 -15   5    3.95    0.47
  -4  15   5    2.17    0.34
  -4 -15   5    2.44    0.42
  -4  15   5    2.08    0.37
  -3  15   5    1.96    0.36
  -3  15   5    3.27    0.45
  -3  15   5    2.40    0.38
  -3  15   5    2.85    0.48
   3  15  -5    3.02    0.49
  -2  15   5    4.83    0.58
  -2  15   5    4.21    0.54
  -2 -15   5    4.39    0.59
  -2  15   5    5.30    0.65
  -1  15   5    4.12    0.57
  -1 -15   5    4.09    0.51
  -1 -15   5    3.91    0.57
  -1  15   5    4.03    0.56
   0  15   5   27.00    1.53
   0 -15   5   29.38    1.50
   0 -15   5   27.55    1.45
   0 -15   5   30.63    1.45
   0 -15   5   27.57    1.37
   1  15   5    3.98    0.56
   1 -15   5    4.28    0.55
   1 -15   5    3.26    0.42
   2  15   5    5.22    0.63
   2 -15   5    5.32    0.58
   2  15   5    5.01    0.56
   2 -15   5    4.90    0.49
   3  15   5    3.92    0.51
   3 -15   5    3.57    0.46
   3  15   5    3.43    0.48
   4  15   5   24.62    1.17
   4 -15   5   24.95    1.12
   4  15   5   22.70    1.20
  -5 -15  -5   22.43    0.91
  -6 -16   5    0.54    0.15
  -6 -16   5    0.70    0.15
  -6  16   5    0.56    0.16
   6  16  -5    0.63    0.18
  -5 -16   5    9.29    0.65
  -5  16   5    9.53    0.62
   5  16  -5    9.05    0.70
  -4  16   5   50.21    1.89
  -4  16   5   55.35    1.96
  -4 -16   5   55.09    2.10
   4  16  -5   55.46    2.16
  -3  16   5   22.68    1.21
  -3  16   5   24.86    1.37
  -3 -16   5   23.60    1.31
   3  16  -5   26.15    1.37
  -2  16   5   51.02    2.07
  -2  16   5   50.73    2.03
  -2 -16   5   49.91    2.11
  -2  16   5   52.97    2.18
  -1 -16   5    1.25    0.28
  -1  16   5    1.11    0.31
  -1  16   5    0.90    0.30
  -1 -16   5    1.94    0.36
  -1 -16   5    2.35    0.41
  -1 -16   5    1.65    0.33
  -1  16   5    1.22    0.33
   0  16   5   28.68    1.48
   0 -16   5   25.49    1.35
   0 -16   5   27.03    1.37
   1  16   5    2.74    0.46
   1 -16   5    3.13    0.46
   2  16   5   14.51    0.99
   2 -16   5   14.69    0.93
   2  16   5   13.58    0.89
   3  16   5    6.85    0.63
   3 -16   5    7.44    0.60
   3  16   5    7.88    0.64
   4  16   5    1.78    0.27
   4 -16   5    1.58    0.25
   4  16   5    1.42    0.29
   5  16   5   28.21    1.06
   6  17  -5    3.90    0.31
   5  17  -5   20.64    0.99
  -5  17   5   19.84    0.80
  -5 -17   5   20.25    0.91
  -4  17   5    0.15    0.13
  -4  17   5    0.19    0.12
   4  17  -5    0.04    0.20
  -3  17   5   -0.03    0.15
  -3 -17   5    0.08    0.19
  -3  17   5   -0.12    0.18
   3  17  -5    0.31    0.20
  -2  17   5    3.17    0.42
  -2  17   5    2.31    0.36
  -2 -17   5    2.66    0.42
  -2 -17   5    3.47    0.44
  -2  17   5    2.51    0.41
  -1  17   5   -0.04    0.17
  -1  17   5    0.04    0.17
  -1 -17   5    0.10    0.16
  -1 -17   5   -0.04    0.18
  -1 -17   5    0.28    0.18
  -1  17   5   -0.04    0.17
   0  17   5   12.67    0.91
   0  17   5   10.53    0.82
   0 -17   5   12.45    0.83
   1  17   5    1.50    0.34
   1 -17   5    1.88    0.35
   2 -17   5   16.71    0.92
   2  17   5   13.82    0.82
   3  17   5   16.54    0.88
   3 -17   5   15.04    0.81
   3  17   5   13.61    0.79
   4  17   5    0.62    0.17
   4 -17   5    0.82    0.16
   4  17   5    0.99    0.20
  -5 -18   5    3.20    0.27
   5  18  -5    2.64    0.28
  -4 -18   5    6.95    0.47
   4  18  -5    6.97    0.49
  -3  18   5    1.62    0.26
  -3 -18   5    1.29    0.28
  -3 -18   5    1.63    0.28
   3  18  -5    1.40    0.28
  -2  18   5   35.59    1.49
  -2  18   5   36.89    1.40
  -2 -18   5   38.50    1.48
  -2 -18   5   37.49    1.53
  -2  18   5   36.77    1.55
  -1  18   5    0.97    0.24
  -1  18   5    0.71    0.23
  -1 -18   5    0.64    0.20
  -1 -18   5    0.76    0.19
  -1  18   5    1.01    0.25
   0  18   5   33.46    1.48
   0  18   5   34.22    1.46
   0 -18   5   32.97    1.38
   1  18   5    2.55    0.39
   1  18   5    2.88    0.40
   1 -18   5    2.76    0.36
   2 -18   5    4.19    0.42
   3  18   5   19.58    0.87
   3 -18   5   18.36    0.80
   3  18   5   16.82    0.76
  -4 -19   5    5.64    0.36
  -3  19   5    0.09    0.08
  -3 -19   5    0.11    0.13
  -3 -19   5    0.02    0.11
   3  19  -5    0.08    0.12
  -2  19   5    2.81    0.31
  -2 -19   5    2.66    0.29
  -1  19   5    0.62    0.18
  -1  19   5    0.57    0.17
  -1 -19   5    0.93    0.17
   0  19   5    2.48    0.33
   0  19   5    2.18    0.30
   0 -19   5    2.51    0.30
   1  19   5    2.39    0.31
   1 -19   5    1.97    0.28
   2  19   5    6.37    0.47
   2 -19   5    5.88    0.42
   2  19   5    6.54    0.46
   3  19   5   26.80    0.96
  -2  20   5   24.90    0.90
  -1  20   5   14.25    0.68
   0  20   5    0.18    0.11
   0  20   5    0.19    0.10
   0 -20   5    0.18    0.09
   1  20   5   39.77    1.28
   1 -20   5   38.53    1.25
  -9   0   6   -0.02    0.13
  -9   0   6    0.03    0.15
  -9   0   6    0.03    0.15
  -8   0   6   36.01    1.63
  -8   0   6   37.78    1.65
  -8   0   6   36.18    1.69
  -7   0   6    2.70    0.48
  -7   0   6    2.93    0.49
  -7   0   6    2.74    0.50
  -6   0   6  227.11    6.84
  -6   0   6  233.90    6.94
  -6   0   6  223.63    6.80
  -6   0   6  215.23    7.88
  -5   0   6    0.36    0.40
  -4   0   6  161.64    6.06
  -3   0   6   -0.10    0.23
  -2   0   6   48.86    2.63
  -1   0   6    0.87    0.40
   0   0   6   81.61    3.59
   0   0   6   87.84    3.60
   1   0   6    0.38    0.30
   1   0   6    0.38    0.27
   1   0   6    0.08    0.24
   2   0   6    7.19    1.00
   2   0   6    7.41    1.02
   3   0   6    0.58    0.41
   3   0   6    0.35    0.33
   4   0   6   51.77    2.38
   4   0   6   57.75    3.20
   4   0   6   52.18    2.96
   4   0   6   54.17    3.13
   4   0   6   54.02    2.33
   5   0   6    3.21    0.54
   5   0   6    3.67    0.53
   5   0   6    3.08    0.75
   5   0   6    4.29    0.83
   5   0   6    3.23    0.42
   6   0   6   17.47    1.17
   6   0   6   19.21    1.11
   6   0   6   17.59    0.96
   7   0   6    0.21    0.14
   7   0   6    0.27    0.14
   8   0   6   11.52    0.62
  -8   0  -6   12.29    0.56
  -9  -1   6    1.08    0.26
  -9  -1   6    1.38    0.24
  -9   1   6    1.20    0.21
  -9  -1   6    1.39    0.24
  -9   1   6    1.20    0.24
  -8   1   6    5.27    0.55
  -8  -1   6    4.65    0.54
  -8  -1   6    4.65    0.56
  -8  -1   6    4.48    0.53
  -8   1   6    6.62    0.64
  -7   1   6   65.97    2.64
  -7  -1   6   72.07    2.77
  -7  -1   6   72.90    2.82
  -7  -1   6   66.32    2.66
  -7   1   6   69.55    2.73
  -6   1   6  181.95    5.62
  -6  -1   6  179.03    5.65
  -6  -1   6  176.58    6.66
  -6  -1   6  170.60    5.63
  -6  -1   6  181.48    5.61
  -6   1   6  176.58    5.61
  -5  -1   6 1075.57   29.06
  -4  -1   6    0.44    0.33
  -3  -1   6   61.02    3.07
  -2  -1   6   -0.09    0.28
  -1  -1   6    5.36    0.79
   0   1   6   40.69    2.31
   0  -1   6   45.29    2.38
   1  -1   6    5.82    0.79
   1   1   6    5.25    0.83
   1   1   6    6.32    0.88
   2   1   6   82.08    3.72
   2   1   6   72.10    3.55
   3   1   6  638.95   18.57
   3   1   6  671.47   18.67
   4  -1   6  306.99    8.65
   4   1   6  289.25    8.58
   4   1   6  298.62    9.78
   4   1   6  273.22    9.58
   4  -1   6  288.26    8.43
   4   1   6  306.98    8.59
   5   1   6    1.59    0.55
   5   1   6    0.92    0.33
   5  -1   6    0.15    0.17
   5   1   6    0.37    0.29
   5  -1   6    1.03    0.44
   5  -1   6    0.36    0.34
   5   1   6    0.17    0.23
   5  -1   6    0.24    0.19
   6   1   6   21.49    1.30
   6  -1   6   22.15    1.17
   6   1   6   23.56    1.27
   6   1   6   21.30    1.06
   6  -1   6   20.94    1.09
   7   1   6    2.13    0.38
  -7  -1  -6    2.02    0.29
   7  -1   6    2.47    0.31
   7   1   6    2.25    0.32
   7   1   6    1.80    0.25
   8   1   6   31.89    1.15
   8  -1   6   29.73    1.13
  -8  -1  -6   28.95    1.01
  -8   1  -6   29.43    1.04
  -9  -2   6    0.45    0.16
  -9  -2   6    0.62    0.21
  -9  -2   6    0.53    0.20
  -9   2   6    0.39    0.21
  -9   2   6    0.56    0.20
  -8   2   6   10.33    0.74
  -8  -2   6    9.42    0.78
  -8  -2   6   10.96    0.83
  -8   2   6   10.93    0.84
  -8   2   6    9.96    0.78
  -8  -2   6    9.67    0.74
  -7  -2   6    1.22    0.36
  -7   2   6    1.82    0.43
  -7   2   6    1.30    0.38
  -7   2   6    1.38    0.35
  -7  -2   6    1.46    0.37
  -7  -2   6    1.08    0.36
  -6  -2   6    0.96    0.48
  -6   2   6    2.66    0.70
  -6  -2   6    1.92    0.44
  -6   2   6    2.40    0.47
  -6  -2   6    1.18    0.39
  -6   2   6    2.61    0.51
  -6  -2   6    1.64    0.38
  -6  -2   6    1.69    0.39
  -5  -2   6  104.29    4.53
  -5   2   6   96.10    4.41
  -4  -2   6   89.23    4.16
  -4   2   6  109.06    4.46
  -3   2   6   84.72    3.73
  -3  -2   6   79.66    3.65
  -2  -2   6    0.37    0.30
  -2   2   6    0.19    0.28
  -1  -2   6   13.16    1.26
  -1   2   6   17.55    1.42
   0  -2   6   12.74    1.20
   0   2   6    8.67    1.00
   0  -2   6   10.03    1.06
   0   2   6   10.65    1.09
   1  -2   6   44.42    2.47
   1   2   6   38.21    2.34
   1   2   6   40.06    2.25
   1  -2   6   41.46    2.26
   1  -2   6   43.07    2.43
   1   2   6   40.42    2.36
   2  -2   6    1.58    0.50
   2   2   6    1.88    0.54
   2  -2   6    1.06    0.42
   2   2   6    1.16    0.48
   3  -2   6    9.73    1.24
   3   2   6   11.20    1.30
   3  -2   6   11.11    1.30
   3   2   6   10.99    1.28
   4  -2   6  104.87    3.85
   4   2   6  105.94    3.86
   4  -2   6  108.99    4.78
   4   2   6  103.53    4.70
   4  -2   6  113.46    4.85
   4   2   6  111.76    4.82
   4   2   6  107.93    3.60
   4  -2   6  114.30    3.77
   4   2   6  108.79    3.85
   5  -2   6    3.13    0.55
   5   2   6    3.52    0.57
   5  -2   6    5.06    0.91
   5   2   6    2.67    0.68
   5  -2   6    3.64    0.50
   5  -2   6    3.58    0.80
   5   2   6    2.05    0.62
   5   2   6    4.29    0.60
   5  -2   6    4.20    0.49
   6   2   6    1.56    0.35
   6  -2   6    0.97    0.31
   6   2   6    1.25    0.33
   6  -2   6    1.12    0.26
   6  -2   6    1.20    0.28
   7   2   6    1.68    0.34
  -7  -2  -6    1.96    0.28
   7   2   6    1.76    0.30
   7  -2   6    1.99    0.28
   8   2   6    2.18    0.26
   8  -2   6    1.75    0.23
  -8   2  -6    1.90    0.21
  -9  -3   6   60.02    2.04
  -9  -3   6   61.19    2.03
  -9   3   6   62.53    2.05
  -9   3   6   60.58    2.02
  -8  -3   6   35.00    1.51
  -8   3   6   34.22    1.44
  -8  -3   6   38.39    1.66
  -8   3   6   35.18    1.61
  -8   3   6   36.77    1.62
  -7   3   6    0.09    0.18
  -7  -3   6    0.22    0.23
  -7   3   6    0.05    0.23
  -7  -3   6    0.14    0.19
  -7  -3   6    0.19    0.24
  -6  -3   6    2.00    0.58
  -6   3   6    4.63    0.86
  -6   3   6    2.42    0.42
  -6   3   6    2.74    0.45
  -6   3   6    4.69    0.65
  -6  -3   6    2.73    0.48
  -6  -3   6    2.78    0.52
  -6  -3   6    2.46    0.46
  -5  -3   6   15.00    1.54
  -5   3   6   15.75    1.57
  -4  -3   6   29.79    2.10
  -4   3   6   28.09    2.03
  -3  -3   6   47.34    2.68
  -3   3   6   52.44    2.82
  -2  -3   6    0.09    0.22
  -2   3   6   -0.09    0.24
  -1  -3   6   30.84    1.95
  -1   3   6   32.87    2.01
   0  -3   6  208.04    6.89
   0   3   6  209.03    6.92
   0  -3   6  213.08    7.01
   0   3   6  224.83    7.07
   1  -3   6   20.06    1.62
   1   3   6   19.27    1.57
   1   3   6   23.91    1.65
   1  -3   6   18.65    1.46
   1  -3   6   20.97    1.62
   1   3   6   18.90    1.56
   2  -3   6   66.33    3.28
   2   3   6   66.47    3.26
   2  -3   6   64.21    3.24
   2   3   6   61.90    3.19
   3  -3   6   22.24    1.85
   3   3   6   21.46    1.81
   3  -3   6   22.39    1.86
   3   3   6   24.23    1.92
   4  -3   6    3.22    0.53
   4   3   6    2.75    0.50
   4  -3   6    2.29    0.62
   4   3   6    2.41    0.65
   4   3   6    2.60    0.43
   4   3   6    3.37    0.76
   4  -3   6    2.54    0.43
   4  -3   6    3.83    0.81
   5  -3   6   17.59    1.22
   5   3   6   17.38    1.21
   5  -3   6   19.22    1.71
   5   3   6   16.28    1.60
   5  -3   6   16.78    1.63
   5   3   6   15.17    1.55
   5   3   6   18.84    1.24
   6  -3   6    6.26    0.67
   6   3   6    5.91    0.65
   6   3   6    6.03    0.69
   6   3   6    5.15    0.60
   6  -3   6    5.62    0.53
   7   3   6    0.49    0.23
  -7  -3  -6    0.51    0.16
   7   3   6    0.70    0.22
   7  -3   6    0.91    0.22
   8  -3   6    4.25    0.32
  -8   3  -6    4.51    0.31
   8  -3   6    2.91    0.26
   8   3   6    3.23    0.27
  -9  -4   6   25.51    0.91
  -9  -4   6   26.57    0.84
  -9   4   6   26.15    0.85
  -8  -4   6    0.26    0.22
  -8  -4   6    0.36    0.21
  -8   4   6    0.24    0.20
  -8  -4   6    0.17    0.17
  -7  -4   6    7.12    0.74
  -7  -4   6    7.24    0.74
  -7   4   6    6.76    0.72
  -7  -4   6    6.79    0.66
  -7   4   6    7.28    0.74
  -7  -4   6    7.68    0.74
  -6   4   6   19.42    1.16
  -6  -4   6   20.56    1.35
  -6  -4   6   20.63    1.33
  -6   4   6   21.17    1.34
  -6  -4   6   19.05    1.21
  -6   4   6   20.77    1.31
  -6  -4   6   17.06    1.63
  -6   4   6   21.39    1.81
  -6  -4   6   21.10    1.34
  -5  -4   6   57.84    3.15
  -5   4   6   60.77    3.23
  -4  -4   6    2.94    0.65
  -4   4   6    3.10    0.68
  -3  -4   6    5.37    0.84
  -3   4   6    4.95    0.81
  -2  -4   6   84.88    3.72
  -2   4   6   91.92    3.83
  -1  -4   6  136.01    4.99
  -1   4   6  140.39    5.06
   0  -4   6   53.42    2.71
   0   4   6   60.15    2.80
   0  -4   6   55.16    2.68
   0   4   6   49.78    2.60
   1   4   6    3.71    0.65
   1  -4   6    3.87    0.66
   1  -4   6    2.54    0.58
   1   4   6    3.37    0.66
   2  -4   6    0.10    0.19
   2   4   6    0.41    0.31
   2  -4   6   -0.10    0.27
   2   4   6   -0.10    0.19
   3  -4   6   27.31    2.05
   3   4   6   26.96    2.04
   3  -4   6   29.30    2.11
   3   4   6   29.69    2.14
   4  -4   6   24.48    1.45
   4  -4   6   20.39    1.81
   4   4   6   22.73    1.40
   4   4   6   22.87    1.89
   4   4   6   23.22    1.43
   4  -4   6   21.71    1.86
   4   4   6   21.81    1.87
   4   4   6   24.58    1.35
   4   4   6   21.53    1.39
   5  -4   6   16.44    1.15
   5   4   6   15.49    1.12
   5   4   6   15.39    1.15
   5   4   6   14.09    1.48
   5   4   6   15.70    0.99
   6   4   6   37.28    1.71
   6   4   6   34.26    1.72
   6  -4   6   35.80    1.51
   6   4   6   35.83    1.69
   7   4   6   11.62    0.79
   7   4   6   11.54    0.74
   7  -4   6   11.82    0.68
  -8   4  -6   10.79    0.49
  -9  -5   6    0.25    0.14
  -9  -5   6    0.02    0.13
  -9  -5   6   -0.05    0.09
  -9   5   6    0.09    0.11
  -9   5   6    0.02    0.12
  -8  -5   6    0.37    0.23
  -8  -5   6    0.81    0.24
  -8   5   6    0.54    0.23
  -8   5   6    0.59    0.24
  -8  -5   6    0.56    0.22
  -7  -5   6   60.52    2.44
  -7  -5   6   55.19    2.29
  -7   5   6   59.79    2.35
  -7   5   6   57.69    2.34
  -7  -5   6   57.73    2.35
  -6   5   6   37.93    1.73
  -6  -5   6   42.19    2.55
  -6  -5   6   41.18    2.01
  -6  -5   6   39.48    1.92
  -6   5   6   39.67    1.94
  -6   5   6   40.89    1.95
  -6   5   6   44.25    1.92
  -6   5   6   40.71    2.54
  -6  -5   6   45.65    2.08
  -5   5   6   25.78    1.44
  -5   5   6   24.01    1.33
  -5  -5   6   23.69    1.46
  -5  -5   6   24.02    1.44
  -5   5   6   25.75    1.48
  -5   5   6   24.87    1.43
  -5  -5   6   23.27    1.87
  -5   5   6   23.67    1.90
  -5  -5   6   24.54    1.51
  -4  -5   6   19.41    1.64
  -4   5   6   22.41    1.78
  -3  -5   6   31.85    2.11
  -3   5   6   33.31    2.15
  -2  -5   6    5.65    0.83
  -2   5   6    4.85    0.77
  -1  -5   6    0.50    0.28
  -1   5   6    0.60    0.33
   0  -5   6   18.56    1.46
   0   5   6   19.18    1.46
   0  -5   6   17.15    1.39
   0   5   6   18.46    1.45
   1  -5   6   12.33    1.23
   1   5   6   10.76    1.13
   1   5   6    9.98    1.04
   1  -5   6   10.08    1.04
   2  -5   6    5.13    0.82
   2   5   6    5.28    0.84
   2  -5   6    4.76    0.80
   2   5   6    3.94    0.74
   3  -5   6    4.46    0.82
   3   5   6    4.77    0.83
   3  -5   6    4.47    0.80
   3   5   6    5.91    0.94
   4   5   6   -0.12    0.27
   4  -5   6    0.11    0.17
   4   5   6   -0.11    0.24
   4   5   6   -0.05    0.20
   4  -5   6   -0.11    0.24
   4   5   6    0.06    0.23
   5   5   6   21.96    1.31
   5   5   6   20.27    1.34
   5   5   6   22.08    1.19
   5   5   6   21.30    1.34
   6   5   6   39.87    1.85
   6  -5   6   41.83    1.65
   7   5   6    3.60    0.44
   7   5   6    2.96    0.38
   7  -5   6    3.28    0.35
  -9  -6   6    5.83    0.41
  -9  -6   6    6.20    0.44
  -9   6   6    5.82    0.40
  -8  -6   6    1.28    0.28
  -8  -6   6    0.72    0.25
  -8  -6   6    0.96    0.23
  -8   6   6    0.92    0.24
  -8   6   6    0.98    0.25
  -8  -6   6    0.86    0.25
  -7   6   6    3.22    0.45
  -7  -6   6    3.58    0.53
  -7  -6   6    3.80    0.49
  -7   6   6    3.76    0.49
  -7   6   6    3.26    0.47
  -7  -6   6    3.77    0.54
  -6   6   6    0.61    0.23
  -6  -6   6    0.24    0.23
  -6   6   6    0.37    0.26
  -6   6   6    0.53    0.28
  -6   6   6    0.25    0.22
  -6  -6   6    0.66    0.29
  -5   6   6    4.52    0.81
  -5   6   6    4.16    0.53
  -5  -6   6    4.84    0.64
  -5   6   6    4.45    0.60
  -5   6   6    4.14    0.56
  -5   6   6    4.48    0.60
  -5  -6   6    4.16    0.62
  -4  -6   6   22.34    1.79
  -4   6   6   24.88    1.92
  -3  -6   6   30.26    2.02
  -3   6   6   33.40    2.12
  -2  -6   6   59.55    2.88
  -2   6   6   60.15    2.95
  -1  -6   6    4.64    0.72
  -1   6   6    5.28    0.76
   0   6   6    0.19    0.28
   0   6   6    0.32    0.26
   0  -6   6    0.39    0.24
   1  -6   6    8.25    0.99
   1   6   6    7.74    0.97
   1   6   6   12.30    1.14
   1  -6   6   14.55    1.20
   1   6   6    8.57    1.03
   2  -6   6   26.48    1.87
   2   6   6   24.25    1.81
   2  -6   6   22.37    1.73
   2   6   6   21.50    1.68
   3  -6   6    0.10    0.22
   3   6   6    0.21    0.27
   3  -6   6   -0.10    0.25
   3   6   6    0.21    0.30
   4  -6   6   20.48    1.74
   4   6   6   26.40    1.51
   4   6   6   22.18    1.42
   4  -6   6   24.28    1.87
   4   6   6   24.02    1.38
   5   6   6    3.86    0.59
   5   6   6    3.73    0.48
   5   6   6    3.42    0.52
   6   6   6    0.19    0.20
   6   6   6    0.14    0.13
   6   6   6   -0.09    0.19
   6  -6   6    0.13    0.16
   7   6   6   11.94    0.65
   7  -6   6   12.95    0.68
  -9  -7   6    0.68    0.15
  -8  -7   6    2.39    0.35
  -8  -7   6    2.31    0.37
  -8   7   6    2.84    0.32
  -8   7   6    2.05    0.32
  -8   7   6    2.17    0.29
  -8  -7   6    2.49    0.37
  -7  -7   6    0.05    0.21
  -7   7   6   -0.04    0.17
  -7  -7   6   -0.09    0.22
  -7   7   6    0.08    0.15
  -7   7   6    0.16    0.19
  -7  -7   6    0.10    0.22
  -6   7   6   22.91    1.21
  -6  -7   6   25.21    1.46
  -6   7   6   26.23    1.38
  -6   7   6   24.77    1.38
  -6   7   6   24.00    1.37
  -6  -7   6   27.80    1.55
  -5  -7   6    1.52    0.38
  -5   7   6    2.29    0.39
  -5  -7   6    2.11    0.44
  -5   7   6    2.38    0.44
  -5   7   6    2.13    0.43
  -5  -7   6    1.61    0.44
  -4   7   6   13.61    1.33
  -3   7   6   18.07    1.51
   2  -7  -6   56.86    2.83
  -2   7   6   59.17    2.83
  -1   7   6    8.63    1.05
  -1   7   6    8.05    0.94
   0   7   6   27.39    1.93
   0   7   6   27.77    1.76
   1  -7   6   38.40    2.19
   1   7   6   35.93    2.23
   2  -7   6  142.48    5.27
   3   7   6   40.25    1.97
   3  -7   6   38.00    1.81
   3   7   6   39.44    1.89
   3   7   6   39.66    1.93
   3  -7   6   40.90    1.75
   3  -7   6   41.82    1.80
   4   7   6   21.21    1.38
   4  -7   6   20.83    1.19
   4   7   6   23.17    1.35
   4   7   6   21.15    1.33
   5   7   6    3.55    0.54
   5   7   6    2.26    0.42
   5   7   6    3.00    0.49
   6   7   6    2.08    0.40
   6   7   6    2.16    0.38
   6   7   6    2.20    0.31
   6   7   6    2.32    0.34
   7   7   6    5.52    0.46
  -8  -8   6    6.91    0.51
  -8  -8   6    5.93    0.51
  -8   8   6    6.09    0.46
  -8   8   6    6.08    0.46
  -8  -8   6    7.50    0.58
  -7  -8   6   16.49    1.00
  -7  -8   6   14.27    0.96
  -7   8   6   14.63    0.90
  -7   8   6   15.89    0.96
  -7  -8   6   17.58    1.09
  -6  -8   6   20.86    1.27
  -6  -8   6   21.94    1.30
  -6   8   6   19.83    1.18
  -6   8   6   22.68    1.29
  -6  -8   6   22.39    1.37
  -5  -8   6   52.23    2.21
  -5   8   6   48.39    2.00
  -5  -8   6   45.95    2.13
  -5   8   6   47.41    2.04
  -5   8   6   51.72    2.22
  -4  -8   6   36.43    1.79
  -4   8   6   37.55    1.75
   4  -8  -6   37.06    2.17
  -4  -8   6   33.19    1.73
  -4   8   6   35.79    1.81
  -4  -8   6   39.00    1.95
   3  -8  -6   28.54    1.88
   2  -8  -6    7.95    1.00
  -2   8   6    7.62    1.00
  -1   8   6    5.85    0.89
   1  -8  -6    7.91    0.92
   0   8   6    1.92    0.54
   0  -8  -6    2.90    0.59
   1   8   6   15.85    1.46
   2   8   6    4.01    0.70
   3   8   6    5.11    0.66
   3  -8   6    5.64    0.63
   3   8   6    4.46    0.57
   3   8   6    4.69    0.62
   4   8   6   94.79    3.40
   4   8   6   91.55    3.45
   4  -8   6   92.79    3.17
   4   8   6   94.18    3.38
   4   8   6   98.62    3.35
   5   8   6    0.58    0.30
   5   8   6    0.33    0.21
   5   8   6    0.54    0.26
   6   8   6    1.02    0.29
   6   8   6    0.89    0.21
   6   8   6    1.51    0.32
   6  -8   6    0.94    0.23
   7   8   6    9.75    0.57
   7  -8   6    8.44    0.49
  -8  -9   6    9.90    0.52
  -8  -9   6   10.48    0.58
  -8   9   6   11.81    0.59
  -8  -9   6   12.37    0.69
  -7  -9   6    2.96    0.39
  -7  -9   6    2.19    0.36
  -7   9   6    2.30    0.32
  -7   9   6    3.19    0.41
  -6  -9   6   16.95    1.07
  -6  -9   6   17.50    1.10
  -6   9   6   17.64    1.01
  -6   9   6   18.05    1.13
  -5  -9   6   11.41    0.90
  -5   9   6   10.26    0.79
  -5  -9   6   10.78    0.89
  -5   9   6   12.26    0.98
  -5  -9   6   10.22    0.94
  -4  -9   6    4.59    0.59
  -4   9   6    6.45    0.67
   4  -9  -6    5.81    0.83
  -4  -9   6    5.55    0.63
  -4   9   6    6.24    0.71
  -4  -9   6    7.69    0.83
  -3  -9   6    6.58    0.68
  -3   9   6    6.45    0.69
   3  -9  -6    5.22    0.81
  -3  -9   6    6.36    0.68
  -3   9   6    5.67    0.67
  -3  -9   6    6.71    0.77
   2  -9  -6   11.15    1.20
  -2   9   6   12.63    1.30
  -1   9   6   16.76    1.52
   1  -9  -6   16.51    1.38
   0   9   6   10.16    1.19
   0  -9  -6    7.14    0.96
   1   9   6   19.94    1.68
   1   9   6   20.93    1.73
   2  -9   6    1.15    0.30
   2   9   6    0.97    0.32
   2  -9   6    0.59    0.27
   2   9   6    0.19    0.28
   2   9   6    0.51    0.26
   3   9   6   49.04    2.21
   3  -9   6   48.99    2.08
   3   9   6   45.46    2.13
   3   9   6   48.71    2.12
   3  -9   6   49.61    2.02
   4   9   6    4.54    0.63
   4  -9   6    5.22    0.56
   4   9   6    4.67    0.59
   4   9   6    4.79    0.59
   5   9   6    3.93    0.55
   5   9   6    4.22    0.51
   5   9   6    4.24    0.53
   6   9   6    3.24    0.34
   6   9   6    3.60    0.42
   6  -9   6    3.55    0.37
   7   9   6   12.98    0.62
   7  -9   6   12.55    0.57
  -8  10   6   10.01    0.54
  -8 -10   6   10.81    0.62
  -7 -10   6    1.41    0.27
  -7  10   6    1.86    0.31
  -6  10   6    0.31    0.23
  -6 -10   6    0.44    0.19
  -5  10   6    0.16    0.16
  -5  10   6    0.37    0.29
  -5 -10   6    0.59    0.33
  -4  10   6    2.81    0.44
   4 -10  -6    4.14    0.71
  -4 -10   6    3.41    0.50
  -4 -10   6    3.45    0.57
  -3  10   6    5.32    0.62
   3 -10  -6    4.68    0.77
  -3 -10   6    3.64    0.55
  -3  10   6    5.30    0.65
  -3 -10   6    5.12    0.66
  -2  10   6    4.31    0.59
   2 -10  -6    4.79    0.80
  -2  10   6    4.36    0.77
  -2  10   6    4.01    0.56
  -2 -10   6    5.17    0.63
  -2 -10   6    4.62    0.62
  -1  10   6    0.11    0.28
   1 -10  -6    0.09    0.19
   0 -10   6   81.44    2.99
   0  10   6   82.63    3.10
   0 -10   6   75.44    2.92
   0 -10  -6   82.06    3.63
   1 -10   6    1.01    0.30
   1 -10   6    1.16    0.30
   1  10   6    1.74    0.42
   1  10   6    1.19    0.45
   1 -10   6    1.51    0.34
   1  10   6    0.93    0.40
   1  10   6    0.80    0.29
  -1 -10  -6    1.53    0.50
   2 -10   6    5.26    0.59
   2  10   6    6.13    0.68
   2 -10   6    6.95    0.71
   2  10   6    6.42    0.73
   2  10   6    5.29    0.84
   2  10   6    7.42    1.04
   3 -10   6    0.69    0.26
   3 -10   6    0.68    0.27
   3  10   6    0.27    0.27
   4 -10   6    0.08    0.16
   4  10   6    0.10    0.20
   4  10   6    0.28    0.22
   5  10   6   16.05    0.95
   5  10   6   14.53    0.93
   6  10   6    1.91    0.26
   6  10   6    2.88    0.34
   6 -10   6    2.48    0.29
  -8  11   6    1.49    0.18
  -7  11   6   36.19    1.46
  -7 -11   6   39.61    1.57
  -6  11   6   15.56    0.98
  -6 -11   6   17.59    1.09
  -6 -11   6   15.73    0.88
  -5  11   6   32.24    1.43
  -5 -11   6   34.84    1.55
  -5 -11   6   34.49    1.73
  -4  11   6   17.19    1.07
  -4 -11   6   18.82    1.18
  -4  11   6   18.67    1.21
  -4 -11   6   19.94    1.29
  -3  11   6    0.36    0.23
   3 -11  -6    0.47    0.31
  -3 -11   6    0.38    0.23
  -3  11   6    0.22    0.25
  -3 -11   6    0.47    0.27
  -2  11   6    0.22    0.23
   2 -11  -6    0.10    0.21
  -2  11   6    0.10    0.22
  -2 -11   6    0.17    0.23
  -2  11   6    0.16    0.22
  -2 -11   6   -0.06    0.21
  -1  11   6   34.14    1.77
  -1  11   6   37.91    1.74
  -1 -11   6   35.87    1.68
  -1  11   6   30.88    2.19
   1 -11  -6   35.51    2.16
  -1 -11   6   36.30    1.76
  -1 -11   6   32.87    1.66
   0  11   6   32.27    1.72
   0 -11   6   30.71    1.60
   0 -11  -6   31.79    2.09
   0 -11   6   33.75    1.65
   1  11   6  174.26    5.55
   1  11   6  175.22    6.36
   1 -11   6  181.41    5.39
   1  11   6  173.32    5.45
  -1 -11  -6  187.16    6.42
   1  11   6  183.22    6.51
   1 -11   6  174.26    5.39
   2  11   6    4.02    0.55
   2 -11   6    2.85    0.48
   2  11   6    3.90    0.59
   2  11   6    4.22    0.73
  -2 -11  -6    4.13    0.76
   2  11   6    3.43    0.75
   2 -11   6    3.79    0.49
   3 -11   6    2.55    0.39
   3  11   6    2.21    0.38
   3 -11   6    2.65    0.43
   3  11   6    2.72    0.47
   4 -11   6    4.33    0.48
   4  11   6    4.38    0.50
   5  11   6    1.75    0.33
   5  11   6    1.49    0.28
   6  11   6    0.04    0.10
   6  11   6    0.04    0.11
   6 -11   6    0.09    0.11
  -7  12   6    7.33    0.52
  -7 -12   6    6.99    0.54
  -6  12   6    2.64    0.39
  -6 -12   6    3.15    0.37
  -6 -12   6    2.56    0.39
  -5 -12   6    0.11    0.18
  -5 -12   6   -0.05    0.21
  -4  12   6   30.55    1.46
  -4 -12   6   32.95    1.59
  -4  12   6   31.96    1.61
  -4 -12   6   32.32    1.65
  -3  12   6    0.05    0.18
  -3 -12   6    0.05    0.20
  -3  12   6   -0.05    0.21
  -3 -12   6    0.43    0.29
  -2  12   6   21.77    1.32
   2 -12  -6   24.00    1.76
  -2  12   6   21.71    1.27
  -2  12   6   22.25    1.71
  -2 -12   6   21.10    1.32
  -2 -12   6   20.65    1.29
  -2  12   6   18.63    1.26
  -2 -12   6   21.50    1.28
  -1  12   6   74.12    2.85
  -1 -12   6   67.46    2.63
  -1  12   6   70.54    3.46
   1 -12  -6   73.28    3.32
  -1 -12   6   72.49    2.81
  -1 -12   6   72.25    2.76
   0 -12   6   34.10    1.66
   0  12   6   33.94    1.75
   0 -12   6   32.27    1.65
   0 -12  -6   34.95    2.18
   0 -12   6   32.86    1.62
   1  12   6    5.24    0.65
   1  12   6    5.84    0.62
   1  12   6    5.01    0.83
   1 -12   6    5.46    0.60
  -1 -12  -6    5.93    0.88
   1  12   6    5.47    0.89
   1 -12   6    4.97    0.58
   2 -12   6    2.11    0.37
   2  12   6    2.26    0.43
   2 -12   6    2.23    0.42
   2  12   6    1.87    0.41
   3  12   6    0.44    0.21
   3 -12   6    1.04    0.29
   3  12   6    0.67    0.32
   4 -12   6   13.43    0.81
   4  12   6   10.45    0.85
   5  12   6    6.35    0.54
   5 -12   6    6.65    0.47
   6  12   6    0.59    0.14
  -6 -12  -6    0.95    0.15
   6 -12   6    0.92    0.14
  -7  13   6    0.04    0.12
  -7 -13   6    0.10    0.12
  -6 -13   6    3.72    0.36
  -6 -13   6    3.42    0.42
  -5 -13   6    7.42    0.62
  -5  13   6    9.04    0.71
  -5 -13   6    8.27    0.66
  -5 -13   6    7.46    0.68
  -4  13   6   13.10    0.84
  -4 -13   6   13.07    0.93
  -4  13   6   13.53    0.95
  -4 -13   6   15.94    1.02
  -3  13   6   16.19    1.05
  -3  13   6   19.85    1.17
  -3 -13   6   18.82    1.17
  -3 -13   6   19.02    1.15
  -2  13   6  102.40    3.54
  -2  13   6   99.29    3.41
  -2 -13   6  105.92    3.58
  -1  13   6   22.79    1.38
  -1 -13   6   22.58    1.25
  -1 -13   6   22.16    1.33
  -1 -13   6   23.38    1.33
   0 -13   6    1.32    0.33
   0 -13   6    1.62    0.36
   0 -13   6    1.85    0.39
   1 -13   6   20.91    1.16
   1  13   6   22.53    1.35
   1  13   6   23.54    1.27
   1 -13   6   22.97    1.23
   2 -13   6    1.60    0.34
   2  13   6    1.53    0.36
   2  13   6    1.98    0.40
   3  13   6    3.81    0.46
   3 -13   6    3.43    0.46
   3  13   6    2.87    0.49
   4 -13   6    0.46    0.18
   4  13   6    0.50    0.23
   5  13   6    0.17    0.15
  -5 -13  -6    0.02    0.10
   5 -13   6    0.11    0.09
  -6  14   6    0.68    0.19
  -6 -14   6    0.64    0.16
   6  14  -6    0.42    0.21
  -6 -14   6    0.62    0.19
  -5 -14   6    4.78    0.46
  -5  14   6    5.32    0.51
  -5 -14   6    4.18    0.45
  -5 -14   6    4.17    0.46
  -4  14   6    8.15    0.60
  -4 -14   6    8.02    0.69
  -4  14   6    7.29    0.64
  -4 -14   6    6.35    0.63
  -4 -14   6    8.52    0.68
  -3  14   6    6.93    0.63
  -3 -14   6    8.71    0.76
  -3  14   6    9.04    0.72
  -3 -14   6    7.49    0.71
  -3 -14   6    7.32    0.66
  -2  14   6    6.99    0.68
  -2 -14   6    6.58    0.68
  -1  14   6  259.05    7.30
  -1  14   6  257.49    7.42
  -1 -14   6  264.58    7.25
  -1 -14   6  244.29    7.36
  -1 -14   6  259.05    7.33
   0  14   6   14.85    1.05
   0 -14   6   15.26    1.00
   0 -14   6   16.04    1.00
   0 -14   6   16.37    1.01
   1  14   6    5.24    0.62
   1 -14   6    5.53    0.59
   1  14   6    4.00    0.48
   1 -14   6    5.66    0.55
   2 -14   6    0.03    0.17
   2  14   6    0.04    0.21
   2 -14   6    0.21    0.20
   2  14   6    0.20    0.20
   3  14   6    5.09    0.50
   3 -14   6    4.66    0.49
   3  14   6    4.30    0.50
   4 -14   6   30.75    0.98
   4  14   6   33.35    1.14
  -5 -14  -6    3.74    0.26
   5 -14   6    3.92    0.27
  -6  15   6    7.61    0.43
  -6 -15   6    5.55    0.35
  -6 -15   6    6.09    0.37
   6  15  -6    6.95    0.48
  -5  15   6    8.77    0.54
  -5 -15   6    8.04    0.51
  -5 -15   6    8.10    0.53
  -5 -15   6    8.21    0.51
   5  15  -6    9.03    0.61
  -4 -15   6    0.14    0.17
  -4  15   6    0.03    0.17
   4  15  -6    0.04    0.17
  -3  15   6    9.50    0.69
  -3 -15   6    9.35    0.75
  -3  15   6   11.32    0.74
  -3 -15   6   10.94    0.81
  -2  15   6   17.13    0.96
  -2  15   6   18.56    1.05
  -2 -15   6   15.31    1.02
  -2 -15   6   17.33    1.04
  -1 -15   6  151.97    4.65
  -1  15   6  158.46    4.71
  -1  15   6  152.12    4.77
  -1 -15   6  158.60    4.72
  -1 -15   6  159.45    4.63
   0  15   6    4.26    0.53
   0 -15   6    4.31    0.50
   0 -15   6    3.14    0.41
   0 -15   6    3.61    0.43
   1  15   6   48.72    1.97
   1 -15   6   49.09    1.92
   1 -15   6   43.39    1.73
   2  15   6    1.95    0.35
   2 -15   6    2.64    0.40
   2  15   6    2.29    0.34
   3  15   6    0.50    0.19
   3 -15   6    0.25    0.13
   3 -15   6    0.55    0.19
   3  15   6    0.70    0.23
   4 -15   6    2.63    0.25
   4  15   6    2.44    0.29
   4 -15   6    2.42    0.22
  -5 -16   6   34.96    1.23
   5  16  -6   31.36    1.25
  -4 -16   6   26.87    1.18
   4  16  -6   27.57    1.20
  -3  16   6   24.86    1.08
  -3 -16   6   24.17    1.17
  -2 -16   6    5.39    0.49
  -2  16   6    3.52    0.39
  -2  16   6    4.56    0.47
  -2 -16   6    4.39    0.49
  -2 -16   6    4.31    0.50
  -1 -16   6    1.81    0.30
  -1  16   6    1.72    0.30
  -1  16   6    1.68    0.35
  -1 -16   6    1.42    0.28
  -1 -16   6    1.28    0.28
   0 -16   6    0.52    0.19
   0  16   6    0.75    0.23
   0  16   6    1.19    0.29
   0 -16   6    0.75    0.24
   0 -16   6    0.84    0.22
   1 -16   6   17.23    0.95
   1 -16   6   17.94    0.87
   1 -16   6   16.59    0.84
   2  16   6    4.02    0.44
   2 -16   6    4.45    0.45
   2  16   6    4.33    0.41
   3  16   6    1.03    0.20
   3 -16   6    1.27    0.23
   3  16   6    0.87    0.20
   4  16   6   15.87    0.67
  -4 -17   6    7.54    0.45
  -4 -17   6    8.48    0.52
  -4 -17   6    7.72    0.42
  -3  17   6    9.27    0.51
  -3 -17   6    8.97    0.59
  -3 -17   6    8.29    0.51
  -2 -17   6    0.38    0.14
  -2  17   6    0.48    0.16
  -2  17   6    0.72    0.20
  -2 -17   6    0.55    0.19
  -1  17   6   27.48    1.18
  -1  17   6   27.40    1.21
  -1 -17   6   27.35    1.14
  -1 -17   6   27.87    1.11
  -1 -17   6   26.04    1.07
   0 -17   6    0.08    0.10
   0  17   6    0.15    0.14
   0  17   6   -0.10    0.22
   0 -17   6    0.03    0.15
   1  17   6    4.17    0.43
   1 -17   6    4.78    0.44
   1 -17   6    4.49    0.36
   2  17   6   33.09    1.27
   2 -17   6   31.74    1.23
   3  17   6   83.86    2.13
   3 -17   6   94.63    2.19
  -3 -18   6   14.99    0.68
  -2  18   6    2.35    0.24
  -2 -18   6    2.48    0.26
  -1  18   6   14.31    0.61
  -1  18   6   14.62    0.64
  -1 -18   6   14.02    0.55
   0  18   6    0.02    0.10
   0  18   6    0.05    0.13
   0 -18   6    0.02    0.11
   0 -18   6   -0.02    0.13
   1  18   6    9.09    0.56
   1  18   6   10.58    0.60
   1 -18   6    9.87    0.55
   2  18   6   10.57    0.55
   2  18   6   10.94    0.54
   2 -18   6   10.47    0.52
  -2 -19   6    0.05    0.08
  -1 -19   6    6.23    0.36
   0  19   6    6.46    0.38
  -9   0   7   -0.03    0.08
  -9   0   7   -0.02    0.11
  -8   0   7   -0.03    0.23
  -8   0   7   -0.03    0.17
  -8   0   7   -0.12    0.20
  -7   0   7   -0.04    0.20
  -7   0   7    0.05    0.22
  -7   0   7   -0.04    0.21
  -6   0   7    0.16    0.23
  -6   0   7    0.75    0.33
  -6   0   7   -0.11    0.27
  -5   0   7   -0.12    0.25
  -5   0   7    0.61    0.37
  -5   0   7    0.06    0.22
  -5   0   7    0.25    0.25
  -5   0   7    0.23    0.22
  -4   0   7   -0.06    0.21
  -4   0   7   -0.05    0.18
  -4   0   7   -0.12    0.31
  -4   0   7   -0.06    0.27
  -4   0   7   -0.06    0.23
  -4   0   7    0.06    0.19
  -3   0   7    0.11    0.30
  -2   0   7    0.11    0.23
  -1   0   7    0.10    0.27
   0   0   7    0.20    0.24
   0   0   7    0.20    0.21
   1   0   7    0.19    0.25
   1   0   7   -0.11    0.26
   2   0   7    0.23    0.35
   2   0   7   -0.12    0.25
   3   0   7    0.24    0.31
   3   0   7    0.05    0.19
   3   0   7    0.12    0.19
   3   0   7    0.23    0.24
   3   0   7    0.12    0.26
   3   0   7    1.00    0.31
   4   0   7    0.12    0.28
   4   0   7    0.19    0.17
   4   0   7   -0.12    0.25
   4   0   7   -0.05    0.22
   5   0   7   -0.04    0.19
   5   0   7    0.09    0.18
   6   0   7    0.20    0.18
   7   0   7    0.04    0.10
  -7   0  -7   -0.01    0.08
   7   0   7   -0.11    0.14
  -9  -1   7    0.01    0.08
  -9  -1   7   -0.03    0.10
  -9   1   7    0.01    0.08
  -8   1   7    5.45    0.50
  -8  -1   7    5.96    0.54
  -8  -1   7    5.39    0.50
  -8   1   7    5.12    0.49
  -8  -1   7    6.36    0.55
  -8  -1   7    5.36    0.48
  -7   1   7   11.96    0.86
  -7   1   7   11.34    0.85
  -7   1   7   11.86    0.85
  -7  -1   7   10.50    0.83
  -7  -1   7   11.19    0.88
  -7  -1   7   12.00    0.86
  -6   1   7    1.09    0.32
  -6  -1   7    1.16    0.35
  -6  -1   7    0.97    0.35
  -6  -1   7    1.36    0.36
  -6   1   7    1.02    0.36
  -5   1   7    3.39    0.53
  -5  -1   7    3.00    0.53
  -5   1   7    2.55    0.46
  -5  -1   7    2.19    0.64
  -5   1   7    2.89    0.50
  -5  -1   7    3.34    0.54
  -5  -1   7    2.98    0.51
  -5  -1   7    3.13    0.51
  -5   1   7    2.50    0.47
  -4  -1   7   34.98    1.77
  -4  -1   7   32.22    1.63
  -4   1   7   32.27    1.62
  -4  -1   7   33.96    2.36
  -4  -1   7   32.83    1.75
  -4  -1   7   32.28    1.75
  -4  -1   7   33.52    1.72
  -4   1   7   34.11    1.72
  -4  -1   7   37.85    1.76
  -3  -1   7   22.91    1.88
  -2  -1   7   30.43    2.13
  -1  -1   7   -0.10    0.26
   0   1   7   72.31    3.43
   0  -1   7   70.30    3.36
   1  -1   7    0.28    0.29
   1   1   7    0.11    0.23
   2   1   7   16.27    1.59
   2   1   7   15.39    1.53
   3  -1   7   28.35    1.44
   3   1   7   25.36    2.06
   3   1   7   29.34    1.40
   3  -1   7   28.12    1.36
   3  -1   7   28.11    1.41
   3   1   7   28.83    1.46
   3  -1   7   30.32    1.56
   3   1   7   25.11    1.51
   3   1   7   27.98    2.11
   4  -1   7   64.29    3.39
   4   1   7   65.76    3.45
   4   1   7   67.27    2.43
   4  -1   7   65.55    2.56
   4   1   7   67.62    2.65
   5   1   7   21.91    1.24
   5  -1   7   25.36    1.25
   5   1   7   24.70    1.29
   5  -1   7   22.59    1.07
   6   1   7    6.77    0.58
   6  -1   7    6.35    0.55
   6   1   7    6.90    0.55
   6  -1   7    7.18    0.47
   7   1   7    2.92    0.28
   7  -1   7    2.65    0.26
  -7   1  -7    3.08    0.26
   7   1   7    3.06    0.31
   7   1   7    3.33    0.33
  -9  -2   7   21.29    0.83
  -9  -2   7   22.16    0.83
  -9   2   7   22.61    0.84
  -8   2   7   10.02    0.65
  -8  -2   7   12.27    0.76
  -8  -2   7   11.02    0.72
  -8  -2   7   11.18    0.73
  -8   2   7    9.95    0.70
  -8  -2   7   10.11    0.65
  -8   2   7    9.90    0.69
  -7   2   7    4.37    0.51
  -7  -2   7    5.25    0.59
  -7  -2   7    5.38    0.59
  -7   2   7    5.08    0.58
  -7  -2   7    4.00    0.53
  -7  -2   7    5.13    0.54
  -7   2   7    4.44    0.54
  -6   2   7   78.26    2.86
  -6   2   7   75.44    2.82
  -6  -2   7   71.33    2.89
  -6  -2   7   76.28    2.93
  -6   2   7   74.22    2.93
  -6  -2   7   74.82    2.84
  -6  -2   7   84.77    2.84
  -5   2   7   79.83    2.91
  -5  -2   7   79.02    3.00
  -5   2   7   73.62    2.79
  -5  -2   7   69.99    3.68
  -5   2   7   77.47    3.82
  -5   2   7   74.55    2.86
  -5  -2   7   73.60    2.94
  -5   2   7   71.57    2.93
  -5  -2   7   74.63    2.87
  -5   2   7   71.42    2.86
  -5  -2   7   78.90    2.89
  -4   2   7   12.73    0.97
  -4  -2   7   11.87    0.98
  -4  -2   7   12.52    1.41
  -4   2   7   15.79    1.55
  -4  -2   7   11.41    0.95
  -4  -2   7   13.17    1.05
  -4   2   7   11.70    1.00
  -4   2   7   13.23    1.01
  -4  -2   7   12.96    1.00
  -3  -2   7   10.82    1.28
  -3   2   7   12.15    1.35
  -2  -2   7   24.97    1.87
  -2   2   7   20.91    1.74
  -1   2   7    7.10    0.99
  -1  -2   7    6.93    0.97
   0  -2   7    2.43    0.60
   0   2   7    2.66    0.61
   1   2   7    0.38    0.30
   1  -2   7    0.37    0.30
   1  -2   7    0.11    0.31
   1   2   7    0.87    0.40
   2  -2   7   17.48    1.62
   2   2   7   15.39    1.53
   2  -2   7   15.51    1.14
   2   2   7   13.99    1.07
   2   2   7   13.92    1.06
   3  -2   7  426.48   11.43
   3  -2   7  442.41   12.99
   3   2   7  427.26   12.91
   3   2   7  414.86   11.29
   3  -2   7  416.93   11.35
   3   2   7  447.25   11.54
   3  -2   7  416.22   11.56
   3  -2   7  407.94   11.41
   3  -2   7  421.08   12.82
   3   2   7  425.89   12.85
   4   2   7   12.83    0.95
   4   2   7   11.94    0.85
   4  -2   7    9.95    0.85
   4   2   7   13.16    1.00
   5   2   7  124.89    4.00
   5   2   7  121.73    3.99
   5  -2   7  126.15    3.73
   6   2   7    8.91    0.68
   6  -2   7    9.44    0.66
   6   2   7    9.07    0.65
   6  -2   7    9.43    0.57
   7   2   7    3.82    0.32
  -7   2  -7    3.13    0.27
   7  -2   7    3.39    0.32
   7   2   7    3.98    0.33
   7   2   7    4.17    0.35
  -9  -3   7    0.94    0.15
  -9   3   7    0.73    0.13
  -8   3   7   30.94    1.21
  -8  -3   7   31.42    1.35
  -8  -3   7   32.78    1.35
  -8   3   7   34.16    1.37
  -8  -3   7   31.81    1.24
  -7   3   7    5.16    0.52
  -7  -3   7    5.14    0.58
  -7   3   7    4.58    0.55
  -7  -3   7    4.28    0.49
  -7  -3   7    4.96    0.50
  -6   3   7    0.92    0.28
  -6  -3   7    0.87    0.32
  -6   3   7    0.76    0.31
  -6  -3   7    0.72    0.27
  -6   3   7    0.78    0.31
  -6  -3   7    0.58    0.26
  -5   3   7   46.45    2.02
  -5   3   7   47.26    2.01
  -5  -3   7   43.95    2.76
  -5   3   7   42.08    2.71
  -5  -3   7   48.65    2.20
  -5  -3   7   47.58    2.16
  -5   3   7   47.06    2.16
  -5  -3   7   43.80    2.02
  -5   3   7   47.75    2.12
  -5  -3   7   50.64    2.18
  -4  -3   7  127.39    4.38
  -4  -3   7  129.24    5.29
  -4   3   7  130.62    5.32
  -4  -3   7  132.37    4.44
  -4  -3   7  129.85    4.39
  -4   3   7  125.90    4.37
  -4  -3   7  132.28    4.31
  -4   3   7  136.36    4.38
  -4   3   7  122.97    4.21
  -4  -3   7  139.78    4.46
  -3  -3   7   23.60    1.89
  -3   3   7   22.73    1.88
  -2   3   7    0.32    0.34
  -2  -3   7    0.31    0.31
  -1  -3   7    0.99    0.41
  -1   3   7    1.01    0.43
   0  -3   7   13.33    1.31
   0   3   7   15.10    1.40
   1  -3   7    6.30    0.96
   1   3   7    6.83    0.92
   1  -3   7    7.17    0.95
   1   3   7    5.84    0.90
   2  -3   7    5.76    0.60
   2  -3   7    5.09    0.60
   2  -3   7    5.43    0.67
   2   3   7    5.13    0.63
   2   3   7    4.59    0.55
   2  -3   7    5.14    0.55
   2  -3   7    4.88    0.57
   2   3   7    5.05    0.61
   2  -3   7    5.09    0.87
   2   3   7    4.86    0.86
   2   3   7    4.84    0.61
   2  -3   7    5.35    0.61
   2  -3   7    4.91    0.53
   3  -3   7   66.00    2.56
   3  -3   7   73.56    3.61
   3   3   7   64.29    3.42
   3   3   7   66.42    2.46
   3   3   7   71.52    2.66
   3   3   7   69.64    2.76
   3  -3   7   71.96    2.60
   3  -3   7   68.45    3.50
   3   3   7   66.35    3.43
   4   3   7   51.05    2.19
   4   3   7   55.28    2.12
   5   3   7    0.45    0.23
   5   3   7    0.15    0.15
   5   3   7    0.05    0.20
   5  -3   7    0.38    0.18
   6   3   7    2.68    0.38
   6   3   7    2.92    0.38
   6  -3   7    2.47    0.30
   7   3   7    2.92    0.27
  -7   3  -7    3.21    0.27
   7  -3   7    3.09    0.27
   7   3   7    2.95    0.28
   7   3   7    2.87    0.28
  -8  -4   7   12.86    0.76
  -8  -4   7   11.65    0.73
  -8  -4   7   12.44    0.72
  -8   4   7   12.52    0.72
  -8   4   7   11.73    0.71
  -7  -4   7    5.43    0.59
  -7  -4   7    5.54    0.60
  -7  -4   7    5.35    0.56
  -7   4   7    4.92    0.55
  -7  -4   7    4.68    0.49
  -7   4   7    5.80    0.60
  -7  -4   7    4.74    0.51
  -6  -4   7    8.77    0.81
  -6  -4   7    6.40    0.71
  -6  -4   7    6.29    0.69
  -6   4   7    6.45    0.69
  -6  -4   7    5.95    0.62
  -6   4   7    6.54    0.69
  -6  -4   7    7.23    0.71
  -5  -4   7    0.18    0.23
  -5   4   7   -0.05    0.19
  -5  -4   7    0.11    0.32
  -5   4   7   -0.11    0.29
  -5  -4   7    0.12    0.22
  -5  -4   7    0.22    0.23
  -5   4   7    0.06    0.22
  -5  -4   7    0.10    0.18
  -5   4   7   -0.11    0.20
  -5   4   7   -0.05    0.27
  -5  -4   7    0.06    0.24
  -4  -4   7   17.57    1.21
  -4   4   7   18.58    1.16
  -4  -4   7   15.38    1.53
  -4   4   7   19.52    1.72
  -4  -4   7   15.89    1.17
  -4  -4   7   16.71    1.17
  -4   4   7   18.84    1.23
  -4  -4   7   15.23    1.08
  -4   4   7   18.34    1.19
  -4   4   7   16.98    1.14
  -4  -4   7   18.64    1.26
  -3  -4   7    2.91    0.64
  -3   4   7    3.06    0.68
  -2  -4   7  486.64   14.45
  -2   4   7  514.49   14.59
  -1   4   7    0.10    0.32
   0  -4   7   24.18    1.77
   0   4   7   25.36    1.83
   1  -4   7   18.13    1.56
   1   4   7   13.98    1.40
   1   4   7   15.65    1.39
   1  -4   7   14.58    1.34
   2  -4   7    0.60    0.23
   2  -4   7    0.85    0.29
   2  -4   7    0.61    0.27
   2  -4   7    0.44    0.25
   2   4   7    0.88    0.30
   2   4   7    0.67    0.24
   2  -4   7    0.48    0.23
   2   4   7    0.37    0.26
   2  -4   7    1.54    0.48
   2   4   7    0.33    0.33
   2   4   7    0.65    0.29
   2   4   7    0.73    0.28
   2  -4   7    1.17    0.31
   3  -4   7    0.11    0.23
   3   4   7   -0.11    0.23
   3  -4   7    0.28    0.20
   3   4   7    0.35    0.23
   3  -4   7    0.22    0.24
   3   4   7   -0.11    0.29
   3   4   7   -0.06    0.21
   3  -4   7    0.45    0.25
   4   4   7    0.60    0.27
   4   4   7    0.91    0.28
   4   4   7    1.19    0.34
   5   4   7   10.97    0.84
   5   4   7   11.13    0.72
   5  -4   7   11.41    0.73
   6   4   7  139.23    4.14
   6  -4   7  148.97    4.14
   6   4   7  136.09    4.10
   6   4   7  139.61    4.16
   6   4   7  143.53    4.14
   6  -4   7  136.61    3.94
   7   4   7   13.10    0.59
  -7   4  -7   12.56    0.54
   7   4   7   11.31    0.53
  -8  -5   7    5.05    0.45
  -8  -5   7    4.83    0.44
  -8  -5   7    4.90    0.39
  -8   5   7    4.77    0.40
  -8   5   7    5.00    0.42
  -7  -5   7    0.33    0.22
  -7  -5   7    0.13    0.20
  -7  -5   7    0.33    0.19
  -7   5   7    0.15    0.18
  -7   5   7    0.30    0.18
  -7  -5   7    0.67    0.23
  -6  -5   7    1.88    0.41
  -6   5   7    1.31    0.31
  -6  -5   7    1.58    0.39
  -6  -5   7    0.90    0.28
  -6   5   7    1.63    0.37
  -6  -5   7    1.46    0.32
  -6   5   7    1.46    0.34
  -6   5   7    1.18    0.30
  -6  -5   7    1.41    0.36
  -5  -5   7    2.53    0.49
  -5   5   7    1.64    0.34
  -5  -5   7    2.13    0.56
  -5   5   7    1.82    0.53
  -5  -5   7    2.03    0.44
  -5  -5   7    1.95    0.40
  -5   5   7    2.35    0.45
  -5  -5   7    1.91    0.39
  -5   5   7    1.86    0.40
  -5   5   7    1.92    0.40
  -5  -5   7    1.98    0.44
  -4  -5   7    1.88    0.41
  -4  -5   7    0.86    0.40
  -4   5   7    0.76    0.39
  -4   5   7    1.80    0.38
  -4  -5   7    2.00    0.43
  -4  -5   7    1.62    0.37
  -4   5   7    0.82    0.30
  -4   5   7    1.61    0.38
  -4   5   7    1.56    0.39
  -4  -5   7    1.47    0.39
  -3  -5   7    5.26    0.66
  -3  -5   7    5.91    0.90
  -3   5   7    7.17    1.00
  -3  -5   7    5.24    0.56
  -3  -5   7    5.40    0.60
  -3  -5   7    5.95    0.61
  -3  -5   7    5.38    0.64
  -3   5   7    5.49    0.64
  -3   5   7    6.30    0.66
  -3   5   7    5.50    0.66
  -3  -5   7    6.72    0.75
  -2  -5   7   14.51    1.39
  -2   5   7   15.41    1.43
  -1  -5   7    6.07    0.88
  -1   5   7    4.92    0.80
   0  -5   7    3.80    0.70
   0   5   7    3.62    0.69
   1  -5   7   36.47    2.27
   1   5   7   34.17    2.19
   2  -5   7   17.75    1.10
   2  -5   7   20.46    1.69
   2   5   7   19.67    1.66
   2  -5   7   19.11    1.21
   2   5   7   21.63    1.27
   2  -5   7   19.11    1.19
   2  -5   7   18.14    1.09
   2   5   7   17.84    1.23
   2   5   7   18.47    1.22
   2  -5   7   17.76    1.13
   2  -5   7   19.47    1.12
   3  -5   7   55.89    2.23
   3  -5   7   54.26    2.95
   3   5   7   53.04    2.92
   3  -5   7   56.95    2.32
   3   5   7   54.21    2.27
   3   5   7   54.88    2.27
   3   5   7   57.03    2.40
   3   5   7   52.60    2.32
   3  -5   7   52.75    2.14
   4   5   7    2.23    0.39
   4  -5   7    1.91    0.34
   4  -5   7    1.98    0.41
   4   5   7    2.09    0.37
   4   5   7    1.52    0.38
   5   5   7    0.04    0.18
   5  -5   7    0.27    0.21
   5   5   7    0.17    0.22
   5   5   7    0.47    0.20
   5   5   7    0.04    0.20
   5  -5   7    0.44    0.19
   6   5   7    3.33    0.40
   6  -5   7    3.33    0.35
   6   5   7    2.82    0.34
   6   5   7    2.73    0.34
   6  -5   7    2.56    0.30
  -7   5  -7   12.76    0.53
  -8  -6   7    2.78    0.32
  -8   6   7    2.44    0.25
  -8   6   7    2.76    0.29
  -8  -6   7    2.48    0.27
  -7  -6   7    9.25    0.72
  -7  -6   7    9.01    0.72
  -7  -6   7    8.68    0.65
  -7   6   7    9.86    0.69
  -7   6   7    9.53    0.69
  -7   6   7   10.13    0.66
  -7  -6   7   10.64    0.76
  -6  -6   7    2.71    0.46
  -6   6   7    2.69    0.39
  -6  -6   7    2.54    0.45
  -6  -6   7    1.91    0.37
  -6   6   7    2.76    0.43
  -6   6   7    2.52    0.41
  -6   6   7    2.91    0.43
  -6  -6   7    2.50    0.44
  -5  -6   7   32.91    1.68
  -5   6   7   29.59    1.49
  -5  -6   7   29.74    1.62
  -5  -6   7   30.87    1.55
  -5   6   7   30.11    1.56
  -5   6   7   33.31    1.60
  -5   6   7   29.94    1.57
  -5  -6   7   36.38    1.77
  -4  -6   7    4.74    0.61
  -4   6   7    4.60    0.79
  -4   6   7    4.42    0.56
  -4   6   7    4.33    0.58
  -4   6   7    4.42    0.56
  -4   6   7    5.03    0.62
  -4  -6   7    5.00    0.56
  -4  -6   7    4.38    0.62
  -3   6   7   18.43    1.58
  -3  -6   7   19.01    1.23
  -3  -6   7   17.69    1.03
  -3  -6   7   17.32    1.10
  -3   6   7   16.71    1.13
  -3   6   7   18.92    1.14
  -3   6   7   17.89    1.20
  -3  -6   7   20.05    1.20
  -3  -6   7   20.20    1.31
  -2  -6   7  138.74    4.47
  -2   6   7  138.65    4.46
  -2  -6   7  136.18    4.37
  -2   6   7  133.16    4.31
  -2  -6   7  132.21    4.39
  -2  -6   7  131.14    5.06
  -2   6   7  138.50    5.18
  -2  -6   7  138.35    4.54
  -1  -6   7    3.54    0.66
  -1   6   7    4.57    0.77
   0   6   7    0.97    0.42
   0  -6   7    1.03    0.42
   1  -6   7   26.51    1.39
   1  -6   7   24.30    1.34
   1  -6   7   25.50    1.42
   1  -6   7   26.69    1.40
   1   6   7   29.22    1.51
   1   6   7   22.46    1.38
   1   6   7   25.47    1.40
   1  -6   7   26.77    1.44
   1  -6   7   27.50    1.40
   2  -6   7   38.60    1.73
   2  -6   7   38.51    2.35
   2  -6   7   40.60    1.81
   2  -6   7   38.86    1.83
   2  -6   7   39.63    1.72
   2   6   7   41.88    1.89
   2   6   7   37.14    1.85
   2   6   7   38.56    1.85
   2  -6   7   38.44    1.76
   2  -6   7   38.08    1.72
   3   6   7   82.72    3.04
   3  -6   7   87.95    3.04
   3   6   7   82.94    2.99
   3  -6   7   80.82    2.96
   3   6   7   89.91    3.11
   3   6   7   82.73    3.11
   3   6   7   88.18    3.15
   3  -6   7   80.46    2.90
   4   6   7    0.34    0.25
   4  -6   7    0.26    0.18
   4  -6   7    0.17    0.20
   4   6   7    0.04    0.19
   4   6   7    0.30    0.22
   4   6   7    0.05    0.19
   5   6   7    1.79    0.35
   5  -6   7    1.90    0.31
   5   6   7    1.83    0.32
   5   6   7    2.29    0.33
   5   6   7    2.26    0.36
   5   6   7    1.43    0.34
   5  -6   7    1.90    0.31
   6   6   7    2.67    0.33
   6   6   7    2.38    0.27
   6  -6   7    1.89    0.25
   6   6   7    2.93    0.32
   6   6   7    2.71    0.34
   6  -6   7    2.87    0.30
  -8  -7   7    3.36    0.31
  -8   7   7    3.45    0.28
  -8  -7   7    3.40    0.30
  -7  -7   7    0.24    0.19
  -7  -7   7    0.25    0.19
  -7   7   7    0.13    0.14
  -7   7   7    0.26    0.16
  -7   7   7    0.31    0.16
  -7  -7   7    0.39    0.19
  -6  -7   7   22.83    1.24
  -6   7   7   19.83    1.06
  -6  -7   7   21.19    1.22
  -6   7   7   22.49    1.14
  -6   7   7   19.57    1.10
  -6   7   7   20.88    1.16
  -6  -7   7   25.14    1.34
  -5  -7   7    7.92    0.77
  -5   7   7    8.56    0.72
  -5  -7   7    7.72    0.75
  -5   7   7    7.56    0.69
  -5   7   7    7.74    0.70
  -5   7   7    7.29    0.73
  -5  -7   7    9.65    0.87
  -4  -7   7    3.67    0.55
  -4   7   7    4.34    0.56
  -4  -7   7    5.29    0.54
  -4   7   7    4.27    0.54
  -4   7   7    4.35    0.53
  -4   7   7    3.71    0.55
  -4  -7   7    4.89    0.56
  -3  -7   7   12.14    0.96
  -3   7   7   10.23    0.87
  -3  -7   7   10.61    0.84
  -3   7   7   11.41    0.95
  -3  -7   7   10.38    0.87
  -3  -7   7   11.49    1.00
  -2  -7   7    2.57    0.44
  -2   7   7    1.52    0.37
  -2  -7   7    1.23    0.31
  -2  -7   7    1.75    0.37
  -2   7   7    1.66    0.35
  -2  -7   7    1.86    0.39
  -2  -7   7    1.94    0.42
  -1  -7   7   90.63    3.23
  -1   7   7   92.24    3.29
  -1  -7   7   92.34    3.17
  -1  -7   7   89.17    3.16
  -1   7   7   84.93    3.15
  -1  -7   7   92.63    3.29
  -1  -7   7   93.22    3.34
   0  -7   7    0.05    0.17
   0  -7   7    0.10    0.19
   0   7   7    0.26    0.20
   0  -7   7    0.26    0.22
   0  -7   7    0.15    0.21
   0  -7   7    0.15    0.19
   0   7   7    0.10    0.18
   0   7   7    0.21    0.23
   0  -7   7    0.21    0.21
   0  -7   7   -0.21    0.28
   1  -7   7    1.57    0.35
   1  -7   7    1.15    0.33
   1   7   7    1.13    0.30
   1  -7   7    1.61    0.35
   1   7   7    1.39    0.35
   1   7   7    1.16    0.32
   1   7   7    1.49    0.35
   1  -7   7    1.75    0.40
   2  -7   7    6.18    0.67
   2  -7   7    8.00    0.69
   2   7   7    6.33    0.70
   2   7   7    7.32    0.73
   2   7   7    7.94    0.74
   2  -7   7    8.42    0.72
   2  -7   7    6.33    0.63
   3   7   7    8.90    0.78
   3  -7   7    8.57    0.71
   3  -7   7    8.44    0.74
   3   7   7    8.72    0.79
   3   7   7    8.76    0.78
   3   7   7    7.68    0.76
   3  -7   7    7.47    0.67
   4   7   7    0.46    0.24
   4  -7   7    0.54    0.21
   4  -7   7    0.62    0.22
   4   7   7    0.84    0.26
   4   7   7    0.85    0.28
   4   7   7    0.70    0.27
   5   7   7   10.00    0.74
   5  -7   7    9.22    0.60
   5   7   7    9.17    0.64
   5   7   7   10.02    0.70
   5   7   7    9.07    0.72
   5  -7   7    9.81    0.64
   6   7   7    5.77    0.45
   6  -7   7    5.34    0.39
  -8  -8   7    1.57    0.20
  -7  -8   7    1.07    0.25
  -7   8   7    1.03    0.21
  -7   8   7    1.11    0.23
  -7  -8   7    1.14    0.27
  -6  -8   7   13.00    0.87
  -6   8   7   10.65    0.70
  -6   8   7   11.07    0.74
  -6   8   7   12.86    0.86
  -6  -8   7   13.09    0.93
  -5  -8   7    8.69    0.76
  -5   8   7    8.73    0.70
  -5   8   7    8.19    0.67
  -5   8   7    8.39    0.77
  -5  -8   7    8.56    0.67
  -4  -8   7   24.32    1.37
  -4   8   7   21.97    1.27
  -4  -8   7   23.73    1.22
  -4   8   7   24.16    1.39
  -4  -8   7   23.61    1.29
  -4  -8   7   22.38    1.41
  -3  -8   7   43.30    1.99
  -3   8   7   45.39    2.02
  -3  -8   7   45.80    1.96
  -3   8   7   46.87    2.09
  -3  -8   7   45.12    2.01
  -3  -8   7   46.33    2.15
  -2  -8   7  111.81    3.78
  -2   8   7  117.11    3.87
  -2  -8   7  107.37    3.54
  -2   8   7  103.19    3.61
  -2  -8   7  116.18    3.85
  -2  -8   7  116.71    3.96
  -1  -8   7    4.52    0.56
  -1   8   7    5.17    0.63
  -1  -8   7    3.87    0.51
  -1  -8   7    4.88    0.58
  -1   8   7    4.05    0.52
  -1  -8   7    5.10    0.63
   0  -8   7    5.38    0.62
   0  -8   7    6.28    0.64
   0   8   7    6.09    0.67
   0  -8   7    6.11    0.65
   0  -8   7    5.51    0.63
   0  -8   7    4.86    0.59
   0   8   7    7.29    0.71
   0   8   7    5.61    0.62
   0  -8   7    6.41    0.68
   0  -8   7    6.22    0.68
   1  -8   7    2.29    0.41
   1  -8   7    2.04    0.37
   1   8   7    2.01    0.39
   1  -8   7    1.91    0.39
   1   8   7    2.87    0.46
   1   8   7    2.11    0.40
  -1  -8  -7    2.29    0.55
   1  -8   7    2.18    0.40
   2  -8   7    0.35    0.21
   2  -8   7    0.35    0.24
   2  -8   7    0.16    0.19
   2   8   7   -0.05    0.20
   2   8   7    0.49    0.22
   2   8   7    0.14    0.20
   2  -8   7    0.13    0.19
   3  -8   7    0.22    0.20
   3   8   7    0.37    0.21
   3   8   7   -0.14    0.19
   4  -8   7   24.16    1.16
   4   8   7   25.54    1.27
   4   8   7   23.80    1.22
   4   8   7   23.15    1.25
   5   8   7    1.01    0.23
   5   8   7    1.13    0.23
   5   8   7    0.94    0.26
   5  -8   7    0.92    0.22
   6   8   7    2.84    0.29
  -7  -9   7   49.52    1.74
  -7   9   7   53.24    1.80
  -6  -9   7  131.85    3.95
  -6   9   7  138.56    4.02
  -5  -9   7   20.80    1.17
  -5   9   7   18.69    1.05
  -5   9   7   18.54    1.16
  -5  -9   7   19.76    1.06
  -4  -9   7    0.29    0.20
  -4   9   7    0.67    0.25
  -4  -9   7    0.42    0.20
  -4   9   7    0.62    0.28
  -4  -9   7    0.41    0.25
  -4  -9   7    0.45    0.29
  -3  -9   7    4.82    0.58
  -3   9   7    3.33    0.52
  -3  -9   7    2.85    0.47
  -3  -9   7    3.67    0.56
  -2  -9   7    0.68    0.26
  -2   9   7    0.84    0.27
  -2  -9   7    0.48    0.25
  -2  -9   7    0.45    0.27
  -1  -9   7    9.14    0.78
  -1   9   7    9.72    0.86
  -1  -9   7    9.67    0.76
  -1  -9   7    8.40    0.75
  -1   9   7    9.92    0.79
  -1  -9   7    9.27    0.82
  -1  -9   7    8.40    0.80
   0  -9   7    0.45    0.25
   0  -9   7    0.18    0.19
   0   9   7    0.43    0.23
   0  -9   7    0.47    0.25
   0  -9   7    0.46    0.24
   0  -9   7    0.54    0.26
   0   9   7    0.33    0.22
   0   9   7    0.23    0.18
   0  -9   7    0.46    0.25
   0  -9   7    0.15    0.20
   1  -9   7    2.43    0.42
   1  -9   7    2.64    0.41
   1   9   7    2.98    0.46
   1  -9   7    2.58    0.44
   1   9   7    2.63    0.45
   1   9   7    2.29    0.39
  -1  -9  -7    1.89    0.51
   1  -9   7    2.55    0.43
   2  -9   7  168.20    5.25
   2  -9   7  167.94    5.04
   2   9   7  169.48    5.17
   2  -9   7  168.53    5.06
   3  -9   7   10.08    0.77
   3   9   7   10.27    0.82
   3   9   7    9.22    0.72
   3   9   7    8.38    0.71
   4  -9   7   11.07    0.72
   4   9   7   11.48    0.80
   4   9   7   10.66    0.77
   5   9   7    4.11    0.39
   5   9   7    3.78    0.40
   6  -9   7    4.25    0.33
  -7  10   7    0.74    0.18
  -6 -10   7    0.20    0.17
  -6  10   7    0.03    0.17
  -6 -10   7    0.11    0.23
  -5 -10   7   17.94    1.01
  -5  10   7   17.78    0.96
  -5  10   7   19.20    1.11
  -5 -10   7   17.34    0.97
  -5 -10   7   19.06    1.16
  -4 -10   7   -0.08    0.23
  -4  10   7    0.13    0.20
  -4 -10   7    0.33    0.20
  -4 -10   7   -0.04    0.19
  -4 -10   7    0.05    0.23
  -3 -10   7   12.43    0.90
  -3  10   7   11.91    0.90
  -3  10   7   12.68    0.96
  -3 -10   7   12.08    0.93
  -3 -10   7   11.71    0.96
  -2 -10   7   32.40    1.57
  -2  10   7   35.01    1.71
  -2 -10   7   35.16    1.71
  -1 -10   7   82.32    2.91
  -1  10   7   84.42    3.10
   1 -10  -7   85.43    3.70
  -1 -10   7   86.30    2.98
  -1  10   7   77.57    2.85
  -1 -10   7   85.90    3.09
  -1 -10   7   87.82    3.06
   0 -10   7   58.71    2.23
   0  10   7   58.42    2.40
   0 -10   7   61.10    2.29
   0 -10   7   53.91    2.31
   0 -10   7   63.06    2.40
   0  10   7   63.51    2.33
   0  10   7   54.81    2.22
   0 -10   7   58.81    2.35
   0 -10   7   58.43    2.30
   1 -10   7    0.96    0.27
   1  10   7    1.29    0.33
   1 -10   7    0.91    0.29
   1  10   7    0.67    0.26
   1  10   7    0.85    0.26
   1 -10   7    0.79    0.29
   2 -10   7    0.69    0.26
   2  10   7    0.80    0.26
   2 -10   7    1.30    0.33
   2 -10   7    0.78    0.25
   2  10   7    1.24    0.35
   3 -10   7    3.29    0.44
   3  10   7    3.42    0.48
   3  10   7    2.17    0.35
   4 -10   7    6.33    0.51
   4  10   7    5.91    0.55
   4  10   7    5.36    0.50
   5  10   7    6.08    0.45
   5  10   7    5.48    0.43
   5 -10   7    6.16    0.43
  -7 -11   7   23.90    0.95
  -6  11   7   34.66    1.42
  -6 -11   7   38.83    1.52
  -5  11   7    0.46    0.17
  -5  11   7    0.35    0.23
  -5 -11   7    0.60    0.20
  -5 -11   7    0.34    0.22
  -4  11   7   44.32    1.79
  -4 -11   7   44.31    1.74
  -4 -11   7   42.66    1.81
  -4 -11   7   46.40    1.96
  -3 -11   7   21.45    1.15
  -3  11   7   21.82    1.23
  -3  11   7   21.74    1.27
  -3 -11   7   22.50    1.26
  -3 -11   7   25.17    1.35
  -2 -11   7    5.03    0.54
  -2  11   7    5.11    0.60
  -2 -11   7    5.17    0.60
  -1 -11   7  326.09    9.03
  -1  11   7  336.94    9.34
  -1 -11   7  330.49    9.15
  -1 -11   7  320.06    9.24
  -1 -11   7  354.93    9.25
   0 -11   7    1.62    0.35
   0 -11   7    1.26    0.29
   0  11   7    1.23    0.36
   0 -11   7    1.39    0.30
   0 -11   7    1.40    0.35
   0 -11   7    1.86    0.38
   0  11   7    1.11    0.29
   0  11   7    1.19    0.27
   0 -11   7    1.43    0.33
   0 -11   7    0.75    0.26
   1 -11   7    1.26    0.31
   1  11   7    1.43    0.34
   1 -11   7    1.09    0.30
   1 -11   7    1.29    0.32
   1  11   7    2.16    0.38
   2  11   7   49.20    1.92
   2 -11   7   48.46    1.97
   2  11   7   44.77    1.92
   2 -11   7   46.67    1.85
   3 -11   7   15.68    0.92
   3  11   7   14.43    0.93
   4 -11   7   27.22    1.12
   5  11   7    0.06    0.12
   5 -11   7    0.20    0.12
  -6  12   7   10.83    0.65
  -6 -12   7   12.14    0.69
  -5  12   7    0.57    0.17
  -5 -12   7    0.61    0.20
  -5 -12   7    0.92    0.26
  -4  12   7    6.32    0.57
  -4 -12   7    6.59    0.55
  -4  12   7    7.37    0.65
  -4 -12   7    7.36    0.63
  -4 -12   7    7.36    0.67
  -3  12   7   32.20    1.49
  -3 -12   7   32.21    1.52
  -3 -12   7   31.89    1.52
  -2  12   7   64.93    2.46
  -2 -12   7   65.10    2.45
  -2 -12   7   61.51    2.37
  -1 -12   7  149.08    4.63
  -1 -12   7  150.03    4.52
  -1 -12   7  148.99    4.62
  -1 -12   7  147.60    4.51
   0  12   7   31.70    1.58
   0 -12   7   32.32    1.53
   0 -12   7   34.59    1.56
   0 -12   7   32.31    1.52
   0 -12   7   33.64    1.54
   1 -12   7    3.19    0.43
   1  12   7    3.07    0.45
   1 -12   7    3.59    0.43
   1 -12   7    3.28    0.43
   1  12   7    3.19    0.43
   2  12   7   52.12    1.95
   2 -12   7   50.28    1.98
   2  12   7   48.59    1.95
   2 -12   7   47.48    1.86
   3 -12   7   12.22    0.76
   3  12   7   12.32    0.79
   4 -12   7   10.76    0.58
   4  12   7   10.18    0.64
   5 -12   7    0.94    0.16
   5  12   7    0.78    0.14
   5 -12   7    0.86    0.13
  -6 -13   7    4.55    0.35
   6  13  -7    3.80    0.34
  -5  13   7   10.89    0.57
  -5  13   7   12.48    0.72
  -5 -13   7   12.79    0.68
  -5 -13   7   11.41    0.70
  -4  13   7    2.74    0.35
  -4 -13   7    3.41    0.37
  -4 -13   7    3.74    0.43
  -4 -13   7    2.91    0.40
  -3  13   7   46.13    1.79
  -3 -13   7   42.99    1.76
  -2  13   7   14.58    0.94
  -2 -13   7   14.81    0.96
  -2 -13   7   14.15    0.88
  -1 -13   7   30.62    1.36
  -1 -13   7   28.33    1.39
  -1 -13   7   28.40    1.39
   0  13   7    3.59    0.48
   0 -13   7    3.58    0.45
   0 -13   7    2.79    0.41
   0 -13   7    2.71    0.40
   0 -13   7    3.61    0.45
   1  13   7    3.65    0.47
   1 -13   7    3.16    0.43
   1 -13   7    2.39    0.35
   1  13   7    3.64    0.42
   1 -13   7    3.82    0.43
   2  13   7    1.34    0.28
   2 -13   7    1.29    0.26
   2 -13   7    1.31    0.30
   2  13   7    1.23    0.28
   3  13   7   -0.02    0.05
   3 -13   7    0.05    0.14
   3 -13   7    0.13    0.14
   3  13   7    0.14    0.15
   4 -13   7    0.27    0.12
   4 -13   7    0.13    0.10
   4  13   7    0.21    0.13
   4 -13   7    0.24    0.12
  -5 -14   7    4.94    0.37
  -5 -14   7    5.32    0.39
   5  14  -7    4.44    0.38
  -4  14   7    0.50    0.17
  -4 -14   7    0.13    0.13
  -4 -14   7    0.08    0.16
  -4 -14   7    0.23    0.15
  -3  14   7  155.44    4.46
  -3 -14   7  156.28    4.47
  -3 -14   7  152.09    4.41
  -2 -14   7  233.11    6.55
  -2  14   7  241.60    6.58
  -2 -14   7  229.86    6.56
  -1  14   7  160.62    4.72
  -1 -14   7  164.21    4.56
  -1 -14   7  154.81    4.64
  -1 -14   7  155.66    4.64
  -1 -14   7  154.02    4.62
   0  14   7    3.90    0.41
   0  14   7    4.41    0.49
   0 -14   7    3.83    0.45
   0 -14   7    4.26    0.45
   0 -14   7    3.88    0.43
   0 -14   7    4.07    0.44
   1  14   7   22.66    1.14
   1 -14   7   22.49    1.12
   1 -14   7   23.53    1.04
   1  14   7   23.78    1.05
   1 -14   7   23.27    1.06
   2  14   7    0.38    0.16
   2 -14   7    0.02    0.07
   2 -14   7    0.17    0.17
   2  14   7    0.24    0.15
   3  14   7    0.01    0.04
   3 -14   7    0.08    0.09
   3 -14   7    0.02    0.13
   3  14   7    0.16    0.14
   4  14   7   12.57    0.56
  -5 -15   7    0.89    0.15
  -4  15   7    0.16    0.10
  -4 -15   7    0.38    0.13
  -4 -15   7    0.44    0.17
  -3 -15   7    0.21    0.17
  -3  15   7    0.77    0.20
  -3 -15   7    0.74    0.22
  -3 -15   7    0.25    0.18
  -2  15   7    4.67    0.46
  -2 -15   7    4.71    0.46
  -2 -15   7    5.20    0.47
  -1  15   7   10.62    0.71
  -1 -15   7   10.79    0.62
  -1 -15   7    9.62    0.66
  -1 -15   7    9.85    0.66
  -1 -15   7   10.04    0.65
   0  15   7   25.15    1.08
   0 -15   7   26.32    1.15
   0 -15   7   27.12    1.14
   0 -15   7   27.51    1.13
   1  15   7   23.44    1.02
   1  15   7   23.54    1.07
   1 -15   7   24.25    1.07
   1 -15   7   22.28    0.94
   1 -15   7   23.37    0.98
   2  15   7    3.44    0.33
   2 -15   7    3.89    0.36
   2  15   7    3.37    0.31
   3 -15   7    3.85    0.30
   3  15   7    2.96    0.26
  -4 -16   7   14.68    0.60
  -3 -16   7    0.22    0.11
  -3  16   7    0.24    0.11
  -3 -16   7    0.26    0.14
  -3 -16   7    0.25    0.15
  -2  16   7   18.47    0.84
  -2 -16   7   18.92    0.86
  -2 -16   7   18.02    0.84
  -2 -16   7   17.37    0.79
  -1  16   7    3.05    0.34
  -1 -16   7    2.82    0.27
  -1 -16   7    3.29    0.34
  -1 -16   7    3.04    0.30
   0 -16   7   21.93    0.74
   0 -16   7   20.96    0.72
   0 -16   7   21.91    0.71
   1  16   7    8.72    0.50
   1  16   7   10.20    0.58
   1 -16   7   10.38    0.57
   1 -16   7    9.27    0.45
   2  16   7    1.80    0.20
   2 -16   7    2.61    0.25
  -3 -17   7   10.92    0.49
  -2  17   7    3.97    0.29
  -2 -17   7    4.25    0.32
  -1 -17   7    0.55    0.11
  -1  17   7    0.49    0.15
  -1 -17   7    0.74    0.16
   0  17   7    0.53    0.14
   0 -17   7    0.59    0.12
   0 -17   7    0.66    0.13
   1  17   7    7.25    0.40
   1 -17   7    7.62    0.39
  -8   0   8   16.65    0.68
  -8   0   8   19.60    0.79
  -7   0   8    1.26    0.26
  -7   0   8    0.82    0.28
  -6   0   8   23.90    1.24
  -6   0   8   24.58    1.31
  -6   0   8   24.63    1.26
  -5   0   8   82.76    2.95
  -5   0   8   82.18    3.05
  -5   0   8   84.06    2.98
  -4   0   8   26.36    1.40
  -4   0   8   22.13    1.37
  -3   0   8    6.83    0.70
  -3   0   8    7.40    0.69
  -3   0   8    7.55    0.62
  -3   0   8    7.37    0.78
  -3   0   8    7.43    0.77
  -3   0   8    6.10    0.95
  -2   0   8   30.94    1.56
  -2   0   8   30.80    1.48
  -2   0   8   30.37    1.51
  -2   0   8   33.21    1.51
  -2   0   8   31.84    1.64
  -2   0   8   30.39    1.48
  -2   0   8   31.49    2.17
  -2   0   8   32.91    1.58
  -1   0   8    7.82    0.71
  -1   0   8    6.73    0.66
  -1   0   8    7.83    0.70
  -1   0   8    7.53    0.77
  -1   0   8    5.87    0.65
  -1   0   8    8.56    1.10
  -1   0   8    7.44    0.70
  -1   0   8    7.45    0.71
   0   0   8   66.35    2.35
   0   0   8   56.83    2.34
   0   0   8   56.33    2.28
   0   0   8   57.21    2.34
   0   0   8   53.92    2.94
   0   0   8   52.09    2.47
   0   0   8   61.25    2.38
   0   0   8   60.33    2.34
   1   0   8   13.19    0.89
   1   0   8   12.27    0.92
   1   0   8   15.03    1.05
   1   0   8   13.24    0.94
   1   0   8   14.50    1.01
   1   0   8   14.70    1.04
   1   0   8   13.58    0.95
   2   0   8   26.08    1.37
   2   0   8   29.94    1.54
   2   0   8   27.60    1.36
   2   0   8   28.69    1.43
   2   0   8   27.81    1.50
   3   0   8    0.19    0.20
   3   0   8    0.05    0.24
   3   0   8    0.31    0.19
   3   0   8    0.08    0.18
   3   0   8    0.55    0.29
   4   0   8   14.10    0.93
   4   0   8   11.90    0.72
   4   0   8   13.22    0.91
   5   0   8   10.85    0.71
   5   0   8   10.18    0.70
   6   0   8   29.93    1.07
   6   0   8   28.87    1.07
  -8  -1   8   98.93    2.81
  -8  -1   8  103.56    2.88
  -7   1   8  409.39   10.63
  -7  -1   8  418.69   10.73
  -7  -1   8  393.99   10.75
  -7   1   8  412.02   10.71
  -6   1   8   30.62    1.41
  -6  -1   8   33.17    1.51
  -6  -1   8   32.62    1.54
  -6  -1   8   31.24    1.46
  -6   1   8   31.74    1.49
  -5   1   8   27.00    1.38
  -5  -1   8   29.44    1.47
  -5  -1   8   25.20    1.43
  -4   1   8    6.23    0.65
  -4  -1   8    7.33    0.72
  -4   1   8    6.45    0.66
  -4  -1   8    6.90    0.73
  -4  -1   8    6.58    0.64
  -3   1   8   21.58    1.24
  -3  -1   8   20.73    1.26
  -3   1   8   21.28    1.21
  -3  -1   8   21.39    1.11
  -3  -1   8   18.83    1.25
  -3  -1   8   21.91    1.33
  -3  -1   8   19.41    1.19
  -3  -1   8   20.15    1.72
  -2   1   8   24.11    1.34
  -2  -1   8   27.10    1.44
  -2  -1   8   25.82    1.31
  -2   1   8   28.31    1.37
  -2   1   8   25.69    1.34
  -2  -1   8   23.46    1.31
  -2   1   8   23.16    1.24
  -2  -1   8   27.43    1.34
  -2  -1   8   26.76    1.47
  -2  -1   8   23.68    1.25
  -2   1   8   25.55    1.34
  -2  -1   8   24.57    1.91
  -2  -1   8   28.17    1.45
  -1   1   8    2.74    0.42
  -1  -1   8    2.03    0.38
  -1   1   8    2.61    0.43
  -1  -1   8    2.65    0.45
  -1  -1   8    2.77    0.44
  -1   1   8    2.20    0.40
  -1  -1   8    1.99    0.37
  -1  -1   8    2.97    0.47
  -1   1   8    2.33    0.42
  -1  -1   8    2.71    0.42
  -1   1   8    2.24    0.42
  -1  -1   8    1.99    0.55
  -1   1   8    3.00    0.45
  -1  -1   8    3.54    0.51
   0   1   8    0.17    0.17
   0  -1   8    0.05    0.20
   0   1   8   -0.05    0.20
   0  -1   8    0.14    0.20
   0   1   8   -0.10    0.22
   0  -1   8   -0.05    0.26
   0   1   8    0.05    0.19
   0  -1   8   -0.30    0.46
   0  -1   8    0.29    0.22
   0   1   8   -0.05    0.21
   0   1   8    0.23    0.19
   0  -1   8   -0.10    0.32
   1   1   8  485.73   12.71
   1  -1   8  474.81   12.78
   1   1   8  486.29   12.86
   1  -1   8  500.31   12.97
   1   1   8  484.83   13.02
   1  -1   8  448.88   12.87
   1   1   8  473.52   12.84
   1  -1   8  480.19   12.84
   1  -1   8  451.09   12.93
   1   1   8  484.13   13.04
   1  -1   8  505.36   13.02
   1   1   8  501.76   12.88
   1  -1   8  501.76   12.95
   2   1   8  118.43    3.74
   2  -1   8  118.19    3.82
   2   1   8  121.78    3.96
   2  -1   8  111.78    3.78
   2   1   8  114.02    3.72
   2  -1   8  116.75    3.71
   2  -1   8  117.49    3.81
   2   1   8  114.64    3.80
   2   1   8  114.58    3.93
   2  -1   8  117.45    3.91
   2  -1   8  117.86    3.79
   3  -1   8   83.66    2.84
   3   1   8   81.45    2.98
   3   1   8   78.47    2.69
   3  -1   8   78.88    2.68
   3  -1   8   75.51    2.72
   3   1   8   86.86    2.83
   3   1   8   83.49    3.01
   3  -1   8   89.98    3.03
   4   1   8   12.95    0.89
   4   1   8   10.11    0.70
   4   1   8   13.40    0.91
   4  -1   8   11.45    0.84
   5   1   8   22.04    1.06
   5  -1   8   20.19    1.03
   6   1   8    4.00    0.32
   6   1   8    4.75    0.36
   6  -1   8    4.39    0.33
  -8  -2   8   15.60    0.65
  -8   2   8   14.24    0.65
  -8  -2   8   15.48    0.66
  -8   2   8   15.16    0.65
  -7   2   8   24.85    1.05
  -7  -2   8   24.56    1.15
  -7  -2   8   24.57    1.16
  -7   2   8   27.84    1.21
  -7   2   8   25.94    1.15
  -6   2   8    9.57    0.69
  -6  -2   8    7.77    0.70
  -6  -2   8    7.67    0.69
  -6   2   8    8.93    0.75
  -5   2   8    0.94    0.27
  -5  -2   8    1.80    0.39
  -5  -2   8    0.80    0.30
  -5   2   8    0.88    0.31
  -5  -2   8    1.20    0.29
  -4   2   8    3.06    0.45
  -4  -2   8    3.75    0.55
  -4   2   8    3.75    0.52
  -4   2   8    4.53    0.61
  -4  -2   8    2.84    0.49
  -4  -2   8    3.55    0.49
  -3   2   8   16.36    1.05
  -3  -2   8   17.63    1.16
  -3   2   8   17.16    1.08
  -3  -2   8   16.64    0.98
  -3   2   8   19.31    1.22
  -3  -2   8   18.42    1.20
  -3  -2   8   15.98    1.12
  -3   2   8   16.08    1.13
  -3  -2   8   17.23    1.13
  -3  -2   8   18.38    1.62
  -3   2   8   19.04    1.66
  -2  -2   8    2.84    0.48
  -2   2   8    2.66    0.43
  -2   2   8    2.06    0.38
  -2   2   8    2.98    0.42
  -2  -2   8    2.58    0.41
  -2   2   8    3.17    0.51
  -2  -2   8    3.00    0.50
  -2   2   8    2.78    0.43
  -2  -2   8    2.55    0.63
  -2   2   8    2.36    0.60
  -2  -2   8    3.49    0.51
  -1  -2   8   65.06    2.56
  -1   2   8   67.01    2.50
  -1  -2   8   65.62    2.54
  -1  -2   8   66.16    2.54
  -1   2   8   68.67    2.51
  -1  -2   8   65.06    2.51
  -1   2   8   70.47    2.65
  -1  -2   8   67.29    2.60
  -1   2   8   66.25    2.56
  -1  -2   8   74.08    3.47
  -1   2   8   68.80    3.35
  -1   2   8   68.12    2.59
  -1  -2   8   69.93    2.66
   0  -2   8    2.05    0.39
   0   2   8    1.95    0.36
   0  -2   8    2.30    0.41
   0  -2   8    2.30    0.42
   0   2   8    2.14    0.40
   0  -2   8    2.23    0.41
   0   2   8    1.66    0.35
   0  -2   8    1.75    0.36
   0   2   8    1.98    0.41
   0  -2   8    1.86    0.41
   0  -2   8    1.96    0.58
   0   2   8    1.48    0.50
   0   2   8    2.21    0.43
   0  -2   8    1.89    0.36
   0   2   8    1.49    0.39
   0   2   8    2.21    0.38
   0  -2   8    1.52    0.40
   1  -2   8    3.19    0.46
   1   2   8    3.53    0.48
   1  -2   8    3.45    0.50
   1  -2   8    2.96    0.48
   1   2   8    3.71    0.53
   1  -2   8    3.59    0.51
   1   2   8    3.79    0.51
   1  -2   8    3.19    0.48
   1  -2   8    3.44    0.49
   1   2   8    2.64    0.48
   1  -2   8    3.18    0.47
   1   2   8    4.45    0.50
   1  -2   8    4.34    0.55
   2  -2   8    2.99    0.47
   2  -2   8    2.91    0.46
   2  -2   8    2.91    0.48
   2   2   8    2.85    0.47
   2   2   8    2.77    0.43
   2  -2   8    3.30    0.44
   2   2   8    2.95    0.49
   2   2   8    3.19    0.51
   2  -2   8    3.06    0.47
   3  -2   8    9.44    0.76
   3  -2   8    8.87    0.80
   3   2   8   10.56    0.85
   3  -2   8    8.09    0.64
   3   2   8   10.67    0.78
   3  -2   8    9.61    0.80
   4  -2   8    0.07    0.17
   4  -2   8    0.45    0.23
   4   2   8    0.12    0.20
   4   2   8    0.12    0.15
   4  -2   8    0.08    0.19
   5  -2   8   15.46    0.83
   5   2   8   13.36    0.79
   5   2   8   13.24    0.81
   5  -2   8   12.98    0.78
   6  -2   8    0.08    0.09
   6   2   8    0.11    0.09
   6   2   8    0.05    0.09
   6  -2   8    0.16    0.09
  -8  -3   8    4.94    0.33
  -8   3   8    2.86    0.25
  -8  -3   8    3.10    0.26
  -8   3   8    5.13    0.31
  -7  -3   8    5.42    0.49
  -7  -3   8    4.33    0.44
  -7   3   8    4.52    0.46
  -6   3   8   21.10    1.01
  -6  -3   8   21.15    1.16
  -6  -3   8   19.74    1.12
  -6   3   8   18.94    1.11
  -6   3   8   19.44    1.09
  -6  -3   8   22.79    1.07
  -5  -3   8    3.34    0.49
  -5  -3   8    2.49    0.44
  -5   3   8    3.47    0.49
  -5   3   8    2.88    0.43
  -5  -3   8    3.58    0.47
  -4  -3   8   28.18    1.49
  -4   3   8   27.50    1.41
  -4  -3   8   23.60    1.40
  -4   3   8   27.34    1.47
  -4  -3   8   27.63    1.45
  -3  -3   8   20.26    1.24
  -3   3   8   22.00    1.21
  -3  -3   8   17.94    1.08
  -3  -3   8   18.60    1.05
  -3   3   8   17.26    1.16
  -3  -3   8   18.89    1.20
  -3  -3   8   16.72    1.15
  -3   3   8   17.30    1.17
  -3  -3   8   21.85    1.27
  -3  -3   8   19.18    1.64
  -3   3   8   18.40    1.62
  -2   3   8    1.52    0.34
  -2  -3   8    1.08    0.31
  -2  -3   8    1.37    0.29
  -2   3   8    1.28    0.29
  -2  -3   8    1.62    0.34
  -2   3   8    1.54    0.39
  -2  -3   8    1.84    0.39
  -2   3   8    1.03    0.32
  -2   3   8    2.17    0.39
  -2  -3   8    0.83    0.39
  -2   3   8    1.67    0.54
  -2  -3   8    1.16    0.33
  -1  -3   8   49.62    2.11
  -1   3   8   50.60    2.03
  -1   3   8   45.32    1.96
  -1  -3   8   50.63    2.08
  -1   3   8   50.70    2.03
  -1  -3   8   48.37    2.05
  -1   3   8   48.25    2.09
  -1  -3   8   51.73    2.13
  -1   3   8   52.72    2.15
  -1  -3   8   49.36    2.74
  -1   3   8   51.33    2.77
  -1   3   8   48.87    2.10
  -1  -3   8   52.62    2.19
   0  -3   8    0.38    0.24
   0   3   8    0.55    0.23
   0  -3   8    0.49    0.27
   0  -3   8    0.29    0.21
   0   3   8    0.19    0.20
   0  -3   8    0.58    0.24
   0   3   8    0.31    0.21
   0  -3   8    0.69    0.26
   0   3   8    0.23    0.26
   0  -3   8    0.28    0.23
   0  -3   8    0.38    0.30
   0   3   8    0.77    0.41
   0   3   8    0.35    0.25
   0   3   8    0.26    0.25
   0  -3   8    0.82    0.31
   1  -3   8    1.87    0.36
   1  -3   8    2.94    0.47
   1  -3   8    2.52    0.44
   1   3   8    2.79    0.45
   1  -3   8    2.77    0.46
   1   3   8    1.57    0.36
   1  -3   8    2.64    0.41
   1   3   8    2.68    0.45
   1  -3   8    2.09    0.38
   2  -3   8   40.57    1.85
   2  -3   8   43.52    1.91
   2   3   8   39.98    1.85
   2  -3   8   41.78    1.84
   2   3   8   39.34    1.73
   2  -3   8   42.94    1.76
   2   3   8   43.39    1.88
   2  -3   8   44.11    1.87
   2  -3   8   43.93    1.85
   3  -3   8   12.60    0.88
   3  -3   8   11.12    0.86
   3   3   8   10.36    0.83
   3  -3   8   11.56    0.82
   3  -3   8   10.99    0.72
   3   3   8   14.13    0.90
   3   3   8   10.74    0.87
   3  -3   8   11.00    0.83
   4  -3   8    0.07    0.16
   4  -3   8   -0.04    0.18
   4   3   8   -0.08    0.19
   4   3   8    0.33    0.18
   4   3   8    0.34    0.22
   4  -3   8    0.41    0.21
   4  -3   8   -0.05    0.11
   5  -3   8    9.56    0.51
   5  -3   8    8.38    0.55
   5   3   8    8.24    0.55
   5   3   8    8.68    0.59
   5  -3   8    8.47    0.56
   6  -3   8    6.92    0.38
   6   3   8    7.12    0.39
  -8  -4   8    7.93    0.42
  -7  -4   8    0.14    0.17
  -7  -4   8    0.23    0.15
  -7   4   8    0.08    0.15
  -6  -4   8   43.06    1.74
  -6   4   8   41.23    1.72
  -6   4   8   40.14    1.69
  -6  -4   8   45.60    1.69
  -5   4   8   21.72    1.18
  -5  -4   8   20.52    1.20
  -5   4   8   21.66    1.23
  -5   4   8   23.75    1.25
  -5  -4   8   23.81    1.25
  -4  -4   8    0.20    0.23
  -4   4   8    0.05    0.21
  -4  -4   8    0.10    0.21
  -3   4   8  136.34    4.19
  -3  -4   8  115.64    3.94
  -3  -4   8  131.65    4.01
  -3   4   8  132.18    4.23
  -3  -4   8  130.73    4.22
  -3  -4   8  125.51    5.00
  -3  -4   8  134.25    4.29
  -3   4   8  125.73    5.01
  -2   4   8   20.19    1.19
  -2  -4   8   21.62    1.20
  -2  -4   8   20.31    1.13
  -2   4   8   20.53    1.10
  -2  -4   8   22.18    1.20
  -2   4   8   20.99    1.24
  -2  -4   8   21.52    1.25
  -2   4   8   14.87    1.12
  -2   4   8   20.14    1.19
  -2  -4   8   20.75    1.69
  -2   4   8   18.63    1.62
  -2  -4   8   22.35    1.32
  -1  -4   8   16.68    1.09
  -1   4   8   16.14    1.03
  -1  -4   8   16.24    1.05
  -1  -4   8   15.66    1.03
  -1   4   8   16.89    1.02
  -1  -4   8   15.03    1.02
  -1   4   8   15.68    1.06
  -1  -4   8   17.71    1.10
  -1   4   8   16.32    1.06
  -1  -4   8   17.60    1.51
  -1   4   8   15.40    1.44
  -1   4   8   16.31    1.08
  -1  -4   8   17.94    1.16
   0  -4   8    8.56    0.76
   0  -4   8    9.20    0.76
   0   4   8    9.88    0.79
   0  -4   8   11.38    0.88
   0   4   8    8.88    0.74
   0   4   8    8.55    0.76
   0  -4   8    8.89    0.77
   0  -4   8    9.33    0.79
   0   4   8    7.14    0.98
   0  -4   8    9.47    1.10
   0   4   8   11.19    0.87
   0  -4   8    9.39    0.73
   1  -4   8    2.47    0.37
   1  -4   8    2.65    0.42
   1  -4   8    2.30    0.43
   1  -4   8    2.35    0.40
   1   4   8    2.05    0.39
   1  -4   8    2.62    0.43
   1   4   8    2.39    0.41
   1  -4   8    2.09    0.38
   1   4   8    2.65    0.45
   1   4   8    2.35    0.42
   1  -4   8    2.72    0.45
   2  -4   8   41.08    1.86
   2  -4   8   41.54    1.83
   2   4   8   42.29    1.84
   2  -4   8   40.30    1.80
   2  -4   8   42.97    1.74
   2   4   8   40.49    1.88
   2  -4   8   40.71    1.75
   2  -4   8   43.15    1.81
   3  -4   8   11.92    0.86
   3  -4   8   10.24    0.78
   3   4   8   10.11    0.79
   3  -4   8    9.66    0.74
   3   4   8    9.77    0.76
   3   4   8   11.23    0.88
   3  -4   8   11.01    0.78
   4  -4   8   19.25    1.02
   4  -4   8   17.24    0.99
   4   4   8   20.87    1.07
   4   4   8   18.58    1.00
   4   4   8   18.26    1.06
   4  -4   8   19.52    1.00
   4  -4   8   18.72    0.89
   5  -4   8    2.84    0.29
   5  -4   8    1.82    0.28
   5   4   8    2.17    0.29
   5  -4   8    2.02    0.26
   5   4   8    2.49    0.33
   5  -4   8    2.42    0.24
  -7  -5   8    1.79    0.27
  -7   5   8    1.46    0.23
  -7  -5   8    1.78    0.25
  -7  -5   8    1.73    0.24
  -7   5   8    1.66    0.24
  -7  -5   8    1.52    0.21
  -6  -5   8    4.44    0.50
  -6  -5   8    4.99    0.48
  -6   5   8    4.36    0.47
  -6   5   8    3.46    0.42
  -6  -5   8    4.40    0.46
  -5  -5   8    8.70    0.75
  -5   5   8    9.94    0.74
  -5  -5   8    8.51    0.71
  -5   5   8    8.40    0.71
  -5  -5   8    9.75    0.77
  -4  -5   8    0.35    0.28
  -4   5   8    0.36    0.23
  -4  -5   8    0.09    0.20
  -4  -5   8    0.59    0.24
  -4   5   8    0.41    0.23
  -4  -5   8    0.30    0.25
  -3  -5   8   23.93    1.34
  -3   5   8   21.33    1.22
  -3  -5   8   17.72    1.06
  -3  -5   8   21.69    1.15
  -3   5   8   21.25    1.23
  -3  -5   8   21.24    1.22
  -3  -5   8   20.79    1.28
  -2  -5   8    9.26    0.82
  -2   5   8   10.99    0.84
  -2  -5   8    9.36    0.76
  -2  -5   8    9.22    0.74
  -2  -5   8    9.36    0.77
  -2   5   8    8.84    0.77
  -2  -5   8    9.53    0.80
  -2  -5   8    8.32    1.05
  -2   5   8    9.33    1.11
  -2  -5   8    9.65    0.86
  -1  -5   8   13.54    0.90
  -1  -5   8   11.87    0.91
  -1   5   8   10.67    0.84
  -1  -5   8   11.80    0.87
  -1  -5   8   10.67    0.84
  -1   5   8    9.77    0.77
  -1   5   8   11.26    0.84
  -1  -5   8   11.28    0.85
  -1  -5   8   10.84    0.85
  -1  -5   8   11.05    1.16
  -1   5   8   12.11    1.23
  -1   5   8   11.56    0.90
   0   5   8   10.56    0.80
   0  -5   8   11.95    0.91
   0  -5   8   11.95    0.91
   0   5   8   11.07    0.82
   0   5   8   10.54    1.14
   0  -5   8   10.57    1.12
   0  -5   8   11.23    0.86
   0   5   8   13.55    0.95
   0   5   8   11.21    0.88
   0  -5   8   11.67    0.92
   0  -5   8   11.11    0.81
   1  -5   8   33.70    1.59
   1   5   8   33.16    1.56
   1  -5   8   36.97    1.72
   1  -5   8   32.39    1.62
   1  -5   8   35.36    1.60
   1   5   8   37.55    1.73
   1   5   8   33.65    1.67
   1  -5   8   33.47    1.62
   1  -5   8   36.53    1.55
   2  -5   8   39.84    1.70
   2   5   8   36.85    1.66
   2  -5   8   36.84    1.73
   2  -5   8   36.39    1.68
   2  -5   8   36.99    1.58
   2   5   8   37.15    1.75
   2  -5   8   36.69    1.64
   3  -5   8    1.07    0.31
   3  -5   8    1.33    0.29
   3  -5   8    1.27    0.29
   3   5   8    0.86    0.26
   3   5   8    1.04    0.29
   3   5   8    1.03    0.29
   4  -5   8    0.03    0.18
   4  -5   8    0.12    0.14
   4   5   8    0.09    0.14
   4   5   8    0.24    0.17
   4   5   8   -0.04    0.17
   4  -5   8    0.11    0.13
   4  -5   8    0.05    0.12
   5  -5   8   20.75    0.70
   5  -5   8   23.43    0.77
   5   5   8   20.12    0.71
   5   5   8   22.63    0.82
   5  -5   8   20.85    0.65
  -7  -6   8   29.68    0.91
  -7  -6   8   26.82    0.76
  -6  -6   8   -0.03    0.18
  -6   6   8    0.03    0.19
  -6  -6   8   -0.08    0.19
  -6  -6   8   -0.03    0.13
  -6   6   8    0.03    0.12
  -6  -6   8   -0.03    0.16
  -5  -6   8    5.58    0.59
  -5   6   8    6.57    0.59
  -5   6   8    5.57    0.54
  -5  -6   8    5.50    0.54
  -5  -6   8    5.17    0.52
  -5   6   8    5.24    0.53
  -5  -6   8    7.31    0.66
  -4  -6   8    5.21    0.60
  -4   6   8    4.97    0.55
  -4  -6   8    4.89    0.46
  -4   6   8    4.86    0.54
  -4  -6   8    4.98    0.55
  -4  -6   8    4.67    0.48
  -4  -6   8    4.83    0.61
  -3  -6   8    0.30    0.24
  -3   6   8    0.05    0.20
  -3  -6   8    0.76    0.23
  -3  -6   8    0.16    0.20
  -3   6   8    0.09    0.18
  -3  -6   8   -0.17    0.18
  -3  -6   8   -0.04    0.18
  -3  -6   8    0.05    0.24
  -2  -6   8   24.57    1.37
  -2   6   8   24.33    1.32
  -2  -6   8   27.07    1.31
  -2  -6   8   22.98    1.20
  -2  -6   8   24.01    1.29
  -2   6   8   26.27    1.32
  -2  -6   8   23.26    1.25
  -2   6   8   23.34    1.28
  -2  -6   8   23.53    1.30
  -1  -6   8   63.25    2.36
  -1  -6   8   62.58    2.40
  -1   6   8   63.04    2.38
  -1  -6   8   64.06    2.37
  -1  -6   8   60.77    2.33
  -1   6   8   58.51    2.26
  -1  -6   8   54.57    2.22
  -1   6   8   60.77    2.34
  -1   6   8   57.71    2.33
  -1  -6   8   64.26    2.48
   0  -6   8   -0.04    0.17
   0  -6   8    0.18    0.23
   0   6   8    0.47    0.22
   0  -6   8    0.33    0.22
   0  -6   8    0.05    0.19
   0  -6   8    0.27    0.24
   0   6   8    0.09    0.20
   0   6   8    0.19    0.19
   0  -6   8    0.10    0.25
   1  -6   8   25.41    1.28
   1  -6   8   26.07    1.27
   1   6   8   21.32    1.17
   1  -6   8   24.98    1.27
   1   6   8   22.92    1.29
   1   6   8   23.90    1.33
   1  -6   8   24.63    1.31
   1  -6   8   23.40    1.20
   2  -6   8    2.18    0.42
   2  -6   8    1.59    0.30
   2   6   8    1.60    0.31
   2  -6   8    1.43    0.32
   2  -6   8    2.04    0.34
   2   6   8    2.20    0.39
   2   6   8    2.08    0.39
   2  -6   8    1.96    0.36
   3  -6   8   18.77    0.99
   3   6   8   18.56    0.99
   3  -6   8   17.85    1.07
   3  -6   8   16.99    0.98
   3   6   8   19.68    1.06
   3   6   8   17.38    1.05
   4  -6   8    0.49    0.22
   4  -6   8    0.05    0.14
   4  -6   8    0.12    0.12
   4   6   8    0.26    0.14
   4   6   8    0.09    0.16
   4   6   8    0.23    0.20
   5  -6   8    0.85    0.19
   5  -6   8   -0.01    0.04
   5   6   8    0.25    0.10
   5   6   8    0.72    0.17
   5  -6   8    0.55    0.13
  -7  -7   8    7.26    0.45
  -7  -7   8    6.55    0.41
  -6  -7   8    8.67    0.59
  -6  -7   8    8.75    0.61
  -5  -7   8    2.05    0.35
  -5   7   8    2.14    0.35
  -5   7   8    1.69    0.29
  -5  -7   8    1.98    0.38
  -4  -7   8    7.32    0.68
  -4   7   8    6.17    0.60
  -4  -7   8    6.08    0.52
  -4   7   8    6.97    0.59
  -4  -7   8    6.72    0.58
  -4  -7   8    7.09    0.70
  -3  -7   8   56.79    2.30
  -3   7   8   56.32    2.26
  -3  -7   8   58.25    2.18
  -3   7   8   61.31    2.20
  -3  -7   8   59.76    2.25
  -2  -7   8   21.85    1.23
  -2   7   8   20.52    1.20
  -2  -7   8   20.26    1.10
  -2  -7   8   20.29    1.07
  -2   7   8   20.64    1.10
  -2  -7   8   19.32    1.14
  -2   7   8   18.15    1.10
  -2  -7   8   19.94    1.17
  -2  -7   8   21.02    1.25
  -1  -7   8    1.92    0.36
  -1  -7   8    0.64    0.28
  -1   7   8    1.70    0.35
  -1  -7   8    0.67    0.25
  -1  -7   8    0.51    0.23
  -1   7   8    0.59    0.21
  -1   7   8    0.65    0.24
  -1   7   8    0.72    0.26
  -1  -7   8    0.99    0.32
   0  -7   8    4.65    0.54
   0   7   8    5.07    0.55
   0  -7   8    4.12    0.52
   0  -7   8    5.16    0.59
   0  -7   8    3.81    0.50
   0   7   8    4.69    0.54
   0   7   8    4.28    0.53
   0  -7   8    5.67    0.61
   0  -7   8    4.03    0.50
   1  -7   8    3.79    0.48
   1  -7   8    4.07    0.52
   1  -7   8    3.82    0.48
   1   7   8    4.80    0.57
   1   7   8    4.77    0.56
   1  -7   8    4.48    0.54
   1  -7   8    4.37    0.49
   2  -7   8    0.03    0.14
   2  -7   8   -0.08    0.19
   2  -7   8    0.03    0.16
   2   7   8   -0.04    0.20
   2   7   8    0.04    0.17
   2  -7   8    0.04    0.17
   3  -7   8   16.06    0.85
   3  -7   8   17.37    1.02
   3  -7   8   18.28    0.98
   3   7   8   17.98    1.00
   3   7   8   18.36    1.02
   4  -7   8    0.15    0.16
   4  -7   8    0.09    0.12
   4   7   8    0.24    0.15
   4   7   8    0.03    0.14
   5  -7   8    1.11    0.19
   5   7   8    0.52    0.12
   5   7   8    0.70    0.14
   5  -7   8    1.01    0.16
  -7  -8   8    4.48    0.30
  -7  -8   8    3.99    0.29
  -6  -8   8   32.44    1.31
  -6  -8   8   35.53    1.38
  -5  -8   8   12.52    0.79
  -5   8   8   10.78    0.71
  -5  -8   8   11.15    0.80
  -4  -8   8    3.46    0.46
  -4   8   8    3.12    0.42
  -4  -8   8    3.08    0.37
  -4  -8   8    3.26    0.40
  -3  -8   8   14.23    0.95
  -3  -8   8   14.12    0.89
  -3  -8   8   12.75    0.89
  -3  -8   8   15.90    1.04
  -2  -8   8   52.35    2.16
  -2   8   8   55.58    2.21
  -2  -8   8   55.98    2.04
  -2  -8   8   54.69    2.03
  -2  -8   8   55.79    2.16
  -2  -8   8   58.97    2.24
  -2  -8   8   56.69    2.29
  -1  -8   8   24.35    1.28
  -1   8   8   23.77    1.29
  -1  -8   8   25.85    1.26
  -1  -8   8   24.23    1.25
  -1   8   8   24.05    1.21
  -1   8   8   22.28    1.23
  -1  -8   8   24.99    1.34
  -1  -8   8   24.97    1.30
   0  -8   8   29.48    1.37
   0   8   8   27.97    1.37
   0  -8   8   27.43    1.36
   0  -8   8   24.99    1.33
   0  -8   8   23.92    1.29
   0   8   8   26.94    1.33
   0   8   8   23.64    1.29
   0  -8   8   26.44    1.37
   0  -8   8   27.99    1.35
   1   8   8   11.24    0.77
   1  -8   8   12.18    0.86
   1  -8   8   12.75    0.84
   1   8   8   12.72    0.87
   1   8   8   11.32    0.83
   1  -8   8   12.45    0.85
   1  -8   8   12.02    0.81
   2  -8   8   26.43    1.32
   2  -8   8   25.82    1.29
   2  -8   8   25.09    1.16
   2   8   8   27.97    1.33
   2   8   8   25.82    1.27
   2  -8   8   24.96    1.19
   3  -8   8    1.80    0.34
   3  -8   8    1.75    0.31
   3   8   8    1.78    0.30
   4  -8   8    0.35    0.18
   4  -8   8    0.20    0.12
   4   8   8    0.35    0.17
   4   8   8    0.25    0.12
   5  -8   8    0.27    0.11
   5  -8   8    0.37    0.10
  -6  -9   8    1.95    0.26
  -6  -9   8    2.23    0.30
  -5  -9   8    4.68    0.46
  -5   9   8    5.46    0.47
  -4  -9   8    5.26    0.52
  -4   9   8    5.50    0.53
  -4  -9   8    6.13    0.48
  -4  -9   8    5.56    0.51
  -4  -9   8    5.17    0.57
  -3  -9   8    4.33    0.49
  -3   9   8    3.64    0.47
  -3  -9   8    3.67    0.43
  -3  -9   8    3.82    0.47
  -3  -9   8    4.42    0.55
  -2  -9   8   16.59    1.02
  -2   9   8   19.20    1.11
  -2  -9   8   17.20    0.92
  -2  -9   8   18.80    0.97
  -2  -9   8   17.52    1.04
  -2  -9   8   19.43    1.11
  -2  -9   8   21.24    1.19
  -1  -9   8    0.50    0.22
  -1  -9   8    0.94    0.26
  -1   9   8    0.56    0.22
  -1  -9   8    0.70    0.21
  -1  -9   8    0.57    0.22
  -1  -9   8    0.79    0.29
  -1   9   8    0.70    0.25
  -1  -9   8    1.18    0.31
   0  -9   8    0.91    0.26
   0  -9   8    0.92    0.26
   0   9   8    0.61    0.23
   0  -9   8    0.79    0.25
   0  -9   8    0.70    0.28
   0  -9   8    0.88    0.27
   0   9   8    0.65    0.24
   0   9   8    0.66    0.24
   0  -9   8    0.70    0.25
   1   9   8    4.41    0.46
   1  -9   8    5.01    0.53
   1  -9   8    4.76    0.49
   1   9   8    4.85    0.53
   1   9   8    5.06    0.52
   1  -9   8    4.72    0.50
   1  -9   8    5.60    0.53
   2  -9   8   34.25    1.48
   2  -9   8   32.13    1.45
   2  -9   8   32.11    1.30
   2   9   8   34.36    1.47
   2   9   8   30.69    1.37
   2  -9   8   33.51    1.36
   3  -9   8    0.09    0.15
   3   9   8    0.34    0.20
   3   9   8    0.03    0.12
   4  -9   8    4.58    0.39
   4  -9   8    3.50    0.30
   4   9   8    3.71    0.35
   4  -9   8    4.11    0.34
  -6 -10   8    2.90    0.24
  -5 -10   8    4.03    0.38
  -5  10   8    3.69    0.38
  -5 -10   8    4.75    0.46
  -4 -10   8   12.96    0.77
  -4  10   8   12.94    0.79
  -4 -10   8   12.97    0.70
  -4 -10   8   13.93    0.79
  -4 -10   8   14.49    0.88
  -3 -10   8    0.94    0.25
  -3  10   8    1.25    0.31
  -3 -10   8    1.01    0.26
  -3 -10   8    1.05    0.29
  -3 -10   8    1.09    0.30
  -2 -10   8   41.14    1.73
  -2 -10   8   38.98    1.62
  -2  10   8   42.63    1.74
  -2 -10   8   38.92    1.66
  -2 -10   8   40.73    1.72
  -2 -10   8   39.59    1.72
  -1 -10   8    5.06    0.50
  -1  10   8    4.16    0.50
  -1 -10   8    4.66    0.45
  -1 -10   8    5.04    0.51
  -1 -10   8    5.13    0.55
  -1 -10   8    5.75    0.57
  -1 -10   8    5.41    0.55
   0 -10   8    0.04    0.18
   0  10   8    0.31    0.19
   0 -10   8    0.10    0.16
   0 -10   8   -0.11    0.18
   0 -10   8    0.40    0.23
   0  10   8    0.13    0.16
   0  10   8    0.27    0.17
   0 -10   8   -0.11    0.24
   1  10   8   22.94    1.12
   1 -10   8   24.73    1.17
   1 -10   8   22.00    1.10
   1  10   8   25.78    1.22
   1  10   8   23.91    1.13
   1 -10   8   25.71    1.15
   1 -10   8   24.24    1.16
   2 -10   8    0.06    0.17
   2 -10   8    0.03    0.17
   2 -10   8    0.26    0.15
   2  10   8    0.13    0.19
   2  10   8    0.03    0.13
   3 -10   8    4.99    0.45
   3 -10   8    5.13    0.43
   3  10   8    4.30    0.43
   4 -10   8    0.04    0.08
   4  10   8    0.02    0.11
   4 -10   8    0.02    0.09
  -6 -11   8    0.15    0.10
  -5  11   8   16.08    0.72
  -5 -11   8   15.47    0.80
  -4 -11   8   18.46    0.87
  -4  11   8   19.19    0.94
  -4 -11   8   21.37    0.89
  -4 -11   8   20.51    0.95
  -4 -11   8   21.52    1.05
  -3 -11   8    0.22    0.15
  -3  11   8    0.16    0.20
  -3 -11   8   -0.06    0.15
  -3 -11   8    0.03    0.17
  -3 -11   8    0.14    0.20
  -2 -11   8   17.91    1.00
  -2 -11   8   17.17    0.90
  -2 -11   8   16.97    0.96
  -2 -11   8   18.71    1.02
  -1 -11   8   24.37    1.11
  -1  11   8   22.55    1.18
  -1 -11   8   24.27    1.13
  -1 -11   8   26.39    1.23
  -1 -11   8   24.26    1.18
  -1 -11   8   25.53    1.21
   0  11   8   11.85    0.78
   0 -11   8   11.96    0.70
   0 -11   8   12.88    0.79
   0 -11   8   11.99    0.77
   0  11   8   10.47    0.68
   0 -11   8   11.39    0.73
   1  11   8    3.04    0.36
   1 -11   8    3.72    0.40
   1 -11   8    3.35    0.39
   1  11   8    4.55    0.43
   1  11   8    3.58    0.36
   1 -11   8    3.31    0.36
   2 -11   8    0.16    0.15
   2 -11   8    0.14    0.17
   2  11   8    0.26    0.17
   3 -11   8    1.56    0.24
   3 -11   8    1.19    0.21
   3  11   8    1.38    0.23
   4 -11   8    3.79    0.27
  -5 -12   8    0.38    0.14
  -4  12   8    3.99    0.36
  -4 -12   8    3.88    0.32
  -4 -12   8    3.73    0.35
  -4 -12   8    3.86    0.38
  -3  12   8   49.40    1.77
  -3 -12   8   49.94    1.73
  -3 -12   8   50.19    1.79
  -3 -12   8   47.63    1.77
  -2 -12   8    0.03    0.22
  -2 -12   8    0.15    0.18
  -1  12   8   21.97    1.09
  -1 -12   8   20.95    0.98
  -1 -12   8   20.97    1.05
  -1 -12   8   22.51    1.03
   0  12   8   23.64    1.12
   0 -12   8   26.66    1.15
   0 -12   8   24.80    1.12
   0 -12   8   26.45    1.07
   0 -12   8   23.73    1.11
   1  12   8    9.31    0.60
   1 -12   8   10.48    0.59
   1 -12   8    9.98    0.65
   1 -12   8    9.83    0.59
   1  12   8    9.53    0.60
   1 -12   8    9.85    0.62
   2 -12   8    1.78    0.24
   2 -12   8    1.07    0.22
   2  12   8    1.12    0.22
   3 -12   8    3.61    0.28
   3 -12   8    4.00    0.31
  -4  13   8    0.02    0.10
  -4 -13   8    0.08    0.08
  -4 -13   8    0.18    0.12
  -3 -13   8    1.56    0.25
  -3  13   8    1.90    0.27
  -3 -13   8    1.71    0.24
  -3 -13   8    1.54    0.26
  -3 -13   8    1.35    0.23
  -2  13   8   46.40    1.69
  -2 -13   8   47.68    1.62
  -2 -13   8   47.13    1.68
  -1 -13   8    1.90    0.29
  -1  13   8    1.55    0.28
  -1 -13   8    1.32    0.22
  -1 -13   8    1.75    0.27
  -1 -13   8    2.08    0.27
   0 -13   8    0.46    0.17
   0  13   8    0.32    0.17
   0 -13   8    0.17    0.15
   0 -13   8    0.71    0.19
   1  13   8    0.91    0.19
   1 -13   8    1.03    0.21
   1 -13   8    0.75    0.16
   1  13   8    0.84    0.17
   2 -13   8    1.67    0.24
   2  13   8    1.36    0.20
  -4 -14   8   20.55    0.77
  -3  14   8  117.87    3.07
  -3 -14   8  121.09    3.04
  -3 -14   8  119.54    3.11
  -2  14   8   14.22    0.70
  -2 -14   8   14.45    0.70
  -1 -14   8   13.59    0.63
  -1 -14   8   12.93    0.61
   0 -14   8    0.17    0.11
   0  14   8    0.23    0.13
   0 -14   8    0.27    0.13
   0 -14   8    0.20    0.12
   1  14   8    0.35    0.12
   1 -14   8    0.30    0.14
   1 -14   8    0.45    0.11
   2 -14   8   10.04    0.48
  -2  15   8    4.96    0.33
  -2 -15   8    5.47    0.34
  -1 -15   8    4.52    0.31
  -1 -15   8    3.95    0.29
   0  15   8   23.40    0.87
   0 -15   8   25.49    0.84
  -7   0   9    0.03    0.09
  -6   0   9    0.02    0.11
  -6   0   9   -0.03    0.15
  -5   0   9   -0.03    0.14
  -5   0   9    0.24    0.21
  -4   0   9    0.10    0.15
  -4   0   9   -0.04    0.20
  -3   0   9    0.04    0.16
  -3   0   9    0.16    0.14
  -3   0   9   -0.04    0.24
  -2   0   9   -0.07    0.18
  -2   0   9   -0.07    0.17
  -2   0   9   -0.04    0.21
  -2   0   9    0.28    0.19
  -1   0   9   -0.04    0.17
  -1   0   9    0.04    0.20
  -1   0   9    0.15    0.18
  -1   0   9    0.29    0.24
  -1   0   9    0.07    0.15
  -1   0   9    0.07    0.18
   0   0   9    0.07    0.15
   0   0   9    0.31    0.23
   0   0   9   -0.08    0.19
   0   0   9    0.04    0.18
   1   0   9   -0.04    0.17
   1   0   9   -0.12    0.18
   1   0   9    0.18    0.23
   1   0   9    0.15    0.22
   2   0   9    0.21    0.18
   2   0   9   -0.04    0.18
   2   0   9   -0.03    0.18
   2   0   9    0.04    0.19
   3   0   9   -0.03    0.16
   3   0   9    0.03    0.14
   4   0   9    0.02    0.12
   4   0   9    0.02    0.12
  -7  -1   9   10.06    0.48
  -6   1   9    1.49    0.20
  -6  -1   9    1.63    0.24
  -6  -1   9    1.57    0.27
  -5   1   9    0.78    0.21
  -5  -1   9    0.64    0.20
  -5  -1   9    0.41    0.21
  -4  -1   9    3.45    0.43
  -4   1   9    2.74    0.37
  -4  -1   9    3.36    0.47
  -3   1   9    0.03    0.16
  -3  -1   9    0.08    0.19
  -3   1   9    0.34    0.16
  -3  -1   9   -0.03    0.13
  -3  -1   9    0.30    0.25
  -3  -1   9    0.24    0.19
  -2   1   9   29.45    1.32
  -2  -1   9   29.70    1.38
  -2   1   9   28.95    1.30
  -2  -1   9   28.70    1.31
  -2  -1   9   29.99    1.44
  -2   1   9   26.63    1.28
  -2  -1   9   31.72    1.40
  -1   1   9   -0.03    0.15
  -1  -1   9    0.19    0.19
  -1   1   9    0.08    0.18
  -1  -1   9    0.16    0.21
  -1   1   9   -0.04    0.20
  -1  -1   9    0.19    0.19
  -1  -1   9    0.04    0.24
  -1  -1   9    0.24    0.18
  -1   1   9    0.04    0.16
  -1   1   9    0.10    0.17
  -1  -1   9    0.47    0.23
   0   1   9    0.24    0.16
   0  -1   9    0.31    0.20
   0   1   9    0.15    0.20
   0  -1   9    0.08    0.20
   0  -1   9    0.04    0.15
   0   1   9    0.08    0.17
   0   1   9    0.10    0.20
   0  -1   9   -0.08    0.22
   1   1   9   29.59    1.39
   1   1   9   30.24    1.33
   1  -1   9   28.19    1.34
   1   1   9   29.31    1.34
   1  -1   9   29.73    1.34
   1  -1   9   29.39    1.34
   1   1   9   29.57    1.40
   1  -1   9   30.43    1.35
   2   1   9   73.57    2.37
   2   1   9   72.35    2.51
   2  -1   9   73.43    2.44
   2  -1   9   70.45    2.39
   2  -1   9   73.95    2.49
   2   1   9   75.04    2.55
   3  -1   9    9.94    0.61
   3   1   9   11.22    0.71
   3  -1   9    9.99    0.66
   3   1   9   11.27    0.72
   4   1   9   23.69    1.01
   4  -1   9   25.79    1.01
   4   1   9   26.01    1.04
  -6  -2   9    9.25    0.58
  -6   2   9   10.97    0.63
  -6  -2   9    9.89    0.61
  -5  -2   9    1.07    0.26
  -5   2   9    1.12    0.27
  -5  -2   9    1.78    0.32
  -4   2   9    1.63    0.27
  -4  -2   9    1.18    0.30
  -4   2   9    1.88    0.36
  -4  -2   9    2.03    0.36
  -4  -2   9    1.86    0.31
  -3  -2   9    7.06    0.63
  -3  -2   9    6.30    0.51
  -3   2   9    6.74    0.64
  -3  -2   9    6.40    0.62
  -3  -2   9    6.03    0.56
  -2  -2   9    7.24    0.64
  -2   2   9    5.93    0.55
  -2   2   9    7.02    0.57
  -2  -2   9    7.45    0.61
  -2   2   9    6.72    0.65
  -2  -2   9    6.29    0.62
  -2   2   9    6.69    0.59
  -2  -2   9    7.16    0.64
  -1  -2   9   52.63    1.99
  -1  -2   9   46.10    1.93
  -1   2   9   47.95    1.90
  -1   2   9   49.88    2.00
  -1  -2   9   51.64    2.01
  -1  -2   9   50.01    1.95
  -1   2   9   52.57    1.99
  -1  -2   9   55.80    2.06
   0  -2   9  115.12    3.53
   0   2   9  106.21    3.47
   0  -2   9  115.74    3.61
   0   2   9  106.58    3.50
   0  -2   9  112.62    3.56
   0   2   9  114.60    3.63
   0  -2   9  111.64    3.45
   0   2   9  110.77    3.59
   0  -2   9  121.21    3.63
   1  -2   9   51.06    1.97
   1   2   9   53.84    1.99
   1   2   9   46.99    1.82
   1  -2   9   49.56    1.94
   1   2   9   48.19    1.88
   1  -2   9   52.74    1.94
   1  -2   9   55.36    1.93
   1   2   9   51.06    2.00
   1  -2   9   50.10    1.93
   2  -2   9   14.42    0.87
   2   2   9   14.14    0.86
   2  -2   9   14.26    0.84
   2  -2   9   15.83    0.84
   2   2   9   14.14    0.85
   2  -2   9   13.38    0.81
   2   2   9   13.67    0.87
   3  -2   9    3.44    0.39
   3  -2   9    2.77    0.32
   3   2   9    2.91    0.36
   3  -2   9    3.52    0.37
   3   2   9    2.64    0.36
   4  -2   9   12.64    0.65
   4   2   9   12.49    0.64
   4  -2   9   12.21    0.59
  -6  -3   9   17.12    0.83
  -6   3   9   17.97    0.83
  -6  -3   9   19.76    0.86
  -5  -3   9    1.35    0.29
  -5   3   9    1.81    0.30
  -5  -3   9    1.63    0.30
  -5  -3   9    1.54    0.24
  -4  -3   9   10.18    0.75
  -4   3   9   10.00    0.74
  -4  -3   9    9.50    0.72
  -4  -3   9   10.49    0.70
  -3  -3   9   12.54    0.85
  -3   3   9   12.65    0.81
  -3  -3   9   11.65    0.72
  -3   3   9   12.57    0.85
  -3  -3   9   12.04    0.83
  -3  -3   9   13.06    0.85
  -2  -3   9    1.52    0.34
  -2   3   9    1.50    0.29
  -2  -3   9    1.54    0.31
  -2   3   9    1.42    0.28
  -2  -3   9    1.79    0.32
  -2   3   9    1.76    0.36
  -2  -3   9    1.51    0.34
  -2   3   9    1.05    0.27
  -2  -3   9    1.62    0.35
  -1  -3   9   28.76    1.35
  -1   3   9   27.14    1.27
  -1   3   9   26.91    1.33
  -1  -3   9   26.82    1.31
  -1  -3   9   28.64    1.34
  -1   3   9   28.45    1.35
  -1  -3   9   29.25    1.39
   0  -3   9    7.42    0.62
   0  -3   9    8.28    0.68
   0   3   9    7.63    0.62
   0  -3   9    7.27    0.63
   0   3   9    6.53    0.63
   0   3   9    6.06    0.60
   0  -3   9    8.07    0.68
   1  -3   9   24.40    1.22
   1  -3   9   25.10    1.19
   1   3   9   22.89    1.20
   1   3   9   26.02    1.27
   1  -3   9   24.58    1.20
   2  -3   9   74.59    2.52
   2   3   9   74.59    2.52
   2  -3   9   77.47    2.55
   2  -3   9   76.24    2.44
   2   3   9   75.69    2.58
   2  -3   9   75.93    2.42
   3  -3   9    1.06    0.23
   3  -3   9    0.59    0.20
   3   3   9    0.62    0.20
   3   3   9    1.03    0.23
   3  -3   9    1.04    0.19
   4  -3   9    1.99    0.24
   4   3   9    1.84    0.23
   4  -3   9    2.04    0.20
   4   3   9    2.01    0.25
  -6   4   9    0.46    0.14
  -6  -4   9    0.40    0.15
  -5  -4   9    8.45    0.62
  -5   4   9    8.54    0.59
  -5  -4   9    8.35    0.59
  -5  -4   9    9.19    0.57
  -4  -4   9   76.86    2.67
  -4   4   9   80.00    2.64
  -4  -4   9   79.03    2.63
  -4  -4   9   80.79    2.64
  -3  -4   9    8.31    0.68
  -3   4   9    7.61    0.61
  -3  -4   9    7.63    0.57
  -3   4   9    7.32    0.62
  -3  -4   9    8.33    0.67
  -3  -4   9    8.31    0.68
  -2  -4   9    6.39    0.61
  -2   4   9    6.94    0.59
  -2  -4   9    7.90    0.64
  -2  -4   9    7.32    0.60
  -2   4   9    7.35    0.63
  -2  -4   9    7.18    0.63
  -2  -4   9    8.18    0.69
  -1  -4   9    0.34    0.22
  -1   4   9    0.31    0.18
  -1  -4   9    0.34    0.22
  -1  -4   9    0.04    0.22
  -1   4   9    0.11    0.17
  -1  -4   9    0.16    0.23
   0  -4   9    7.34    0.61
   0  -4   9    6.81    0.61
   0  -4   9    7.01    0.62
   0  -4   9    7.17    0.62
   0   4   9    7.15    0.65
   0   4   9    6.43    0.61
   0  -4   9    7.44    0.64
   1  -4   9    0.55    0.22
   1  -4   9    0.29    0.20
   1  -4   9    0.49    0.24
   1   4   9    0.59    0.24
   2  -4   9   18.69    0.96
   2   4   9   20.51    0.99
   2  -4   9   19.95    1.02
   2  -4   9   20.87    0.96
   2   4   9   19.71    1.05
   3  -4   9    0.23    0.14
   3  -4   9    0.07    0.13
   3   4   9   -0.02    0.13
   3   4   9    0.07    0.13
   3   4   9    0.06    0.14
   4  -4   9   28.62    1.01
   4   4   9   31.51    1.12
  -6  -5   9    0.04    0.12
  -6   5   9    0.03    0.08
  -6  -5   9    0.06    0.09
  -5  -5   9    4.37    0.44
  -5   5   9    4.13    0.38
  -5  -5   9    4.37    0.39
  -5  -5   9    5.29    0.43
  -4   5   9   11.69    0.74
  -4   5   9   12.65    0.75
  -4  -5   9   11.69    0.73
  -4  -5   9   12.55    0.78
  -3   5   9   39.90    1.59
  -3  -5   9   41.93    1.53
  -3   5   9   36.96    1.55
  -3  -5   9   39.28    1.58
  -3  -5   9   40.07    1.66
  -2   5   9   30.69    1.36
  -2  -5   9   34.37    1.41
  -2   5   9   31.61    1.38
  -2  -5   9   31.54    1.37
  -2  -5   9   29.37    1.34
  -2  -5   9   33.06    1.49
  -1   5   9    1.20    0.26
  -1  -5   9    2.21    0.36
  -1  -5   9    1.41    0.30
  -1  -5   9    1.31    0.31
  -1   5   9    1.59    0.32
  -1  -5   9    1.28    0.32
   0  -5   9    0.14    0.18
   0  -5   9    0.07    0.19
   0   5   9    0.29    0.22
   1  -5   9   43.15    1.72
   1  -5   9   43.12    1.65
   1   5   9   41.48    1.70
   1   5   9   42.02    1.72
   1  -5   9   43.55    1.69
   2  -5   9   16.24    0.88
   2  -5   9   15.01    0.77
   2   5   9   13.37    0.83
   3  -5   9    1.21    0.23
   3   5   9    0.99    0.21
   3   5   9    1.15    0.24
   4  -5   9    1.09    0.16
   4   5   9    1.51    0.20
  -6  -6   9    0.02    0.10
  -5  -6   9    0.78    0.20
  -5   6   9    1.00    0.18
  -5  -6   9    0.87    0.20
  -4  -6   9   37.52    1.51
  -4   6   9   37.48    1.46
  -4   6   9   34.75    1.36
  -4  -6   9   34.50    1.36
  -3  -6   9   41.33    1.63
  -3   6   9   40.61    1.57
  -3  -6   9   38.39    1.47
  -3   6   9   37.29    1.47
  -3  -6   9   39.41    1.50
  -3  -6   9   38.35    1.61
  -3  -6   9   37.24    1.43
  -2  -6   9    0.22    0.16
  -2  -6   9    0.11    0.19
  -2   6   9    0.10    0.16
  -2  -6   9    0.24    0.18
  -2  -6   9    0.19    0.18
  -2  -6   9    0.11    0.18
  -1  -6   9    1.96    0.29
  -1  -6   9    2.00    0.34
  -1   6   9    2.19    0.33
  -1  -6   9    2.13    0.33
  -1  -6   9    2.50    0.35
  -1   6   9    1.75    0.32
  -1   6   9    1.90    0.33
   0  -6   9    4.24    0.45
   0  -6   9    4.02    0.45
   0  -6   9    3.44    0.44
   0  -6   9    4.09    0.44
   0   6   9    3.88    0.46
   0   6   9    3.94    0.47
   0  -6   9    4.29    0.48
   0  -6   9    3.42    0.36
   1  -6   9    3.27    0.38
   1   6   9    4.01    0.46
   1   6   9    3.01    0.41
   1  -6   9    4.36    0.46
   2  -6   9   12.81    0.75
   2  -6   9   11.00    0.70
   2  -6   9   11.57    0.64
   2   6   9   13.41    0.77
   2   6   9   11.21    0.71
   3  -6   9    4.66    0.40
   3   6   9    4.83    0.40
   3   6   9    4.99    0.42
   3  -6   9    4.32    0.30
   4  -6   9   18.77    0.69
   4   6   9   17.76    0.69
  -6  -7   9   13.17    0.56
  -5  -7   9    0.41    0.15
  -5  -7   9    0.22    0.14
  -4  -7   9    5.10    0.47
  -4  -7   9    5.70    0.50
  -4  -7   9    4.74    0.38
  -3  -7   9   32.03    1.38
  -3   7   9   32.61    1.36
  -3  -7   9   35.05    1.31
  -3  -7   9   32.70    1.43
  -3  -7   9   32.15    1.28
  -2  -7   9    0.47    0.18
  -2  -7   9    0.43    0.22
  -2   7   9    0.34    0.19
  -2  -7   9    0.67    0.22
  -1  -7   9    0.33    0.17
  -1  -7   9    0.26    0.18
  -1   7   9    0.53    0.19
  -1  -7   9    0.24    0.16
  -1  -7   9    0.06    0.14
  -1   7   9    0.14    0.14
  -1   7   9    0.49    0.22
  -1  -7   9    0.07    0.21
   0  -7   9    3.96    0.44
   0  -7   9    4.23    0.45
   0  -7   9    4.49    0.46
   0  -7   9    3.59    0.42
   0   7   9    3.86    0.44
   0   7   9    4.13    0.44
   0  -7   9    5.06    0.49
   0  -7   9    4.04    0.40
   1  -7   9    9.67    0.66
   1  -7   9    9.77    0.62
   1   7   9    9.12    0.64
   1   7   9    8.81    0.64
   1  -7   9    9.94    0.65
   2  -7   9    8.07    0.56
   2  -7   9    7.84    0.55
   2  -7   9    7.15    0.47
   2   7   9    7.56    0.56
   2   7   9    8.12    0.56
   3  -7   9   17.14    0.75
   3   7   9   15.81    0.74
   3   7   9   15.10    0.71
   3  -7   9   14.88    0.62
  -5  -8   9    4.08    0.33
  -5  -8   9    4.26    0.36
  -4  -8   9   10.33    0.62
  -4   8   9   11.09    0.64
  -4  -8   9   10.06    0.64
  -4  -8   9   10.42    0.57
  -3  -8   9    0.22    0.14
  -3  -8   9    0.37    0.17
  -3   8   9    0.56    0.21
  -3  -8   9    0.44    0.17
  -2  -8   9   16.62    0.88
  -2   8   9   16.60    0.87
  -2  -8   9   17.07    0.88
  -2  -8   9   17.36    0.95
  -2  -8   9   15.95    0.83
  -1  -8   9    1.14    0.23
  -1  -8   9    1.08    0.24
  -1   8   9    0.89    0.21
  -1  -8   9    0.56    0.19
  -1  -8   9    1.40    0.25
  -1  -8   9    1.11    0.26
   0  -8   9    0.10    0.12
   0   8   9    0.16    0.11
   0  -8   9    0.25    0.16
   0  -8   9    0.03    0.15
   0  -8   9    0.68    0.23
   0   8   9    0.14    0.13
   0   8   9    0.09    0.15
   0  -8   9    0.65    0.26
   1  -8   9   12.48    0.72
   1  -8   9   12.86    0.69
   1   8   9   11.71    0.70
   1   8   9   11.13    0.68
   1  -8   9   11.70    0.68
   2  -8   9    2.23    0.28
   2  -8   9    2.09    0.23
   2   8   9    1.50    0.26
   2   8   9    1.85    0.26
   3  -8   9    0.07    0.10
   3   8   9    0.08    0.09
   3  -8   9    0.07    0.07
  -5  -9   9    2.60    0.23
  -5  -9   9    2.86    0.26
  -4  -9   9   16.51    0.75
  -4   9   9   16.31    0.76
  -4  -9   9   16.10    0.71
  -3  -9   9   11.38    0.66
  -3   9   9   13.35    0.71
  -3  -9   9   13.42    0.66
  -3  -9   9   12.06    0.72
  -3  -9   9   13.06    0.68
  -2  -9   9   73.61    2.31
  -2   9   9   69.87    2.31
  -2  -9   9   72.80    2.31
  -2  -9   9   72.49    2.38
  -2  -9   9   70.95    2.28
  -1  -9   9   13.45    0.74
  -1   9   9   14.18    0.75
  -1  -9   9   13.48    0.69
  -1  -9   9   13.78    0.71
  -1  -9   9   14.00    0.77
  -1  -9   9   15.20    0.81
  -1  -9   9   13.54    0.73
   0   9   9   21.50    0.90
   0  -9   9   24.50    0.99
   0  -9   9   21.80    0.99
   0  -9   9   21.74    0.98
   0  -9   9   23.77    1.01
   0  -9   9   21.90    0.95
   1  -9   9   15.50    0.74
   1  -9   9   13.78    0.68
   1   9   9   13.18    0.71
   1   9   9   12.91    0.69
   2  -9   9   10.10    0.54
   2  -9   9    9.99    0.55
   2  -9   9    7.96    0.41
   2   9   9    7.62    0.51
   2   9   9    9.05    0.49
   3   9   9   -0.03    0.09
  -4 -10   9    0.13    0.09
  -4 -10   9   -0.01    0.07
  -4  10   9   -0.02    0.11
  -4 -10   9   -0.02    0.11
  -3 -10   9    2.55    0.27
  -3 -10   9    2.53    0.26
  -3 -10   9    2.77    0.32
  -3 -10   9    2.50    0.27
  -2 -10   9   27.99    1.11
  -2  10   9   30.25    1.17
  -2 -10   9   28.90    1.15
  -2 -10   9   29.94    1.20
  -2 -10   9   32.05    1.17
  -1 -10   9    0.31    0.14
  -1  10   9    0.49    0.17
  -1 -10   9    0.21    0.12
  -1 -10   9    0.40    0.18
  -1 -10   9    0.31    0.15
   0  10   9    2.83    0.27
   0 -10   9    3.02    0.28
   0 -10   9    3.21    0.33
   0 -10   9    3.15    0.32
   0 -10   9    2.76    0.30
   0 -10   9    2.89    0.30
   1 -10   9    8.77    0.50
   1 -10   9    9.09    0.50
   1  10   9    8.68    0.51
   2 -10   9    0.10    0.09
   2 -10   9    0.25    0.11
   2  10   9    0.06    0.10
  -4 -11   9    4.50    0.30
  -3 -11   9   59.79    1.79
  -3 -11   9   62.43    1.90
  -3 -11   9   61.93    1.85
  -2  11   9   23.62    0.94
  -2 -11   9   24.89    0.94
  -2 -11   9   21.95    0.92
  -2 -11   9   23.23    0.92
  -1  11   9    7.62    0.47
  -1 -11   9    7.27    0.47
  -1 -11   9    8.59    0.48
  -1 -11   9    7.59    0.47
   0 -11   9   16.15    0.70
   0 -11   9   17.08    0.71
   0 -11   9   16.69    0.67
   1 -11   9   19.91    0.69
   1 -11   9   18.29    0.60
  -3  12   9  107.12    2.90
  -2 -12   9   62.81    1.71
  -2 -12   9   60.49    1.71
  -1 -12   9   10.89    0.52
  -1 -12   9   11.51    0.52
   0 -12   9   48.50    1.46
  -5   0  10    0.61    0.14
  -4   0  10    0.01    0.04
  -4   0  10    9.41    0.50
  -3   0  10    9.88    0.51
  -3   0  10    9.94    0.61
  -2   0  10   53.27    1.69
  -1   0  10   12.95    0.69
   0   0  10  185.14    4.97
   1   0  10    7.58    0.45
   2   0  10    0.70    0.13
  -5  -1  10    3.58    0.27
  -4  -1  10   14.78    0.64
  -4  -1  10   16.10    0.74
  -3  -1  10    1.65    0.23
  -3  -1  10    2.55    0.31
  -2  -1  10    2.66    0.28
  -2  -1  10    2.73    0.29
  -2  -1  10    2.37    0.26
  -1  -1  10   40.44    1.45
   0   1  10  148.57    4.12
   1  -1  10    9.86    0.52
   1   1  10   16.81    0.70
   2   1  10    0.56    0.13
  -5   2  10    4.61    0.30
  -5  -2  10    4.33    0.29
  -4  -2  10    9.55    0.50
  -4   2  10    9.72    0.54
  -4  -2  10    9.82    0.55
  -3  -2  10   19.65    0.70
  -3  -2  10    1.58    0.20
  -2  -2  10    1.78    0.24
  -2  -2  10    1.81    0.24
  -2  -2  10    1.48    0.23
  -1  -2  10    1.78    0.26
  -1  -2  10    1.94    0.27
   0  -2  10   16.28    0.78
   0   2  10   15.27    0.75
   1  -2  10    3.64    0.33
   1  -2  10    3.95    0.34
   1   2  10    4.14    0.35
   2   2  10    0.06    0.08
  -4  -3  10    1.38    0.20
  -4  -3  10    1.27    0.19
  -3  -3  10    5.60    0.39
  -3  -3  10    5.37    0.35
  -2  -3  10    0.09    0.14
  -2  -3  10    0.14    0.13
  -2  -3  10    0.08    0.13
  -1  -3  10   13.65    0.70
  -1  -3  10   13.48    0.70
   0  -3  10   22.45    0.95
   0  -3  10   23.18    0.95
   1  -3  10   61.94    1.98
   1  -3  10   64.96    1.97
   1   3  10   65.21    2.00
   2  -3  10    3.33    0.27
   2   3  10    4.35    0.31
  -4  -4  10   24.51    0.92
  -3  -4  10    2.21    0.26
  -3  -4  10    2.26    0.25
  -2  -4  10   28.57    1.11
  -2  -4  10   26.34    1.04
  -2  -4  10   30.20    1.12
  -1  -4  10    3.84    0.35
  -1  -4  10    3.92    0.36
   0  -4  10   40.16    1.43
   0  -4  10   41.31    1.43
   0   4  10   42.14    1.45
   1  -4  10    1.69    0.23
   1  -4  10    1.88    0.23
   1   4  10    1.81    0.24
   2  -4  10    0.41    0.11
  -4  -5  10   10.50    0.51
  -3  -5  10    0.22    0.12
  -3  -5  10    0.08    0.05
  -3  -5  10    0.17    0.11
  -2  -5  10    2.53    0.29
  -2  -5  10    2.56    0.27
  -2  -5  10    2.47    0.28
  -1  -5  10   -0.06    0.13
  -1  -5  10    0.15    0.15
   0  -5  10    0.06    0.12
   1  -5  10   16.55    0.72
   1  -5  10   16.79    0.69
   2  -5  10    4.12    0.27
   2   5  10    4.69    0.30
  -4  -6  10    0.53    0.11
  -3  -6  10    1.66    0.20
  -2  -6  10    7.39    0.43
  -2  -6  10    8.14    0.48
  -1  -6  10    3.29    0.31
   0  -6  10    0.26    0.13
   1  -6  10   21.78    0.86
   1  -6  10   24.71    0.84
  -3  -7  10    0.19    0.09
  -3  -7  10    0.28    0.11
  -2  -7  10    1.21    0.17
  -1  -7  10    0.17    0.12
   0  -7  10    5.84    0.37
  -2  -8  10    0.08    0.08
  -1  -8  10    0.10    0.09
   0  -8  10    7.42    0.37
   0   0   0    0.00    0.00


TITL dna10_chcl3_N_autored in P2(1)/c
REM P2(1)/c (#14 in standard setting)
CELL 1.54184   8.645059  18.316068   8.502802  90.0000  96.9682  90.0000
ZERR    6.00   0.000161   0.000326   0.000126   0.0000   0.0016   0.0000
LATT  1
SYMM -x, y+1/2,-z+1/2
SFAC C H N O
UNIT 66.00 60.00 6.00 6.00
REM  CrysAlisPro recorded range (K): Min=100.0; max=100.0; aver:100.0
TEMP -173
SIZE 0.19 0.30 0.41
TREF
HKLF 4
END
_computing_structure_solution     'SHELXT 2018/2 (Sheldrick, 2018)'
;
_shelx_hkl_checksum                53589
_olex2_submission_special_instructions  'No special instructions were received'
_oxdiff_exptl_absorpt_empirical_details
;
Empirical correction (ABSPACK) includes:
- Absorption correction using spherical harmonics
- Frame scaling
;
_oxdiff_exptl_absorpt_empirical_full_max  1.315
_oxdiff_exptl_absorpt_empirical_full_min  0.851
